# Supplementary material for: Evolving epigenomics of immune cells at single-nucleus resolution in children en route to type 1 diabetes
Source: Nat Commun. 2026 Feb 25;17:3168. doi: 10.1038/s41467-026-69923-x (PMC13046956; doi:10.1038/s41467-026-69923-x)
Supplement: Supplementary file 5 — Supplementary Data 1 [file 41467_2026_69923_MOESM5_ESM.xlsx]

## Sheet: Sheet1
Number of cells identified for each sample in each single cell experiment by matching the variants sequenced in each cell against the genotype for each sample.
sample_ID	dataset	timepoint	condition	n_cells	subtype
sample_1_case	ATAC	1	case	921	NA
sample_1_case	ATAC	2	case	697	NA
sample_1_case	ATAC	3	case	873	NA
sample_2_case	ATAC	1	case	484	NA
sample_2_case	ATAC	2	case	1579	NA
sample_2_case	ATAC	3	case	330	NA
sample_50_control	ATAC	1	control	886	NA
sample_50_control	ATAC	2	control	758	NA
sample_50_control	ATAC	3	control	890	NA
sample_51_control	ATAC	1	control	1424	NA
sample_51_control	ATAC	2	control	2183	NA
sample_51_control	ATAC	3	control	686	NA
sample_3_case	ATAC	1	case	1056	NA
sample_3_case	ATAC	2	case	851	NA
sample_3_case	ATAC	3	case	349	NA
sample_4_case	ATAC	1	case	943	NA
sample_4_case	ATAC	2	case	601	NA
sample_4_case	ATAC	3	case	493	NA
sample_5_case	ATAC	1	case	1923	IAA_sc
sample_5_case	ATAC	2	case	696	IAA_sc
sample_5_case	ATAC	3	case	771	IAA_sc
sample_52_control	ATAC	1	control	1289	GADA_Control
sample_52_control	ATAC	2	control	1457	GADA_Control
sample_52_control	ATAC	3	control	932	GADA_Control
sample_6_case	ATAC	1	case	1039	NA
sample_6_case	ATAC	2	case	489	NA
sample_6_case	ATAC	3	case	322	NA
sample_53_control	ATAC	1	control	781	NA
sample_53_control	ATAC	2	control	337	NA
sample_53_control	ATAC	3	control	530	NA
sample_7_case	ATAC	1	case	295	NA
sample_7_case	ATAC	3	case	530	NA
sample_54_control	ATAC	1	control	1349	NA
sample_54_control	ATAC	2	control	868	NA
sample_8_case	ATAC	1	case	431	NA
sample_8_case	ATAC	2	case	560	NA
sample_9_case	ATAC	1	case	796	IAA_sc
sample_9_case	ATAC	2	case	49	IAA_sc
sample_9_case	ATAC	3	case	446	IAA_sc
sample_10_case	ATAC	1	case	809	IAA_sc
sample_10_case	ATAC	2	case	441	IAA_sc
sample_10_case	ATAC	3	case	578	IAA_sc
sample_11_case	ATAC	1	case	441	IAA_sc
sample_11_case	ATAC	2	case	518	IAA_sc
sample_11_case	ATAC	3	case	988	IAA_sc
sample_12_case	ATAC	1	case	645	GADA
sample_12_case	ATAC	2	case	1001	GADA
sample_12_case	ATAC	3	case	1816	GADA
sample_55_control	ATAC	1	control	603	IAA_sc_Control
sample_55_control	ATAC	2	control	1573	IAA_sc_Control
sample_13_case	ATAC	1	case	1375	IAA_sc
sample_13_case	ATAC	2	case	640	IAA_sc
sample_13_case	ATAC	3	case	528	IAA_sc
sample_14_case	ATAC	1	case	793	GADA
sample_14_case	ATAC	2	case	136	GADA
sample_14_case	ATAC	3	case	870	GADA
sample_56_control	ATAC	1	control	938	NA
sample_56_control	ATAC	2	control	1294	NA
sample_56_control	ATAC	3	control	1105	NA
sample_57_control	ATAC	1	control	1118	GADA_Control
sample_57_control	ATAC	2	control	1227	GADA_Control
sample_57_control	ATAC	3	control	1208	GADA_Control
sample_58_control	ATAC	1	control	512	NA
sample_58_control	ATAC	2	control	1085	NA
sample_58_control	ATAC	3	control	854	NA
sample_15_case	ATAC	1	case	957	GADA
sample_15_case	ATAC	2	case	1401	GADA
sample_15_case	ATAC	3	case	1334	GADA
sample_59_control	ATAC	1	control	1025	GADA_Control
sample_59_control	ATAC	2	control	714	GADA_Control
sample_59_control	ATAC	3	control	792	GADA_Control
sample_16_case	ATAC	1	case	723	NA
sample_16_case	ATAC	2	case	740	NA
sample_16_case	ATAC	3	case	1299	NA
sample_17_case	ATAC	1	case	851	IAA_sc
sample_17_case	ATAC	2	case	365	IAA_sc
sample_17_case	ATAC	3	case	861	IAA_sc
sample_18_case	ATAC	1	case	612	IAA_sc
sample_18_case	ATAC	2	case	1282	IAA_sc
sample_18_case	ATAC	3	case	900	IAA_sc
sample_19_case	ATAC	1	case	1056	NA
sample_19_case	ATAC	2	case	807	NA
sample_19_case	ATAC	3	case	575	NA
sample_20_case	ATAC	1	case	633	IAA_sc
sample_20_case	ATAC	2	case	632	IAA_sc
sample_20_case	ATAC	3	case	428	IAA_sc
sample_60_control	ATAC	1	control	1296	NA
sample_60_control	ATAC	2	control	1239	NA
sample_60_control	ATAC	3	control	1205	NA
sample_21_case	ATAC	1	case	1343	IAA_sc
sample_21_case	ATAC	2	case	1016	IAA_sc
sample_21_case	ATAC	3	case	1726	IAA_sc
sample_61_control	ATAC	1	control	841	IAA_sc_Control
sample_61_control	ATAC	2	control	1172	IAA_sc_Control
sample_61_control	ATAC	3	control	1474	IAA_sc_Control
sample_62_control	ATAC	1	control	814	IAA_sc_Control
sample_62_control	ATAC	2	control	703	IAA_sc_Control
sample_62_control	ATAC	3	control	661	IAA_sc_Control
sample_22_case	ATAC	1	case	1858	NA
sample_22_case	ATAC	2	case	318	NA
sample_22_case	ATAC	3	case	553	NA
sample_23_case	ATAC	1	case	970	GADA
sample_23_case	ATAC	2	case	1808	GADA
sample_23_case	ATAC	3	case	481	GADA
sample_63_control	ATAC	1	control	418	NA
sample_63_control	ATAC	3	control	521	NA
sample_64_control	ATAC	1	control	729	GADA_Control
sample_64_control	ATAC	2	control	948	GADA_Control
sample_64_control	ATAC	3	control	711	GADA_Control
sample_65_control	ATAC	1	control	1691	GADA_Control
sample_65_control	ATAC	2	control	1494	GADA_Control
sample_65_control	ATAC	3	control	714	GADA_Control
sample_66_control	ATAC	1	control	943	IAA_sc_Control
sample_66_control	ATAC	2	control	85	IAA_sc_Control
sample_66_control	ATAC	3	control	698	IAA_sc_Control
sample_67_control	ATAC	1	control	750	IAA_sc_Control
sample_67_control	ATAC	2	control	633	IAA_sc_Control
sample_67_control	ATAC	3	control	446	IAA_sc_Control
sample_24_case	ATAC	1	case	431	NA
sample_24_case	ATAC	2	case	689	NA
sample_24_case	ATAC	3	case	778	NA
sample_68_control	ATAC	1	control	1067	IAA_sc_Control
sample_68_control	ATAC	2	control	470	IAA_sc_Control
sample_68_control	ATAC	3	control	1019	IAA_sc_Control
sample_25_case	ATAC	1	case	1196	IAA_sc
sample_25_case	ATAC	2	case	851	IAA_sc
sample_25_case	ATAC	3	case	628	IAA_sc
sample_26_case	ATAC	1	case	887	IAA_sc
sample_26_case	ATAC	2	case	347	IAA_sc
sample_26_case	ATAC	3	case	1045	IAA_sc
sample_69_control	ATAC	1	control	738	IAA_sc_Control
sample_69_control	ATAC	2	control	1011	IAA_sc_Control
sample_69_control	ATAC	3	control	1195	IAA_sc_Control
sample_70_control	ATAC	1	control	695	NA
sample_70_control	ATAC	2	control	784	NA
sample_71_control	ATAC	1	control	1051	IAA_sc_Control
sample_71_control	ATAC	2	control	871	IAA_sc_Control
sample_71_control	ATAC	3	control	1173	IAA_sc_Control
sample_27_case	ATAC	1	case	972	GADA
sample_27_case	ATAC	2	case	1486	GADA
sample_27_case	ATAC	3	case	1674	GADA
sample_28_case	ATAC	1	case	767	GADA
sample_28_case	ATAC	2	case	1257	GADA
sample_28_case	ATAC	3	case	1818	GADA
sample_72_control	ATAC	1	control	122	IAA_sc_Control
sample_72_control	ATAC	2	control	363	IAA_sc_Control
sample_72_control	ATAC	3	control	721	IAA_sc_Control
sample_73_control	ATAC	1	control	1430	NA
sample_73_control	ATAC	2	control	225	NA
sample_73_control	ATAC	3	control	694	NA
sample_29_case	ATAC	1	case	589	NA
sample_29_case	ATAC	3	case	1537	NA
sample_74_control	ATAC	1	control	1451	GADA_Control
sample_74_control	ATAC	2	control	1717	GADA_Control
sample_74_control	ATAC	3	control	551	GADA_Control
sample_75_control	ATAC	1	control	837	IAA_sc_Control
sample_75_control	ATAC	2	control	857	IAA_sc_Control
sample_75_control	ATAC	3	control	1038	IAA_sc_Control
sample_30_case	ATAC	1	case	276	NA
sample_30_case	ATAC	3	case	671	NA
sample_76_control	ATAC	1	control	1327	GADA_Control
sample_76_control	ATAC	2	control	68	GADA_Control
sample_76_control	ATAC	3	control	1331	GADA_Control
sample_31_case	ATAC	1	case	1388	NA
sample_31_case	ATAC	2	case	2058	NA
sample_31_case	ATAC	3	case	1415	NA
sample_77_control	ATAC	1	control	1332	NA
sample_77_control	ATAC	3	control	755	NA
sample_32_case	ATAC	1	case	1197	IAA_sc
sample_32_case	ATAC	2	case	214	IAA_sc
sample_32_case	ATAC	3	case	1238	IAA_sc
sample_78_control	ATAC	1	control	1563	IAA_sc_Control
sample_78_control	ATAC	2	control	376	IAA_sc_Control
sample_78_control	ATAC	3	control	1184	IAA_sc_Control
sample_79_control	ATAC	1	control	687	IAA_sc_Control
sample_79_control	ATAC	2	control	546	IAA_sc_Control
sample_79_control	ATAC	3	control	487	IAA_sc_Control
sample_80_control	ATAC	1	control	864	GADA_Control
sample_80_control	ATAC	2	control	1122	GADA_Control
sample_80_control	ATAC	3	control	1409	GADA_Control
sample_33_case	ATAC	1	case	1412	IAA_sc
sample_33_case	ATAC	2	case	1640	IAA_sc
sample_33_case	ATAC	3	case	1204	IAA_sc
sample_81_control	ATAC	1	control	660	GADA_Control
sample_81_control	ATAC	2	control	1252	GADA_Control
sample_81_control	ATAC	3	control	1525	GADA_Control
sample_82_control	ATAC	1	control	731	NA
sample_82_control	ATAC	2	control	2057	NA
sample_82_control	ATAC	3	control	2059	NA
sample_34_case	ATAC	1	case	771	NA
sample_34_case	ATAC	2	case	915	NA
sample_34_case	ATAC	3	case	1430	NA
sample_83_control	ATAC	1	control	2645	NA
sample_83_control	ATAC	2	control	880	NA
sample_83_control	ATAC	3	control	1246	NA
sample_84_control	ATAC	1	control	1097	IAA_sc_Control
sample_84_control	ATAC	2	control	1634	IAA_sc_Control
sample_84_control	ATAC	3	control	416	IAA_sc_Control
sample_35_case	ATAC	1	case	1183	GADA
sample_35_case	ATAC	3	case	749	GADA
sample_85_control	ATAC	1	control	639	GADA_Control
sample_85_control	ATAC	3	control	1362	GADA_Control
sample_86_control	ATAC	1	control	1609	IAA_sc_Control
sample_86_control	ATAC	2	control	1411	IAA_sc_Control
sample_86_control	ATAC	3	control	1149	IAA_sc_Control
sample_36_case	ATAC	1	case	560	IAA_sc
sample_36_case	ATAC	2	case	844	IAA_sc
sample_36_case	ATAC	3	case	898	IAA_sc
sample_87_control	ATAC	1	control	604	IAA_sc_Control
sample_87_control	ATAC	2	control	800	IAA_sc_Control
sample_87_control	ATAC	3	control	1370	IAA_sc_Control
sample_88_control	ATAC	1	control	467	IAA_sc_Control
sample_88_control	ATAC	2	control	508	IAA_sc_Control
sample_88_control	ATAC	3	control	1237	IAA_sc_Control
sample_89_control	ATAC	1	control	620	NA
sample_89_control	ATAC	2	control	1155	NA
sample_89_control	ATAC	3	control	1672	NA
sample_90_control	ATAC	1	control	967	GADA_Control
sample_90_control	ATAC	2	control	1009	GADA_Control
sample_90_control	ATAC	3	control	934	GADA_Control
sample_37_case	ATAC	1	case	938	NA
sample_37_case	ATAC	2	case	1256	NA
sample_37_case	ATAC	3	case	1635	NA
sample_38_case	ATAC	1	case	297	IAA_sc
sample_38_case	ATAC	2	case	181	IAA_sc
sample_91_control	ATAC	1	control	556	IAA_sc_Control
sample_91_control	ATAC	2	control	1706	IAA_sc_Control
sample_91_control	ATAC	3	control	1027	IAA_sc_Control
sample_39_case	ATAC	1	case	352	GADA
sample_39_case	ATAC	2	case	1776	GADA
sample_39_case	ATAC	3	case	1262	GADA
sample_92_control	ATAC	1	control	1568	IAA_sc_Control
sample_92_control	ATAC	2	control	1206	IAA_sc_Control
sample_92_control	ATAC	3	control	648	IAA_sc_Control
sample_93_control	ATAC	1	control	1403	IAA_sc_Control
sample_93_control	ATAC	2	control	312	IAA_sc_Control
sample_93_control	ATAC	3	control	743	IAA_sc_Control
sample_94_control	ATAC	1	control	891	IAA_sc_Control
sample_94_control	ATAC	2	control	1215	IAA_sc_Control
sample_94_control	ATAC	3	control	1001	IAA_sc_Control
sample_95_control	ATAC	1	control	725	IAA_sc_Control
sample_95_control	ATAC	2	control	1314	IAA_sc_Control
sample_95_control	ATAC	3	control	1078	IAA_sc_Control
sample_40_case	ATAC	1	case	664	IAA_sc
sample_40_case	ATAC	2	case	979	IAA_sc
sample_40_case	ATAC	3	case	685	IAA_sc
sample_41_case	ATAC	1	case	1396	GADA
sample_41_case	ATAC	2	case	977	GADA
sample_41_case	ATAC	3	case	1466	GADA
sample_96_control	ATAC	1	control	868	NA
sample_96_control	ATAC	2	control	1007	NA
sample_96_control	ATAC	3	control	582	NA
sample_42_case	ATAC	1	case	950	IAA_sc
sample_42_case	ATAC	2	case	889	IAA_sc
sample_42_case	ATAC	3	case	671	IAA_sc
sample_43_case	ATAC	1	case	1330	GADA
sample_43_case	ATAC	2	case	683	GADA
sample_43_case	ATAC	3	case	1029	GADA
sample_97_control	ATAC	1	control	785	NA
sample_97_control	ATAC	2	control	865	NA
sample_97_control	ATAC	3	control	713	NA
sample_44_case	ATAC	1	case	550	IAA_sc
sample_44_case	ATAC	2	case	930	IAA_sc
sample_44_case	ATAC	3	case	1329	IAA_sc
sample_45_case	ATAC	1	case	1273	IAA_sc
sample_45_case	ATAC	2	case	873	IAA_sc
sample_45_case	ATAC	3	case	1208	IAA_sc
sample_46_case	ATAC	1	case	341	IAA_sc
sample_46_case	ATAC	2	case	662	IAA_sc
sample_46_case	ATAC	3	case	541	IAA_sc
sample_47_case	ATAC	1	case	471	NA
sample_47_case	ATAC	2	case	1056	NA
sample_48_case	ATAC	1	case	598	GADA
sample_48_case	ATAC	2	case	1809	GADA
sample_48_case	ATAC	3	case	910	GADA
sample_98_control	ATAC	1	control	803	NA
sample_98_control	ATAC	3	control	289	NA
sample_49_case	ATAC	1	case	989	IAA_sc
sample_49_case	ATAC	2	case	896	IAA_sc
sample_49_case	ATAC	3	case	1054	IAA_sc
sample_1_case	multiome	1	case	555	NA
sample_1_case	multiome	2	case	555	NA
sample_1_case	multiome	3	case	651	NA
sample_2_case	multiome	1	case	298	NA
sample_2_case	multiome	2	case	1119	NA
sample_2_case	multiome	3	case	269	NA
sample_50_control	multiome	1	control	553	NA
sample_50_control	multiome	2	control	558	NA
sample_50_control	multiome	3	control	617	NA
sample_51_control	multiome	1	control	832	NA
sample_51_control	multiome	2	control	1597	NA
sample_51_control	multiome	3	control	531	NA
sample_3_case	multiome	1	case	659	NA
sample_3_case	multiome	2	case	653	NA
sample_3_case	multiome	3	case	256	NA
sample_4_case	multiome	1	case	569	NA
sample_4_case	multiome	2	case	447	NA
sample_4_case	multiome	3	case	350	NA
sample_5_case	multiome	1	case	1157	IAA_sc
sample_5_case	multiome	2	case	523	IAA_sc
sample_5_case	multiome	3	case	516	IAA_sc
sample_52_control	multiome	1	control	843	GADA_Control
sample_52_control	multiome	2	control	1146	GADA_Control
sample_52_control	multiome	3	control	675	GADA_Control
sample_6_case	multiome	1	case	602	NA
sample_6_case	multiome	2	case	381	NA
sample_6_case	multiome	3	case	235	NA
sample_53_control	multiome	1	control	433	NA
sample_53_control	multiome	2	control	227	NA
sample_53_control	multiome	3	control	351	NA
sample_7_case	multiome	1	case	227	NA
sample_7_case	multiome	3	case	392	NA
sample_54_control	multiome	1	control	999	NA
sample_54_control	multiome	2	control	601	NA
sample_8_case	multiome	1	case	338	NA
sample_8_case	multiome	2	case	400	NA
sample_9_case	multiome	1	case	439	IAA_sc
sample_9_case	multiome	2	case	41	IAA_sc
sample_9_case	multiome	3	case	300	IAA_sc
sample_10_case	multiome	1	case	492	IAA_sc
sample_10_case	multiome	2	case	308	IAA_sc
sample_10_case	multiome	3	case	354	IAA_sc
sample_11_case	multiome	1	case	278	IAA_sc
sample_11_case	multiome	2	case	358	IAA_sc
sample_11_case	multiome	3	case	719	IAA_sc
sample_12_case	multiome	1	case	381	GADA
sample_12_case	multiome	2	case	765	GADA
sample_12_case	multiome	3	case	1326	GADA
sample_55_control	multiome	1	control	333	IAA_sc_Control
sample_55_control	multiome	2	control	1104	IAA_sc_Control
sample_13_case	multiome	1	case	858	IAA_sc
sample_13_case	multiome	2	case	480	IAA_sc
sample_13_case	multiome	3	case	347	IAA_sc
sample_14_case	multiome	1	case	520	GADA
sample_14_case	multiome	2	case	118	GADA
sample_14_case	multiome	3	case	610	GADA
sample_56_control	multiome	1	control	621	NA
sample_56_control	multiome	2	control	1019	NA
sample_56_control	multiome	3	control	821	NA
sample_57_control	multiome	1	control	672	GADA_Control
sample_57_control	multiome	2	control	871	GADA_Control
sample_57_control	multiome	3	control	889	GADA_Control
sample_58_control	multiome	1	control	325	NA
sample_58_control	multiome	2	control	779	NA
sample_58_control	multiome	3	control	628	NA
sample_15_case	multiome	1	case	612	GADA
sample_15_case	multiome	2	case	1044	GADA
sample_15_case	multiome	3	case	1033	GADA
sample_59_control	multiome	1	control	551	GADA_Control
sample_59_control	multiome	2	control	535	GADA_Control
sample_59_control	multiome	3	control	577	GADA_Control
sample_16_case	multiome	1	case	486	NA
sample_16_case	multiome	2	case	514	NA
sample_16_case	multiome	3	case	872	NA
sample_17_case	multiome	1	case	516	IAA_sc
sample_17_case	multiome	2	case	299	IAA_sc
sample_17_case	multiome	3	case	628	IAA_sc
sample_18_case	multiome	1	case	414	IAA_sc
sample_18_case	multiome	2	case	986	IAA_sc
sample_18_case	multiome	3	case	645	IAA_sc
sample_19_case	multiome	1	case	643	NA
sample_19_case	multiome	2	case	594	NA
sample_19_case	multiome	3	case	427	NA
sample_20_case	multiome	1	case	421	IAA_sc
sample_20_case	multiome	2	case	495	IAA_sc
sample_20_case	multiome	3	case	285	IAA_sc
sample_60_control	multiome	1	control	874	NA
sample_60_control	multiome	2	control	946	NA
sample_60_control	multiome	3	control	866	NA
sample_21_case	multiome	1	case	957	IAA_sc
sample_21_case	multiome	2	case	812	IAA_sc
sample_21_case	multiome	3	case	1223	IAA_sc
sample_61_control	multiome	1	control	557	IAA_sc_Control
sample_61_control	multiome	2	control	886	IAA_sc_Control
sample_61_control	multiome	3	control	1075	IAA_sc_Control
sample_62_control	multiome	1	control	525	IAA_sc_Control
sample_62_control	multiome	2	control	519	IAA_sc_Control
sample_62_control	multiome	3	control	453	IAA_sc_Control
sample_22_case	multiome	1	case	1202	NA
sample_22_case	multiome	2	case	265	NA
sample_22_case	multiome	3	case	394	NA
sample_23_case	multiome	1	case	663	GADA
sample_23_case	multiome	2	case	1451	GADA
sample_23_case	multiome	3	case	329	GADA
sample_63_control	multiome	1	control	311	NA
sample_63_control	multiome	3	control	367	NA
sample_64_control	multiome	1	control	520	GADA_Control
sample_64_control	multiome	2	control	724	GADA_Control
sample_64_control	multiome	3	control	519	GADA_Control
sample_65_control	multiome	1	control	1150	GADA_Control
sample_65_control	multiome	2	control	1117	GADA_Control
sample_65_control	multiome	3	control	507	GADA_Control
sample_66_control	multiome	1	control	599	IAA_sc_Control
sample_66_control	multiome	2	control	77	IAA_sc_Control
sample_66_control	multiome	3	control	512	IAA_sc_Control
sample_67_control	multiome	1	control	505	IAA_sc_Control
sample_67_control	multiome	2	control	465	IAA_sc_Control
sample_67_control	multiome	3	control	301	IAA_sc_Control
sample_24_case	multiome	1	case	307	NA
sample_24_case	multiome	2	case	528	NA
sample_24_case	multiome	3	case	518	NA
sample_68_control	multiome	1	control	698	IAA_sc_Control
sample_68_control	multiome	2	control	352	IAA_sc_Control
sample_68_control	multiome	3	control	730	IAA_sc_Control
sample_25_case	multiome	1	case	807	IAA_sc
sample_25_case	multiome	2	case	630	IAA_sc
sample_25_case	multiome	3	case	464	IAA_sc
sample_26_case	multiome	1	case	514	IAA_sc
sample_26_case	multiome	2	case	257	IAA_sc
sample_26_case	multiome	3	case	762	IAA_sc
sample_69_control	multiome	1	control	508	IAA_sc_Control
sample_69_control	multiome	2	control	832	IAA_sc_Control
sample_69_control	multiome	3	control	927	IAA_sc_Control
sample_70_control	multiome	1	control	516	NA
sample_70_control	multiome	2	control	609	NA
sample_71_control	multiome	1	control	630	IAA_sc_Control
sample_71_control	multiome	2	control	693	IAA_sc_Control
sample_71_control	multiome	3	control	806	IAA_sc_Control
sample_27_case	multiome	1	case	610	GADA
sample_27_case	multiome	2	case	1106	GADA
sample_27_case	multiome	3	case	1168	GADA
sample_28_case	multiome	1	case	457	GADA
sample_28_case	multiome	2	case	939	GADA
sample_28_case	multiome	3	case	1313	GADA
sample_72_control	multiome	1	control	89	IAA_sc_Control
sample_72_control	multiome	2	control	281	IAA_sc_Control
sample_72_control	multiome	3	control	501	IAA_sc_Control
sample_73_control	multiome	1	control	943	NA
sample_73_control	multiome	2	control	175	NA
sample_73_control	multiome	3	control	470	NA
sample_29_case	multiome	1	case	425	NA
sample_29_case	multiome	3	case	1162	NA
sample_74_control	multiome	1	control	1022	GADA_Control
sample_74_control	multiome	2	control	1266	GADA_Control
sample_74_control	multiome	3	control	398	GADA_Control
sample_75_control	multiome	1	control	577	IAA_sc_Control
sample_75_control	multiome	2	control	674	IAA_sc_Control
sample_75_control	multiome	3	control	711	IAA_sc_Control
sample_30_case	multiome	1	case	195	NA
sample_30_case	multiome	3	case	491	NA
sample_76_control	multiome	1	control	906	GADA_Control
sample_76_control	multiome	2	control	66	GADA_Control
sample_76_control	multiome	3	control	966	GADA_Control
sample_31_case	multiome	1	case	978	NA
sample_31_case	multiome	2	case	1645	NA
sample_31_case	multiome	3	case	1065	NA
sample_77_control	multiome	1	control	919	NA
sample_77_control	multiome	3	control	565	NA
sample_32_case	multiome	1	case	800	IAA_sc
sample_32_case	multiome	2	case	158	IAA_sc
sample_32_case	multiome	3	case	946	IAA_sc
sample_78_control	multiome	1	control	1016	IAA_sc_Control
sample_78_control	multiome	2	control	274	IAA_sc_Control
sample_78_control	multiome	3	control	877	IAA_sc_Control
sample_79_control	multiome	1	control	421	IAA_sc_Control
sample_79_control	multiome	2	control	406	IAA_sc_Control
sample_79_control	multiome	3	control	338	IAA_sc_Control
sample_80_control	multiome	1	control	526	GADA_Control
sample_80_control	multiome	2	control	805	GADA_Control
sample_80_control	multiome	3	control	1003	GADA_Control
sample_33_case	multiome	1	case	873	IAA_sc
sample_33_case	multiome	2	case	1244	IAA_sc
sample_33_case	multiome	3	case	896	IAA_sc
sample_81_control	multiome	1	control	432	GADA_Control
sample_81_control	multiome	2	control	981	GADA_Control
sample_81_control	multiome	3	control	1078	GADA_Control
sample_82_control	multiome	1	control	468	NA
sample_82_control	multiome	2	control	1502	NA
sample_82_control	multiome	3	control	1531	NA
sample_34_case	multiome	1	case	521	NA
sample_34_case	multiome	2	case	696	NA
sample_34_case	multiome	3	case	1027	NA
sample_83_control	multiome	1	control	1821	NA
sample_83_control	multiome	2	control	686	NA
sample_83_control	multiome	3	control	921	NA
sample_84_control	multiome	1	control	702	IAA_sc_Control
sample_84_control	multiome	2	control	1236	IAA_sc_Control
sample_84_control	multiome	3	control	295	IAA_sc_Control
sample_35_case	multiome	1	case	769	GADA
sample_35_case	multiome	3	case	515	GADA
sample_85_control	multiome	1	control	451	GADA_Control
sample_85_control	multiome	3	control	979	GADA_Control
sample_86_control	multiome	1	control	957	IAA_sc_Control
sample_86_control	multiome	2	control	1044	IAA_sc_Control
sample_86_control	multiome	3	control	822	IAA_sc_Control
sample_36_case	multiome	1	case	368	IAA_sc
sample_36_case	multiome	2	case	631	IAA_sc
sample_36_case	multiome	3	case	642	IAA_sc
sample_87_control	multiome	1	control	365	IAA_sc_Control
sample_87_control	multiome	2	control	591	IAA_sc_Control
sample_87_control	multiome	3	control	1044	IAA_sc_Control
sample_88_control	multiome	1	control	318	IAA_sc_Control
sample_88_control	multiome	2	control	380	IAA_sc_Control
sample_88_control	multiome	3	control	873	IAA_sc_Control
sample_89_control	multiome	1	control	440	NA
sample_89_control	multiome	2	control	885	NA
sample_89_control	multiome	3	control	1156	NA
sample_90_control	multiome	1	control	633	GADA_Control
sample_90_control	multiome	2	control	755	GADA_Control
sample_90_control	multiome	3	control	692	GADA_Control
sample_37_case	multiome	1	case	612	NA
sample_37_case	multiome	2	case	945	NA
sample_37_case	multiome	3	case	1153	NA
sample_38_case	multiome	1	case	187	IAA_sc
sample_38_case	multiome	2	case	141	IAA_sc
sample_91_control	multiome	1	control	359	IAA_sc_Control
sample_91_control	multiome	2	control	1254	IAA_sc_Control
sample_91_control	multiome	3	control	711	IAA_sc_Control
sample_39_case	multiome	1	case	243	GADA
sample_39_case	multiome	2	case	1405	GADA
sample_39_case	multiome	3	case	949	GADA
sample_92_control	multiome	1	control	1082	IAA_sc_Control
sample_92_control	multiome	2	control	968	IAA_sc_Control
sample_92_control	multiome	3	control	490	IAA_sc_Control
sample_93_control	multiome	1	control	778	IAA_sc_Control
sample_93_control	multiome	2	control	232	IAA_sc_Control
sample_93_control	multiome	3	control	534	IAA_sc_Control
sample_94_control	multiome	1	control	548	IAA_sc_Control
sample_94_control	multiome	2	control	922	IAA_sc_Control
sample_94_control	multiome	3	control	698	IAA_sc_Control
sample_95_control	multiome	1	control	480	IAA_sc_Control
sample_95_control	multiome	2	control	1028	IAA_sc_Control
sample_95_control	multiome	3	control	736	IAA_sc_Control
sample_40_case	multiome	1	case	419	IAA_sc
sample_40_case	multiome	2	case	721	IAA_sc
sample_40_case	multiome	3	case	492	IAA_sc
sample_41_case	multiome	1	case	967	GADA
sample_41_case	multiome	2	case	766	GADA
sample_41_case	multiome	3	case	1042	GADA
sample_96_control	multiome	1	control	551	NA
sample_96_control	multiome	2	control	765	NA
sample_96_control	multiome	3	control	437	NA
sample_42_case	multiome	1	case	592	IAA_sc
sample_42_case	multiome	2	case	676	IAA_sc
sample_42_case	multiome	3	case	508	IAA_sc
sample_43_case	multiome	1	case	958	GADA
sample_43_case	multiome	2	case	491	GADA
sample_43_case	multiome	3	case	756	GADA
sample_97_control	multiome	1	control	492	NA
sample_97_control	multiome	2	control	653	NA
sample_97_control	multiome	3	control	525	NA
sample_44_case	multiome	1	case	368	IAA_sc
sample_44_case	multiome	2	case	683	IAA_sc
sample_44_case	multiome	3	case	1018	IAA_sc
sample_45_case	multiome	1	case	912	IAA_sc
sample_45_case	multiome	2	case	662	IAA_sc
sample_45_case	multiome	3	case	899	IAA_sc
sample_46_case	multiome	1	case	245	IAA_sc
sample_46_case	multiome	2	case	508	IAA_sc
sample_46_case	multiome	3	case	376	IAA_sc
sample_47_case	multiome	1	case	343	NA
sample_47_case	multiome	2	case	734	NA
sample_48_case	multiome	1	case	402	GADA
sample_48_case	multiome	2	case	1384	GADA
sample_48_case	multiome	3	case	660	GADA
sample_98_control	multiome	1	control	542	NA
sample_98_control	multiome	3	control	219	NA
sample_49_case	multiome	1	case	674	IAA_sc
sample_49_case	multiome	2	case	701	IAA_sc
sample_49_case	multiome	3	case	773	IAA_sc
sample_1_case	RNA	1	case	840	NA
sample_1_case	RNA	2	case	539	NA
sample_1_case	RNA	3	case	603	NA
sample_2_case	RNA	1	case	499	NA
sample_2_case	RNA	2	case	1428	NA
sample_2_case	RNA	3	case	217	NA
sample_50_control	RNA	1	control	767	NA
sample_50_control	RNA	2	control	650	NA
sample_50_control	RNA	3	control	589	NA
sample_51_control	RNA	1	control	940	NA
sample_51_control	RNA	2	control	1810	NA
sample_51_control	RNA	3	control	304	NA
sample_3_case	RNA	1	case	766	NA
sample_3_case	RNA	2	case	547	NA
sample_3_case	RNA	3	case	194	NA
sample_4_case	RNA	1	case	569	NA
sample_4_case	RNA	2	case	439	NA
sample_4_case	RNA	3	case	339	NA
sample_5_case	RNA	1	case	1733	IAA_sc
sample_5_case	RNA	2	case	532	IAA_sc
sample_5_case	RNA	3	case	542	IAA_sc
sample_52_control	RNA	1	control	688	GADA_Control
sample_52_control	RNA	2	control	889	GADA_Control
sample_52_control	RNA	3	control	381	GADA_Control
sample_6_case	RNA	1	case	890	NA
sample_6_case	RNA	2	case	281	NA
sample_6_case	RNA	3	case	217	NA
sample_53_control	RNA	1	control	674	NA
sample_53_control	RNA	2	control	362	NA
sample_53_control	RNA	3	control	309	NA
sample_7_case	RNA	1	case	240	NA
sample_7_case	RNA	3	case	324	NA
sample_54_control	RNA	1	control	1267	NA
sample_54_control	RNA	2	control	573	NA
sample_8_case	RNA	1	case	497	NA
sample_8_case	RNA	2	case	448	NA
sample_9_case	RNA	1	case	637	IAA_sc
sample_9_case	RNA	2	case	10	IAA_sc
sample_9_case	RNA	3	case	327	IAA_sc
sample_10_case	RNA	1	case	638	IAA_sc
sample_10_case	RNA	2	case	407	IAA_sc
sample_10_case	RNA	3	case	582	IAA_sc
sample_11_case	RNA	1	case	266	IAA_sc
sample_11_case	RNA	2	case	487	IAA_sc
sample_11_case	RNA	3	case	660	IAA_sc
sample_12_case	RNA	1	case	471	GADA
sample_12_case	RNA	2	case	853	GADA
sample_12_case	RNA	3	case	1119	GADA
sample_55_control	RNA	1	control	355	IAA_sc_Control
sample_55_control	RNA	2	control	1134	IAA_sc_Control
sample_13_case	RNA	1	case	1147	IAA_sc
sample_13_case	RNA	2	case	604	IAA_sc
sample_13_case	RNA	3	case	544	IAA_sc
sample_14_case	RNA	1	case	635	GADA
sample_14_case	RNA	2	case	42	GADA
sample_14_case	RNA	3	case	673	GADA
sample_56_control	RNA	1	control	579	NA
sample_56_control	RNA	2	control	810	NA
sample_56_control	RNA	3	control	883	NA
sample_57_control	RNA	1	control	643	GADA_Control
sample_57_control	RNA	2	control	860	GADA_Control
sample_57_control	RNA	3	control	643	GADA_Control
sample_58_control	RNA	1	control	408	NA
sample_58_control	RNA	2	control	965	NA
sample_58_control	RNA	3	control	543	NA
sample_15_case	RNA	1	case	777	GADA
sample_15_case	RNA	2	case	875	GADA
sample_15_case	RNA	3	case	641	GADA
sample_59_control	RNA	1	control	968	GADA_Control
sample_59_control	RNA	2	control	604	GADA_Control
sample_59_control	RNA	3	control	547	GADA_Control
sample_16_case	RNA	1	case	416	NA
sample_16_case	RNA	2	case	751	NA
sample_16_case	RNA	3	case	1187	NA
sample_17_case	RNA	1	case	696	IAA_sc
sample_17_case	RNA	2	case	230	IAA_sc
sample_17_case	RNA	3	case	525	IAA_sc
sample_18_case	RNA	1	case	381	IAA_sc
sample_18_case	RNA	2	case	964	IAA_sc
sample_18_case	RNA	3	case	729	IAA_sc
sample_19_case	RNA	1	case	971	NA
sample_19_case	RNA	2	case	707	NA
sample_19_case	RNA	3	case	350	NA
sample_20_case	RNA	1	case	488	IAA_sc
sample_20_case	RNA	2	case	406	IAA_sc
sample_20_case	RNA	3	case	293	IAA_sc
sample_60_control	RNA	1	control	828	NA
sample_60_control	RNA	2	control	998	NA
sample_60_control	RNA	3	control	913	NA
sample_21_case	RNA	1	case	963	IAA_sc
sample_21_case	RNA	2	case	810	IAA_sc
sample_21_case	RNA	3	case	1321	IAA_sc
sample_61_control	RNA	1	control	480	IAA_sc_Control
sample_61_control	RNA	2	control	817	IAA_sc_Control
sample_61_control	RNA	3	control	947	IAA_sc_Control
sample_62_control	RNA	1	control	661	IAA_sc_Control
sample_62_control	RNA	2	control	675	IAA_sc_Control
sample_62_control	RNA	3	control	469	IAA_sc_Control
sample_22_case	RNA	1	case	1294	NA
sample_22_case	RNA	2	case	217	NA
sample_22_case	RNA	3	case	316	NA
sample_23_case	RNA	1	case	608	GADA
sample_23_case	RNA	2	case	1220	GADA
sample_23_case	RNA	3	case	319	GADA
sample_63_control	RNA	1	control	247	NA
sample_63_control	RNA	3	control	307	NA
sample_64_control	RNA	1	control	574	GADA_Control
sample_64_control	RNA	2	control	642	GADA_Control
sample_64_control	RNA	3	control	313	GADA_Control
sample_65_control	RNA	1	control	1056	GADA_Control
sample_65_control	RNA	2	control	1204	GADA_Control
sample_65_control	RNA	3	control	444	GADA_Control
sample_66_control	RNA	1	control	626	IAA_sc_Control
sample_66_control	RNA	2	control	17	IAA_sc_Control
sample_66_control	RNA	3	control	390	IAA_sc_Control
sample_67_control	RNA	1	control	513	IAA_sc_Control
sample_67_control	RNA	2	control	419	IAA_sc_Control
sample_67_control	RNA	3	control	397	IAA_sc_Control
sample_24_case	RNA	1	case	312	NA
sample_24_case	RNA	2	case	582	NA
sample_24_case	RNA	3	case	739	NA
sample_68_control	RNA	1	control	820	IAA_sc_Control
sample_68_control	RNA	2	control	442	IAA_sc_Control
sample_68_control	RNA	3	control	878	IAA_sc_Control
sample_25_case	RNA	1	case	907	IAA_sc
sample_25_case	RNA	2	case	857	IAA_sc
sample_25_case	RNA	3	case	637	IAA_sc
sample_26_case	RNA	1	case	639	IAA_sc
sample_26_case	RNA	2	case	362	IAA_sc
sample_26_case	RNA	3	case	499	IAA_sc
sample_69_control	RNA	1	control	606	IAA_sc_Control
sample_69_control	RNA	2	control	763	IAA_sc_Control
sample_69_control	RNA	3	control	912	IAA_sc_Control
sample_70_control	RNA	1	control	495	NA
sample_70_control	RNA	2	control	420	NA
sample_71_control	RNA	1	control	743	IAA_sc_Control
sample_71_control	RNA	2	control	532	IAA_sc_Control
sample_71_control	RNA	3	control	586	IAA_sc_Control
sample_27_case	RNA	1	case	689	GADA
sample_27_case	RNA	2	case	1001	GADA
sample_27_case	RNA	3	case	938	GADA
sample_28_case	RNA	1	case	579	GADA
sample_28_case	RNA	2	case	938	GADA
sample_28_case	RNA	3	case	1153	GADA
sample_72_control	RNA	1	control	97	IAA_sc_Control
sample_72_control	RNA	2	control	252	IAA_sc_Control
sample_72_control	RNA	3	control	500	IAA_sc_Control
sample_73_control	RNA	1	control	1064	NA
sample_73_control	RNA	2	control	194	NA
sample_73_control	RNA	3	control	585	NA
sample_29_case	RNA	1	case	508	NA
sample_29_case	RNA	2	case	1193	NA
sample_74_control	RNA	1	control	1026	GADA_Control
sample_74_control	RNA	2	control	1356	GADA_Control
sample_74_control	RNA	3	control	420	GADA_Control
sample_75_control	RNA	1	control	581	IAA_sc_Control
sample_75_control	RNA	2	control	775	IAA_sc_Control
sample_75_control	RNA	3	control	770	IAA_sc_Control
sample_30_case	RNA	1	case	209	NA
sample_30_case	RNA	3	case	505	NA
sample_76_control	RNA	1	control	1000	GADA_Control
sample_76_control	RNA	2	control	2	GADA_Control
sample_76_control	RNA	3	control	897	GADA_Control
sample_31_case	RNA	1	case	795	NA
sample_31_case	RNA	2	case	1268	NA
sample_31_case	RNA	3	case	844	NA
sample_77_control	RNA	1	control	759	NA
sample_77_control	RNA	2	control	564	NA
sample_32_case	RNA	1	case	960	IAA_sc
sample_32_case	RNA	2	case	242	IAA_sc
sample_32_case	RNA	3	case	727	IAA_sc
sample_78_control	RNA	1	control	1416	IAA_sc_Control
sample_78_control	RNA	2	control	318	IAA_sc_Control
sample_78_control	RNA	3	control	640	IAA_sc_Control
sample_79_control	RNA	1	control	596	IAA_sc_Control
sample_79_control	RNA	2	control	355	IAA_sc_Control
sample_79_control	RNA	3	control	239	IAA_sc_Control
sample_80_control	RNA	1	control	930	GADA_Control
sample_80_control	RNA	2	control	1186	GADA_Control
sample_80_control	RNA	3	control	1001	GADA_Control
sample_33_case	RNA	1	case	935	IAA_sc
sample_33_case	RNA	2	case	1161	IAA_sc
sample_33_case	RNA	3	case	666	IAA_sc
sample_81_control	RNA	1	control	476	GADA_Control
sample_81_control	RNA	2	control	933	GADA_Control
sample_81_control	RNA	3	control	968	GADA_Control
sample_82_control	RNA	1	control	519	NA
sample_82_control	RNA	2	control	1314	NA
sample_82_control	RNA	3	control	938	NA
sample_34_case	RNA	1	case	682	NA
sample_34_case	RNA	2	case	836	NA
sample_34_case	RNA	3	case	1097	NA
sample_83_control	RNA	1	control	1990	NA
sample_83_control	RNA	2	control	585	NA
sample_83_control	RNA	3	control	854	NA
sample_84_control	RNA	1	control	749	IAA_sc_Control
sample_84_control	RNA	2	control	1474	IAA_sc_Control
sample_84_control	RNA	3	control	292	IAA_sc_Control
sample_35_case	RNA	1	case	1114	GADA
sample_35_case	RNA	3	case	549	GADA
sample_85_control	RNA	1	control	371	GADA_Control
sample_85_control	RNA	3	control	990	GADA_Control
sample_86_control	RNA	1	control	1026	IAA_sc_Control
sample_86_control	RNA	2	control	957	IAA_sc_Control
sample_86_control	RNA	3	control	728	IAA_sc_Control
sample_36_case	RNA	1	case	241	IAA_sc
sample_36_case	RNA	2	case	550	IAA_sc
sample_36_case	RNA	3	case	445	IAA_sc
sample_87_control	RNA	1	control	405	IAA_sc_Control
sample_87_control	RNA	2	control	710	IAA_sc_Control
sample_87_control	RNA	3	control	703	IAA_sc_Control
sample_88_control	RNA	1	control	276	IAA_sc_Control
sample_88_control	RNA	2	control	264	IAA_sc_Control
sample_88_control	RNA	3	control	738	IAA_sc_Control
sample_89_control	RNA	1	control	436	NA
sample_89_control	RNA	2	control	870	NA
sample_89_control	RNA	3	control	1436	NA
sample_90_control	RNA	1	control	640	GADA_Control
sample_90_control	RNA	2	control	776	GADA_Control
sample_90_control	RNA	3	control	567	GADA_Control
sample_37_case	RNA	1	case	779	NA
sample_37_case	RNA	2	case	921	NA
sample_37_case	RNA	3	case	996	NA
sample_38_case	RNA	1	case	277	IAA_sc
sample_38_case	RNA	2	case	107	IAA_sc
sample_91_control	RNA	1	control	374	IAA_sc_Control
sample_91_control	RNA	2	control	1239	IAA_sc_Control
sample_91_control	RNA	3	control	773	IAA_sc_Control
sample_39_case	RNA	1	case	276	GADA
sample_39_case	RNA	2	case	1200	GADA
sample_39_case	RNA	3	case	943	GADA
sample_92_control	RNA	1	control	1037	IAA_sc_Control
sample_92_control	RNA	2	control	799	IAA_sc_Control
sample_92_control	RNA	3	control	469	IAA_sc_Control
sample_93_control	RNA	1	control	1036	IAA_sc_Control
sample_93_control	RNA	2	control	193	IAA_sc_Control
sample_93_control	RNA	3	control	417	IAA_sc_Control
sample_94_control	RNA	1	control	791	IAA_sc_Control
sample_94_control	RNA	2	control	1053	IAA_sc_Control
sample_94_control	RNA	3	control	727	IAA_sc_Control
sample_95_control	RNA	1	control	493	IAA_sc_Control
sample_95_control	RNA	2	control	888	IAA_sc_Control
sample_95_control	RNA	3	control	833	IAA_sc_Control
sample_40_case	RNA	1	case	393	IAA_sc
sample_40_case	RNA	2	case	547	IAA_sc
sample_40_case	RNA	3	case	276	IAA_sc
sample_41_case	RNA	1	case	895	GADA
sample_41_case	RNA	2	case	790	GADA
sample_41_case	RNA	3	case	911	GADA
sample_96_control	RNA	1	control	558	NA
sample_96_control	RNA	2	control	645	NA
sample_96_control	RNA	3	control	247	NA
sample_42_case	RNA	1	case	456	IAA_sc
sample_42_case	RNA	2	case	542	IAA_sc
sample_42_case	RNA	3	case	351	IAA_sc
sample_43_case	RNA	1	case	908	GADA
sample_43_case	RNA	2	case	406	GADA
sample_43_case	RNA	3	case	505	GADA
sample_97_control	RNA	1	control	624	NA
sample_97_control	RNA	2	control	606	NA
sample_97_control	RNA	3	control	325	NA
sample_44_case	RNA	1	case	448	IAA_sc
sample_44_case	RNA	2	case	827	IAA_sc
sample_44_case	RNA	3	case	788	IAA_sc
sample_45_case	RNA	1	case	993	IAA_sc
sample_45_case	RNA	2	case	739	IAA_sc
sample_45_case	RNA	3	case	1000	IAA_sc
sample_46_case	RNA	1	case	192	IAA_sc
sample_46_case	RNA	2	case	440	IAA_sc
sample_46_case	RNA	3	case	446	IAA_sc
sample_47_case	RNA	1	case	449	NA
sample_47_case	RNA	2	case	752	NA
sample_48_case	RNA	1	case	394	GADA
sample_48_case	RNA	2	case	1225	GADA
sample_48_case	RNA	3	case	523	GADA
sample_98_control	RNA	1	control	544	NA
sample_98_control	RNA	3	control	192	NA
sample_49_case	RNA	1	case	641	IAA_sc
sample_49_case	RNA	2	case	708	IAA_sc
sample_49_case	RNA	3	case	699	IAA_sc
