# Supplementary material for: Evolving epigenomics of immune cells at single-nucleus resolution in children en route to type 1 diabetes
Source: Nat Commun. 2026 Feb 25;17:3168. doi: 10.1038/s41467-026-69923-x (PMC13046956; doi:10.1038/s41467-026-69923-x)
Supplement: Supplementary file 6 — Supplementary Data 2 [file 41467_2026_69923_MOESM6_ESM.xlsx]

## Sheet: Sheet1
Summarises Supp Data 1, showing the total number of samples and number of cells, for each dataset/timepoiont/subtype
GroupBy (dataset)	GroupBy (timepoint)	GroupBy (subtype)	count (sample_ID)	sum (n_cells)
ATAC	1	GADA	11	9963
ATAC	1	GADA_Control	11	11760
ATAC	1	IAA_sc	21	19099
ATAC	1	IAA_sc_Control	21	18936
ATAC	2	GADA	10	12334
ATAC	2	GADA_Control	10	11008
ATAC	2	IAA_sc	21	14945
ATAC	2	IAA_sc_Control	21	18766
ATAC	3	GADA	11	13409
ATAC	3	GADA_Control	11	11469
ATAC	3	IAA_sc	20	17727
ATAC	3	IAA_sc_Control	20	18765
multiome	1	GADA	11	6582
multiome	1	GADA_Control	11	7706
multiome	1	IAA_sc	21	12291
multiome	1	IAA_sc_Control	21	12047
multiome	2	GADA	10	9469
multiome	2	GADA_Control	10	8266
multiome	2	IAA_sc	21	11314
multiome	2	IAA_sc_Control	21	14218
multiome	3	GADA	11	9701
multiome	3	GADA_Control	11	8283
multiome	3	IAA_sc	20	12793
multiome	3	IAA_sc_Control	20	13434
RNA	1	GADA	11	7346
RNA	1	GADA_Control	11	8372
RNA	1	IAA_sc	21	14031
RNA	1	IAA_sc_Control	21	13681
RNA	2	GADA	10	8550
RNA	2	GADA_Control	10	8452
RNA	2	IAA_sc	21	11532
RNA	2	IAA_sc_Control	21	14076
RNA	3	GADA	11	8274
RNA	3	GADA_Control	11	7171
RNA	3	IAA_sc	20	12057
RNA	3	IAA_sc_Control	20	12408
