# Supplementary material for: Evolving epigenomics of immune cells at single-nucleus resolution in children en route to type 1 diabetes
Source: Nat Commun. 2026 Feb 25;17:3168. doi: 10.1038/s41467-026-69923-x (PMC13046956; doi:10.1038/s41467-026-69923-x)
Supplement: Supplementary file 8 — Supplementary Data 4 [file 41467_2026_69923_MOESM8_ESM.xlsx]

## Sheet: Sheet1
Case vs Control Fisher's exact test (two-sided) p-values for scRNA genes
num_reads1 = # of reads for the gene, for Case cells for CellType at timepoint	CaseControl_scRNA
num_reads2 = # of reads for the gene, for the matched control cells for CellType at timepoint	gene	num_reads1	num_reads2	rest_reads1	rest_reads2	timepoint	CellType	indiv_group1	indiv_group2	FC	p_val	fdr_p_val	gene_chr	gene_start	gene_end	strand
rest_reads1 = # of reads for all other genes, for Case cells for CellType at timepoint	HLA-DRB5	13425	8107	30596043	35158790	timepoint_1	B Cells	48	48	0.525615	0	0	chr6	32517353	32530287	-
rest_reads2 = # of reads for all other genes, for the matched control cells for CellType at timepoint	HLA-DRB1	44822	66171	30564646	35100726	timepoint_1	B Cells	48	48	1.28499	0	0	chr6	32578769	32589848	-
timepoint, CellType = timepoint and CellType tested	HBB	1724	24	30607744	35166873	timepoint_1	B Cells	48	48	0.012117	0	0	chr11	5225464	5229395	-
indiv_group1 = # of distinct individuals (by genotype) detected among the Case cells	IGLC1	8040	16090	30601428	35150807	timepoint_1	B Cells	48	48	1.74189	0	0	chr22	22895375	22895834	+
indiv_group2 = # of distinct individuals (by genotype) detected among the matched controls	IGKC	62229	106775	24325234	29925206	timepoint_2	B Cells	44	44	1.39335	0	0	chr2	88857161	88857683	-
FC = (num_reads1/rest_reads1)/(num_reads2/rest_reads2)	JCHAIN	2133	8732	24385330	30023249	timepoint_2	B Cells	44	44	3.32434	0	0	chr4	70655541	70681817	-
P_val = fisher test p value	IGHA1	4379	14302	24383084	30017679	timepoint_2	B Cells	44	44	2.65219	0	0	chr14	105703995	105708665	-
fdr_p_val = fdr adjusted p value (using all the genes for this Celltype and timepoint)	IGHG1	607	3420	24386856	30028561	timepoint_2	B Cells	44	44	4.57531	0	0	chr14	105736343	105743071	-
gene_chr, gene_start, gene_end, strand = gene information from gencode v32	IGLC2	20821	47773	24366642	29984208	timepoint_2	B Cells	44	44	1.86322	0	0	chr22	22900976	22901437	+
	IGLC3	12383	30665	24375080	30001316	timepoint_2	B Cells	44	44	2.01094	0	0	chr22	22906342	22906803	+
	MTRNR2L8	2493	6417	21737742	22518613	timepoint_3	B Cells	44	45	2.48433	0	0	chr11	10507894	10509186	-
	IGLC1	12104	5850	21728131	22519180	timepoint_3	B Cells	44	45	0.466472	0	0	chr22	22895375	22895834	+
	TMSB10	214845	187502	79543766	79155426	timepoint_1	CD4 T Cells	49	49	0.877304	0	0	chr2	84905656	84906671	+
	HBB	4949	999	79753662	79341929	timepoint_1	CD4 T Cells	49	49	0.202917	0	0	chr11	5225464	5229395	-
	RPS26	193383	144469	79565228	79198459	timepoint_1	CD4 T Cells	49	49	0.750975	0	0	chr12	56041351	56044697	+
	MT-CO3	848426	943404	78910185	78399524	timepoint_1	CD4 T Cells	49	49	1.11777	0	0	chrM	9207	9990	+
	MT-ND3	475386	513451	79283225	78829477	timepoint_1	CD4 T Cells	49	49	1.08573	0	0	chrM	10059	10404	+
	HBB	252	2328	66778679	69981475	timepoint_2	CD4 T Cells	44	45	8.81504	0	0	chr11	5225464	5229395	-
	MTRNR2L8	4930	9396	62059582	54012311	timepoint_3	CD4 T Cells	45	45	2.18963	0	0	chr11	10507894	10509186	-
	FTH1	192393	197044	61872119	53824663	timepoint_3	CD4 T Cells	45	45	1.17665	0	0	chr11	61959718	61967634	-
	RPS26	158681	101000	61905831	53920707	timepoint_3	CD4 T Cells	45	45	0.731259	0	0	chr12	56041351	56044697	+
	FTH1	90525	107680	23499592	22651848	timepoint_3	CD8 T Cells	43	43	1.23292	0	0	chr11	61959718	61967634	-
	IFI6	10942	6947	19260556	22570475	timepoint_1	Monoctye DC	47	48	0.541928	0	0	chr1	27666064	27672198	-
	S100A9	156118	140574	19115380	22436848	timepoint_1	Monoctye DC	47	48	0.768587	0	0	chr1	153357854	153361023	+
	S100A8	60148	46056	19211350	22531366	timepoint_1	Monoctye DC	47	48	0.653591	0	0	chr1	153390032	153391073	-
	ACTB	81774	74583	19189724	22502839	timepoint_1	Monoctye DC	47	48	0.778513	0	0	chr7	5527148	5563784	-
	IFITM3	16936	8827	19254562	22568595	timepoint_1	Monoctye DC	47	48	0.444881	0	0	chr11	319676	327537	-
	FTH1	510043	664847	18761455	21912575	timepoint_1	Monoctye DC	47	48	1.11264	0	0	chr11	61959718	61967634	-
	MALAT1	740324	957808	18531174	21619614	timepoint_1	Monoctye DC	47	48	1.10433	0	0	chr11	65497688	65506516	+
	B2M	137004	137689	19134494	22439733	timepoint_1	Monoctye DC	47	48	0.857842	0	0	chr15	44711487	44718877	+
	CCL3	38423	33319	19233075	22544103	timepoint_1	Monoctye DC	47	48	0.740188	0	0	chr17	36088256	36090169	-
	S100A9	274681	235253	28199030	31112750	timepoint_2	Monoctye DC	40	43	0.77793	0	0	chr1	153357854	153361023	+
	S100A8	102308	80753	28371403	31267250	timepoint_2	Monoctye DC	40	43	0.716941	0	0	chr1	153390032	153391073	-
	G0S2	115221	101689	28358490	31246314	timepoint_2	Monoctye DC	40	43	0.801635	0	0	chr1	209675412	209676390	+
	TMSB10	118346	108998	28355365	31239005	timepoint_2	Monoctye DC	40	43	0.836564	0	0	chr2	84905656	84906671	+
	CXCL8	135281	184583	28338430	31163420	timepoint_2	Monoctye DC	40	43	1.23934	0	0	chr4	73740541	73743716	+
	LYZ	260030	249809	28213681	31098194	timepoint_2	Monoctye DC	40	43	0.872607	0	0	chr12	69348341	69354234	+
	B2M	212283	205145	28261428	31142858	timepoint_2	Monoctye DC	40	43	0.877768	0	0	chr15	44711487	44718877	+
	S100A9	228501	198039	27253171	28998772	timepoint_3	Monoctye DC	43	44	0.815775	0	0	chr1	153357854	153361023	+
	S100A8	86652	69638	27395020	29127173	timepoint_3	Monoctye DC	43	44	0.756442	0	0	chr1	153390032	153391073	-
	G0S2	81966	105812	27399706	29090999	timepoint_3	Monoctye DC	43	44	1.21509	0	0	chr1	209675412	209676390	+
	MTRNR2L8	2427	8589	27479245	29188222	timepoint_3	Monoctye DC	43	44	3.33105	0	0	chr11	10507894	10509186	-
	FTH1	684581	776160	26797091	28420651	timepoint_3	Monoctye DC	43	44	1.06717	0	0	chr11	61959718	61967634	-
	LYZ	238681	221248	27242991	28975563	timepoint_3	Monoctye DC	43	44	0.872508	0	0	chr12	69348341	69354234	+
	IFI27	1866	191	27479806	29196620	timepoint_3	Monoctye DC	43	44	0.0963451	0	0	chr14	94104836	94116698	+
	FTL	390209	462061	27091463	28734750	timepoint_3	Monoctye DC	43	44	1.11458	0	0	chr19	48965309	48966879	+
	IFI6	4391	1099	9638196	10529383	timepoint_3	NK Cells	42	44	0.229182	0	0	chr1	27666064	27672198	-
	APOBEC3A	14053	10095	19257445	22567327	timepoint_1	Monoctye DC	47	48	0.613166	6.6007e-313	0	chr22	38952741	38992778	+
	LY6E	9704	6214	19261794	22571208	timepoint_1	Monoctye DC	47	48	0.54659	1.4516e-311	2.769e-308	chr8	143017982	143023832	+
	FTL	349037	375196	18922461	22202226	timepoint_1	Monoctye DC	47	48	0.917546	7.07305e-298	1.23678e-294	chr19	48965309	48966879	+
	FTH1	719893	839915	27753818	30508088	timepoint_2	Monoctye DC	40	43	1.05975	8.32541e-294	2.18365e-290	chr11	61959718	61967634	-
	MALAT1	3930263	4016420	62848668	65967383	timepoint_2	CD4 T Cells	44	45	0.975123	5.56911e-293	5.84283e-289	chr11	65497688	65506516	+
	CCL4	21912	31911	27459760	29164900	timepoint_3	Monoctye DC	43	44	1.37077	1.36002e-287	3.17081e-284	chr17	36103827	36105621	+
	MT-CO2	693036	732396	79065575	78610532	timepoint_1	CD4 T Cells	49	49	1.06233	9.55271e-288	3.34074e-284	chrM	7586	8269	+
	IFIT2	2754	927	19268744	22576495	timepoint_1	Monoctye DC	47	48	0.287314	5.26209e-276	8.49342e-273	chr10	89283694	89309271	+
	RPS26	161578	149182	66617353	69834621	timepoint_2	CD4 T Cells	44	45	0.881	1.27615e-273	8.9258e-270	chr12	56041351	56044697	+
	WARS	9866	6214	28463845	31341789	timepoint_2	Monoctye DC	40	43	0.57209	2.33929e-268	5.45393e-265	chr14	100333790	100376805	-
	IGHA1	10913	6689	21729322	22518341	timepoint_3	B Cells	44	45	0.591583	1.92708e-258	1.34786e-254	chr14	105703995	105708665	-
	IRF1	13209	9235	28460502	31338768	timepoint_2	Monoctye DC	40	43	0.63504	2.73008e-250	5.72852e-247	chr5	132481609	132490777	-
	MT-CO1	382983	410778	79375628	78932150	timepoint_1	CD4 T Cells	49	49	1.07819	1.14735e-247	3.43925e-244	chrM	5904	7445	+
	HBA2	1392	166	79757219	79342762	timepoint_1	CD4 T Cells	49	49	0.119878	6.0199e-240	1.57895e-236	chr16	172876	173710	+
	HLA-DRB5	9736	6084	27471936	29190727	timepoint_3	Monoctye DC	43	44	0.588188	3.28922e-238	6.90177e-235	chr6	32517353	32530287	-
	TIMP1	27645	41729	19243853	22535693	timepoint_1	Monoctye DC	47	48	1.28843	4.88471e-238	7.32114e-235	chrX	47582408	47586789	+
	HLA-DRB5	7236	4597	19264262	22572825	timepoint_1	Monoctye DC	47	48	0.542272	5.60923e-238	7.84656e-235	chr6	32517353	32530287	-
	MT-CO3	210164	270723	19061334	22306699	timepoint_1	Monoctye DC	47	48	1.09953	3.60783e-237	4.73144e-234	chrM	9207	9990	+
	HLA-DRB5	8345	4875	21731890	22520155	timepoint_3	B Cells	44	45	0.563829	4.14042e-230	2.17196e-226	chr6	32517353	32530287	-
	HLA-DRB1	35355	54212	24352108	29977769	timepoint_2	B Cells	44	44	1.24517	4.16387e-229	1.24815e-225	chr6	32578769	32589848	-
	THBS1	17578	27878	19253920	22549544	timepoint_1	Monoctye DC	47	48	1.35373	1.99543e-221	2.46295e-218	chr15	39581079	39599466	+
	IGLC2	31853	25301	21708382	22499729	timepoint_3	B Cells	44	45	0.766631	2.12555e-220	8.92009e-217	chr22	22900976	22901437	+
	HLA-DRB1	32326	42277	21707909	22482753	timepoint_3	B Cells	44	45	1.26227	3.1601e-220	1.10514e-216	chr6	32578769	32589848	-
	AC020656.1	14126	21742	28459585	31326261	timepoint_2	Monoctye DC	40	43	1.39802	3.21826e-215	6.13898e-212	chr12	69353493	69354225	-
	ACTB	99661	92149	27382011	29104662	timepoint_3	Monoctye DC	43	44	0.870308	8.41387e-204	1.60498e-200	chr7	5527148	5563784	-
	RPS26	59612	57328	30549856	35109569	timepoint_1	B Cells	48	48	0.837057	2.19274e-203	9.20204e-200	chr12	56041351	56044697	+
	TIMP1	30443	40670	27451229	29156141	timepoint_3	Monoctye DC	43	44	1.25746	1.002e-202	1.75208e-199	chrX	47582408	47586789	+
	TMSB10	48903	47212	23380682	27461036	timepoint_1	CD8 T Cells	48	46	0.822278	2.68913e-202	5.6426e-198	chr2	84905656	84906671	+
	TPT1	129258	169001	19142240	22408421	timepoint_1	Monoctye DC	47	48	1.11602	3.85181e-196	4.49014e-193	chr13	45333471	45341370	-
	FOS	65934	64189	30543534	35102708	timepoint_1	B Cells	48	48	0.84737	2.52747e-196	8.83898e-193	chr14	75278826	75282230	+
	HLA-DRB5	8744	6663	24378719	30025318	timepoint_2	B Cells	44	44	0.618789	8.53795e-194	2.2394e-190	chr6	32517353	32530287	-
	HLA-DQA2	7726	5267	30601742	35161630	timepoint_1	B Cells	48	48	0.593377	1.11921e-191	3.3549e-188	chr6	32741391	32747198	+
	MALAT1	3661732	3117693	58402780	50904014	timepoint_3	CD4 T Cells	45	45	0.978187	2.77049e-191	1.45333e-187	chr11	65497688	65506516	+
	IFITM3	13299	9934	28460412	31338069	timepoint_2	Monoctye DC	40	43	0.678484	1.81084e-190	3.16641e-187	chr11	319676	327537	-
	VIM	153174	186567	28320537	31161436	timepoint_2	Monoctye DC	40	43	1.10633	2.25014e-190	3.6319e-187	chr10	17228241	17237593	+
	JUN	23277	32635	9619310	10497847	timepoint_3	NK Cells	42	44	1.28381	4.9523e-189	5.1957e-185	chr1	58780791	58784047	-
	GNLY	73651	68987	9568936	10461495	timepoint_3	NK Cells	42	44	0.857697	5.92126e-186	4.14153e-182	chr2	85685175	85698854	+
	MX1	4315	2156	66774616	69981647	timepoint_2	CD4 T Cells	44	45	0.476771	1.8076e-184	9.48221e-181	chr21	41420304	41459214	+
	MT-CYB	481233	507287	79277378	78835641	timepoint_1	CD4 T Cells	49	49	1.05966	1.47089e-183	3.42929e-180	chrM	14747	15887	+
	HBA1	861	59	79757750	79342869	timepoint_1	CD4 T Cells	49	49	0.068884	9.39682e-183	1.97174e-179	chr16	176680	177522	+
	LY6E	9786	6896	28463925	31341107	timepoint_2	Monoctye DC	40	43	0.640068	2.76384e-180	4.14241e-177	chr8	143017982	143023832	+
	HLA-DQA2	5612	3608	19265886	22573814	timepoint_1	Monoctye DC	47	48	0.54877	5.41237e-179	5.97725e-176	chr6	32741391	32747198	+
	B2M	126264	123063	9516323	10407419	timepoint_3	NK Cells	42	44	0.892469	1.32069e-179	6.92799e-176	chr15	44711487	44718877	+
	MT-CO3	386368	471751	30223100	34695146	timepoint_1	B Cells	48	48	1.06276	1.03312e-175	2.70973e-172	chrM	9207	9990	+
	ISG15	7665	10180	62056847	54011527	timepoint_3	CD4 T Cells	45	45	1.52585	5.89891e-174	2.47554e-170	chr1	1001138	1014540	+
	HLA-DRB5	9130	6407	28464581	31341596	timepoint_2	Monoctye DC	40	43	0.637409	3.94494e-171	5.51845e-168	chr6	32517353	32530287	-
	IGHG3	672	2497	24386791	30029484	timepoint_2	B Cells	44	44	3.01739	6.52799e-170	1.52196e-166	chr14	105764503	105771405	-
	HLA-DRB1	38241	49047	27443431	29147764	timepoint_3	Monoctye DC	43	44	1.20723	4.71885e-169	7.61659e-166	chr6	32578769	32589848	-
	G0S2	74214	75394	19197284	22502028	timepoint_1	Monoctye DC	47	48	0.867146	1.1591e-167	1.21607e-164	chr1	209675412	209676390	+
	FOS	117650	115580	28356061	31232423	timepoint_2	Monoctye DC	40	43	0.892329	3.54235e-167	4.64558e-164	chr14	75278826	75282230	+
	HLA-DQA2	7894	5385	28465817	31342618	timepoint_2	Monoctye DC	40	43	0.619616	6.54576e-165	8.07939e-162	chr6	32741391	32747198	+
	IFI6	5394	2468	62059118	54019239	timepoint_3	CD4 T Cells	45	45	0.525665	1.88545e-164	6.59374e-161	chr1	27666064	27672198	-
	RPL41	689517	654522	79069094	78688406	timepoint_1	CD4 T Cells	49	49	0.95422	8.65573e-164	1.65112e-160	chr12	56116590	56117967	+
	RPS26	55809	45343	23534308	22714185	timepoint_3	CD8 T Cells	43	43	0.842118	9.56161e-164	1.00316e-159	chr12	56041351	56044697	+
	MT-CO2	179099	228423	19092399	22348999	timepoint_1	Monoctye DC	47	48	1.08865	1.5228e-161	1.52156e-158	chrM	7586	8269	+
	IFNG	1942	4318	9640645	10526164	timepoint_3	NK Cells	42	44	2.036	2.97069e-160	1.24668e-156	chr12	68154768	68159740	-
	MTRNR2L8	3932	7564	30605536	35159333	timepoint_1	B Cells	48	48	1.6744	2.75457e-158	6.42212e-155	chr11	10507894	10509186	-
	PMAIP1	14559	10347	8154026	8169023	timepoint_2	NK Cells	36	39	0.709757	4.23023e-159	8.87629e-155	chr18	59899948	59904306	+
	CD69	31344	28957	30578124	35137940	timepoint_1	B Cells	48	48	0.80412	7.56209e-158	1.58675e-154	chr12	9752486	9760901	-
	UBC	67305	64007	28406406	31283996	timepoint_2	Monoctye DC	40	43	0.863802	2.38839e-155	2.7842e-152	chr12	124911604	124917368	-
	NEAT1	166373	193029	27315299	29003782	timepoint_3	Monoctye DC	43	44	1.09206	5.61234e-154	8.41169e-151	chr11	65422774	65445540	+
	MT-ATP6	151979	194665	19119519	22382757	timepoint_1	Monoctye DC	47	48	1.09332	1.78479e-151	1.70229e-148	chrM	8527	9207	+
	GBP5	2045	803	28471666	31347200	timepoint_2	Monoctye DC	40	43	0.356662	3.94965e-151	4.36187e-148	chr1	89258950	89272804	-
	SOD2	51634	46482	27430038	29150329	timepoint_3	Monoctye DC	43	44	0.847338	1.6837e-148	2.35528e-145	chr6	159669069	159745186	-
	SOD2	51634	46482	27430038	29150329	timepoint_3	Monoctye DC	43	44	0.847338	1.6837e-148	2.35528e-145	chr6	159679119	159762529	-
	HLA-DPB1	42523	61624	24344940	29970357	timepoint_2	B Cells	44	44	1.17682	1.30324e-148	2.73458e-145	chr6	33075990	33089696	+
	SCO2	7326	5053	28466385	31342950	timepoint_2	Monoctye DC	40	43	0.626494	4.47259e-147	4.69242e-144	chr22	50523568	50526461	-
	MT-CO3	304529	380599	23125056	27127649	timepoint_1	CD8 T Cells	48	46	1.06449	5.74859e-148	6.03114e-144	chrM	9207	9990	+
	GLUL	11126	9073	19260372	22568349	timepoint_1	Monoctye DC	47	48	0.69607	1.03666e-145	9.45754e-143	chr1	182381704	182392206	-
	RGCC	9035	13394	66769896	69970409	timepoint_2	CD4 T Cells	44	45	1.41457	1.18915e-145	4.99039e-142	chr13	41457550	41470871	+
	LYZ	143638	153209	19127860	22424213	timepoint_1	Monoctye DC	47	48	0.91045	1.01029e-144	8.83289e-142	chr12	69348341	69354234	+
	IFIT2	7132	4393	8161453	8174977	timepoint_2	NK Cells	36	39	0.615144	8.85188e-146	9.28695e-142	chr10	89283694	89309271	+
	PLIN2	8750	6791	19262748	22570631	timepoint_1	Monoctye DC	47	48	0.662471	1.72923e-144	1.45137e-141	chr9	19108375	19149290	-
	FTH1	229185	258434	66549746	69725369	timepoint_2	CD4 T Cells	44	45	1.07598	2.25645e-144	7.89119e-141	chr11	61959718	61967634	-
	CXCL8	137289	160133	27344383	29036678	timepoint_3	Monoctye DC	43	44	1.09787	3.36984e-143	4.41933e-140	chr4	73740541	73743716	+
	S100A12	18737	15683	28454974	31332320	timepoint_2	Monoctye DC	40	43	0.760262	2.98827e-142	2.98585e-139	chr1	153373711	153375621	-
	HLA-DQA2	8078	5548	27473594	29191263	timepoint_3	Monoctye DC	43	44	0.646458	9.52837e-141	1.17608e-137	chr6	32741391	32747198	+
	VAMP5	3757	2117	28469954	31345886	timepoint_2	Monoctye DC	40	43	0.511816	4.69198e-140	4.47509e-137	chr2	85584431	85593406	+
	S100A4	68173	69814	19203325	22507608	timepoint_1	Monoctye DC	47	48	0.87412	4.62855e-138	3.73542e-135	chr1	153543613	153550136	-
	RPS26	42211	36594	21698024	22488436	timepoint_3	B Cells	44	45	0.836726	4.31302e-138	1.29286e-134	chr12	56041351	56044697	+
	RPL28	452866	499456	66326065	69484347	timepoint_2	CD4 T Cells	44	45	1.05237	1.18417e-137	3.54963e-134	chr19	55385345	55403250	+
	IFIT3	876	195	24386587	30031786	timepoint_2	B Cells	44	44	0.180765	4.45384e-137	8.4959e-134	chr10	89327997	89340971	+
	AREG	10268	15466	28463443	31332537	timepoint_2	Monoctye DC	40	43	1.36813	3.52709e-136	3.21778e-133	chr4	74445136	74455005	+
	SAT1	17716	19931	62046796	54001776	timepoint_3	CD4 T Cells	45	45	1.29252	1.14615e-136	3.43566e-133	chrX	23783173	23786226	+
	GNLY	48387	45483	5933132	6560891	timepoint_1	NK Cells	40	40	0.851077	1.1923e-135	2.50179e-131	chr2	85685175	85698854	+
	APOBEC3A	13037	10410	28460674	31337593	timepoint_2	Monoctye DC	40	43	0.725283	7.0987e-133	6.20633e-130	chr22	38952741	38992778	+
	MT-ND3	111850	144374	19159648	22433048	timepoint_1	Monoctye DC	47	48	1.10178	4.88055e-132	3.79291e-129	chrM	10059	10404	+
	SAT1	5045	8463	9637542	10522019	timepoint_3	NK Cells	42	44	1.53606	1.93804e-132	6.77763e-129	chrX	23783173	23786226	+
	DUSP1	42399	42002	19229099	22535420	timepoint_1	Monoctye DC	47	48	0.845582	3.15039e-131	2.36088e-128	chr5	172768096	172771195	-
	CST3	40612	40101	19230886	22537321	timepoint_1	Monoctye DC	47	48	0.842834	2.00123e-130	1.44799e-127	chr20	23626706	23638473	-
	JUN	17894	16142	19253604	22561280	timepoint_1	Monoctye DC	47	48	0.770001	2.24135e-128	1.56767e-125	chr1	58780791	58784047	-
	IGLC2	23238	32785	30586230	35134112	timepoint_1	B Cells	48	48	1.228	4.27116e-128	8.14744e-125	chr22	22900976	22901437	+
	IFI6	1703	608	21738532	22524422	timepoint_3	B Cells	44	45	0.344578	5.55232e-128	1.45631e-124	chr1	27666064	27672198	-
	PSME2	6546	4554	28467165	31343449	timepoint_2	Monoctye DC	40	43	0.631904	1.97327e-127	1.6562e-124	chr14	24143362	24147570	-
	TYMP	13210	11403	19258288	22566019	timepoint_1	Monoctye DC	47	48	0.736813	1.12842e-126	7.63792e-124	chr22	50525752	50530032	-
	MALAT1	1263037	1430716	27210674	29917287	timepoint_2	Monoctye DC	40	43	1.0289	4.79564e-126	3.87026e-123	chr11	65497688	65506516	+
	RSAD2	1357	417	66777574	69983386	timepoint_2	CD4 T Cells	44	45	0.293223	1.32254e-125	3.46886e-122	chr2	6865806	6898239	+
	EIF2AK2	5795	3712	66773136	69980091	timepoint_2	CD4 T Cells	44	45	0.611218	2.06254e-124	4.8087e-121	chr2	37099210	37157065	-
	HBA2	425	11	30609043	35166886	timepoint_1	B Cells	48	48	0.0225281	1.60281e-123	2.80265e-120	chr16	172876	173710	+
	IGHM	35247	51077	24352216	29980904	timepoint_2	B Cells	44	44	1.17675	2.06822e-123	3.61646e-120	chr14	105851705	105856218	-
	MT-CYB	81751	106770	19189747	22470652	timepoint_1	Monoctye DC	47	48	1.1148	5.71405e-122	3.74681e-119	chrM	14747	15887	+
	GBP1	1929	840	28471782	31347163	timepoint_2	Monoctye DC	40	43	0.395532	7.69101e-122	5.97706e-119	chr1	89052319	89065230	-
	MT-ND3	181613	189233	23408504	22570295	timepoint_3	CD8 T Cells	43	43	1.07998	2.50381e-122	1.75125e-118	chrM	10059	10404	+
	TMSB4X	120470	128588	19151028	22448834	timepoint_1	Monoctye DC	47	48	0.911093	8.20004e-120	5.21398e-117	chrX	12975110	12977227	+
	IFIT2	3968	6674	27477704	29190137	timepoint_3	Monoctye DC	43	44	1.58315	8.99636e-120	1.04873e-116	chr10	89283694	89309271	+
	IGHG2	164	1041	24387299	30030940	timepoint_2	B Cells	44	44	5.15454	1.2618e-119	2.03663e-116	chr14	105639559	105644790	-
	TMSB10	69303	71783	19202195	22505639	timepoint_1	Monoctye DC	47	48	0.884119	1.4495e-118	8.94555e-116	chr2	84905656	84906671	+
	IFITM2	6812	5227	19264686	22572195	timepoint_1	Monoctye DC	47	48	0.654966	1.92737e-118	1.15548e-115	chr11	307631	315272	+
	HLA-DQB1	29134	39976	30580334	35126921	timepoint_1	B Cells	48	48	1.19432	1.3441e-118	2.16949e-115	chr6	32659467	32668383	-
	RGCC	10674	14233	79747937	79328695	timepoint_1	CD4 T Cells	49	49	1.34041	4.75697e-117	8.31795e-114	chr13	41457550	41470871	+
	CXCL5	817	158	27480855	29196653	timepoint_3	Monoctye DC	43	44	0.18203	1.28754e-116	1.42192e-113	chr4	73995642	73998677	-
	IGLC1	6034	10698	24381429	30021283	timepoint_2	B Cells	44	44	1.43973	1.09782e-116	1.64539e-113	chr22	22895375	22895834	+
	EEF1A1	136280	173389	19135218	22404033	timepoint_1	Monoctye DC	47	48	1.086	3.88552e-116	2.26472e-113	chr6	73515750	73523797	-
	AIF1	33913	31200	28439798	31316803	timepoint_2	Monoctye DC	40	43	0.835646	3.43226e-116	2.57211e-113	chr6	31615217	31617021	+
	IFIT3	2662	1319	66776269	69982484	timepoint_2	CD4 T Cells	44	45	0.472801	1.25714e-116	2.63786e-113	chr10	89327997	89340971	+
	IER2	19126	17307	30590342	35149590	timepoint_1	B Cells	48	48	0.787625	7.53275e-115	1.129e-111	chr19	13150411	13154911	+
	HLA-DRB1	26863	37692	19244635	22539730	timepoint_1	Monoctye DC	47	48	1.19767	4.1916e-114	2.37709e-111	chr6	32578769	32589848	-
	CD14	8162	6584	19263336	22570838	timepoint_1	Monoctye DC	47	48	0.688548	3.21517e-113	1.77537e-110	chr5	140631728	140633701	-
	IFI6	9670	7534	28464041	31340469	timepoint_2	Monoctye DC	40	43	0.707674	3.73215e-113	2.70041e-110	chr1	27666064	27672198	-
	TYMP	19757	17195	28453954	31330808	timepoint_2	Monoctye DC	40	43	0.790525	6.99622e-113	4.89339e-110	chr22	50525752	50530032	-
	IFIT3	3748	5264	62060764	54016443	timepoint_3	CD4 T Cells	45	45	1.61358	7.12288e-113	1.86824e-109	chr10	89327997	89340971	+
	CMPK2	1313	432	66777618	69983371	timepoint_2	CD4 T Cells	44	45	0.31395	2.57394e-112	4.9099e-109	chr2	6840570	6866635	-
	CXCL8	126921	136251	19144577	22441171	timepoint_1	Monoctye DC	47	48	0.91632	1.11906e-111	6.02082e-109	chr4	73740541	73743716	+
	FTH1	25874	34364	5955645	6572010	timepoint_1	NK Cells	40	40	1.20251	1.71945e-112	1.80397e-108	chr11	61959718	61967634	-
	MT-ND3	236345	288841	30373123	34878056	timepoint_1	B Cells	48	48	1.06374	5.40189e-111	7.55652e-108	chrM	10059	10404	+
	MTRNR2L12	63336	58421	66715595	69925382	timepoint_2	CD4 T Cells	44	45	0.880157	6.60804e-110	1.15547e-106	chr3	96617188	96618236	-
	ISG15	6611	4297	8161974	8175073	timepoint_2	NK Cells	36	39	0.64912	2.66686e-110	1.86529e-106	chr1	1001138	1014540	+
	CCL2	7941	5760	27473731	29191051	timepoint_3	Monoctye DC	43	44	0.682739	2.97148e-109	3.11752e-106	chr17	34255218	34257203	+
	AIF1	21923	20723	19249575	22556699	timepoint_1	Monoctye DC	47	48	0.806852	7.7306e-109	4.05528e-106	chr6	31615217	31617021	+
	RPS29	642150	647278	66136781	69336525	timepoint_2	CD4 T Cells	44	45	0.961825	3.30022e-109	4.94632e-106	chr14	49570984	49599164	-
	EIF1	350160	348018	66428771	69635785	timepoint_2	CD4 T Cells	44	45	0.948368	3.17925e-109	4.94632e-106	chr17	41688885	41692668	+
	IFI27	2563	1378	28471148	31346625	timepoint_2	Monoctye DC	40	43	0.488354	2.14943e-107	1.45489e-104	chr14	94104836	94116698	+
	SAT1	91251	107026	27390421	29089785	timepoint_3	Monoctye DC	43	44	1.10398	2.09854e-107	2.09684e-104	chrX	23783173	23786226	+
	LAP3	3455	2094	28470256	31345909	timepoint_2	Monoctye DC	40	43	0.550507	1.6857e-106	1.10534e-103	chr4	17577192	17607972	+
	NFKBIA	42818	43217	19228680	22534205	timepoint_1	Monoctye DC	47	48	0.861528	5.13216e-106	2.62654e-103	chr14	35401511	35404749	-
	IFITM2	9396	7383	28464315	31340620	timepoint_2	Monoctye DC	40	43	0.713714	3.56189e-105	2.26482e-102	chr11	307631	315272	+
	FCN1	28592	27901	19242906	22549521	timepoint_1	Monoctye DC	47	48	0.832945	1.13445e-104	5.66767e-102	chr9	134903232	134917912	-
	CCL3	13653	10304	8154932	8169066	timepoint_2	NK Cells	36	39	0.753711	3.1654e-105	1.66049e-101	chr17	36088256	36090169	-
	TYMP	16183	13360	27465489	29183451	timepoint_3	Monoctye DC	43	44	0.777061	7.50527e-104	7.15833e-101	chr22	50525752	50530032	-
	KLRB1	7463	10013	23582654	22749515	timepoint_3	CD8 T Cells	43	43	1.39065	2.52821e-104	1.32624e-100	chr12	9594551	9607916	-
	HLA-C	40960	38367	9601627	10492115	timepoint_3	NK Cells	42	44	0.857715	6.0164e-104	1.80346e-100	chr6	31268749	31272130	-
	DUSP1	54773	52921	28418938	31295082	timepoint_2	Monoctye DC	40	43	0.877598	5.6594e-102	3.49268e-99	chr5	172768096	172771195	-
	SNHG5	13665	20314	23415920	27487934	timepoint_1	CD8 T Cells	48	46	1.26616	2.69499e-102	1.88497e-98	chr6	85650491	85678932	-
	CD69	15141	20763	9627446	10509719	timepoint_3	NK Cells	42	44	1.25569	7.68578e-102	2.01588e-98	chr12	9752486	9760901	-
	RPLP1	113273	144333	19158225	22433089	timepoint_1	Monoctye DC	47	48	1.08763	2.78645e-100	1.35972e-97	chr15	69452814	69456205	+
	RGS1	9951	8000	28463760	31340003	timepoint_2	Monoctye DC	40	43	0.730226	4.93121e-98	2.95633e-95	chr1	192575763	192580024	+
	HBB	408	25	9642179	10530457	timepoint_3	NK Cells	42	44	0.056108	4.30517e-98	1.00373e-94	chr11	5225464	5229395	-
	HLA-C	57863	56298	28415848	31291705	timepoint_2	Monoctye DC	40	43	0.883743	5.88675e-97	3.43116e-94	chr6	31268749	31272130	-
	HLA-A	38164	35744	9604423	10494738	timepoint_3	NK Cells	42	44	0.857619	4.31145e-97	9.04672e-94	chr6	29941260	29945884	+
	MX1	3285	4588	62061227	54017119	timepoint_3	CD4 T Cells	45	45	1.60459	1.19911e-96	2.79565e-93	chr21	41420304	41459214	+
	CCL3	14511	19870	9628076	10510612	timepoint_3	NK Cells	42	44	1.25385	2.13747e-96	4.07733e-93	chr17	36088256	36090169	-
	HLA-DQB1	20832	26133	21719403	22498897	timepoint_3	B Cells	44	45	1.21076	8.61629e-95	2.00884e-91	chr6	32659467	32668383	-
	SNHG5	36510	36977	62028002	53984730	timepoint_3	CD4 T Cells	45	45	1.16358	1.12602e-93	2.36273e-90	chr6	85650491	85678932	-
	CXCL10	1515	3008	27480157	29193803	timepoint_3	Monoctye DC	43	44	1.86884	2.11216e-92	1.92693e-89	chr4	76021118	76023497	-
	SRGN	31787	32504	62032725	53989203	timepoint_3	CD4 T Cells	45	45	1.1748	1.10764e-92	2.11288e-89	chr10	69088103	69104805	+
	SNHG5	47778	54006	79710833	79288922	timepoint_1	CD4 T Cells	49	49	1.13627	3.39146e-92	5.47408e-89	chr6	85650491	85678932	-
	IFI44L	2636	1440	66776295	69982363	timepoint_2	CD4 T Cells	44	45	0.521266	4.38801e-92	6.13824e-89	chr1	78619922	78646145	+
	CTSD	13441	12222	19258057	22565200	timepoint_1	Monoctye DC	47	48	0.776161	1.55879e-91	7.43366e-89	chr11	1752755	1764573	-
	IFITM1	1480	711	19270018	22576711	timepoint_1	Monoctye DC	47	48	0.410062	2.21328e-91	1.03203e-88	chr11	313506	315272	+
	FOS	27373	35188	9615214	10495294	timepoint_3	NK Cells	42	44	1.17711	8.49973e-92	1.48625e-88	chr14	75278826	75282230	+
	TPT1	203351	237933	28270360	31110070	timepoint_2	Monoctye DC	40	43	1.06278	3.63065e-91	2.05897e-88	chr13	45333471	45341370	-
	MTRNR2L8	1131	2490	9641456	10527992	timepoint_3	NK Cells	42	44	2.01596	4.45532e-91	7.19122e-88	chr11	10507894	10509186	-
	CEBPB	30713	28659	28442998	31319344	timepoint_2	Monoctye DC	40	43	0.847565	2.46718e-90	1.36234e-87	chr20	50190830	50192668	+
	H3F3B	67291	69318	30542177	35097579	timepoint_1	B Cells	48	48	0.896625	1.74612e-90	2.28992e-87	chr17	75776434	75785893	-
	H1FX	7700	6432	19263798	22570990	timepoint_1	Monoctye DC	47	48	0.713011	1.20912e-89	5.51544e-87	chr3	129314771	129316286	-
	FABP5	6968	10097	27474704	29186714	timepoint_3	Monoctye DC	43	44	1.36393	1.168e-89	1.02117e-86	chr8	81280536	81284777	+
	XAF1	2131	1077	66776800	69982726	timepoint_2	CD4 T Cells	44	45	0.482252	7.97883e-90	1.04637e-86	chr17	6755447	6775647	+
	VIM	117705	149009	19153793	22428413	timepoint_1	Monoctye DC	47	48	1.08058	1.13243e-88	5.05571e-86	chr10	17228241	17237593	+
	ISG15	7167	5535	28466544	31342468	timepoint_2	Monoctye DC	40	43	0.701479	3.48528e-88	1.87517e-85	chr1	1001138	1014540	+
	ZFP36	32044	30073	28441667	31317930	timepoint_2	Monoctye DC	40	43	0.852441	4.01346e-88	2.10536e-85	chr19	39406847	39409412	+
	RPS29	736784	757112	79021827	78585816	timepoint_1	CD4 T Cells	49	49	1.03297	2.82315e-88	4.23129e-85	chr14	49570984	49599164	-
	HLA-B	47194	45225	9595393	10485257	timepoint_3	NK Cells	42	44	0.87748	3.53001e-88	5.29073e-85	chr6	31269491	31357188	-
	JUNB	43934	44150	30565534	35122747	timepoint_1	B Cells	48	48	0.874685	6.88714e-88	8.50076e-85	chr19	12791486	12793315	+
	RPS3A	56661	74101	19214837	22503321	timepoint_1	Monoctye DC	47	48	1.1163	3.83386e-87	1.67596e-84	chr4	151099624	151104642	+
	MT-ATP6	678602	698118	79080009	78644810	timepoint_1	CD4 T Cells	49	49	1.03415	4.09176e-87	5.72383e-84	chrM	8527	9207	+
	HLA-DQB1	21038	30879	24366425	30001102	timepoint_2	B Cells	44	44	1.1919	9.46857e-87	1.32453e-83	chr6	32659467	32668383	-
	ANKRD22	535	93	28473176	31347910	timepoint_2	Monoctye DC	40	43	0.157893	4.44253e-86	2.2736e-83	chr10	88819896	88851844	-
	MTRNR2L8	1708	2966	23588409	22756562	timepoint_3	CD8 T Cells	43	43	1.79991	1.26965e-86	5.32821e-83	chr11	10507894	10509186	-
	NR4A2	12036	10651	30597432	35156246	timepoint_1	B Cells	48	48	0.770247	5.75498e-86	6.70871e-83	chr2	156324437	156342348	-
	MT1G	217	896	28473494	31347107	timepoint_2	Monoctye DC	40	43	3.75044	8.26801e-85	4.13066e-82	chr16	56666731	56668065	-
	NEAT1	15726	19291	79742885	79323637	timepoint_1	CD4 T Cells	49	49	1.23312	3.58321e-85	4.69916e-82	chr11	65422774	65445540	+
	HLA-DPB1	53387	68621	30556081	35098276	timepoint_1	B Cells	48	48	1.11878	9.73856e-85	1.0755e-81	chr6	33075990	33089696	+
	RSAD2	1201	2087	62063311	54019620	timepoint_3	CD4 T Cells	45	45	1.99643	1.33268e-84	2.3303e-81	chr2	6865806	6898239	+
	PNPT1	2530	1408	66776401	69982395	timepoint_2	CD4 T Cells	44	45	0.531036	2.42675e-84	2.99533e-81	chr2	55634061	55693863	-
	ANXA1	6607	9438	66772324	69974365	timepoint_2	CD4 T Cells	44	45	1.36307	3.42851e-84	3.9967e-81	chr9	73151865	73170393	+
	MT-CO1	207636	257466	19063862	22319956	timepoint_1	Monoctye DC	47	48	1.05842	1.25071e-83	5.35584e-81	chrM	5904	7445	+
	SERF2	30680	25925	79727931	79317003	timepoint_1	CD4 T Cells	49	49	0.84944	1.18472e-83	1.46229e-80	chr15	43777087	43802589	+
	JUN	71814	64319	79686797	79278609	timepoint_1	CD4 T Cells	49	49	0.900325	1.6263e-83	1.89581e-80	chr1	58780791	58784047	-
	HLA-DQA1	5919	8490	21734316	22516540	timepoint_3	B Cells	44	45	1.38439	2.0256e-83	4.25032e-80	chr6	32628179	32647062	+
	RPS9	327218	310179	79431393	79032749	timepoint_1	CD4 T Cells	49	49	0.952894	5.90165e-83	6.5176e-80	chr19	54200809	54249003	+
	HLA-B	86595	86951	28387116	31261052	timepoint_2	Monoctye DC	40	43	0.912044	3.74663e-82	1.82827e-79	chr6	31269491	31357188	-
	MT2A	10158	8437	28463553	31339566	timepoint_2	Monoctye DC	40	43	0.754421	5.23255e-82	2.49533e-79	chr16	56608584	56609497	+
	HBB	315	10	21739920	22525020	timepoint_3	B Cells	44	45	0.03064	2.07848e-82	3.96479e-79	chr11	5225464	5229395	-
	RPS9	252904	208012	61811608	53813695	timepoint_3	CD4 T Cells	45	45	0.944948	5.0639e-82	8.17353e-79	chr19	54200809	54249003	+
	KLRB1	6836	8137	62057676	54013570	timepoint_3	CD4 T Cells	45	45	1.36753	1.73982e-81	2.60762e-78	chr12	9594551	9607916	-
	B2M	75411	75509	5906108	6530865	timepoint_1	NK Cells	40	40	0.906593	8.40524e-82	5.87891e-78	chr15	44711487	44718877	+
	GNLY	4281	6032	23585836	22753496	timepoint_3	CD8 T Cells	43	43	1.46044	2.73738e-81	9.57308e-78	chr2	85685175	85698854	+
	MT2A	4951	8133	19266547	22569289	timepoint_1	Monoctye DC	47	48	1.40216	3.45116e-80	1.44831e-77	chr16	56608584	56609497	+
	DUSP2	6542	5297	30602926	35161600	timepoint_1	B Cells	48	48	0.70476	2.00811e-80	2.10681e-77	chr2	96143169	96145440	-
	IRF9	4965	3425	66773966	69980378	timepoint_2	CD4 T Cells	44	45	0.658238	1.91965e-80	2.12e-77	chr14	24161265	24166565	+
	CXCL2	16465	22017	28457246	31325986	timepoint_2	Monoctye DC	40	43	1.21459	4.87743e-80	2.27429e-77	chr4	74097040	74099196	-
	CD52	20021	25104	66758910	69958699	timepoint_2	CD4 T Cells	44	45	1.19646	2.37058e-80	2.48709e-77	chr1	26317958	26320523	+
	HLA-DQA2	5401	4544	24382062	30027437	timepoint_2	B Cells	44	44	0.683198	2.87725e-80	3.77333e-77	chr6	32741391	32747198	+
	HBA1	263	5	30609205	35166892	timepoint_1	B Cells	48	48	0.0165476	2.09004e-79	2.08834e-76	chr16	176680	177522	+
	MT-CO3	71996	87318	5909523	6519056	timepoint_1	NK Cells	40	40	1.0981	2.68707e-78	1.40957e-74	chrM	9207	9990	+
	HLA-A	55142	54260	28418569	31293743	timepoint_2	Monoctye DC	40	43	0.893782	4.21942e-77	1.9247e-74	chr6	29941260	29945884	+
	MALAT1	1299206	1225118	22290911	21534410	timepoint_3	CD8 T Cells	43	43	0.977387	7.34011e-78	2.20025e-74	chr11	65497688	65506516	+
	CXCL2	18553	23642	27463119	29173169	timepoint_3	Monoctye DC	43	44	1.19944	3.19534e-77	2.68191e-74	chr4	74097040	74099196	-
	CCL5	22837	20877	9619750	10509605	timepoint_3	NK Cells	42	44	0.837094	3.04088e-77	4.25379e-74	chr17	35871491	35880793	-
	IFI30	25465	25309	19246033	22552113	timepoint_1	Monoctye DC	47	48	0.848345	1.13504e-76	4.66992e-74	chr19	18173162	18178117	+
	KLF6	38144	39110	19233354	22538312	timepoint_1	Monoctye DC	47	48	0.875191	1.23217e-76	4.97204e-74	chr10	3775996	3785281	-
	RPS2	75640	96897	19195858	22480525	timepoint_1	Monoctye DC	47	48	1.09345	2.87792e-76	1.13938e-73	chr16	1962058	1964841	-
	NFKBIA	36883	36983	30572585	35129914	timepoint_1	B Cells	48	48	0.872766	2.23848e-76	2.135e-73	chr14	35401511	35404749	-
	RPL21	625079	642486	79133532	78700442	timepoint_1	CD4 T Cells	49	49	1.03323	3.21517e-76	3.3732e-73	chr13	27251309	27256691	+
	HLA-DQA2	5473	3860	21734762	22521170	timepoint_3	B Cells	44	45	0.680708	5.79493e-76	1.01329e-72	chr6	32741391	32747198	+
	PLSCR1	1844	944	66777087	69982859	timepoint_2	CD4 T Cells	44	45	0.488487	1.03998e-75	1.03914e-72	chr3	146515180	146544856	-
	ACTB	13747	12065	5967772	6594309	timepoint_1	NK Cells	40	40	0.794635	3.80218e-76	1.59562e-72	chr7	5527148	5563784	-
	IRF1	12467	12143	24374996	30019838	timepoint_2	B Cells	44	44	0.790946	1.67445e-75	2.06676e-72	chr5	132481609	132490777	-
	HBA2	33	390	66778898	69983413	timepoint_2	CD4 T Cells	44	45	11.277	3.19621e-75	3.04845e-72	chr16	172876	173710	+
	RPL32	786572	805297	78972039	78537631	timepoint_1	CD4 T Cells	49	49	1.02917	3.06427e-74	3.06179e-71	chr3	12834485	12841582	-
	MT-ND2	215411	226336	79543200	79116592	timepoint_1	CD4 T Cells	49	49	1.05622	5.28478e-74	5.04048e-71	chrM	4470	5511	+
	RPL10	106828	134769	19164670	22442653	timepoint_1	Monoctye DC	47	48	1.07683	1.4152e-73	5.49911e-71	chrX	154389955	154409168	+
	ACTB	52510	46532	79706101	79296396	timepoint_1	CD4 T Cells	49	49	0.890798	7.03006e-74	6.41356e-71	chr7	5527148	5563784	-
	CD69	51114	45240	79707497	79297688	timepoint_1	CD4 T Cells	49	49	0.889717	2.12829e-73	1.86075e-70	chr12	9752486	9760901	-
	IFITM1	1083	458	28472628	31347545	timepoint_2	Monoctye DC	40	43	0.384124	2.08329e-72	9.30079e-70	chr11	313506	315272	+
	TNFAIP3	11650	10046	28462061	31337957	timepoint_2	Monoctye DC	40	43	0.783252	3.0031e-72	1.31279e-69	chr6	137867214	137883312	+
	ISG15	8208	6388	66770723	69977415	timepoint_2	CD4 T Cells	44	45	0.742625	1.00367e-71	9.15653e-69	chr1	1001138	1014540	+
	LY6E	7753	5979	66771178	69977824	timepoint_2	CD4 T Cells	44	45	0.735869	1.1552e-71	1.00998e-68	chr8	143017982	143023832	+
	SOCS3	13406	14464	62051106	54007243	timepoint_3	CD4 T Cells	45	45	1.23955	8.42712e-72	1.17884e-68	chr17	78356778	78360077	-
	CD83	35807	38677	24351656	29993304	timepoint_2	B Cells	44	44	0.877137	2.25695e-71	2.63098e-68	chr6	14117256	14136918	+
	H3F3B	117082	108042	79641529	79234886	timepoint_1	CD4 T Cells	49	49	0.927624	4.26928e-71	3.58329e-68	chr17	75776434	75785893	-
	HBA2	352	38	9642235	10530444	timepoint_3	NK Cells	42	44	0.0988522	4.65215e-71	6.101e-68	chr16	172876	173710	+
	SAT1	100902	102710	28372809	31245293	timepoint_2	Monoctye DC	40	43	0.924586	3.18392e-70	1.36343e-67	chrX	23783173	23786226	+
	JUNB	20849	20533	19250649	22556889	timepoint_1	Monoctye DC	47	48	0.840637	9.51105e-70	3.62855e-67	chr19	12791486	12793315	+
	IL1B	34970	43686	28438741	31304317	timepoint_2	Monoctye DC	40	43	1.1347	9.23699e-70	3.8764e-67	chr2	112829751	112836816	-
	VCAN	10004	9080	19261494	22568342	timepoint_1	Monoctye DC	47	48	0.774735	1.65906e-69	6.21643e-67	chr5	83471618	83582303	+
	IFIT1	1033	1771	62063479	54019936	timepoint_3	CD4 T Cells	45	45	1.96967	6.66459e-70	8.7402e-67	chr10	89392546	89406487	+
	JUNB	97009	109846	66681922	69873957	timepoint_2	CD4 T Cells	44	45	1.08047	2.93023e-69	2.4594e-66	chr19	12791486	12793315	+
	RPL37	522473	529163	66256458	69454640	timepoint_2	CD4 T Cells	44	45	0.966424	3.65155e-69	2.94694e-66	chr5	40825262	40835222	-
	CCL7	3222	5228	28470489	31342775	timepoint_2	Monoctye DC	40	43	1.47382	9.43193e-69	3.88059e-66	chr17	34270221	34272242	+
	NFKBIA	63215	56823	79695396	79286105	timepoint_1	CD4 T Cells	49	49	0.903594	5.6115e-69	4.5287e-66	chr14	35401511	35404749	-
	HLA-DRB1	42653	52610	28431058	31295393	timepoint_2	Monoctye DC	40	43	1.12035	1.94399e-68	7.84436e-66	chr6	32578769	32589848	-
	HELZ2	1298	589	66777633	69983214	timepoint_2	CD4 T Cells	44	45	0.432995	1.18424e-68	9.20334e-66	chr20	63558086	63574239	-
	CCL3	53649	63126	27428023	29133685	timepoint_3	Monoctye DC	43	44	1.10753	4.91198e-68	3.96415e-65	chr17	36088256	36090169	-
	S100A4	86499	84484	27395173	29112327	timepoint_3	Monoctye DC	43	44	0.919329	6.32739e-68	4.91732e-65	chr1	153543613	153550136	-
	HBA1	480	100	9642107	10530382	timepoint_3	NK Cells	42	44	0.190767	4.37271e-68	5.39721e-65	chr16	176680	177522	+
	MTRNR2L8	961	2055	5980558	6604319	timepoint_1	NK Cells	40	40	1.93614	3.41044e-68	1.19269e-64	chr11	10507894	10509186	-
	IFIT3	3863	2486	8164722	8176884	timepoint_2	NK Cells	36	39	0.642693	7.79285e-68	3.27035e-64	chr10	89327997	89340971	+
	CD52	26964	22970	79731647	79319958	timepoint_1	CD4 T Cells	49	49	0.85634	4.8154e-67	3.74228e-64	chr1	26317958	26320523	+
	SERPINB2	6552	5042	27475120	29191769	timepoint_3	Monoctye DC	43	44	0.72433	5.30382e-67	3.97464e-64	chr18	63871692	63903888	+
	PLSCR1	1250	2010	62063262	54019697	timepoint_3	CD4 T Cells	45	45	1.8474	4.37069e-67	5.39472e-64	chr3	146515180	146544856	-
	CCL20	141	532	62064371	54021175	timepoint_3	CD4 T Cells	45	45	4.33478	6.00422e-67	6.99926e-64	chr2	227805739	227817564	+
	RPS26	18281	16595	9624306	10513887	timepoint_3	NK Cells	42	44	0.831233	8.68752e-67	1.01272e-63	chr12	56041351	56044697	+
	GADD45B	15398	14498	30594070	35152399	timepoint_1	B Cells	48	48	0.819531	2.57615e-66	2.35024e-63	chr19	2476122	2478259	+
	CCL4L2	11549	15157	27470123	29181654	timepoint_3	Monoctye DC	43	44	1.23531	4.18008e-66	3.02451e-63	chr17	36210924	36212878	+
	HLA-B	59237	62921	19212261	22514501	timepoint_1	Monoctye DC	47	48	0.906658	9.0948e-66	3.348e-63	chr6	31269491	31357188	-
	CD69	12411	9855	8156174	8169515	timepoint_2	NK Cells	36	39	0.793007	1.04499e-66	3.65451e-63	chr12	9752486	9760901	-
	CTSL	9095	12654	28464616	31335349	timepoint_2	Monoctye DC	40	43	1.26374	1.12708e-65	4.46217e-63	chr9	87726109	87731469	+
	C1QB	449	91	28473262	31347912	timepoint_2	Monoctye DC	40	43	0.18409	1.21636e-65	4.72646e-63	chr1	22652762	22661637	+
	RPL37A	369933	372601	66408998	69611202	timepoint_2	CD4 T Cells	44	45	0.961087	6.74616e-66	5.05553e-63	chr2	216498825	216579180	+
	IFIT1	775	260	66778156	69983543	timepoint_2	CD4 T Cells	44	45	0.320121	2.14439e-65	1.55158e-62	chr10	89392546	89406487	+
	CRIP1	5941	9666	24381522	30022315	timepoint_2	B Cells	44	44	1.3212	3.03116e-65	3.34752e-62	chr14	105486317	105488947	+
	NFKBIA	50572	59532	27431100	29137279	timepoint_3	Monoctye DC	43	44	1.10802	8.49779e-65	5.94364e-62	chr14	35401511	35404749	-
	MNDA	2932	2128	19268566	22575294	timepoint_1	Monoctye DC	47	48	0.619511	2.03358e-64	7.35699e-62	chr1	158831351	158849506	+
	IFI44	1967	1109	66776964	69982694	timepoint_2	CD4 T Cells	44	45	0.537984	1.05832e-63	7.40225e-61	chr1	78649796	78664078	+
	HLA-A	37792	39231	19233706	22538191	timepoint_1	Monoctye DC	47	48	0.886075	3.1649e-63	1.12558e-60	chr6	29941260	29945884	+
	PMAIP1	7741	6437	5973778	6599937	timepoint_1	NK Cells	40	40	0.752896	6.33044e-64	1.89759e-60	chr18	59899948	59904306	+
	SERPINA1	11253	10510	19260245	22566912	timepoint_1	Monoctye DC	47	48	0.797215	1.12563e-62	3.93653e-60	chr14	94376747	94390693	-
	IFI44L	2411	1552	28471300	31346451	timepoint_2	Monoctye DC	40	43	0.584694	1.26263e-62	4.81703e-60	chr1	78619922	78646145	+
	RPS26	23605	21418	27458067	29175393	timepoint_3	Monoctye DC	43	44	0.854049	7.32835e-63	4.96035e-60	chr12	56041351	56044697	+
	ZFP36L2	42825	50093	66736106	69933710	timepoint_2	CD4 T Cells	44	45	1.11615	9.51024e-63	6.4372e-60	chr2	43222402	43226606	-
	CXCL3	7882	10717	27473790	29186094	timepoint_3	Monoctye DC	43	44	1.27981	1.19624e-62	7.84394e-60	chr4	74036589	74038807	-
	TRIM22	3797	2617	66775134	69981186	timepoint_2	CD4 T Cells	44	45	0.657665	3.24089e-62	2.12511e-59	chr11	5689697	5737089	+
	RPS26	24673	23360	28449038	31324643	timepoint_2	Monoctye DC	40	43	0.859974	2.13973e-61	8.01751e-59	chr12	56041351	56044697	+
	MZB1	1000	2264	24386463	30029717	timepoint_2	B Cells	44	44	1.83848	1.47894e-61	1.50948e-58	chr5	139387467	139390081	-
	B2M	112599	148005	24274864	29883976	timepoint_2	B Cells	44	44	1.06739	1.51071e-61	1.50948e-58	chr15	44711487	44718877	+
	HERC5	2168	1285	66776763	69982518	timepoint_2	CD4 T Cells	44	45	0.565569	6.3346e-61	4.02785e-58	chr4	88457119	88506163	+
	JUN	28342	28353	30581126	35138544	timepoint_1	B Cells	48	48	0.870744	5.23899e-61	4.58041e-58	chr1	58780791	58784047	-
	MT-CO2	326792	390307	30282676	34776590	timepoint_1	B Cells	48	48	1.03958	6.27899e-61	5.27008e-58	chrM	7586	8269	+
	GADD45B	6705	9503	9635882	10520979	timepoint_3	NK Cells	42	44	1.2978	8.95144e-61	9.88569e-58	chr19	2476122	2478259	+
	IGHG2	767	266	21739468	22524764	timepoint_3	B Cells	44	45	0.334723	7.48031e-61	1.20738e-57	chr14	105639559	105644790	-
	HLA-C	46880	48454	30562588	35118443	timepoint_1	B Cells	48	48	0.89963	6.09182e-60	4.91633e-57	chr6	31268749	31272130	-
	FOS	74868	80795	19196630	22496627	timepoint_1	Monoctye DC	47	48	0.921148	4.24882e-59	1.46152e-56	chr14	75278826	75282230	+
	ANXA1	40200	49334	28433511	31298669	timepoint_2	Monoctye DC	40	43	1.11469	5.33027e-59	1.96219e-56	chr9	73151865	73170393	+
	TXNIP	20081	18762	28453630	31329241	timepoint_2	Monoctye DC	40	43	0.848649	7.8248e-59	2.83082e-56	chr1	145992435	145996579	-
	SRGN	74322	80224	19197176	22497198	timepoint_1	Monoctye DC	47	48	0.921357	2.34584e-58	7.93917e-56	chr10	69088103	69104805	+
	PLEKHO1	4175	3377	19267323	22574045	timepoint_1	Monoctye DC	47	48	0.690424	5.04245e-58	1.67946e-55	chr1	150149183	150164720	+
	NKG7	5475	7057	23584642	22752471	timepoint_3	CD8 T Cells	43	43	1.33599	1.03139e-58	2.70521e-55	chr19	51371606	51372701	-
	JUND	99009	96493	66679922	69887310	timepoint_2	CD4 T Cells	44	45	0.929957	4.56148e-58	2.81511e-55	chr19	18279694	18281622	-
	SAT1	71382	76957	19200116	22500465	timepoint_1	Monoctye DC	47	48	0.920239	1.05087e-57	3.44538e-55	chrX	23783173	23786226	+
	S100A12	10575	9905	19260923	22567517	timepoint_1	Monoctye DC	47	48	0.799494	1.10046e-57	3.55247e-55	chr1	153373711	153375621	-
	FTL	472634	503883	28001077	30844120	timepoint_2	Monoctye DC	40	43	0.968365	1.21641e-57	4.32611e-55	chr19	48965309	48966879	+
	IL1B	35544	36983	19235954	22540439	timepoint_1	Monoctye DC	47	48	0.888131	2.00055e-57	6.36023e-55	chr2	112829751	112836816	-
	RPL8	56900	68537	28416811	31279466	timepoint_2	Monoctye DC	40	43	1.09407	7.59012e-57	2.65439e-54	chr8	144789765	144792587	-
	MT-CO1	162883	211357	24224580	29820624	timepoint_2	B Cells	44	44	1.05372	3.3242e-57	3.17053e-54	chrM	5904	7445	+
	CD52	6417	5638	23423168	27502610	timepoint_1	CD8 T Cells	48	46	0.748333	6.24279e-57	3.27481e-53	chr1	26317958	26320523	+
	GLUL	12436	11155	28461275	31336848	timepoint_2	Monoctye DC	40	43	0.814748	1.00916e-55	3.47135e-53	chr1	182381704	182392206	-
	ZNF331	16705	16130	30592763	35150767	timepoint_1	B Cells	48	48	0.840446	7.25496e-56	5.63818e-53	chr19	53519527	53580269	+
	RPS29	203041	249828	23226544	27258420	timepoint_1	CD8 T Cells	48	46	1.04799	4.9849e-56	2.09196e-52	chr14	49570984	49599164	-
	TMSB10	97332	96343	27384340	29100468	timepoint_3	Monoctye DC	43	44	0.931692	8.0292e-55	5.10536e-52	chr2	84905656	84906671	+
	JUN	12483	11252	5969036	6595122	timepoint_1	NK Cells	40	40	0.81613	2.93653e-55	7.70215e-52	chr1	58780791	58784047	-
	RPL3	35853	46818	19235645	22530604	timepoint_1	Monoctye DC	47	48	1.11462	2.98932e-54	9.36192e-52	chr22	39312882	39320389	-
	TFPI2	294	37	27481378	29196774	timepoint_3	Monoctye DC	43	44	0.118457	1.75352e-54	1.08218e-51	chr7	93885396	93890753	-
	OAZ1	13961	11421	79744650	79331507	timepoint_1	CD4 T Cells	49	49	0.822351	1.97835e-54	1.48256e-51	chr19	2269509	2273490	+
	OASL	2148	2900	62062364	54018807	timepoint_3	CD4 T Cells	45	45	1.5511	2.36874e-54	2.61596e-51	chr12	121019111	121039242	-
	RPL17	444161	456450	79314450	78886478	timepoint_1	CD4 T Cells	49	49	1.03305	5.36364e-54	3.88087e-51	chr18	49488453	49492523	-
	OASL	2121	1301	66776810	69982502	timepoint_2	CD4 T Cells	44	45	0.5853	8.22211e-54	4.92927e-51	chr12	121019111	121039242	-
	IRF1	18784	16712	66760147	69967091	timepoint_2	CD4 T Cells	44	45	0.84895	1.34746e-53	7.85379e-51	chr5	132481609	132490777	-
	IFIT3	1592	943	28472119	31347060	timepoint_2	Monoctye DC	40	43	0.538025	2.6403e-53	8.93571e-51	chr10	89327997	89340971	+
	RPL5	25604	34046	19245894	22543376	timepoint_1	Monoctye DC	47	48	1.13501	3.19542e-53	9.8602e-51	chr1	92832013	92841924	+
	TLE3	9802	8603	28463909	31339400	timepoint_2	Monoctye DC	40	43	0.797204	2.99403e-53	9.97201e-51	chr15	70047790	70098176	-
	EIF1	135047	157077	24252416	29874904	timepoint_2	B Cells	44	44	0.944518	1.40742e-53	1.28399e-50	chr17	41688885	41692668	+
	HELZ2	1117	1739	62063395	54019968	timepoint_3	CD4 T Cells	45	45	1.78863	2.42626e-53	2.54551e-50	chr20	63558086	63574239	-
	IGHM	36527	33726	21703708	22491304	timepoint_3	B Cells	44	45	0.891148	1.04317e-52	1.56349e-49	chr14	105851705	105856218	-
	IL32	6216	8392	66772715	69975411	timepoint_2	CD4 T Cells	44	45	1.28824	3.16544e-52	1.79515e-49	chr16	3065297	3082192	+
	NFKBIZ	6406	5697	19265092	22571725	timepoint_1	Monoctye DC	47	48	0.759102	7.24796e-52	2.20411e-49	chr3	101827991	101861022	+
	MT-CO1	215940	259284	30393528	34907613	timepoint_1	B Cells	48	48	1.04512	3.02019e-52	2.26331e-49	chrM	5904	7445	+
	ACTB	16876	16769	23412709	27491479	timepoint_1	CD8 T Cells	48	46	0.846329	8.21911e-53	2.87436e-49	chr7	5527148	5563784	-
	SERPING1	871	398	28472840	31347605	timepoint_2	Monoctye DC	40	43	0.415049	1.1341e-51	3.71827e-49	chr11	57597387	57614853	+
	JCHAIN	5879	4520	21734356	22520510	timepoint_3	B Cells	44	45	0.742051	7.28713e-52	1.01937e-48	chr4	70655541	70681817	-
	SOX4	22552	19361	79736059	79323567	timepoint_1	CD4 T Cells	49	49	0.863003	3.05387e-51	2.13598e-48	chr6	21593751	21598619	+
	S100A10	47328	57181	28426383	31290822	timepoint_2	Monoctye DC	40	43	1.09741	8.64549e-51	2.7909e-48	chr1	151982915	151993859	-
	CD69	50233	48126	62014279	53973581	timepoint_3	CD4 T Cells	45	45	1.10069	4.14566e-51	4.1423e-48	chr12	9752486	9760901	-
	HLA-DQA1	6095	9583	24381368	30022398	timepoint_2	B Cells	44	44	1.27676	4.82558e-51	4.21897e-48	chr6	32628179	32647062	+
	GBP2	4012	3093	28469699	31344910	timepoint_2	Monoctye DC	40	43	0.70025	1.37937e-50	4.38536e-48	chr1	89106132	89150456	-
	TIPARP	4531	3435	27477141	29193376	timepoint_3	Monoctye DC	43	44	0.713576	8.60869e-51	5.16103e-48	chr3	156673235	156706770	+
	HLA-C	90471	73091	61974041	53948616	timepoint_3	CD4 T Cells	45	45	0.928174	5.84506e-51	5.57485e-48	chr6	31268749	31272130	-
	RPL32	66627	84319	19204871	22493103	timepoint_1	Monoctye DC	47	48	1.08023	1.96864e-50	5.90114e-48	chr3	12834485	12841582	-
	PSME1	7695	6598	28466016	31341405	timepoint_2	Monoctye DC	40	43	0.778821	2.20639e-50	6.90994e-48	chr14	24136163	24138967	+
	ZFP36	22621	23051	19248877	22554371	timepoint_1	Monoctye DC	47	48	0.869799	3.14562e-50	9.29643e-48	chr19	39406847	39409412	+
	SERPINB2	4514	6612	28469197	31341391	timepoint_2	Monoctye DC	40	43	1.33047	3.84604e-50	1.18678e-47	chr18	63871692	63903888	+
	LTB	55954	50803	79702657	79292125	timepoint_1	CD4 T Cells	49	49	0.912699	2.49169e-50	1.68655e-47	chr6	31580525	31582522	-
	IRF1	17170	17544	62047342	54004163	timepoint_3	CD4 T Cells	45	45	1.17391	1.96604e-50	1.79363e-47	chr5	132481609	132490777	-
	C15orf48	15181	19616	28458530	31328387	timepoint_2	Monoctye DC	40	43	1.17367	6.24749e-50	1.89987e-47	chr15	45430529	45448761	+
	GADD45B	18333	18637	62046179	54003070	timepoint_3	CD4 T Cells	45	45	1.16793	2.44085e-50	2.13401e-47	chr19	2476122	2478259	+
	RPS27	1353905	1371164	78404706	77971764	timepoint_1	CD4 T Cells	49	49	1.01805	3.50728e-50	2.29979e-47	chr1	153990762	153992155	+
	BCL2A1	10290	9776	19261208	22567646	timepoint_1	Monoctye DC	47	48	0.810937	8.2328e-50	2.39929e-47	chr15	79960892	79971196	-
	TNFSF10	1428	835	28472283	31347168	timepoint_2	Monoctye DC	40	43	0.53112	1.28873e-49	3.80865e-47	chr3	172505508	172523475	-
	CXCL10	632	242	28473079	31347761	timepoint_2	Monoctye DC	40	43	0.347802	1.27822e-49	3.80865e-47	chr4	76021118	76023497	-
	PTMA	118701	115679	21621534	22409351	timepoint_3	B Cells	44	45	0.940587	5.52958e-50	7.2517e-47	chr2	231706895	231713541	+
	CCL3L1	13989	13734	19257509	22563688	timepoint_1	Monoctye DC	47	48	0.838014	5.66806e-49	1.62922e-46	chr17	36194869	36196758	-
	RGCC	4432	6910	23425153	27501338	timepoint_1	CD8 T Cells	48	46	1.32794	5.79318e-50	1.73655e-46	chr13	41457550	41470871	+
	RSAD2	325	878	9642262	10529604	timepoint_3	NK Cells	42	44	2.47375	3.62642e-49	3.80466e-46	chr2	6865806	6898239	+
	SNHG5	9674	12953	28464037	31335050	timepoint_2	Monoctye DC	40	43	1.21618	2.0001e-48	5.82889e-46	chr6	85650491	85678932	-
	IRF7	1769	1063	66777162	69982740	timepoint_2	CD4 T Cells	44	45	0.573386	4.73331e-48	2.61366e-45	chr11	612553	615983	-
	SDC2	1959	3438	19269539	22573984	timepoint_1	Monoctye DC	47	48	1.498	1.32619e-47	3.76047e-45	chr8	96493813	96611790	+
	FTH1	238949	263512	30370519	34903385	timepoint_1	B Cells	48	48	0.95988	6.23955e-48	4.51464e-45	chr11	61959718	61967634	-
	TMSB10	35891	48887	24351572	29983094	timepoint_2	B Cells	44	44	1.10609	5.9793e-48	5.01855e-45	chr2	84905656	84906671	+
	TXN	9271	7890	27472401	29188921	timepoint_3	Monoctye DC	43	44	0.801047	1.01846e-47	5.9362e-45	chr9	110243810	110256507	-
	MTRNR2L8	7266	9536	66771665	69974267	timepoint_2	CD4 T Cells	44	45	1.25231	1.20373e-47	6.47636e-45	chr11	10507894	10509186	-
	S100A4	9776	12454	66769155	69971349	timepoint_2	CD4 T Cells	44	45	1.2156	1.39624e-47	7.32434e-45	chr1	153543613	153550136	-
	TNFAIP3	8497	7946	19263001	22569476	timepoint_1	Monoctye DC	47	48	0.798223	2.75611e-47	7.71087e-45	chr6	137867214	137883312	+
	CTSS	27790	28845	19243708	22548577	timepoint_1	Monoctye DC	47	48	0.885978	5.13398e-47	1.41745e-44	chr1	150730188	150765792	-
	CD44	34845	42555	28438866	31305448	timepoint_2	Monoctye DC	40	43	1.10929	6.40982e-47	1.84243e-44	chr11	35138870	35232402	+
	GZMA	2873	2098	5978646	6604276	timepoint_1	NK Cells	40	40	0.661178	1.04936e-47	2.44651e-44	chr5	55102646	55110252	+
	SNHG5	7092	10342	19264406	22567080	timepoint_1	Monoctye DC	47	48	1.24474	2.74052e-46	7.4681e-44	chr6	85650491	85678932	-
	FTH1	175532	206346	24211931	29825635	timepoint_2	B Cells	44	44	0.954602	1.07923e-46	8.70976e-44	chr11	61959718	61967634	-
	PFN1	21522	18552	79737089	79324376	timepoint_1	CD4 T Cells	49	49	0.866518	1.6496e-46	1.0489e-43	chr17	4945652	4949061	-
	RPS18	70642	88907	19200856	22488515	timepoint_1	Monoctye DC	47	48	1.07427	3.98814e-46	1.07286e-43	chr6	33272075	33276511	+
	RPS9	98367	101613	28375344	31246390	timepoint_2	Monoctye DC	40	43	0.938283	3.81024e-46	1.08041e-43	chr19	54200809	54249003	+
	EVL	13350	11053	79745261	79331875	timepoint_1	CD4 T Cells	49	49	0.832278	2.02356e-46	1.24884e-43	chr14	99971449	100144236	+
	PLIN2	5561	7595	27476111	29189216	timepoint_3	Monoctye DC	43	44	1.28553	2.22878e-46	1.26396e-43	chr9	19108375	19149290	-
	RGS2	9832	9379	19261666	22568043	timepoint_1	Monoctye DC	47	48	0.814246	5.3866e-46	1.43072e-43	chr1	192809039	192812275	+
	USP18	520	169	66778411	69983634	timepoint_2	CD4 T Cells	44	45	0.310117	3.42165e-46	1.75113e-43	chr22	18150170	18177397	+
	JUN	17846	15254	8150739	8164116	timepoint_2	NK Cells	36	39	0.85363	6.48995e-47	1.94541e-43	chr1	58780791	58784047	-
	RPS26	52358	63743	23453669	31109987	timepoint_2	CD8 T Cells	44	42	0.917994	1.20798e-47	2.5347e-43	chr12	56041351	56044697	+
	CD74	38214	40462	19233284	22536960	timepoint_1	Monoctye DC	47	48	0.903787	1.18074e-45	3.09693e-43	chr5	150400041	150412929	-
	ACTB	107305	111189	28366406	31236814	timepoint_2	Monoctye DC	40	43	0.941187	1.14432e-45	3.20151e-43	chr7	5527148	5563784	-
	RPL3	530383	542250	79228228	78800678	timepoint_1	CD4 T Cells	49	49	1.02773	7.73073e-46	4.63469e-43	chr22	39312882	39320389	-
	LUCAT1	10925	14385	28462786	31333618	timepoint_2	Monoctye DC	40	43	1.19598	1.8059e-45	4.98594e-43	chr5	91054834	91314547	-
	WHAMM	17420	15617	66761511	69968186	timepoint_2	CD4 T Cells	44	45	0.855444	1.22363e-45	6.1132e-43	chr15	82809628	82836108	+
	NFKBIA	54700	55307	28419011	31292696	timepoint_2	Monoctye DC	40	43	0.91839	2.60423e-45	7.09669e-43	chr14	35401511	35404749	-
	NFKBIA	19452	24335	9623135	10506147	timepoint_3	NK Cells	42	44	1.14555	1.39667e-45	1.39554e-42	chr14	35401511	35404749	-
	RPS26	44923	50471	24342540	29981510	timepoint_2	B Cells	44	44	0.912338	2.16773e-45	1.68465e-42	chr12	56041351	56044697	+
	ACTB	42714	49126	66736217	69934677	timepoint_2	CD4 T Cells	44	45	1.09745	5.69298e-45	2.77804e-42	chr7	5527148	5563784	-
	EIF1	53214	48782	8115371	8130588	timepoint_2	NK Cells	36	39	0.915505	2.35862e-45	6.18638e-42	chr17	41688885	41692668	+
	ADAR	8957	7545	66769974	69976258	timepoint_2	CD4 T Cells	44	45	0.803783	1.41215e-44	6.73437e-42	chr1	154582057	154628013	-
	IER2	7631	7108	19263867	22570314	timepoint_1	Monoctye DC	47	48	0.795073	5.10573e-44	1.32264e-41	chr19	13150411	13154911	+
	SLC2A3	12646	17420	19258852	22560002	timepoint_1	Monoctye DC	47	48	1.17581	5.18031e-44	1.32559e-41	chr12	7919230	7936187	-
	FTH1	102007	127037	23327578	27381211	timepoint_1	CD8 T Cells	48	46	1.06072	6.07123e-45	1.59241e-41	chr11	61959718	61967634	-
	S100A6	103180	106925	28370531	31241078	timepoint_2	Monoctye DC	40	43	0.941278	7.4618e-44	2.00732e-41	chr1	153534599	153536244	-
	SOD2	38829	47010	28434882	31300993	timepoint_2	Monoctye DC	40	43	1.09968	8.07572e-44	2.1298e-41	chr6	159669069	159745186	-
	SOD2	38829	47010	28434882	31300993	timepoint_2	Monoctye DC	40	43	1.09968	8.07572e-44	2.1298e-41	chr6	159679119	159762529	-
	MT-ND1	210972	222708	28262739	31125295	timepoint_2	Monoctye DC	40	43	0.958838	8.12008e-44	2.1298e-41	chrM	3307	4262	+
	SBDS	24326	21234	79734285	79321694	timepoint_1	CD4 T Cells	49	49	0.877466	3.86523e-44	2.25289e-41	chr7	66987680	66995587	-
	ZFYVE16	6162	8544	28467549	31339459	timepoint_2	Monoctye DC	40	43	1.25943	9.66481e-44	2.50366e-41	chr5	80408013	80483379	+
	MT-ND3	37479	45621	5944040	6560753	timepoint_1	NK Cells	40	40	1.10211	1.32755e-44	2.7856e-41	chrM	10059	10404	+
	CREM	7531	6858	30601937	35160039	timepoint_1	B Cells	48	48	0.792623	4.11668e-44	2.87935e-41	chr10	35126791	35212958	+
	NOSIP	15930	13469	79742681	79329459	timepoint_1	CD4 T Cells	49	49	0.849941	5.29369e-44	3.00209e-41	chr19	49555468	49590262	-
	SELL	3353	2572	28470358	31345431	timepoint_2	Monoctye DC	40	43	0.696741	1.25948e-43	3.22289e-41	chr1	169690665	169711702	-
	COX4I1	97719	103419	79660892	79239509	timepoint_1	CD4 T Cells	49	49	1.06388	7.28284e-44	4.02147e-41	chr16	85798633	85807054	+
	CXCL13	137	0	27481535	29196811	timepoint_3	Monoctye DC	43	44	0	8.52197e-44	4.7057e-41	chr4	77511753	77611834	+
	RPS4Y1	14899	16817	23575218	22742711	timepoint_3	CD8 T Cells	43	43	1.16993	2.45671e-44	5.72768e-41	chrY	2841602	2932000	+
	KLF2	47060	53812	66731871	69929991	timepoint_2	CD4 T Cells	44	45	1.09111	1.67609e-43	7.81543e-41	chr19	16324817	16327874	+
	RPL34	686914	699509	79071697	78643419	timepoint_1	CD4 T Cells	49	49	1.02367	1.60229e-43	8.62071e-41	chr4	108620566	108630412	+
	ITGB2	9980	9603	19261518	22567819	timepoint_1	Monoctye DC	47	48	0.82133	3.85677e-43	9.7502e-41	chr21	44885953	44931989	-
	CYBA	25412	26378	19246086	22551044	timepoint_1	Monoctye DC	47	48	0.886021	4.1138e-43	1.02762e-40	chr16	88643289	88651054	-
	RPL41	195858	220254	23233727	27287994	timepoint_1	CD8 T Cells	48	46	0.957821	4.43977e-44	1.03511e-40	chr12	56116590	56117967	+
	JUN	17094	20933	27464578	29175878	timepoint_3	Monoctye DC	43	44	1.15264	2.18544e-43	1.17582e-40	chr1	58780791	58784047	-
	RPL37	620690	632809	79137921	78710119	timepoint_1	CD4 T Cells	49	49	1.02487	2.43147e-43	1.27549e-40	chr5	40825262	40835222	-
	HLA-B	44631	54123	23461396	31119607	timepoint_2	CD8 T Cells	44	42	0.914399	1.90253e-44	1.99604e-40	chr6	31269491	31357188	-
	HLA-B	117737	116584	66661194	69867219	timepoint_2	CD4 T Cells	44	45	0.944861	6.03728e-43	2.75392e-40	chr6	31269491	31357188	-
	RPS14	64316	80983	19207182	22496439	timepoint_1	Monoctye DC	47	48	1.07477	1.14289e-42	2.82133e-40	chr5	150442635	150449739	-
	ZFP36	14946	15246	62049566	54006461	timepoint_3	CD4 T Cells	45	45	1.17194	3.38665e-43	2.84248e-40	chr19	39406847	39409412	+
	RPL10A	25476	33434	19246022	22543988	timepoint_1	Monoctye DC	47	48	1.12021	1.17723e-42	2.8723e-40	chr6	35468401	35470785	+
	MT-ND3	159096	195684	23270489	27312564	timepoint_1	CD8 T Cells	48	46	1.04761	1.57206e-43	3.29865e-40	chrM	10059	10404	+
	IGHE	248	43	30609220	35166854	timepoint_1	B Cells	48	48	0.150917	7.17946e-43	4.85957e-40	chr14	105597691	105601728	-
	RPL15	46753	59579	19224745	22517843	timepoint_1	Monoctye DC	47	48	1.08774	2.09516e-42	5.05319e-40	chr3	23916545	23924374	+
	RPS26	52703	56931	23376882	27451317	timepoint_1	CD8 T Cells	48	46	0.920058	3.02763e-43	5.77534e-40	chr12	56041351	56044697	+
	BTG1	66306	75926	24321157	29956055	timepoint_2	B Cells	44	44	0.929866	1.2486e-42	9.35694e-40	chr12	92140278	92145846	-
	CCL4	8243	11054	28465468	31336949	timepoint_2	Monoctye DC	40	43	1.21806	3.71483e-42	9.39137e-40	chr17	36103827	36105621	+
	CSF3	420	125	27481252	29196686	timepoint_3	Monoctye DC	43	44	0.280136	2.25033e-42	1.18047e-39	chr17	40015361	40017813	+
	C5AR1	12175	15260	27469497	29181551	timepoint_3	Monoctye DC	43	44	1.17976	2.39731e-42	1.2269e-39	chr19	47290023	47322066	+
	STAT1	2696	1992	28471015	31346011	timepoint_2	Monoctye DC	40	43	0.671125	4.95157e-42	1.23689e-39	chr2	190964358	191020960	-
	JUNB	10960	14229	9631627	10516253	timepoint_3	NK Cells	42	44	1.1888	1.79743e-42	1.71434e-39	chr19	12791486	12793315	+
	RPL9	538418	549676	79220193	78793252	timepoint_1	CD4 T Cells	49	49	1.02626	6.55847e-42	3.3565e-39	chr4	39452521	39458949	-
	CREM	8508	9090	62056004	54012617	timepoint_3	CD4 T Cells	45	45	1.22747	4.50729e-42	3.63755e-39	chr10	35126791	35212958	+
	RPS23	58330	73611	19213168	22503811	timepoint_1	Monoctye DC	47	48	1.07719	3.08259e-41	7.35024e-39	chr5	82273320	82278396	-
	ATP2B1	26210	32263	28447501	31315740	timepoint_2	Monoctye DC	40	43	1.11808	3.11429e-41	7.6879e-39	chr12	89588049	89709300	-
	MTRNR2L8	3463	5113	28470248	31342890	timepoint_2	Monoctye DC	40	43	1.34109	4.04169e-41	9.86125e-39	chr11	10507894	10509186	-
	HLA-A	47790	50377	30561678	35116520	timepoint_1	B Cells	48	48	0.917523	2.01264e-41	1.31972e-38	chr6	29941260	29945884	+
	MT-ND1	360554	370106	79398057	78972822	timepoint_1	CD4 T Cells	49	49	1.03187	3.61769e-41	1.80738e-38	chrM	3307	4262	+
	H1F0	1197	762	19270301	22576660	timepoint_1	Monoctye DC	47	48	0.543378	1.05862e-40	2.49585e-38	chr22	37805093	37807436	+
	RGS1	16419	16572	62048093	54005135	timepoint_3	CD4 T Cells	45	45	1.15959	3.48488e-41	2.70827e-38	chr1	192575763	192580024	+
	TPT1	196142	217206	27285530	28979605	timepoint_3	Monoctye DC	43	44	1.04234	9.69068e-41	4.84142e-38	chr13	45333471	45341370	-
	HLA-C	36555	40883	24350908	29991098	timepoint_2	B Cells	44	44	0.908194	9.11993e-41	6.59874e-38	chr6	31268749	31272130	-
	RPS4X	38272	49073	19233226	22528349	timepoint_1	Monoctye DC	47	48	1.09447	3.43295e-40	8.00372e-38	chrX	72255679	72277248	-
	RPS27	355452	430078	23074133	27078170	timepoint_1	CD8 T Cells	48	46	1.03055	7.54996e-41	1.32017e-37	chr1	153990762	153992155	+
	RPL13	94459	117221	19177039	22460201	timepoint_1	Monoctye DC	47	48	1.05926	7.46379e-40	1.72102e-37	chr16	89560657	89566828	+
	TMSB4X	213065	232326	66565866	69751477	timepoint_2	CD4 T Cells	44	45	1.04047	4.56841e-40	2.03955e-37	chrX	12975110	12977227	+
	SERF2	8637	8258	23420948	27499990	timepoint_1	CD8 T Cells	48	46	0.814355	1.30115e-40	2.10015e-37	chr15	43777087	43802589	+
	NAMPT	44111	44444	28429600	31303559	timepoint_2	Monoctye DC	40	43	0.915167	9.18208e-40	2.21457e-37	chr7	106248298	106286326	-
	RPS24	76950	96063	19194548	22481359	timepoint_1	Monoctye DC	47	48	1.06559	1.27231e-39	2.90185e-37	chr10	78033760	78056813	+
	CD83	46912	49490	30562556	35117407	timepoint_1	B Cells	48	48	0.918238	5.2327e-40	3.32721e-37	chr6	14117256	14136918	+
	CCL20	132	0	8168453	8179370	timepoint_2	NK Cells	36	39	0	1.68259e-40	3.92287e-37	chr2	227805739	227817564	+
	OASL	410	157	24387053	30031824	timepoint_2	B Cells	44	44	0.310956	5.82627e-40	4.07509e-37	chr12	121019111	121039242	-
	B2M	391959	378386	79366652	78964542	timepoint_1	CD4 T Cells	49	49	0.970429	8.41056e-40	4.10416e-37	chr15	44711487	44718877	+
	SCO2	3979	3435	19267519	22573987	timepoint_1	Monoctye DC	47	48	0.736875	2.14331e-39	4.83581e-37	chr22	50523568	50526461	-
	ZFP36L1	17485	16700	28456226	31331303	timepoint_2	Monoctye DC	40	43	0.867531	2.08131e-39	4.96275e-37	chr14	68787660	68796253	-
	PMAIP1	6460	8413	66772471	69975390	timepoint_2	CD4 T Cells	44	45	1.24268	1.1796e-39	5.15659e-37	chr18	59899948	59904306	+
	ZC3HAV1	2722	1830	8165863	8177540	timepoint_2	NK Cells	36	39	0.671413	2.46108e-40	5.16408e-37	chr7	139043515	139109720	-
	TPI1	5129	4605	19266369	22572817	timepoint_1	Monoctye DC	47	48	0.766369	2.65258e-39	5.92119e-37	chr12	6867119	6870948	+
	GZMB	398	120	27481274	29196691	timepoint_3	Monoctye DC	43	44	0.283796	1.26919e-39	6.19335e-37	chr14	24630954	24634267	-
	LMNA	1724	2939	30607744	35163958	timepoint_1	B Cells	48	48	1.48383	1.14994e-39	7.09683e-37	chr1	156082573	156140089	+
	IFIT2	2043	1438	28471668	31346565	timepoint_2	Monoctye DC	40	43	0.639329	3.17088e-39	7.47579e-37	chr10	89283694	89309271	+
	IGHM	52897	65617	30556571	35101280	timepoint_1	B Cells	48	48	1.07971	1.66998e-39	1.00117e-36	chr14	105851705	105856218	-
	RPS7	361629	370924	79396982	78972004	timepoint_1	CD4 T Cells	49	49	1.03108	2.34783e-39	1.11965e-36	chr2	3575260	3580920	+
	SEMA6B	1678	2915	19269820	22574507	timepoint_1	Monoctye DC	47	48	1.48282	7.57273e-39	1.67262e-36	chr19	4542593	4559684	-
	RPL11	66498	83345	19205000	22494077	timepoint_1	Monoctye DC	47	48	1.06982	9.66748e-39	2.11305e-36	chr1	23691742	23696835	+
	RPL26	68758	86082	19202740	22491340	timepoint_1	Monoctye DC	47	48	1.06864	9.87107e-39	2.13531e-36	chr17	8377516	8383213	-
	IFI44L	2697	1556	62061815	54020151	timepoint_3	CD4 T Cells	45	45	0.662832	2.93207e-39	2.19727e-36	chr1	78619922	78646145	+
	CCL5	11357	10499	5970162	6595875	timepoint_1	NK Cells	40	40	0.837014	1.52071e-39	2.90082e-36	chr17	35871491	35880793	-
	ISG15	3722	2980	5977797	6603394	timepoint_1	NK Cells	40	40	0.724917	2.21373e-39	3.87089e-36	chr1	1001138	1014540	+
	DDX5	102978	96641	79655633	79246287	timepoint_1	CD4 T Cells	49	49	0.943379	8.9055e-39	4.15253e-36	chr17	64498254	64508199	-
	LCP1	13606	12295	27468066	29184516	timepoint_3	Monoctye DC	43	44	0.850562	9.3173e-39	4.44329e-36	chr13	46125920	46211871	-
	HSP90AA1	11776	11648	19259722	22565774	timepoint_1	Monoctye DC	47	48	0.844296	2.36919e-38	5.07272e-36	chr14	102080738	102139699	-
	LST1	16956	17270	19254542	22560152	timepoint_1	Monoctye DC	47	48	0.869381	2.58696e-38	5.48305e-36	chr6	31586124	31588909	+
	RPL9	51915	65611	19219583	22511811	timepoint_1	Monoctye DC	47	48	1.07876	2.62723e-38	5.51272e-36	chr4	39452521	39458949	-
	FOS	43846	46161	23546271	22713367	timepoint_3	CD8 T Cells	43	43	1.09122	3.1629e-39	6.63671e-36	chr14	75278826	75282230	+
	ATF3	1360	762	8167225	8178608	timepoint_2	NK Cells	36	39	0.559555	3.69454e-39	7.04751e-36	chr1	212565334	212620777	+
	HLA-A	48976	47872	27432696	29148939	timepoint_3	Monoctye DC	43	44	0.920038	1.62718e-38	7.58734e-36	chr6	29941260	29945884	+
	CCL20	18	208	9642569	10530274	timepoint_3	NK Cells	42	44	10.5812	1.06954e-38	9.75744e-36	chr2	227805739	227817564	+
	TMSB10	48007	42463	23542110	22717065	timepoint_3	CD8 T Cells	43	43	0.916797	5.60742e-39	1.06964e-35	chr2	84905656	84906671	+
	RGS2	15148	14356	28458563	31333647	timepoint_2	Monoctye DC	40	43	0.86082	6.90604e-38	1.6101e-35	chr1	192809039	192812275	+
	RPS4X	139403	127903	23450714	22631625	timepoint_3	CD8 T Cells	43	43	0.950989	9.58338e-39	1.67573e-35	chrX	72255679	72277248	-
	SERPINA1	15434	14658	28458277	31333345	timepoint_2	Monoctye DC	40	43	0.862642	1.34266e-37	3.09593e-35	chr14	94376747	94390693	-
	OASL	2636	1779	8165949	8177591	timepoint_2	NK Cells	36	39	0.673996	1.79348e-38	3.13605e-35	chr12	121019111	121039242	-
	KLRB1	8152	8840	23497875	31164890	timepoint_2	CD8 T Cells	44	42	0.817671	4.50183e-39	3.14873e-35	chr12	9594551	9607916	-
	PPP1R15A	20359	20598	30589109	35146299	timepoint_1	B Cells	48	48	0.880624	7.40523e-38	4.31622e-35	chr19	48872421	48876058	+
	RPS8	46388	58820	19225110	22518602	timepoint_1	Monoctye DC	47	48	1.08233	2.26254e-37	4.70047e-35	chr1	44775251	44778779	+
	FYB1	14017	11886	79744594	79331042	timepoint_1	CD4 T Cells	49	49	0.852413	1.17444e-37	5.35722e-35	chr5	39105252	39274528	-
	CLU	350	116	19271148	22577306	timepoint_1	Monoctye DC	47	48	0.282899	3.47846e-37	7.15573e-35	chr8	27596917	27614700	-
	CXCL3	8617	11375	28465094	31336628	timepoint_2	Monoctye DC	40	43	1.19903	3.16432e-37	7.21705e-35	chr4	74036589	74038807	-
	JUNB	103031	95004	61961481	53926703	timepoint_3	CD4 T Cells	45	45	1.05937	1.16412e-37	8.42298e-35	chr19	12791486	12793315	+
	PABPC1	63065	59071	62001447	53962636	timepoint_3	CD4 T Cells	45	45	1.07612	1.40135e-37	9.80152e-35	chr8	100685816	100722809	-
	RPL10A	328092	336743	79430519	79006185	timepoint_1	CD4 T Cells	49	49	1.03174	2.54074e-37	1.1343e-34	chr6	35468401	35470785	+
	IGKC	87457	94635	30522011	35072262	timepoint_1	B Cells	48	48	0.941844	2.02464e-37	1.14819e-34	chr2	88857161	88857683	-
	HSPA5	17082	14724	79741529	79328204	timepoint_1	CD4 T Cells	49	49	0.866476	2.64141e-37	1.15468e-34	chr9	125234853	125241343	-
	RPS4Y1	48663	52455	79709948	79290473	timepoint_1	CD4 T Cells	49	49	1.08357	2.71269e-37	1.16164e-34	chrY	2841602	2932000	+
	APOL6	2158	1563	28471553	31346440	timepoint_2	Monoctye DC	40	43	0.657872	5.97171e-37	1.34736e-34	chr22	35648446	35668404	+
	XIST	6194	4829	79752417	79338099	timepoint_1	CD4 T Cells	49	49	0.78371	3.50972e-37	1.47289e-34	chrX	73820649	73852723	-
	ANXA1	8381	10060	79750230	79332868	timepoint_1	CD4 T Cells	49	49	1.20662	4.17649e-37	1.71834e-34	chr9	73151865	73170393	+
	S100A12	15609	14312	27466063	29182499	timepoint_3	Monoctye DC	43	44	0.863044	3.85871e-37	1.76016e-34	chr1	153373711	153375621	-
	IGHG2	194	596	30609274	35166301	timepoint_1	B Cells	48	48	2.67403	3.8929e-37	2.1496e-34	chr14	105639559	105644790	-
	ENO1	9349	9090	19262149	22568332	timepoint_1	Monoctye DC	47	48	0.829927	1.0956e-36	2.23194e-34	chr1	8861000	8879190	-
	RPS3A	93183	108541	28380528	31239462	timepoint_2	Monoctye DC	40	43	1.05801	1.02974e-36	2.29862e-34	chr4	151099624	151104642	+
	SOD2	31352	40388	19240146	22537034	timepoint_1	Monoctye DC	47	48	1.09958	1.23716e-36	2.49609e-34	chr6	159669069	159745186	-
	SOD2	31352	40388	19240146	22537034	timepoint_1	Monoctye DC	47	48	1.09958	1.23716e-36	2.49609e-34	chr6	159679119	159762529	-
	IER3	23475	22147	27458197	29174664	timepoint_3	Monoctye DC	43	44	0.888008	7.29414e-37	3.25645e-34	chr6	30743199	30744548	-
	LGALS2	6065	8259	28467646	31339744	timepoint_2	Monoctye DC	40	43	1.23689	1.48984e-36	3.29066e-34	chr22	37570248	37582616	-
	CCL4	2117	1867	23503910	31171863	timepoint_2	CD8 T Cells	44	42	0.664988	7.46042e-38	3.91355e-34	chr17	36103827	36105621	+
	AIF1	30179	28893	27451493	29167918	timepoint_3	Monoctye DC	43	44	0.901147	1.11001e-36	4.85234e-34	chr6	31615217	31617021	+
	IER3	21390	22214	19250108	22555208	timepoint_1	Monoctye DC	47	48	0.886456	2.81239e-36	5.62022e-34	chr6	30743199	30744548	-
	HSP90B1	8759	7128	79749852	79335800	timepoint_1	CD4 T Cells	49	49	0.818055	1.68371e-36	6.79408e-34	chr12	103930107	103953645	+
	HLA-B	83817	90643	30525651	35076254	timepoint_1	B Cells	48	48	0.941291	1.32861e-36	7.14829e-34	chr6	31269491	31357188	-
	CD79B	3597	5779	24383866	30026202	timepoint_2	B Cells	44	44	1.30465	1.54771e-36	1.0476e-33	chr17	63928740	63932354	-
	RPS9	274279	277895	66504652	69705908	timepoint_2	CD4 T Cells	44	45	0.966785	2.92901e-36	1.25427e-33	chr19	54200809	54249003	+
	INHBA	1331	2246	28472380	31345757	timepoint_2	Monoctye DC	40	43	1.53273	6.04941e-36	1.32224e-33	chr7	41667168	41705834	-
	WHAMM	16250	12166	62048262	54009541	timepoint_3	CD4 T Cells	45	45	0.860141	2.0551e-36	1.39104e-33	chr15	82809628	82836108	+
	FCER1G	17581	18041	19253917	22559381	timepoint_1	Monoctye DC	47	48	0.875907	7.97846e-36	1.57936e-33	chr1	161215234	161220699	+
	CCL4	1959	2741	23588158	22756787	timepoint_3	CD8 T Cells	43	43	1.45025	1.04792e-36	1.69143e-33	chr17	36103827	36105621	+
	EGR1	2551	2068	19268947	22575354	timepoint_1	Monoctye DC	47	48	0.69196	9.7916e-36	1.92016e-33	chr5	138465479	138469303	+
	APOL6	3847	2972	66775084	69980831	timepoint_2	CD4 T Cells	44	45	0.737172	4.67872e-36	1.96347e-33	chr22	35648446	35668404	+
	GBP1	735	1149	62063777	54020558	timepoint_3	CD4 T Cells	45	45	1.79601	3.53975e-36	2.32108e-33	chr1	89052319	89065230	-
	EPSTI1	1461	910	66777470	69982893	timepoint_2	CD4 T Cells	44	45	0.594337	7.86135e-36	3.2344e-33	chr13	42886388	42992271	-
	SRSF5	43605	39781	79715006	79303147	timepoint_1	CD4 T Cells	49	49	0.917083	8.17095e-36	3.23493e-33	chr14	69726900	69772005	+
	CD69	14324	16430	23491703	31157300	timepoint_2	CD8 T Cells	44	42	0.864896	8.29629e-37	3.48162e-33	chr12	9752486	9760901	-
	CFL1	16879	17285	19254619	22560137	timepoint_1	Monoctye DC	47	48	0.874105	1.86168e-35	3.617e-33	chr11	65823022	65862026	-
	OAZ1	25961	27310	19245537	22550112	timepoint_1	Monoctye DC	47	48	0.897928	2.05234e-35	3.95085e-33	chr19	2269509	2273490	+
	LCP1	10182	10017	19261316	22567405	timepoint_1	Monoctye DC	47	48	0.839742	2.45419e-35	4.68148e-33	chr13	46125920	46211871	-
	NKG7	3752	5723	23425833	27502525	timepoint_1	CD8 T Cells	48	46	1.29916	3.92852e-36	5.88801e-33	chr19	51371606	51372701	-
	MT-ND4	92667	114647	19178831	22462775	timepoint_1	Monoctye DC	47	48	1.05604	3.25682e-35	6.15657e-33	chrM	10760	12137	+
	CD52	17374	16726	28456337	31331277	timepoint_2	Monoctye DC	40	43	0.874433	2.92986e-35	6.33787e-33	chr1	26317958	26320523	+
	RPL35A	43659	55354	19227839	22522068	timepoint_1	Monoctye DC	47	48	1.08222	3.52796e-35	6.60957e-33	chr3	197950190	197956610	+
	XKR8	642	309	28473069	31347694	timepoint_2	Monoctye DC	40	43	0.437177	3.74181e-35	8.01167e-33	chr1	27959462	27968096	+
	RPL21	54263	68240	19217235	22509182	timepoint_1	Monoctye DC	47	48	1.07344	4.74976e-35	8.81985e-33	chr13	27251309	27256691	+
	PSAP	29559	31330	19241939	22546092	timepoint_1	Monoctye DC	47	48	0.904715	4.89678e-35	9.01309e-33	chr10	71816298	71851325	-
	MT-ND2	199780	201331	66579151	69782472	timepoint_2	CD4 T Cells	44	45	0.961614	2.24945e-35	9.07696e-33	chrM	4470	5511	+
	RPS19	466491	476617	66312440	69507186	timepoint_2	CD4 T Cells	44	45	0.974918	3.56305e-35	1.41063e-32	chr19	41860255	41872925	+
	LEPROTL1	44300	47813	79714311	79295115	timepoint_1	CD4 T Cells	49	49	1.08495	3.75162e-35	1.45778e-32	chr8	30095408	30177208	+
	CD69	13030	13112	23416555	27495136	timepoint_1	CD8 T Cells	48	46	0.85709	1.20008e-35	1.67876e-32	chr12	9752486	9760901	-
	SLC2A3	18311	22010	27463361	29174801	timepoint_3	Monoctye DC	43	44	1.1314	4.0716e-35	1.74356e-32	chr12	7919230	7936187	-
	CYBA	32394	31210	27449278	29165601	timepoint_3	Monoctye DC	43	44	0.906853	5.89711e-35	2.47478e-32	chr16	88643289	88651054	-
	IFI6	6182	5211	27475490	29191600	timepoint_3	Monoctye DC	43	44	0.793414	6.18736e-35	2.54567e-32	chr1	27666064	27672198	-
	H3F3B	26178	25933	5955341	6580441	timepoint_1	NK Cells	40	40	0.896943	1.64985e-35	2.66298e-32	chr17	75776434	75785893	-
	MX1	853	1563	9641734	10528919	timepoint_3	NK Cells	42	44	1.67786	3.07874e-35	2.69172e-32	chr21	41420304	41459214	+
	CD74	65261	85683	24322202	29946298	timepoint_2	B Cells	44	44	1.06616	4.18085e-35	2.74146e-32	chr5	150400041	150412929	-
	EMP1	3878	5845	19267620	22571577	timepoint_1	Monoctye DC	47	48	1.28652	1.77918e-34	3.24631e-32	chr12	13196723	13219941	+
	EMP3	15532	20343	30593936	35146554	timepoint_1	B Cells	48	48	1.14001	6.37845e-35	3.34598e-32	chr19	48321509	48330553	+
	BTG1	21115	25854	9621472	10504628	timepoint_3	NK Cells	42	44	1.1212	4.12448e-35	3.46176e-32	chr12	92140278	92145846	-
	TXNIP	38435	34919	79720176	79308009	timepoint_1	CD4 T Cells	49	49	0.913281	1.19062e-34	4.54232e-32	chr1	145992435	145996579	-
	SOCS1	5139	5668	62059373	54016039	timepoint_3	CD4 T Cells	45	45	1.26714	9.14303e-35	5.81358e-32	chr16	11254405	11256200	-
	IL32	7816	6323	79750795	79336605	timepoint_1	CD4 T Cells	49	49	0.81322	1.56211e-34	5.85315e-32	chr16	3065297	3082192	+
	RPL27A	38772	49328	19232726	22528094	timepoint_1	Monoctye DC	47	48	1.08597	3.91418e-34	7.08028e-32	chr11	8682788	8714759	+
	RPS9	97975	89287	23492142	22670241	timepoint_3	CD8 T Cells	43	43	0.944582	4.77425e-35	7.15557e-32	chr19	54200809	54249003	+
	RPL3	41740	49452	9600847	10481030	timepoint_3	NK Cells	42	44	1.08487	9.77808e-35	7.89129e-32	chr22	39312882	39320389	-
	MTRNR2L1	918	527	28472793	31347476	timepoint_2	Monoctye DC	40	43	0.521437	4.86998e-34	1.03219e-31	chr17	22523111	22524663	+
	IFIT1	214	48	24387249	30031933	timepoint_2	B Cells	44	44	0.182142	1.82891e-34	1.16291e-31	chr10	89392546	89406487	+
	DUSP2	7363	7818	62057149	54013889	timepoint_3	CD4 T Cells	45	45	1.21988	1.9325e-34	1.19263e-31	chr2	96143169	96145440	-
	SNHG5	4647	6418	9637940	10524064	timepoint_3	NK Cells	42	44	1.26466	1.59786e-34	1.24178e-31	chr6	85650491	85678932	-
	KLF2	13118	18562	24374345	30013419	timepoint_2	B Cells	44	44	1.14905	2.24193e-34	1.3836e-31	chr19	16324817	16327874	+
	ACTG1	37627	42972	66741304	69940831	timepoint_2	CD4 T Cells	44	45	1.08975	3.70898e-34	1.44121e-31	chr17	81509971	81523847	-
	SBDS	24182	18692	62040330	54003015	timepoint_3	CD4 T Cells	45	45	0.888052	2.58041e-34	1.54699e-31	chr7	66987680	66995587	-
	ZFP36L1	13751	16800	27467921	29180011	timepoint_3	Monoctye DC	43	44	1.14996	4.42045e-34	1.78374e-31	chr14	68787660	68796253	-
	PLAC8	1681	1123	27479991	29195688	timepoint_3	Monoctye DC	43	44	0.62881	4.85765e-34	1.92317e-31	chr4	83090048	83137075	-
	ZFP36L1	12005	12036	19259493	22565386	timepoint_1	Monoctye DC	47	48	0.855778	1.54102e-33	2.7637e-31	chr14	68787660	68796253	-
	HSBP1	4278	3834	19267220	22573588	timepoint_1	Monoctye DC	47	48	0.764984	1.75242e-33	3.11619e-31	chr16	83807978	83819737	+
	RPS21	306729	311719	66472202	69672084	timepoint_2	CD4 T Cells	44	45	0.969729	9.08185e-34	3.46481e-31	chr20	62387103	62388520	+
	RPS12	75357	93627	19196141	22483795	timepoint_1	Monoctye DC	47	48	1.06052	2.16237e-33	3.81286e-31	chr6	132814569	132817564	+
	RNF213	3242	2604	28470469	31345399	timepoint_2	Monoctye DC	40	43	0.729562	2.81608e-33	5.85296e-31	chr17	80260866	80398786	+
	PLP2	5839	7904	28467872	31340099	timepoint_2	Monoctye DC	40	43	1.22954	2.81728e-33	5.85296e-31	chrX	49171898	49175235	+
	RPL13A	54178	67999	19217320	22509423	timepoint_1	Monoctye DC	47	48	1.07132	3.78867e-33	6.62481e-31	chr19	49487554	49492308	+
	ITM2B	10253	10157	19261245	22567265	timepoint_1	Monoctye DC	47	48	0.845582	4.82043e-33	8.35925e-31	chr13	48232612	48270357	+
	PPIF	8658	12001	19262840	22565421	timepoint_1	Monoctye DC	47	48	1.18315	4.97214e-33	8.55167e-31	chr10	79347469	79355334	+
	EEF1A1	63000	73450	9579587	10457032	timepoint_3	NK Cells	42	44	1.06757	1.19746e-33	8.97372e-31	chr6	73515750	73523797	-
	RPS15A	50561	63589	19220937	22513833	timepoint_1	Monoctye DC	47	48	1.07351	7.74261e-33	1.32084e-30	chr16	18781295	18790383	-
	SHFL	2375	1705	66776556	69982098	timepoint_2	CD4 T Cells	44	45	0.685019	3.58857e-33	1.34462e-30	chr19	10086122	10093252	+
	C1QA	861	489	28472850	31347514	timepoint_2	Monoctye DC	40	43	0.51587	8.19988e-33	1.68684e-30	chr1	22636628	22639678	+
	GBP4	1274	829	28472437	31347174	timepoint_2	Monoctye DC	40	43	0.591043	9.10697e-33	1.85526e-30	chr1	89181144	89198942	-
	CHMP1B	5683	5186	30603785	35161711	timepoint_1	B Cells	48	48	0.794285	3.79776e-33	1.94362e-30	chr18	11851413	11854444	+
	TRBC2	20379	17940	79738232	79324988	timepoint_1	CD4 T Cells	49	49	0.88493	6.20361e-33	2.28369e-30	chr7	142801041	142802748	+
	CXCL11	382	830	27481290	29195981	timepoint_3	Monoctye DC	43	44	2.04514	5.89549e-33	2.29084e-30	chr4	76033682	76041415	-
	IFIT2	3840	3180	5977679	6603194	timepoint_1	NK Cells	40	40	0.749798	2.06029e-33	3.08793e-30	chr10	89283694	89309271	+
	IFI16	3214	3730	62061298	54017977	timepoint_3	CD4 T Cells	45	45	1.33333	5.3577e-33	3.1228e-30	chr1	158999968	159055155	+
	ISG15	2212	1873	24385251	30030108	timepoint_2	B Cells	44	44	0.687599	7.01242e-33	4.20404e-30	chr1	1001138	1014540	+
	ANXA1	1978	2812	8166607	8176558	timepoint_2	NK Cells	36	39	1.41976	2.64581e-33	4.27054e-30	chr9	73151865	73170393	+
	IGLC3	20598	18916	21719637	22506114	timepoint_3	B Cells	44	45	0.886346	4.06679e-33	5.01961e-30	chr22	22906342	22906803	+
	IL1RN	7821	10278	28465890	31337725	timepoint_2	Monoctye DC	40	43	1.19366	2.59654e-32	5.23877e-30	chr2	113107214	113134016	+
	IFI44L	1485	1089	19270013	22576333	timepoint_1	Monoctye DC	47	48	0.625954	3.14159e-32	5.31614e-30	chr1	78619922	78646145	+
	EGR1	816	479	30608652	35166418	timepoint_1	B Cells	48	48	0.510937	1.31994e-32	6.59435e-30	chr5	138465479	138469303	+
	RPS13	49036	61688	19222462	22515734	timepoint_1	Monoctye DC	47	48	1.07381	3.99063e-32	6.69883e-30	chr11	17074388	17077715	-
	SARAF	66112	61506	61998400	53960201	timepoint_3	CD4 T Cells	45	45	1.06884	1.45694e-32	8.26244e-30	chr8	30063003	30083208	-
	MT-ND4	115522	129243	23314063	27379005	timepoint_1	CD8 T Cells	48	46	0.952893	7.45789e-33	9.78056e-30	chrM	10760	12137	+
	RPL7A	38322	48636	19233176	22528786	timepoint_1	Monoctye DC	47	48	1.08331	7.67251e-32	1.27772e-29	chr9	133348218	133351426	+
	IL1B	47489	54332	27434183	29142479	timepoint_3	Monoctye DC	43	44	1.07689	3.46261e-32	1.32102e-29	chr2	112829751	112836816	-
	CRIP1	9414	11616	66769517	69972187	timepoint_2	CD4 T Cells	44	45	1.1774	3.80407e-32	1.40036e-29	chr14	105486317	105488947	+
	LY6E	4311	3606	9638276	10526876	timepoint_3	NK Cells	42	44	0.765937	2.34158e-32	1.69425e-29	chr8	143017982	143023832	+
	RPS27	1150571	1187501	65628360	68796302	timepoint_2	CD4 T Cells	44	45	0.984833	4.75513e-32	1.72029e-29	chr1	153990762	153992155	+
	ARHGDIB	4975	4586	19266523	22572836	timepoint_1	Monoctye DC	47	48	0.786832	1.12478e-31	1.85836e-29	chr12	14942031	14961728	-
	RPS7	39527	50089	19231971	22527333	timepoint_1	Monoctye DC	47	48	1.08166	1.34661e-31	2.20749e-29	chr2	3575260	3580920	+
	APOBEC3A	11201	10129	27470471	29186682	timepoint_3	Monoctye DC	43	44	0.851172	6.03613e-32	2.26171e-29	chr22	38952741	38992778	+
	CLEC2D	9135	7575	79749476	79335353	timepoint_1	CD4 T Cells	49	49	0.833573	8.31276e-32	3.00735e-29	chr12	9664969	9699553	+
	BCL2A1	14243	13634	28459468	31334369	timepoint_2	Monoctye DC	40	43	0.869473	1.69022e-31	3.3777e-29	chr15	79960892	79971196	-
	FOSB	13915	13886	30595553	35153011	timepoint_1	B Cells	48	48	0.868592	7.72062e-32	3.76748e-29	chr19	45467995	45475179	+
	RPL26	110135	127188	28363576	31220815	timepoint_2	Monoctye DC	40	43	1.04895	2.60932e-31	5.16522e-29	chr17	8377516	8383213	-
	LMNA	14918	19814	19256580	22557608	timepoint_1	Monoctye DC	47	48	1.13371	3.74814e-31	6.09668e-29	chr1	156082573	156140089	+
	LGALS2	6747	5818	27474925	29190993	timepoint_3	Monoctye DC	43	44	0.811654	1.67064e-31	6.15e-29	chr22	37570248	37582616	-
	B2M	337883	364069	66441048	69619734	timepoint_2	CD4 T Cells	44	45	1.02816	2.16196e-31	7.68888e-29	chr15	44711487	44718877	+
	NFKB1	9190	9538	24378273	30022443	timepoint_2	B Cells	44	44	0.8428	1.5515e-31	8.79868e-29	chr4	102501331	102617302	+
	NFKBIA	29219	32751	24358244	29999230	timepoint_2	B Cells	44	44	0.910211	1.52012e-31	8.79868e-29	chr14	35401511	35404749	-
	DUSP6	11146	10092	27470526	29186719	timepoint_3	Monoctye DC	43	44	0.852248	2.44946e-31	8.86156e-29	chr12	89347235	89352501	-
	CRIP1	3116	4119	8165469	8175251	timepoint_2	NK Cells	36	39	1.32014	6.75135e-32	1.01188e-28	chr14	105486317	105488947	+
	VIM	12855	16921	30596613	35149976	timepoint_1	B Cells	48	48	1.14571	2.17982e-31	1.03953e-28	chr10	17228241	17237593	+
	TSC22D3	17934	17461	28455777	31330542	timepoint_2	Monoctye DC	40	43	0.884354	6.5791e-31	1.29018e-28	chrX	107713221	107777342	-
	MALAT1	1399313	1701090	22988150	28330891	timepoint_2	B Cells	44	44	0.987177	2.50732e-31	1.3845e-28	chr11	65497688	65506516	+
	GADD45A	7134	7526	62057378	54014181	timepoint_3	CD4 T Cells	45	45	1.21201	2.79045e-31	1.54084e-28	chr1	67685201	67688334	+
	RPS4X	479277	465589	79279334	78877339	timepoint_1	CD4 T Cells	49	49	0.97653	5.43556e-31	1.93313e-28	chrX	72255679	72277248	-
	ETS2	4835	6611	28468876	31341392	timepoint_2	Monoctye DC	40	43	1.24195	1.27193e-30	2.4712e-28	chr21	38805183	38824955	+
	LITAF	7560	9463	66771371	69974340	timepoint_2	CD4 T Cells	44	45	1.1944	7.72261e-31	2.70072e-28	chr16	11547722	11636381	-
	ID2	12625	12808	19258873	22564614	timepoint_1	Monoctye DC	47	48	0.865946	1.88754e-30	3.04664e-28	chr2	8678845	8684461	+
	SRGN	14310	15788	23575807	22743740	timepoint_3	CD8 T Cells	43	43	1.14355	2.88932e-31	4.04178e-28	chr10	69088103	69104805	+
	RPL41	198457	252959	24189006	29779022	timepoint_2	B Cells	44	44	1.03506	7.64975e-31	4.11576e-28	chr12	56116590	56117967	+
	SAT1	17367	16046	66761564	69967757	timepoint_2	CD4 T Cells	44	45	0.881625	1.20609e-30	4.14874e-28	chrX	23783173	23786226	+
	BASP1	9397	12106	28464314	31335897	timepoint_2	Monoctye DC	40	43	1.17016	2.16101e-30	4.16004e-28	chr5	17065598	17276843	+
	RPS9	98589	110016	23330996	27398232	timepoint_1	CD8 T Cells	48	46	0.95045	3.91272e-31	4.82945e-28	chr19	54200809	54249003	+
	PLEK	12826	13036	19258672	22564386	timepoint_1	Monoctye DC	47	48	0.867549	3.43383e-30	5.50016e-28	chr2	68365282	68397453	+
	CTAG2	0	98	79758611	79342830	timepoint_1	CD4 T Cells	49	49	Inf	2.44176e-30	8.53925e-28	chrX	154651972	154653579	-
	TUBA1A	5291	4954	19266207	22572468	timepoint_1	Monoctye DC	47	48	0.799207	8.25956e-30	1.31296e-27	chr12	49184795	49189080	-
	BCAS2	11632	9902	79746979	79333026	timepoint_1	CD4 T Cells	49	49	0.855732	3.8465e-30	1.32313e-27	chr1	114567557	114581629	-
	SLA	4441	4068	19267057	22573354	timepoint_1	Monoctye DC	47	48	0.781882	8.70198e-30	1.37288e-27	chr8	133036728	133102912	-
	LST1	25523	25411	28448188	31322592	timepoint_2	Monoctye DC	40	43	0.904324	7.40245e-30	1.41205e-27	chr6	31586124	31588909	+
	ATP2B1-AS1	23282	28327	28450429	31319676	timepoint_2	Monoctye DC	40	43	1.10513	1.04684e-29	1.9789e-27	chr12	89708959	89712590	+
	CCL4L2	1721	2667	9640866	10527815	timepoint_3	NK Cells	42	44	1.41902	3.21286e-30	2.24718e-27	chr17	36210924	36212878	+
	JARID2	10219	13863	19261279	22563559	timepoint_1	Monoctye DC	47	48	1.15795	1.61574e-29	2.53007e-27	chr6	15246069	15522042	+
	HLA-B	77540	77774	27404132	29119037	timepoint_3	Monoctye DC	43	44	0.944096	7.53399e-30	2.67942e-27	chr6	31269491	31357188	-
	RPL17	125008	153293	23304577	27354955	timepoint_1	CD8 T Cells	48	46	1.04445	2.36528e-30	2.75726e-27	chr18	49488453	49492523	-
	CH25H	20	178	9642567	10530304	timepoint_3	NK Cells	42	44	8.14958	4.09374e-30	2.77093e-27	chr10	89205629	89207317	-
	STAT1	864	582	24386599	30031399	timepoint_2	B Cells	44	44	0.547006	5.5667e-30	2.92015e-27	chr2	190964358	191020960	-
	TAPBP	6056	5399	28467655	31342604	timepoint_2	Monoctye DC	40	43	0.80977	1.59147e-29	2.98159e-27	chr6	33299694	33314387	-
	PGAP1	741	1101	62063771	54020606	timepoint_3	CD4 T Cells	45	45	1.70704	5.84073e-30	3.14247e-27	chr2	196833004	196927796	-
	FCER1G	19829	18773	27461843	29178038	timepoint_3	Monoctye DC	43	44	0.891129	1.02664e-29	3.59032e-27	chr1	161215234	161220699	+
	PHLDA1	11426	14479	28462285	31333524	timepoint_2	Monoctye DC	40	43	1.15101	1.93994e-29	3.60229e-27	chr12	76025447	76033932	-
	RPL6	39085	49404	19232413	22528018	timepoint_1	Monoctye DC	47	48	1.07893	2.42177e-29	3.76415e-27	chr12	112405190	112418838	-
	RPS6	45786	57542	19225712	22519880	timepoint_1	Monoctye DC	47	48	1.07274	2.68341e-29	4.14015e-27	chr9	19375715	19380236	-
	RPS27	82584	101959	19188914	22475463	timepoint_1	Monoctye DC	47	48	1.05383	2.84949e-29	4.36429e-27	chr1	153990762	153992155	+
	ANXA1	29199	37337	19242299	22540085	timepoint_1	Monoctye DC	47	48	1.09147	2.89787e-29	4.40623e-27	chr9	73151865	73170393	+
	HLA-DRA	119540	131267	30489928	35035630	timepoint_1	B Cells	48	48	0.955793	9.86055e-30	4.59786e-27	chr6	32439878	32445046	+
	IFI44L	800	455	9641787	10530027	timepoint_3	NK Cells	42	44	0.520795	8.174e-30	5.35985e-27	chr1	78619922	78646145	+
	PSMB9	1673	1159	27479999	29195652	timepoint_3	Monoctye DC	43	44	0.652072	1.57271e-29	5.40985e-27	chr6	32844136	32859851	+
	NCF1	3935	3198	27477737	29193613	timepoint_3	Monoctye DC	43	44	0.764965	1.59983e-29	5.4144e-27	chr7	74773962	74789376	+
	SERTAD1	3460	2999	30606008	35163898	timepoint_1	B Cells	48	48	0.754435	1.21325e-29	5.53425e-27	chr19	40421589	40425992	-
	DUSP2	5774	6825	23584343	22752703	timepoint_3	CD8 T Cells	43	43	1.22516	5.22508e-30	6.85236e-27	chr2	96143169	96145440	-
	CD55	8308	10408	27473364	29186403	timepoint_3	Monoctye DC	43	44	1.17918	3.0337e-29	1.01041e-26	chr1	207321376	207386804	+
	LTB	47730	53678	66731201	69930125	timepoint_2	CD4 T Cells	44	45	1.07312	3.06172e-29	1.03619e-26	chr6	31580525	31582522	-
	JUN	30176	36613	23475851	31137117	timepoint_2	CD8 T Cells	44	42	0.91488	3.02415e-30	1.0576e-26	chr1	58780791	58784047	-
	RIPOR2	5983	4791	79752628	79338137	timepoint_1	CD4 T Cells	49	49	0.804964	3.41386e-29	1.15537e-26	chr6	24804282	25042170	-
	B2M	101328	113293	23328257	27394955	timepoint_1	CD8 T Cells	48	46	0.952303	1.04787e-29	1.15723e-26	chr15	44711487	44718877	+
	ACTB	19967	19467	9622620	10511015	timepoint_3	NK Cells	42	44	0.892753	1.85082e-29	1.17684e-26	chr7	5527148	5563784	-
	RPL30	69154	85745	19202344	22491677	timepoint_1	Monoctye DC	47	48	1.05836	9.32859e-29	1.40821e-26	chr8	98024851	98046469	-
	HSH2D	1518	1015	66777413	69982788	timepoint_2	CD4 T Cells	44	45	0.638023	4.30972e-29	1.43541e-26	chr19	16134028	16158575	+
	FABP4	0	105	19271498	22577317	timepoint_1	Monoctye DC	47	48	Inf	1.12847e-28	1.69133e-26	chr8	81478419	81483236	-
	S100B	1934	1548	23427651	27506700	timepoint_1	CD8 T Cells	48	46	0.681736	1.80196e-29	1.89052e-26	chr21	46598604	46605208	-
	IL32	1320	899	5980199	6605475	timepoint_1	NK Cells	40	40	0.616643	1.362e-29	1.90525e-26	chr16	3065297	3082192	+
	RPL34	65887	81790	19205611	22495632	timepoint_1	Monoctye DC	47	48	1.0596	1.42972e-28	2.12765e-26	chr4	108620566	108630412	+
	HLA-DQB1	7743	10696	19263755	22566726	timepoint_1	Monoctye DC	47	48	1.17911	1.53081e-28	2.26203e-26	chr6	32659467	32668383	-
	HAPLN3	400	166	28473311	31347837	timepoint_2	Monoctye DC	40	43	0.376949	1.28057e-28	2.35704e-26	chr15	88877288	88895626	-
	RPS3A	742464	752125	79016147	78590803	timepoint_1	CD4 T Cells	49	49	1.01832	7.28996e-29	2.42802e-26	chr4	151099624	151104642	+
	FTL	106626	111255	79651985	79231673	timepoint_1	CD4 T Cells	49	49	1.04888	7.65064e-29	2.50833e-26	chr19	48965309	48966879	+
	COTL1	39509	40212	28434202	31307791	timepoint_2	Monoctye DC	40	43	0.924472	1.41164e-28	2.5757e-26	chr16	84565596	84618078	-
	NEAT1	14009	13937	62050503	54007770	timepoint_3	CD4 T Cells	45	45	1.14298	6.07966e-29	3.18924e-26	chr11	65422774	65445540	+
	CD44	26090	33476	19245408	22543946	timepoint_1	Monoctye DC	47	48	1.09522	2.5249e-28	3.7049e-26	chr11	35138870	35232402	+
	AC253572.2	2905	4169	28470806	31343834	timepoint_2	Monoctye DC	40	43	1.30353	2.50084e-28	4.52371e-26	chr1	120849674	120850985	-
	IGHD	8995	10928	21731240	22514102	timepoint_3	B Cells	44	45	1.17257	3.90161e-29	4.5482e-26	chr14	105836765	105845678	-
	RPS27A	51239	64065	19220259	22513357	timepoint_1	Monoctye DC	47	48	1.06724	3.58853e-28	5.22903e-26	chr2	55231903	55235853	+
	TRBC1	10581	12821	66768350	69970982	timepoint_2	CD4 T Cells	44	45	1.15621	1.76965e-28	5.80196e-26	chr7	142791694	142793368	+
	MAFB	12224	12450	19259274	22564972	timepoint_1	Monoctye DC	47	48	0.869355	4.18974e-28	6.06299e-26	chr20	40685848	40689236	-
	OAS3	478	784	62064034	54020923	timepoint_3	CD4 T Cells	45	45	1.88436	1.32736e-28	6.79319e-26	chr12	112938444	112973251	+
	DRAP1	2795	2229	9639792	10528253	timepoint_3	NK Cells	42	44	0.730253	1.13006e-28	6.97411e-26	chr11	65919274	65921563	+
	MT-CYB	36448	43565	5945071	6562809	timepoint_1	NK Cells	40	40	1.08221	5.33808e-29	7.00055e-26	chrM	14747	15887	+
	LGALS1	28846	30889	19242652	22546533	timepoint_1	Monoctye DC	47	48	0.914028	4.9576e-28	7.12502e-26	chr22	37675636	37679802	+
	TXNIP	6951	10164	24380512	30021817	timepoint_2	B Cells	44	44	1.18741	1.5192e-28	7.58987e-26	chr1	145992435	145996579	-
	MT-ND1	155579	184433	24231884	29847548	timepoint_2	B Cells	44	44	0.962654	1.49952e-28	7.58987e-26	chrM	3307	4262	+
	HAPLN3	2845	2180	66776086	69981623	timepoint_2	CD4 T Cells	44	45	0.731166	2.37227e-28	7.65806e-26	chr15	88877288	88895626	-
	MARCKSL1	3651	3210	30605817	35163687	timepoint_1	B Cells	48	48	0.76527	1.83735e-28	8.2028e-26	chr1	32333839	32336233	-
	ISG15	12504	11520	27469168	29185291	timepoint_3	Monoctye DC	43	44	0.867184	2.50424e-28	8.21039e-26	chr1	1001138	1014540	+
	SEPTIN6	10470	8885	79748141	79334043	timepoint_1	CD4 T Cells	49	49	0.853061	2.6589e-28	8.58335e-26	chrX	119615724	119693370	-
	MARCKS	16734	17413	19254764	22560009	timepoint_1	Monoctye DC	47	48	0.888209	6.93666e-28	9.90149e-26	chr6	113857345	113863475	+
	LINC00861	3592	2703	79755019	79340225	timepoint_1	CD4 T Cells	49	49	0.756448	3.48787e-28	1.10888e-25	chr8	125859721	126292788	-
	ABCA1	4004	5862	19267494	22571560	timepoint_1	Monoctye DC	47	48	1.24966	8.32996e-28	1.181e-25	chr9	104781006	104928155	-
	MT-CO2	260738	259392	23329379	22500136	timepoint_3	CD8 T Cells	43	43	1.03114	9.90197e-29	1.22219e-25	chrM	7586	8269	+
	DUSP1	14374	17763	9628213	10512719	timepoint_3	NK Cells	42	44	1.13158	2.30571e-28	1.38231e-25	chr5	172768096	172771195	-
	HLA-C	50608	50173	27431064	29146638	timepoint_3	Monoctye DC	43	44	0.933165	4.3977e-28	1.41965e-25	chr6	31268749	31272130	-
	HILPDA	185	497	28473526	31347506	timepoint_2	Monoctye DC	40	43	2.44016	8.47204e-28	1.51939e-25	chr7	128455849	128458418	+
	TNF	1280	942	19270218	22576480	timepoint_1	Monoctye DC	47	48	0.628177	1.13443e-27	1.59757e-25	chr6	31575565	31578336	+
	IL6	1376	2196	28472335	31345807	timepoint_2	Monoctye DC	40	43	1.4496	9.45654e-28	1.68158e-25	chr7	22725884	22732002	+
	LSP1	5259	4170	79753352	79338758	timepoint_1	CD4 T Cells	49	49	0.797081	5.37386e-28	1.68298e-25	chr11	1852970	1892267	+
	MT-CO2	67374	78842	5914145	6527532	timepoint_1	NK Cells	40	40	1.05953	1.37961e-28	1.70285e-25	chrM	7586	8269	+
	RPL13A	667955	677100	79090656	78665828	timepoint_1	CD4 T Cells	49	49	1.019	5.83993e-28	1.80205e-25	chr19	49487554	49492308	+
	MT-CYB	215564	255716	30393904	34911181	timepoint_1	B Cells	48	48	1.03253	4.15447e-28	1.81611e-25	chrM	14747	15887	+
	CBX6	3560	2992	28470151	31345011	timepoint_2	Monoctye DC	40	43	0.763389	1.13728e-27	2.00533e-25	chr22	38861422	38872249	-
	CD52	14847	13860	27466825	29182951	timepoint_3	Monoctye DC	43	44	0.878683	6.35708e-28	2.02107e-25	chr1	26317958	26320523	+
	TNFSF10	1055	1430	62063457	54020277	timepoint_3	CD4 T Cells	45	45	1.55725	4.61689e-28	2.30657e-25	chr3	172505508	172523475	-
	DNAJA1	9200	8983	30600268	35157914	timepoint_1	B Cells	48	48	0.849875	5.64539e-28	2.41749e-25	chr9	33025273	33039907	+
	LY6E	6252	5424	27475420	29191387	timepoint_3	Monoctye DC	43	44	0.816598	7.80898e-28	2.44561e-25	chr8	143017982	143023832	+
	RPSA	211028	228562	66567903	69755241	timepoint_2	CD4 T Cells	44	45	1.03349	8.27933e-28	2.6322e-25	chr3	39406716	39412542	+
	RPS9	119087	130954	30490381	35035943	timepoint_1	B Cells	48	48	0.957141	6.31195e-28	2.64887e-25	chr19	54200809	54249003	+
	NKG7	6866	7562	23499161	31166168	timepoint_2	CD8 T Cells	44	42	0.830469	1.03953e-28	3.11606e-25	chr19	51371606	51372701	-
	RPS29	228756	271068	30380712	34895829	timepoint_1	B Cells	48	48	1.0314	7.81195e-28	3.21408e-25	chr14	49570984	49599164	-
	MT-CO3	350178	375878	28123533	30972125	timepoint_2	Monoctye DC	40	43	0.974972	1.87323e-27	3.27551e-25	chrM	9207	9990	+
	CMPK2	892	1249	62063620	54020458	timepoint_3	CD4 T Cells	45	45	1.60869	8.67231e-28	4.23188e-25	chr2	6840570	6866635	-
	EPC1	22752	20385	79735859	79322543	timepoint_1	CD4 T Cells	49	49	0.900659	1.85952e-27	5.65484e-25	chr10	32267751	32378798	-
	ZBP1	1169	774	9641418	10529708	timepoint_3	NK Cells	42	44	0.606278	1.02501e-27	5.97436e-25	chr20	57603846	57620576	-
	HBA2	99	2	21740136	22525028	timepoint_3	B Cells	44	45	0.0194982	5.87048e-28	6.48317e-25	chr16	172876	173710	+
	MT2A	8584	8813	62055928	54012894	timepoint_3	CD4 T Cells	45	45	1.17953	1.39874e-27	6.67038e-25	chr16	56608584	56609497	+
	RPS4Y1	42868	41698	66736063	69942105	timepoint_2	CD4 T Cells	44	45	0.928162	2.2328e-27	6.99266e-25	chrY	2841602	2932000	+
	PARP14	2938	2407	28470773	31345596	timepoint_2	Monoctye DC	40	43	0.744147	4.79104e-27	8.3083e-25	chr3	122680839	122730840	+
	BTG1	51011	59916	28422700	31288087	timepoint_2	Monoctye DC	40	43	1.06687	5.13647e-27	8.83431e-25	chr12	92140278	92145846	-
	TRAC	7710	9533	66771221	69974270	timepoint_2	CD4 T Cells	44	45	1.17982	2.89178e-27	8.92328e-25	chr14	22547506	22552156	+
	PPDPF	9655	12831	30599813	35154066	timepoint_1	B Cells	48	48	1.15672	2.32663e-27	9.38842e-25	chr20	63520765	63522206	+
	CXCR4	11900	14450	27469772	29182361	timepoint_3	Monoctye DC	43	44	1.14295	3.06615e-27	9.46134e-25	chr2	136114349	136118165	-
	THEMIS2	5769	5170	28467942	31342833	timepoint_2	Monoctye DC	40	43	0.814	5.90009e-27	1.00652e-24	chr1	27872543	27886685	+
	ARPC1B	17160	16198	27464512	29180613	timepoint_3	Monoctye DC	43	44	0.888489	3.54474e-27	1.07796e-24	chr7	99374249	99394816	+
	BTG1	84582	92306	30524886	35074591	timepoint_1	B Cells	48	48	0.949891	3.10323e-27	1.22858e-24	chr12	92140278	92145846	-
	SLC7A11	1342	2263	19270156	22575159	timepoint_1	Monoctye DC	47	48	1.43937	9.7784e-27	1.36787e-24	chr4	138164097	138242349	-
	MT-ND1	135610	165195	19135888	22412227	timepoint_1	Monoctye DC	47	48	1.03979	1.09972e-26	1.52818e-24	chrM	3307	4262	+
	TUBA1A	8217	7631	28465494	31340372	timepoint_2	Monoctye DC	40	43	0.843534	9.73004e-27	1.6465e-24	chr12	49184795	49189080	-
	LDHA	6514	7552	23583603	22751976	timepoint_3	CD8 T Cells	43	43	1.20166	1.4473e-27	1.68715e-24	chr11	18394560	18408425	+
	CRIP1	11970	12224	19259528	22565198	timepoint_1	Monoctye DC	47	48	0.871686	1.34526e-26	1.85707e-24	chr14	105486317	105488947	+
	LEPROTL1	36882	41735	66742049	69942068	timepoint_2	CD4 T Cells	44	45	1.07976	6.18542e-27	1.881e-24	chr8	30095408	30177208	+
	PRELID1	10832	10294	28462879	31337709	timepoint_2	Monoctye DC	40	43	0.863197	1.13583e-26	1.90665e-24	chr5	177303799	177306949	+
	DUSP2	7316	9073	66771615	69974730	timepoint_2	CD4 T Cells	44	45	1.18337	6.99114e-27	2.09564e-24	chr2	96143169	96145440	-
	JUND	26596	31763	9615991	10498719	timepoint_3	NK Cells	42	44	1.09358	3.82127e-27	2.16707e-24	chr19	18279694	18281622	-
	RPL18	40431	50844	19231067	22526578	timepoint_1	Monoctye DC	47	48	1.07341	1.66289e-26	2.28055e-24	chr19	48615328	48619184	-
	IFI30	35531	36120	28438180	31311883	timepoint_2	Monoctye DC	40	43	0.923367	1.3912e-26	2.31678e-24	chr19	18173162	18178117	+
	EEF1B2	13112	17370	19258386	22560052	timepoint_1	Monoctye DC	47	48	1.13076	1.78027e-26	2.42568e-24	chr2	206159585	206162928	+
	FAM177A1	4483	5382	23585634	22754146	timepoint_3	CD8 T Cells	43	43	1.24435	2.31355e-27	2.55501e-24	chr14	35044907	35113130	+
	MALAT1	1269182	1662288	22236845	29511442	timepoint_2	CD8 T Cells	44	42	0.987581	1.2228e-27	3.20724e-24	chr11	65497688	65506516	+
	PDCD4	23569	22670	62040943	53999037	timepoint_3	CD4 T Cells	45	45	1.10506	7.29369e-27	3.40097e-24	chr10	110871795	110900006	+
	ATF3	1282	2044	9641305	10528438	timepoint_3	NK Cells	42	44	1.45995	6.61686e-27	3.65372e-24	chr1	212565334	212620777	+
	LAP3	2457	1885	27479215	29194926	timepoint_3	Monoctye DC	43	44	0.722128	1.24395e-26	3.72884e-24	chr4	17577192	17607972	+
	MAP3K8	12431	16512	19259067	22560910	timepoint_1	Monoctye DC	47	48	1.1338	2.88956e-26	3.91172e-24	chr10	30434021	30461833	+
	STXBP2	5793	5562	19265705	22571860	timepoint_1	Monoctye DC	47	48	0.819537	2.96932e-26	3.99393e-24	chr19	7636881	7647873	+
	PIM1	3554	3009	28470157	31344994	timepoint_2	Monoctye DC	40	43	0.769022	2.43728e-26	4.02689e-24	chr6	37170152	37175428	+
	HLA-C	34630	42450	23471397	31131280	timepoint_2	CD8 T Cells	44	42	0.924306	1.77464e-27	4.13748e-24	chr6	31268749	31272130	-
	PTMA	182667	198156	66596264	69785647	timepoint_2	CD4 T Cells	44	45	1.03512	1.62862e-26	4.81315e-24	chr2	231706895	231713541	+
	MT-ND1	209736	215696	27271936	28981115	timepoint_3	Monoctye DC	43	44	0.968003	1.89517e-26	5.6009e-24	chrM	3307	4262	+
	OSM	3152	4293	27478520	29192518	timepoint_3	Monoctye DC	43	44	1.28198	2.04906e-26	5.9716e-24	chr22	30262829	30266851	-
	RGCC	2980	4401	30606488	35162496	timepoint_1	B Cells	48	48	1.28545	1.65833e-26	6.44385e-24	chr13	41457550	41470871	+
	PSTPIP2	1588	1166	28472123	31346837	timepoint_2	Monoctye DC	40	43	0.666933	4.2734e-26	7.00537e-24	chr18	45983536	46072272	-
	SELL	2098	1749	19269400	22575673	timepoint_1	Monoctye DC	47	48	0.711583	5.82254e-26	7.78181e-24	chr1	169690665	169711702	-
	LGALS3	23321	28186	28450390	31319817	timepoint_2	Monoctye DC	40	43	1.09779	4.87318e-26	7.92666e-24	chr14	55124110	55145423	+
	TPT1	1104727	1114626	78653884	78228302	timepoint_1	CD4 T Cells	49	49	1.01425	2.64847e-26	7.93899e-24	chr13	45333471	45341370	-
	PTP4A2	17862	17580	28455849	31330423	timepoint_2	Monoctye DC	40	43	0.89397	5.01413e-26	8.09319e-24	chr1	31906421	31944856	-
	RPL29	41636	52263	19229862	22525159	timepoint_1	Monoctye DC	47	48	1.07144	6.44015e-26	8.55277e-24	chr3	51993522	51995895	-
	HLA-DPA1	23582	31816	24363881	30000165	timepoint_2	B Cells	44	44	1.09559	1.78044e-26	8.68811e-24	chr6	33064569	33080775	-
	HSP90AB1	29561	33436	24357902	29998545	timepoint_2	B Cells	44	44	0.918497	1.87757e-26	8.95389e-24	chr6	44246166	44253888	+
	ACTB	24674	25788	30584794	35141109	timepoint_1	B Cells	48	48	0.909703	2.356e-26	8.98835e-24	chr7	5527148	5563784	-
	TXNDC5	644	1308	24386819	30030673	timepoint_2	B Cells	44	44	1.64932	2.10387e-26	9.81011e-24	chr6	7881517	7910788	-
	TNRC6B	11170	9591	79747441	79333337	timepoint_1	CD4 T Cells	49	49	0.863138	3.59642e-26	1.06287e-23	chr22	40044817	40335808	+
	MAP3K8	4203	5693	9638384	10524789	timepoint_3	NK Cells	42	44	1.2403	1.987e-26	1.06906e-23	chr10	30434021	30461833	+
	RPS10	36492	52075	23469535	31121655	timepoint_2	CD8 T Cells	44	42	1.07602	5.24813e-27	1.10122e-23	chr6	34417454	34426069	-
	PMAIP1	10035	9922	30599433	35156975	timepoint_1	B Cells	48	48	0.860604	2.96943e-26	1.11263e-23	chr18	59899948	59904306	+
	HLA-DQB1	10346	13077	28463365	31334926	timepoint_2	Monoctye DC	40	43	1.14807	7.11249e-26	1.13925e-23	chr6	32659467	32668383	-
	CD74	54892	56753	28418819	31291250	timepoint_2	Monoctye DC	40	43	0.939105	8.58139e-26	1.36412e-23	chr5	150400041	150412929	-
	RPL17	48396	60431	19223102	22516991	timepoint_1	Monoctye DC	47	48	1.06584	1.12626e-25	1.48631e-23	chr18	49488453	49492523	-
	HLA-E	51847	48256	62012665	53973451	timepoint_3	CD4 T Cells	45	45	1.06931	3.29062e-26	1.50102e-23	chr6	30489509	30494194	+
	BTG1	50893	57643	27430779	29139168	timepoint_3	Monoctye DC	43	44	1.0661	5.86888e-26	1.68694e-23	chr12	92140278	92145846	-
	DUSP2	5881	5671	19265617	22571751	timepoint_1	Monoctye DC	47	48	0.823094	1.41248e-25	1.85238e-23	chr2	96143169	96145440	-
	KDM6B	1372	2151	9641215	10528331	timepoint_3	NK Cells	42	44	1.43559	4.17124e-26	2.18813e-23	chr17	7839904	7854796	+
	AC007952.4	3226	4514	28470485	31343489	timepoint_2	Monoctye DC	40	43	1.27096	1.49563e-25	2.35961e-23	chr17	19112000	19112636	-
	ARPC1B	11414	11655	19260084	22565767	timepoint_1	Monoctye DC	47	48	0.871597	1.82932e-25	2.38414e-23	chr7	99374249	99394816	+
	RPL13	58393	67672	9584194	10462810	timepoint_3	NK Cells	42	44	1.06119	4.96391e-26	2.54043e-23	chr16	89560657	89566828	+
	ARL4C	8814	11948	19262684	22565474	timepoint_1	Monoctye DC	47	48	1.15708	1.96764e-25	2.54857e-23	chr2	234493041	234497081	-
	EPB41L4A-AS1	19077	21076	79739534	79321852	timepoint_1	CD4 T Cells	49	49	1.11057	8.75938e-26	2.55275e-23	chr5	112160526	112164818	+
	TSTD1	5575	4497	79753036	79338431	timepoint_1	CD4 T Cells	49	49	0.810863	1.04332e-25	2.99889e-23	chr1	161037631	161038977	-
	CYBA	8717	8092	9633870	10522390	timepoint_3	NK Cells	42	44	0.85003	6.07934e-26	3.03721e-23	chr16	88643289	88651054	-
	RPL10A	41081	48497	28432630	31299506	timepoint_2	Monoctye DC	40	43	1.07228	1.96879e-25	3.08292e-23	chr6	35468401	35470785	+
	EIF1	88800	109022	19182698	22468400	timepoint_1	Monoctye DC	47	48	1.04795	2.66578e-25	3.43167e-23	chr17	41688885	41692668	+
	SPOCK2	5848	6812	23584269	22752716	timepoint_3	CD8 T Cells	43	43	1.20735	3.42963e-26	3.5982e-23	chr10	72059034	72089032	-
	RPL37	61746	76508	19209752	22500914	timepoint_1	Monoctye DC	47	48	1.05764	2.88018e-25	3.68505e-23	chr5	40825262	40835222	-
	ANAPC16	9075	7679	79749536	79335249	timepoint_1	CD4 T Cells	49	49	0.850604	1.44551e-25	4.0988e-23	chr10	72216000	72235860	+
	S100A6	14680	12875	79743931	79330053	timepoint_1	CD4 T Cells	49	49	0.881638	1.55847e-25	4.36019e-23	chr1	153534599	153536244	-
	EIF1	166461	184611	30443007	34982286	timepoint_1	B Cells	48	48	0.96531	1.18676e-25	4.36874e-23	chr17	41688885	41692668	+
	GRN	8172	8138	19263326	22569284	timepoint_1	Monoctye DC	47	48	0.850023	3.46454e-25	4.40584e-23	chr17	44345246	44353106	+
	ZFP36L2	19521	20919	23570596	22738609	timepoint_3	CD8 T Cells	43	43	1.11072	4.53241e-26	4.52874e-23	chr2	43222402	43226606	-
	OAS3	489	228	66778442	69983575	timepoint_2	CD4 T Cells	44	45	0.444906	1.56448e-25	4.55937e-23	chr12	112938444	112973251	+
	HLA-DRA	89673	99946	27391999	29096865	timepoint_3	Monoctye DC	43	44	1.04909	1.63735e-25	4.64276e-23	chr6	32439878	32445046	+
	MTRNR2L8	2443	2096	23427142	27506152	timepoint_1	CD8 T Cells	48	46	0.730751	5.1066e-26	5.10247e-23	chr11	10507894	10509186	-
	LGMN	1094	1785	28472617	31346218	timepoint_2	Monoctye DC	40	43	1.48202	3.44739e-25	5.35827e-23	chr14	92703807	92748679	-
	ATP1B3	4593	5982	27477079	29190829	timepoint_3	Monoctye DC	43	44	1.22591	2.02695e-25	5.67085e-23	chr3	141876124	141926549	+
	RPL12	41700	52279	19229798	22525143	timepoint_1	Monoctye DC	47	48	1.07012	4.5013e-25	5.6898e-23	chr9	127447674	127451406	-
	DUSP1	27284	28697	30582184	35138200	timepoint_1	B Cells	48	48	0.915483	1.6111e-25	5.82856e-23	chr5	172768096	172771195	-
	RPL32	665911	710292	66113020	69273511	timepoint_2	CD4 T Cells	44	45	1.0178	2.55786e-25	7.35227e-23	chr3	12834485	12841582	-
	OAZ1	9119	11067	66769812	69972736	timepoint_2	CD4 T Cells	44	45	1.15804	2.75761e-25	7.81933e-23	chr19	2269509	2273490	+
	CYBB	3451	3135	19268047	22574287	timepoint_1	Monoctye DC	47	48	0.775414	6.2803e-25	7.89099e-23	chrX	37780011	37813461	+
	RPLP0	18457	23916	19253041	22553506	timepoint_1	Monoctye DC	47	48	1.10603	6.39848e-25	7.99163e-23	chr12	120196699	120201235	-
	CXCR4	24194	25643	23565923	22733885	timepoint_3	CD8 T Cells	43	43	1.09857	9.05161e-26	8.63318e-23	chr2	136114349	136118165	-
	CD52	22201	23131	30587267	35143766	timepoint_1	B Cells	48	48	0.906867	2.45304e-25	8.72408e-23	chr1	26317958	26320523	+
	RPL5	323391	330044	79435220	79012884	timepoint_1	CD4 T Cells	49	49	1.02592	3.63472e-25	1.00352e-22	chr1	92832013	92841924	+
	STAT1	2354	1785	66776577	69982018	timepoint_2	CD4 T Cells	44	45	0.723559	3.73404e-25	1.04469e-22	chr2	190964358	191020960	-
	RPL13	148883	169999	28324828	31178004	timepoint_2	Monoctye DC	40	43	1.03714	6.79036e-25	1.04766e-22	chr16	89560657	89566828	+
	ARPC3	12104	14410	66766827	69969393	timepoint_2	CD4 T Cells	44	45	1.136	3.95555e-25	1.0921e-22	chr12	110434823	110450422	-
	PGAM1	2959	2633	19268539	22574789	timepoint_1	Monoctye DC	47	48	0.759534	8.84665e-25	1.0984e-22	chr10	97426191	97433444	+
	RPS18	112955	129664	28360756	31218339	timepoint_2	Monoctye DC	40	43	1.04267	7.6821e-25	1.1766e-22	chr6	33272075	33276511	+
	GZMH	2784	2290	5978735	6604084	timepoint_1	NK Cells	40	40	0.744757	1.09389e-25	1.20808e-22	chr14	24606480	24609699	-
	NKG7	27001	27260	5954518	6579114	timepoint_1	NK Cells	40	40	0.914101	1.09391e-25	1.20808e-22	chr19	51371606	51372701	-
	S100B	364	134	8168221	8179236	timepoint_2	NK Cells	36	39	0.367646	8.80191e-26	1.23127e-22	chr21	46598604	46605208	-
	PTMA	144208	171126	24243255	29860855	timepoint_2	B Cells	44	44	0.963628	2.80562e-25	1.27979e-22	chr2	231706895	231713541	+
	MX2	1558	1089	66777373	69982714	timepoint_2	CD4 T Cells	44	45	0.666964	4.75308e-25	1.29525e-22	chr21	41361999	41409393	+
	ISG20	555	1096	19270943	22576326	timepoint_1	Monoctye DC	47	48	1.68562	1.19367e-24	1.47334e-22	chr15	88636153	88656483	+
	IFITM1	6214	5376	66772717	69978427	timepoint_2	CD4 T Cells	44	45	0.825524	6.82961e-25	1.83725e-22	chr11	313506	315272	+
	NR4A2	8890	9391	24378573	30022590	timepoint_2	B Cells	44	44	0.857813	4.16623e-25	1.86e-22	chr2	156324437	156342348	-
	TRBC2	14553	17127	66764378	69966676	timepoint_2	CD4 T Cells	44	45	1.12298	7.07564e-25	1.87934e-22	chr7	142801041	142802748	+
	MT2A	4551	4280	23425034	27503968	timepoint_1	CD8 T Cells	48	46	0.801011	2.01087e-25	1.91791e-22	chr16	56608584	56609497	+
	RPL30	773319	782036	78985292	78560892	timepoint_1	CD4 T Cells	49	49	1.01657	7.19361e-25	1.96031e-22	chr8	98024851	98046469	-
	RPL30	235140	278041	30374328	34888856	timepoint_1	B Cells	48	48	1.02921	5.73788e-25	1.97374e-22	chr8	98024851	98046469	-
	EIF4A3	2646	2263	30606822	35164634	timepoint_1	B Cells	48	48	0.744417	5.72626e-25	1.97374e-22	chr17	80134369	80147151	-
	TNFAIP3	11570	13986	27470102	29182825	timepoint_3	Monoctye DC	43	44	1.13781	7.97237e-25	2.20111e-22	chr6	137867214	137883312	+
	RPS14	652877	661184	79105734	78681744	timepoint_1	CD4 T Cells	49	49	1.01803	8.3132e-25	2.23636e-22	chr5	150442635	150449739	-
	CD44	27059	29351	79731552	79313577	timepoint_1	CD4 T Cells	49	49	1.09039	9.3716e-25	2.48917e-22	chr11	35138870	35232402	+
	RPS15A	680715	689102	79077896	78653826	timepoint_1	CD4 T Cells	49	49	1.01762	9.87645e-25	2.59047e-22	chr16	18781295	18790383	-
	RPS2	46215	53870	9596372	10476612	timepoint_3	NK Cells	42	44	1.06736	6.1771e-25	3.01428e-22	chr16	1962058	1964841	-
	HLA-C	92902	92839	66686029	69890964	timepoint_2	CD4 T Cells	44	45	0.953558	1.15794e-24	3.03714e-22	chr6	31268749	31272130	-
	CD3G	9708	11709	66769223	69972094	timepoint_2	CD4 T Cells	44	45	1.15089	1.17546e-24	3.04503e-22	chr11	118344344	118355161	+
	HBG2	72	0	30609396	35166897	timepoint_1	B Cells	48	48	0	1.20383e-24	4.0742e-22	chr11	5253188	5505605	-
	G3BP2	18433	16433	79740178	79326495	timepoint_1	CD4 T Cells	49	49	0.89617	1.58125e-24	4.09623e-22	chr4	75642782	75724525	-
	MT-CO3	761363	784972	66017568	69198831	timepoint_2	CD4 T Cells	44	45	0.983794	1.71267e-24	4.38254e-22	chrM	9207	9990	+
	CD83	13295	13768	19258203	22563654	timepoint_1	Monoctye DC	47	48	0.883942	3.63852e-24	4.46474e-22	chr6	14117256	14136918	+
	RPL37	178561	216653	23251024	27291595	timepoint_1	CD8 T Cells	48	46	1.03343	5.06313e-25	4.61911e-22	chr5	40825262	40835222	-
	LGALS3	18984	24523	19252514	22552899	timepoint_1	Monoctye DC	47	48	1.10262	4.23855e-24	5.17079e-22	chr14	55124110	55145423	+
	RPL17	342133	305467	61722379	53716240	timepoint_3	CD4 T Cells	45	45	1.02576	1.2893e-24	5.75602e-22	chr18	49488453	49492523	-
	HSP90B1	6653	8171	21733582	22516859	timepoint_3	B Cells	44	45	1.18538	5.89582e-25	6.1856e-22	chr12	103930107	103953645	+
	DDX5	25032	26847	23404553	27481401	timepoint_1	CD8 T Cells	48	46	0.913486	7.3493e-25	6.42543e-22	chr17	64498254	64508199	-
	PTMA	75426	78873	28398285	31269130	timepoint_2	Monoctye DC	40	43	0.94982	4.5403e-24	6.90357e-22	chr2	231706895	231713541	+
	MS4A1	5984	8740	24381479	30023241	timepoint_2	B Cells	44	44	1.18605	1.69232e-24	7.39791e-22	chr11	60455752	60470760	+
	H3F3B	56809	65987	24330654	29965994	timepoint_2	B Cells	44	44	0.943244	1.74983e-24	7.4932e-22	chr17	75776434	75785893	-
	IGHG4	156	468	24387307	30031513	timepoint_2	B Cells	44	44	2.43615	1.85121e-24	7.7688e-22	chr14	105620506	105626066	-
	CD93	3211	4462	28470500	31343541	timepoint_2	Monoctye DC	40	43	1.26219	5.31252e-24	8.01961e-22	chr20	23079360	23086324	-
	HNRNPA2B1	25221	22869	79733390	79320059	timepoint_1	CD4 T Cells	49	49	0.911495	3.17813e-24	8.13253e-22	chr7	26173057	26201529	-
	PFN1	13876	13025	27467796	29183786	timepoint_3	Monoctye DC	43	44	0.88353	3.13217e-24	8.53538e-22	chr17	4945652	4949061	-
	RPL34	212529	251570	30396939	34915327	timepoint_1	B Cells	48	48	1.0303	2.70295e-24	9.00253e-22	chr4	108620566	108630412	+
	2025-03-01	999	718	19270499	22576704	timepoint_1	Monoctye DC	47	48	0.61348	7.53671e-24	9.1412e-22	chr4	163524298	164384050	-
	PNN	22647	20430	79735964	79322498	timepoint_1	CD4 T Cells	49	49	0.906832	3.64493e-24	9.21465e-22	chr14	39175183	39183220	+
	IL32	1855	1530	23427730	27506718	timepoint_1	CD8 T Cells	48	46	0.702505	1.16773e-24	9.42689e-22	chr16	3065297	3082192	+
	PFN1	5334	5124	23424251	27503124	timepoint_1	CD8 T Cells	48	46	0.818197	1.16808e-24	9.42689e-22	chr17	4945652	4949061	-
	LGALS2	4757	4522	19266741	22572900	timepoint_1	Monoctye DC	47	48	0.811407	8.35592e-24	1.00766e-21	chr22	37570248	37582616	-
	IGHG3	1241	919	30608227	35165978	timepoint_1	B Cells	48	48	0.644563	3.14616e-24	1.0315e-21	chr14	105764503	105771405	-
	CCL3L1	12379	15386	28461332	31332617	timepoint_2	Monoctye DC	40	43	1.12895	8.02994e-24	1.20352e-21	chr17	36194869	36196758	-
	HMGN2	4878	4652	19266620	22572770	timepoint_1	Monoctye DC	47	48	0.814027	1.02945e-23	1.22733e-21	chr1	26472440	26476642	+
	CORO1A	4765	4532	19266733	22572890	timepoint_1	Monoctye DC	47	48	0.811836	1.02399e-23	1.22733e-21	chr16	30182827	30189076	+
	MALAT1	4445298	4392996	75313313	74949932	timepoint_1	CD4 T Cells	49	49	0.993412	4.97797e-24	1.24349e-21	chr11	65497688	65506516	+
	HLA-B	63895	74493	24323568	29957488	timepoint_2	B Cells	44	44	0.946741	3.17708e-24	1.30715e-21	chr6	31269491	31357188	-
	IRF1	8486	10448	27473186	29186363	timepoint_3	Monoctye DC	43	44	1.15888	4.87462e-24	1.31133e-21	chr5	132481609	132490777	-
	FABP5	10259	12897	28463452	31335106	timepoint_2	Monoctye DC	40	43	1.14187	9.63046e-24	1.43316e-21	chr8	81280536	81284777	+
	UBC	62999	73427	24324464	29958554	timepoint_2	B Cells	44	44	0.946465	3.79679e-24	1.53208e-21	chr12	124911604	124917368	-
	HSP90AA1	12945	16043	28460766	31331960	timepoint_2	Monoctye DC	40	43	1.12569	1.04879e-23	1.54977e-21	chr14	102080738	102139699	-
	TUBB4B	6553	6799	62057959	54014908	timepoint_3	CD4 T Cells	45	45	1.19201	3.69054e-24	1.6133e-21	chr9	137241287	137243707	+
	JUN	30892	32323	23559225	22727205	timepoint_3	CD8 T Cells	43	43	1.08451	1.90687e-24	1.73965e-21	chr1	58780791	58784047	-
	RPL32	610676	541636	61453836	53480071	timepoint_3	CD4 T Cells	45	45	1.01899	4.10366e-24	1.75729e-21	chr3	12834485	12841582	-
	SLC25A37	4445	6326	19267053	22571096	timepoint_1	Monoctye DC	47	48	1.21478	1.79366e-23	2.12635e-21	chr8	23528956	23575463	+
	CCL4	13511	11900	8155074	8167470	timepoint_2	NK Cells	36	39	0.879602	1.64904e-24	2.16261e-21	chr17	36103827	36105621	+
	RPL27	287819	293949	79470792	79048979	timepoint_1	CD4 T Cells	49	49	1.02665	9.47853e-24	2.33986e-21	chr17	42998273	43002959	+
	IFIT3	1178	888	19270320	22576534	timepoint_1	Monoctye DC	47	48	0.643441	2.03659e-23	2.40078e-21	chr10	89327997	89340971	+
	S100A10	8864	10728	66770067	69973075	timepoint_2	CD4 T Cells	44	45	1.15486	9.61784e-24	2.43146e-21	chr1	151982915	151993859	-
	DDIT3	2390	2077	19269108	22575345	timepoint_1	Monoctye DC	47	48	0.741788	2.07451e-23	2.43182e-21	chr12	57516588	57521737	-
	HCST	4458	3942	5977061	6602432	timepoint_1	NK Cells	40	40	0.800617	2.33564e-24	2.45044e-21	chr19	35902529	35904377	+
	CRYBG1	3452	3809	62061060	54017898	timepoint_3	CD4 T Cells	45	45	1.2677	5.89801e-24	2.47516e-21	chr6	106360808	106571978	+
	H1FX	10660	10220	28463051	31337783	timepoint_2	Monoctye DC	40	43	0.870819	1.6931e-23	2.48436e-21	chr3	129314771	129316286	-
	TMSB10	51647	55802	30557821	35111095	timepoint_1	B Cells	48	48	0.94043	8.23405e-24	2.65808e-21	chr2	84905656	84906671	+
	AC253572.2	523	276	5980996	6606098	timepoint_1	NK Cells	40	40	0.477811	2.68878e-24	2.6866e-21	chr1	120849674	120850985	-
	MTRNR2L12	30985	38435	30578483	35128462	timepoint_1	B Cells	48	48	1.07969	8.46176e-24	2.6902e-21	chr3	96617188	96618236	-
	LGALS3BP	762	508	19270736	22576914	timepoint_1	Monoctye DC	47	48	0.569049	2.65518e-23	3.0952e-21	chr17	78971238	78979947	-
	EEF1A1	203758	223201	27277914	28973610	timepoint_3	Monoctye DC	43	44	1.03107	1.17832e-23	3.12971e-21	chr6	73515750	73523797	-
	SP100	6204	5397	66772727	69978406	timepoint_2	CD4 T Cells	44	45	0.830085	1.26373e-23	3.15677e-21	chr2	230415942	230545606	+
	C1orf162	3211	2918	19268287	22574504	timepoint_1	Monoctye DC	47	48	0.775686	3.03764e-23	3.52148e-21	chr1	111473792	111478512	+
	SNHG5	40439	45379	66738492	69938424	timepoint_2	CD4 T Cells	44	45	1.07077	1.44547e-23	3.56828e-21	chr6	85650491	85678932	-
	MT-ND3	163636	224297	23342391	30949433	timepoint_2	CD8 T Cells	44	42	1.03356	2.04126e-24	3.8938e-21	chrM	10059	10404	+
	EIF2AK2	4364	5321	79754247	79337607	timepoint_1	CD4 T Cells	49	49	1.22568	1.73876e-23	4.24238e-21	chr2	37099210	37157065	-
	MT-ND3	408574	437541	66370357	69546262	timepoint_2	CD4 T Cells	44	45	1.02186	2.05888e-23	5.02344e-21	chrM	10059	10404	+
	IRF7	1356	1697	62063156	54020010	timepoint_3	CD4 T Cells	45	45	1.4378	1.45598e-23	5.99037e-21	chr11	612553	615983	-
	CXCR4	59248	64313	30550220	35102584	timepoint_1	B Cells	48	48	0.944815	2.04105e-23	6.39214e-21	chr2	136114349	136118165	-
	RBM39	35595	34608	66743336	69949195	timepoint_2	CD4 T Cells	44	45	0.927747	2.89493e-23	6.9821e-21	chr20	35701347	35742312	-
	RPS28	55887	69242	19215611	22508180	timepoint_1	Monoctye DC	47	48	1.05755	6.11986e-23	7.05567e-21	chr19	8321158	8323340	+
	FAM118A	6404	5300	79752207	79337628	timepoint_1	CD4 T Cells	49	49	0.831944	3.22857e-23	7.78679e-21	chr22	45308968	45341955	+
	JUN	65174	72062	66713757	69911741	timepoint_2	CD4 T Cells	44	45	1.05505	3.39213e-23	8.0883e-21	chr1	58780791	58784047	-
	RPL7	244527	250201	79514084	79092727	timepoint_1	CD4 T Cells	49	49	1.02856	3.42847e-23	8.17494e-21	chr8	73290242	73295789	-
	STX11	8828	8361	28464883	31339642	timepoint_2	Monoctye DC	40	43	0.860261	5.94848e-23	8.66784e-21	chr6	144150517	144191939	+
	PTMA	47323	52085	19224175	22525337	timepoint_1	Monoctye DC	47	48	0.939467	7.77585e-23	8.91588e-21	chr2	231706895	231713541	+
	CAPZB	3843	3583	19267655	22573839	timepoint_1	Monoctye DC	47	48	0.795825	7.89069e-23	8.99839e-21	chr1	19338775	19485539	-
	KLF4	13152	13663	19258346	22563759	timepoint_1	Monoctye DC	47	48	0.886738	8.19468e-23	9.29454e-21	chr9	107484852	107490482	-
	IFNG	1624	1102	8166961	8178268	timepoint_2	NK Cells	36	39	0.677677	9.31848e-24	1.15017e-20	chr12	68154768	68159740	-
	PSAP	41683	42891	28432028	31305112	timepoint_2	Monoctye DC	40	43	0.934634	8.12129e-23	1.17523e-20	chr10	71816298	71851325	-
	RPS27	498516	583695	30110952	34583202	timepoint_1	B Cells	48	48	1.01913	3.82209e-23	1.17939e-20	chr1	153990762	153992155	+
	LUC7L3	13203	11583	79745408	79331345	timepoint_1	CD4 T Cells	49	49	0.881897	5.03428e-23	1.1869e-20	chr17	50719565	50756219	+
	VSIR	4319	4085	19267179	22573337	timepoint_1	Monoctye DC	47	48	0.807328	1.08618e-22	1.22534e-20	chr10	71747556	71773520	-
	ARPC3	8016	11402	24379447	30020579	timepoint_2	B Cells	44	44	1.15506	3.18759e-23	1.26198e-20	chr12	110434823	110450422	-
	GPR183	17598	16807	27464074	29180004	timepoint_3	Monoctye DC	43	44	0.898948	5.02739e-23	1.31862e-20	chr13	99294539	99307399	-
	CNBP	4786	4579	19266712	22572843	timepoint_1	Monoctye DC	47	48	0.816656	1.18805e-22	1.3331e-20	chr3	129169484	129183922	-
	LDHA	5851	5712	19265647	22571710	timepoint_1	Monoctye DC	47	48	0.833296	1.19524e-22	1.33402e-20	chr11	18394560	18408425	+
	ZNF331	17420	16877	62047092	54004830	timepoint_3	CD4 T Cells	45	45	1.11307	3.79992e-23	1.53334e-20	chr19	53519527	53580269	+
	CD3D	23696	21485	79734915	79321443	timepoint_1	CD4 T Cells	49	49	0.911443	6.86883e-23	1.60143e-20	chr11	118338954	118342744	-
	IER2	11661	14405	9630926	10516077	timepoint_3	NK Cells	42	44	1.13116	3.51969e-23	1.67849e-20	chr19	13150411	13154911	+
	ICOS	4992	5283	62059520	54016424	timepoint_3	CD4 T Cells	45	45	1.21585	4.27911e-23	1.69413e-20	chr2	203936748	203961577	+
	ZFP36	12900	15207	66766031	69968596	timepoint_2	CD4 T Cells	44	45	1.12485	7.40384e-23	1.74556e-20	chr19	39406847	39409412	+
	CDKN1A	8034	7562	28465677	31340441	timepoint_2	Monoctye DC	40	43	0.854947	1.39162e-22	2.00003e-20	chr6	36676460	36687339	+
	IGHV3-15	110	10	21740125	22525020	timepoint_3	B Cells	44	45	0.0877417	2.01469e-23	2.01306e-20	chr14	106153624	106154163	-
	FURIN	2502	2854	62062010	54018853	timepoint_3	CD4 T Cells	45	45	1.31051	5.24012e-23	2.03618e-20	chr15	90868588	90883458	+
	COTL1	27049	29186	19244449	22548236	timepoint_1	Monoctye DC	47	48	0.92101	1.92411e-22	2.13617e-20	chr16	84565596	84618078	-
	FAM177A1	9422	9468	62055090	54012239	timepoint_3	CD4 T Cells	45	45	1.15449	5.86744e-23	2.23848e-20	chr14	35044907	35113130	+
	MT-CYB	178408	177937	23411709	22581591	timepoint_3	CD8 T Cells	43	43	1.03376	2.59368e-23	2.26764e-20	chrM	14747	15887	+
	SNHG9	10757	9831	66768174	69973972	timepoint_2	CD4 T Cells	44	45	0.872064	9.88915e-23	2.3056e-20	chr16	1964959	1965509	+
	PIK3IP1	34282	36709	79724329	79306219	timepoint_1	CD4 T Cells	49	49	1.07641	1.0549e-22	2.43241e-20	chr22	31281594	31292534	-
	RPL7	28462	36015	19243036	22541407	timepoint_1	Monoctye DC	47	48	1.08009	2.22466e-22	2.45685e-20	chr8	73290242	73295789	-
	RPS23	547022	562756	66231909	69421047	timepoint_2	CD4 T Cells	44	45	0.981651	1.21459e-22	2.80063e-20	chr5	82273320	82278396	-
	FCGR1A	1343	985	28472368	31347018	timepoint_2	Monoctye DC	40	43	0.666184	1.97328e-22	2.81669e-20	chr1	149782671	149792518	+
	AIF1	4920	3446	62059592	54018261	timepoint_3	CD4 T Cells	45	45	0.804684	8.42544e-23	3.15698e-20	chr6	31615217	31617021	+
	DNAJA1	4570	6050	9638017	10524432	timepoint_3	NK Cells	42	44	1.21223	6.8946e-23	3.21488e-20	chr9	33025273	33039907	+
	ATP1B3	2634	2287	30606834	35164610	timepoint_1	B Cells	48	48	0.75574	1.07631e-22	3.27307e-20	chr3	141876124	141926549	+
	BASP1	7561	10256	19263937	22567166	timepoint_1	Monoctye DC	47	48	1.15782	3.21577e-22	3.5328e-20	chr5	17065598	17276843	+
	RGS1	20080	19065	66758851	69964738	timepoint_2	CD4 T Cells	44	45	0.905973	1.57718e-22	3.59716e-20	chr1	192575763	192580024	+
	HBB	59	279	23505968	31173451	timepoint_2	CD8 T Cells	44	42	3.56568	2.06932e-23	3.61838e-20	chr11	5225464	5229395	-
	CREM	4035	4807	23586082	22754721	timepoint_3	CD8 T Cells	43	43	1.2348	4.54622e-23	3.72423e-20	chr10	35126791	35212958	+
	CCL5	4645	5458	23585472	22754070	timepoint_3	CD8 T Cells	43	43	1.21791	4.61469e-23	3.72423e-20	chr17	35871491	35880793	-
	TPT1	242387	286072	30367081	34880825	timepoint_1	B Cells	48	48	1.02728	1.2442e-22	3.72959e-20	chr13	45333471	45341370	-
	IRF9	2734	2571	24384729	30029410	timepoint_2	B Cells	44	44	0.763636	9.67721e-23	3.76031e-20	chr14	24161265	24166565	+
	GPI	1679	1385	19269819	22576037	timepoint_1	Monoctye DC	47	48	0.704109	3.52622e-22	3.85368e-20	chr19	34359480	34402413	+
	ARHGDIB	23528	21344	79735083	79321584	timepoint_1	CD4 T Cells	49	49	0.911927	1.73518e-22	3.95753e-20	chr12	14942031	14961728	-
	IL7R	22665	25949	66756266	69957854	timepoint_2	CD4 T Cells	44	45	1.09246	2.14959e-22	4.84999e-20	chr5	35852695	35879603	+
	ATP13A3	5264	7338	19266234	22570084	timepoint_1	Monoctye DC	47	48	1.18988	4.53905e-22	4.93487e-20	chr3	194402672	194498364	-
	GADD45B	9217	10243	23580900	22749285	timepoint_3	CD8 T Cells	43	43	1.15187	6.38947e-23	4.96557e-20	chr19	2476122	2478259	+
	C4orf3	2422	2131	19269076	22575291	timepoint_1	Monoctye DC	47	48	0.751018	4.92035e-22	5.32184e-20	chr4	119296419	119304445	-
	LDHA	5787	7541	28467924	31340462	timepoint_2	Monoctye DC	40	43	1.18361	3.8261e-22	5.42453e-20	chr11	18394560	18408425	+
	RPS26	17389	18395	19254109	22559027	timepoint_1	Monoctye DC	47	48	0.902955	5.06827e-22	5.45372e-20	chr12	56041351	56044697	+
	RPL19	52293	64829	19219205	22512593	timepoint_1	Monoctye DC	47	48	1.0582	5.11556e-22	5.47652e-20	chr17	39200283	39204732	+
	PFN1	11098	11433	19260400	22565989	timepoint_1	Monoctye DC	47	48	0.87934	5.27967e-22	5.62352e-20	chr17	4945652	4949061	-
	LDHB	30524	34523	66748407	69949280	timepoint_2	CD4 T Cells	44	45	1.07922	2.724e-22	6.0806e-20	chr12	21635342	21757857	-
	BAZ1A	6727	6919	62057785	54014788	timepoint_3	CD4 T Cells	45	45	1.18167	1.92737e-22	7.09507e-20	chr14	34752731	34875647	-
	CCL20	102	285	23590015	22759243	timepoint_3	CD8 T Cells	43	43	2.89609	1.01173e-22	7.58186e-20	chr2	227805739	227817564	+
	SRGN	35066	32374	79723545	79310554	timepoint_1	CD4 T Cells	49	49	0.928067	3.39966e-22	7.67043e-20	chr10	69088103	69104805	+
	ARID5B	5747	5988	62058765	54015719	timepoint_3	CD4 T Cells	45	45	1.19706	2.19441e-22	7.93886e-20	chr10	61901684	62096944	+
	IRF1	14168	14514	30595300	35152383	timepoint_1	B Cells	48	48	0.891662	2.85122e-22	8.42637e-20	chr5	132481609	132490777	-
	FHIT	7279	6125	79751332	79336803	timepoint_1	CD4 T Cells	49	49	0.84587	4.00713e-22	8.94485e-20	chr3	59747277	61251459	-
	NR4A2	9181	9223	62055331	54012484	timepoint_3	CD4 T Cells	45	45	1.15414	2.62543e-22	9.33717e-20	chr2	156324437	156342348	-
	C3AR1	1372	1091	19270126	22576331	timepoint_1	Monoctye DC	47	48	0.678753	8.85039e-22	9.37917e-20	chr12	8056844	8066359	-
	LITAF	11092	10720	28462619	31337283	timepoint_2	Monoctye DC	40	43	0.877848	6.74844e-22	9.50353e-20	chr16	11547722	11636381	-
	FYB1	1464	1180	19270034	22576242	timepoint_1	Monoctye DC	47	48	0.68799	9.08226e-22	9.57653e-20	chr5	39105252	39274528	-
	FCGR3A	762	479	5980757	6605895	timepoint_1	NK Cells	40	40	0.569153	1.03125e-22	9.83576e-20	chr1	161541759	161550737	-
	RPL18A	58389	72144	19213109	22505278	timepoint_1	Monoctye DC	47	48	1.05465	9.65032e-22	1.01246e-19	chr19	17859910	17864153	+
	RACK1	27323	34586	19244175	22542836	timepoint_1	Monoctye DC	47	48	1.08047	9.76265e-22	1.01915e-19	chr5	181236897	181248096	-
	ATP1B3	1770	2105	62062742	54019602	timepoint_3	CD4 T Cells	45	45	1.36632	3.10118e-22	1.08454e-19	chr3	141876124	141926549	+
	S100B	600	309	79758011	79342619	timepoint_1	CD4 T Cells	49	49	0.517698	5.74647e-22	1.26924e-19	chr21	46598604	46605208	-
	ISG20	6670	6857	62057842	54014850	timepoint_3	CD4 T Cells	45	45	1.18109	3.81168e-22	1.31116e-19	chr15	88636153	88656483	+
	FOLR3	1574	1153	27480098	29195658	timepoint_3	Monoctye DC	43	44	0.689497	5.17861e-22	1.34152e-19	chr11	72114869	72139892	+
	ABLIM1	7649	6469	79750962	79336459	timepoint_1	CD4 T Cells	49	49	0.850162	6.26432e-22	1.36921e-19	chr10	114431113	114768061	-
	RPL30	204061	246645	23225524	27261603	timepoint_1	CD8 T Cells	48	46	1.02947	1.80608e-22	1.40359e-19	chr8	98024851	98046469	-
	MT-ATP6	330543	388478	30278925	34778419	timepoint_1	B Cells	48	48	1.02296	4.9293e-22	1.43655e-19	chrM	8527	9207	+
	ETS1	13470	11873	79745141	79331055	timepoint_1	CD4 T Cells	49	49	0.886058	6.94124e-22	1.50153e-19	chr11	128458761	128587558	-
	RPS3A	215628	293994	23290399	30879736	timepoint_2	CD8 T Cells	44	42	1.02807	9.5642e-23	1.54374e-19	chr4	151099624	151104642	+
	SOCS3	12234	14427	66766697	69969376	timepoint_2	CD4 T Cells	44	45	1.12525	7.30169e-22	1.61275e-19	chr17	78356778	78360077	-
	RPS28	508482	515494	79250129	78827434	timepoint_1	CD4 T Cells	49	49	1.0191	7.69192e-22	1.64693e-19	chr19	8321158	8323340	+
	VAMP2	20254	18269	79738357	79324659	timepoint_1	CD4 T Cells	49	49	0.90672	7.84578e-22	1.66291e-19	chr17	8159149	8163546	-
	CORO1A	13490	11897	79745121	79331031	timepoint_1	CD4 T Cells	49	49	0.886533	9.60469e-22	2.01535e-19	chr16	30182827	30189076	+
	GLIPR1	2171	3115	28471540	31344888	timepoint_2	Monoctye DC	40	43	1.30326	1.59072e-21	2.22521e-19	chr12	75480753	75503863	+
	LDHA	17389	16796	62047123	54004911	timepoint_3	CD4 T Cells	45	45	1.1097	6.84418e-22	2.31631e-19	chr11	18394560	18408425	+
	TIMP1	33691	39797	28440020	31308206	timepoint_2	Monoctye DC	40	43	1.07293	1.72712e-21	2.40001e-19	chrX	47582408	47586789	+
	NINJ1	2831	2691	24384632	30029290	timepoint_2	B Cells	44	44	0.771892	7.49993e-22	2.86129e-19	chr9	93121496	93134251	-
	ZBTB16	98	295	27481574	29196516	timepoint_3	Monoctye DC	43	44	2.83337	1.1379e-21	2.91176e-19	chr11	114059711	114256765	+
	MT-ND3	418025	371778	61646487	53649929	timepoint_3	CD4 T Cells	45	45	1.02178	9.12146e-22	3.03803e-19	chrM	10059	10404	+
	XIST	4145	5292	66774786	69978511	timepoint_2	CD4 T Cells	44	45	1.21825	1.39215e-21	3.04286e-19	chrX	73820649	73852723	-
	LGALS3BP	754	480	28472957	31347523	timepoint_2	Monoctye DC	40	43	0.578235	2.28394e-21	3.1529e-19	chr17	78971238	78979947	-
	TREM1	8258	10106	27473414	29186705	timepoint_3	Monoctye DC	43	44	1.15189	1.28306e-21	3.21151e-19	chr6	41267926	41286682	-
	CCL3L1	22265	25811	27459407	29171000	timepoint_3	Monoctye DC	43	44	1.09116	1.28565e-21	3.21151e-19	chr17	36194869	36196758	-
	HSPA5	9256	12345	19262242	22565077	timepoint_1	Monoctye DC	47	48	1.13844	3.3274e-21	3.45637e-19	chr9	125234853	125241343	-
	CD52	12065	12529	19259433	22564893	timepoint_1	Monoctye DC	47	48	0.886401	3.49144e-21	3.60891e-19	chr1	26317958	26320523	+
	IGLV3-1	9	122	24387454	30031859	timepoint_2	B Cells	44	44	11.0078	1.06343e-21	3.98463e-19	chr22	22880706	22881396	+
	ADTRP	2361	1742	79756250	79341186	timepoint_1	CD4 T Cells	49	49	0.741688	1.92733e-21	4.00407e-19	chr6	11712054	11807046	-
	COL18A1	1795	1263	79756816	79341665	timepoint_1	CD4 T Cells	49	49	0.707307	2.14548e-21	4.41358e-19	chr21	45405165	45513720	+
	NFKB1	8042	7226	66770889	69976577	timepoint_2	CD4 T Cells	44	45	0.857385	2.08692e-21	4.51441e-19	chr4	102501331	102617302	+
	UCP2	1731	2441	66777200	69981362	timepoint_2	CD4 T Cells	44	45	1.34559	2.20859e-21	4.72887e-19	chr11	73974672	73983246	-
	ISG20	6806	6032	66772125	69977771	timepoint_2	CD4 T Cells	44	45	0.84569	2.37494e-21	5.03367e-19	chr15	88636153	88656483	+
	GADD45B	12851	14084	24374612	30017897	timepoint_2	B Cells	44	44	0.889963	1.3809e-21	5.08342e-19	chr19	2476122	2478259	+
	RGS1	9560	8828	27472112	29187983	timepoint_3	Monoctye DC	43	44	0.869185	2.08546e-21	5.14815e-19	chr1	192575763	192580024	+
	SCGB3A1	183	367	62064329	54021340	timepoint_3	CD4 T Cells	45	45	2.30404	1.60519e-21	5.26276e-19	chr5	180590105	180591499	-
	DUSP2	4259	5374	21735976	22519656	timepoint_3	B Cells	44	45	1.21784	6.07178e-22	5.7911e-19	chr2	96143169	96145440	-
	DUSP2	5938	7646	9636649	10522836	timepoint_3	NK Cells	42	44	1.17907	1.29719e-21	5.91718e-19	chr2	96143169	96145440	-
	ADAP2	1528	1253	19269970	22576169	timepoint_1	Monoctye DC	47	48	0.699953	6.3919e-21	6.57457e-19	chr17	30906344	30959322	+
	CNOT6L	9866	9833	62054646	54011874	timepoint_3	CD4 T Cells	45	45	1.14504	2.17748e-21	7.02923e-19	chr4	77713387	77819615	-
	RPL27A	136305	162136	30473163	35004761	timepoint_1	B Cells	48	48	1.03536	2.56957e-21	7.38593e-19	chr11	8682788	8714759	+
	NACA	247394	252748	79511217	79090180	timepoint_1	CD4 T Cells	49	49	1.02699	4.01077e-21	8.17068e-19	chr12	56712428	56731628	-
	FAM102A	8018	9210	79750593	79333718	timepoint_1	CD4 T Cells	49	49	1.15468	4.45572e-21	8.98985e-19	chr9	127940582	127980989	-
	HLA-B	53981	52748	21686254	22472282	timepoint_3	B Cells	44	45	0.943113	1.00692e-21	9.18613e-19	chr6	31269491	31357188	-
	BATF	2651	2970	62061861	54018737	timepoint_3	CD4 T Cells	45	45	1.28713	3.33142e-21	1.05914e-18	chr14	75522455	75547004	+
	RHOH	15080	13421	79743531	79329507	timepoint_1	CD4 T Cells	49	49	0.894649	6.23937e-21	1.24686e-18	chr4	40191053	40246967	+
	EPB41	9622	8319	79748989	79334609	timepoint_1	CD4 T Cells	49	49	0.869111	6.52029e-21	1.29071e-18	chr1	28887091	29120046	+
	EEF1A1	835493	888127	65943438	69095676	timepoint_2	CD4 T Cells	44	45	1.01432	6.15386e-21	1.29126e-18	chr6	73515750	73523797	-
	STK4	16006	18559	66762925	69965244	timepoint_2	CD4 T Cells	44	45	1.1064	6.54225e-21	1.35917e-18	chr20	44966479	45080021	+
	OAZ1	38081	39202	28435630	31308801	timepoint_2	Monoctye DC	40	43	0.935048	1.01683e-20	1.39453e-18	chr19	2269509	2273490	+
	EIF1	125906	161074	23380121	31012656	timepoint_2	CD8 T Cells	44	42	0.964649	9.3316e-22	1.39861e-18	chr17	41688885	41692668	+
	CXCL9	88	7	28473623	31347996	timepoint_2	Monoctye DC	40	43	0.0722519	1.04282e-20	1.42088e-18	chr4	76001275	76007509	-
	SNHG5	15309	22439	23490718	31151291	timepoint_2	CD8 T Cells	44	42	1.10522	1.06698e-21	1.49256e-18	chr6	85650491	85678932	-
	CCL3	822	663	23505205	31173067	timepoint_2	CD8 T Cells	44	42	0.60818	1.1692e-21	1.53333e-18	chr17	36088256	36090169	-
	HDGFL3	1919	1374	79756692	79341554	timepoint_1	CD4 T Cells	49	49	0.719749	7.91488e-21	1.55213e-18	chr15	83112738	83207823	-
	SPI1	8878	9053	19262620	22568369	timepoint_1	Monoctye DC	47	48	0.870399	1.5829e-20	1.6202e-18	chr11	47354860	47378576	-
	CD74	63076	68858	21677159	22456172	timepoint_3	B Cells	44	45	1.05363	2.20032e-21	1.92373e-18	chr5	150400041	150412929	-
	RPS3	39028	48689	19232470	22528733	timepoint_1	Monoctye DC	47	48	1.06487	1.91129e-20	1.94683e-18	chr11	75399515	75422280	+
	IL1R1	1107	1737	28472604	31346266	timepoint_2	Monoctye DC	40	43	1.42523	1.43932e-20	1.94847e-18	chr2	102064544	102179874	+
	IFI6	3674	4496	79754937	79338432	timepoint_1	CD4 T Cells	49	49	1.23015	1.01342e-20	1.96895e-18	chr1	27666064	27672198	-
	CCL4	10231	12812	5971288	6593562	timepoint_1	NK Cells	40	40	1.13383	2.17166e-21	1.98121e-18	chr17	36103827	36105621	+
	RPS5	16062	20737	19255436	22556685	timepoint_1	Monoctye DC	47	48	1.10201	2.01422e-20	2.04176e-18	chr19	58386400	58394806	+
	HBB	73	209	62064439	54021498	timepoint_3	CD4 T Cells	45	45	3.28926	6.61241e-21	2.07087e-18	chr11	5225464	5229395	-
	MT-ND3	189181	202021	21551054	22323009	timepoint_3	B Cells	44	45	1.03067	2.46869e-21	2.07202e-18	chrM	10059	10404	+
	NACA	36881	46089	19234617	22531333	timepoint_1	Monoctye DC	47	48	1.06668	2.11904e-20	2.13769e-18	chr12	56712428	56731628	-
	MS4A6A	3688	4965	28470023	31343038	timepoint_2	Monoctye DC	40	43	1.22282	1.60792e-20	2.16275e-18	chr11	60172014	60184666	-
	MCUB	8234	7043	79750377	79335885	timepoint_1	CD4 T Cells	49	49	0.859837	1.19776e-20	2.30575e-18	chr4	109560209	109688719	+
	MT-ND2	83401	102005	19188097	22475417	timepoint_1	Monoctye DC	47	48	1.04398	2.37285e-20	2.38227e-18	chrM	4470	5511	+
	HDGFL3	1290	905	66777641	69982898	timepoint_2	CD4 T Cells	44	45	0.669423	1.18762e-20	2.44312e-18	chr15	83112738	83207823	-
	PPDPF	7913	11179	24379550	30020802	timepoint_2	B Cells	44	44	1.14721	6.76539e-21	2.44756e-18	chr20	63520765	63522206	+
	RPS10	36586	45886	23392999	27462362	timepoint_1	CD8 T Cells	48	46	1.06824	3.96404e-21	2.97063e-18	chr6	34417454	34426069	-
	MT2A	4519	5935	9638068	10524547	timepoint_3	NK Cells	42	44	1.20261	6.75175e-21	3.0143e-18	chr16	56608584	56609497	+
	UBC	65841	66464	27415831	29130347	timepoint_3	Monoctye DC	43	44	0.950162	1.33632e-20	3.26045e-18	chr12	124911604	124917368	-
	ZFP36	8475	9763	23497552	31163967	timepoint_2	CD8 T Cells	44	42	0.868628	2.91057e-21	3.5925e-18	chr19	39406847	39409412	+
	SMAP2	8816	8830	62055696	54012877	timepoint_3	CD4 T Cells	45	45	1.15071	1.20434e-20	3.71628e-18	chr1	40344850	40423326	+
	PABPC1	24767	26203	30584701	35140694	timepoint_1	B Cells	48	48	0.920872	1.43232e-20	4.0614e-18	chr8	100685816	100722809	-
	TNIP3	199	60	27481473	29196751	timepoint_3	Monoctye DC	43	44	0.283796	1.71876e-20	4.14538e-18	chr4	121131408	121227466	-
	TMSB4X	258605	250688	79500006	79092240	timepoint_1	CD4 T Cells	49	49	0.974464	2.38328e-20	4.54622e-18	chrX	12975110	12977227	+
	AC253572.2	930	567	8167655	8178803	timepoint_2	NK Cells	36	39	0.608874	4.1452e-21	4.83215e-18	chr1	120849674	120850985	-
	KLF2	56408	51950	62008104	53969757	timepoint_3	CD4 T Cells	45	45	1.05808	1.63812e-20	4.98153e-18	chr19	16324817	16327874	+
	CYBA	36156	37195	28437555	31310808	timepoint_2	Monoctye DC	40	43	0.934412	3.97523e-20	5.31288e-18	chr16	88643289	88651054	-
	UBC	87191	79424	61977321	53942283	timepoint_3	CD4 T Cells	45	45	1.04654	1.77405e-20	5.31785e-18	chr12	124911604	124917368	-
	RAC2	1202	877	5980317	6605497	timepoint_1	NK Cells	40	40	0.660607	6.10875e-21	5.34083e-18	chr22	37225270	37244448	-
	OTOF	248	105	19271250	22577317	timepoint_1	Monoctye DC	47	48	0.361392	5.5158e-20	5.51134e-18	chr2	26457203	26558698	-
	PMAIP1	3261	3034	19268237	22574388	timepoint_1	Monoctye DC	47	48	0.794156	6.32097e-20	6.28592e-18	chr18	59899948	59904306	+
	CMPK2	192	453	9642395	10530029	timepoint_3	NK Cells	42	44	2.16044	1.58315e-20	6.92067e-18	chr2	6840570	6866635	-
	FOS	82318	75072	61982194	53946635	timepoint_3	CD4 T Cells	45	45	1.04775	2.36681e-20	6.99477e-18	chr14	75278826	75282230	+
	JUN	20034	22723	21720201	22502307	timepoint_3	B Cells	44	45	1.0947	9.09806e-21	7.34248e-18	chr1	58780791	58784047	-
	PDE4B	2919	3217	62061593	54018490	timepoint_3	CD4 T Cells	45	45	1.26617	2.53697e-20	7.39352e-18	chr1	65792514	66374579	+
	H1FX	11373	9975	79747238	79332953	timepoint_1	CD4 T Cells	49	49	0.881672	3.98644e-20	7.53581e-18	chr3	129314771	129316286	-
	CSF2	90	8	5981429	6606366	timepoint_1	NK Cells	40	40	0.0804815	9.04876e-21	7.5948e-18	chr5	132073789	132076170	+
	RPS8	25437	30058	9617150	10500424	timepoint_3	NK Cells	42	44	1.08203	1.81561e-20	7.6194e-18	chr1	44775251	44778779	+
	RPS4X	30859	36205	9611728	10494277	timepoint_3	NK Cells	42	44	1.07432	1.7992e-20	7.6194e-18	chrX	72255679	72277248	-
	ARPC1B	945	651	5980574	6605723	timepoint_1	NK Cells	40	40	0.623731	9.54581e-21	7.70383e-18	chr7	99374249	99394816	+
	CIB1	5117	7449	24382346	30024532	timepoint_2	B Cells	44	44	1.18213	2.17514e-20	7.73574e-18	chr15	90229975	90234047	-
	DSE	5038	6981	19266460	22570441	timepoint_1	Monoctye DC	47	48	1.18277	8.17763e-20	8.09393e-18	chr6	116254173	116444860	+
	FCAR	2121	3201	19269377	22574221	timepoint_1	Monoctye DC	47	48	1.28821	8.91933e-20	8.78658e-18	chr19	54874235	54891420	+
	MYL6	25281	24739	27456391	29172072	timepoint_3	Monoctye DC	43	44	0.921076	3.80366e-20	9.06957e-18	chr12	56158161	56163496	+
	SELL	3258	4225	66775673	69979578	timepoint_2	CD4 T Cells	44	45	1.23742	4.88424e-20	9.95009e-18	chr1	169690665	169711702	-
	LITAF	4689	5443	23585428	22754085	timepoint_3	CD8 T Cells	43	43	1.20316	1.43731e-20	1.03997e-17	chr16	11547722	11636381	-
	CXCL1	1551	1156	27480121	29195655	timepoint_3	Monoctye DC	43	44	0.701542	4.49987e-20	1.06091e-17	chr4	73869393	73871308	+
	MTRNR2L8	10559	9221	79748052	79333707	timepoint_1	CD4 T Cells	49	49	0.877859	5.82533e-20	1.09136e-17	chr11	10507894	10509186	-
	SARAF	19836	20981	23570281	22738547	timepoint_3	CD8 T Cells	43	43	1.09632	1.5737e-20	1.1007e-17	chr8	30063003	30083208	-
	RNASE2	641	429	19270857	22576993	timepoint_1	Monoctye DC	47	48	0.571269	1.1588e-19	1.13622e-17	chr14	20955487	20956436	+
	RPS12	788415	675943	61276097	53345764	timepoint_3	CD4 T Cells	45	45	0.984986	4.1125e-20	1.18209e-17	chr6	132814569	132817564	+
	RPLP2	472057	478453	79286554	78864475	timepoint_1	CD4 T Cells	49	49	1.01886	6.56256e-20	1.20791e-17	chr11	809965	812880	+
	CD3E	18033	16252	79740578	79326676	timepoint_1	CD4 T Cells	49	49	0.905958	6.51951e-20	1.20791e-17	chr11	118304545	118316175	+
	IL1R1	1000	1676	19270498	22575746	timepoint_1	Monoctye DC	47	48	1.43059	1.3078e-19	1.27636e-17	chr2	102064544	102179874	+
	HERC5	1877	2180	62062635	54019527	timepoint_3	CD4 T Cells	45	45	1.33434	4.53405e-20	1.278e-17	chr4	88457119	88506163	+
	NFKBIA	56550	46477	62007962	53975230	timepoint_3	CD4 T Cells	45	45	0.944236	4.568e-20	1.278e-17	chr14	35401511	35404749	-
	CYP1B1	2393	1922	27479279	29194889	timepoint_3	Monoctye DC	43	44	0.755994	5.53023e-20	1.28934e-17	chr2	38066973	38109902	-
	RPS8	448851	461498	66330080	69522305	timepoint_2	CD4 T Cells	44	45	0.981092	6.50268e-20	1.31198e-17	chr1	44775251	44778779	+
	RPS6	607328	614176	79151283	78728752	timepoint_1	CD4 T Cells	49	49	1.01657	7.62157e-20	1.37865e-17	chr9	19375715	19380236	-
	RPLP1	793990	801282	78964621	78541646	timepoint_1	CD4 T Cells	49	49	1.01447	7.62078e-20	1.37865e-17	chr15	69452814	69456205	+
	NLRP3	9204	11121	27472468	29185690	timepoint_3	Monoctye DC	43	44	1.1373	6.15733e-20	1.41977e-17	chr1	247416156	247449108	+
	LINC00189	99	15	19271399	22577407	timepoint_1	Monoctye DC	47	48	0.129329	1.51598e-19	1.47267e-17	chr21	29193480	29288205	+
	TPM4	7639	6977	27474033	29189834	timepoint_3	Monoctye DC	43	44	0.859686	6.65881e-20	1.51872e-17	chr19	16067021	16103002	+
	ACTG1	18192	19413	23411393	27488835	timepoint_1	CD8 T Cells	48	46	0.908895	2.24551e-20	1.62474e-17	chr17	81509971	81523847	-
	AC007952.4	601	383	30608867	35166514	timepoint_1	B Cells	48	48	0.554685	6.37054e-20	1.78231e-17	chr17	19112000	19112636	-
	SBDS	9419	7895	23580698	22751633	timepoint_3	CD8 T Cells	43	43	0.868789	2.63335e-20	1.78244e-17	chr7	66987680	66995587	-
	MT-ND5	46166	53646	24341297	29978335	timepoint_2	B Cells	44	44	0.943621	6.28122e-20	2.19665e-17	chrM	12337	14148	+
	LIME1	13904	12366	79744707	79330562	timepoint_1	CD4 T Cells	49	49	0.894044	1.22933e-19	2.2047e-17	chr20	63736283	63739103	+
	RPS4Y1	7239	8878	27474433	29187933	timepoint_3	Monoctye DC	43	44	1.15437	1.05345e-19	2.37683e-17	chrY	2841602	2932000	+
	PMAIP1	2617	3214	23587500	22756314	timepoint_3	CD8 T Cells	43	43	1.27294	3.84397e-20	2.52057e-17	chr18	59899948	59904306	+
	HSP90AB1	6110	7796	9636477	10522686	timepoint_3	NK Cells	42	44	1.16836	6.7052e-20	2.75873e-17	chr6	44246166	44253888	+
	CEBPB	25943	29762	27455729	29167049	timepoint_3	Monoctye DC	43	44	1.07982	1.41323e-19	3.15465e-17	chr20	50190830	50192668	+
	RPL32	105876	121050	28367835	31226953	timepoint_2	Monoctye DC	40	43	1.03849	2.39546e-19	3.18126e-17	chr3	12834485	12841582	-
	AC116407.2	977	651	66777954	69983152	timepoint_2	CD4 T Cells	44	45	0.635811	1.62419e-19	3.24576e-17	chr17	32127595	32128454	+
	FYB1	10120	11980	66768811	69971823	timepoint_2	CD4 T Cells	44	45	1.12958	1.66709e-19	3.30005e-17	chr5	39105252	39274528	-
	TSC22D3	67764	70759	79690847	79272169	timepoint_1	CD4 T Cells	49	49	1.04967	1.85749e-19	3.30303e-17	chrX	107713221	107777342	-
	ITGB8	523	933	28473188	31347070	timepoint_2	Monoctye DC	40	43	1.62037	2.54365e-19	3.35682e-17	chr7	20330702	20415754	+
	VAMP5	1711	1458	19269787	22575964	timepoint_1	Monoctye DC	47	48	0.727359	3.68579e-19	3.56401e-17	chr2	85584431	85593406	+
	STAT1	2019	2315	62062493	54019392	timepoint_3	CD4 T Cells	45	45	1.31732	1.32152e-19	3.64861e-17	chr2	190964358	191020960	-
	HLA-E	28216	28815	28445495	31319188	timepoint_2	Monoctye DC	40	43	0.927593	2.8979e-19	3.80042e-17	chr6	30489509	30494194	+
	HLA-B	105306	87954	61959206	53933753	timepoint_3	CD4 T Cells	45	45	0.959572	1.47537e-19	4.02048e-17	chr6	31269491	31357188	-
	CALM3	4740	4324	28468971	31343679	timepoint_2	Monoctye DC	40	43	0.828594	3.70776e-19	4.83229e-17	chr19	46601074	46610782	+
	HLA-C	31901	30729	21708334	22494301	timepoint_3	B Cells	44	45	0.9297	7.27971e-20	5.65741e-17	chr6	31268749	31272130	-
	GAS5	4619	6051	28469092	31341952	timepoint_2	Monoctye DC	40	43	1.18991	4.53935e-19	5.87958e-17	chr1	173858559	173868882	-
	AP1S2	6528	8326	28467183	31339677	timepoint_2	Monoctye DC	40	43	1.15849	4.76126e-19	6.12917e-17	chrX	15825806	15854931	-
	SERF2	22325	17754	62042187	54003953	timepoint_3	CD4 T Cells	45	45	0.91365	2.34743e-19	6.31487e-17	chr15	43777087	43802589	+
	LUCAT1	8339	11108	19263159	22566314	timepoint_1	Monoctye DC	47	48	1.13701	6.58718e-19	6.34031e-17	chr5	91054834	91314547	-
	SERPING1	553	357	19270945	22577065	timepoint_1	Monoctye DC	47	48	0.551041	6.90765e-19	6.61841e-17	chr11	57597387	57614853	+
	RPL30	103522	114286	27378150	29082525	timepoint_3	Monoctye DC	43	44	1.03913	3.15602e-19	6.97082e-17	chr8	98024851	98046469	-
	GZMB	6110	5708	5975409	6600666	timepoint_1	NK Cells	40	40	0.845846	9.05822e-20	7.03958e-17	chr14	24630954	24634267	-
	MT-ATP6	587093	625296	66191838	69358507	timepoint_2	CD4 T Cells	44	45	1.0163	4.06346e-19	7.96855e-17	chrM	8527	9207	+
	TYROBP	28568	31128	19242930	22546294	timepoint_1	Monoctye DC	47	48	0.930063	9.00429e-19	8.58804e-17	chr19	35904401	35908295	-
	RRAD	3060	2560	27478612	29194251	timepoint_3	Monoctye DC	43	44	0.787456	3.94224e-19	8.61666e-17	chr16	66921679	66925536	-
	YWHAB	6548	5927	27475124	29190884	timepoint_3	Monoctye DC	43	44	0.851989	4.03046e-19	8.71867e-17	chr20	44885702	44908532	+
	EGR1	252	101	5981267	6606273	timepoint_1	NK Cells	40	40	0.362885	1.19346e-19	8.94369e-17	chr5	138465479	138469303	+
	UBC	36524	45430	23469503	31128300	timepoint_2	CD8 T Cells	44	42	0.937896	7.73257e-20	9.01402e-17	chr12	124911604	124917368	-
	EHD1	8545	7899	27473127	29188912	timepoint_3	Monoctye DC	43	44	0.870097	4.90039e-19	1.04923e-16	chr11	64851642	64888296	-
	MT-ATP6	67665	78343	5913854	6528031	timepoint_1	NK Cells	40	40	1.0483	1.5219e-19	1.10117e-16	chrM	8527	9207	+
	MTRNR2L1	742	462	66778189	69983341	timepoint_2	CD4 T Cells	44	45	0.594128	5.68477e-19	1.10448e-16	chr17	22523111	22524663	+
	RPS3A	40239	46702	9602348	10483780	timepoint_3	NK Cells	42	44	1.06276	2.91191e-19	1.17501e-16	chr4	151099624	151104642	+
	RAB31	7775	7415	28465936	31340588	timepoint_2	Monoctye DC	40	43	0.866253	9.33552e-19	1.19443e-16	chr18	9708275	9862551	+
	TPM4	1913	2200	62062599	54019507	timepoint_3	CD4 T Cells	45	45	1.32124	4.53971e-19	1.20578e-16	chr19	16067021	16103002	+
	CCDC71L	2812	3851	28470899	31344152	timepoint_2	Monoctye DC	40	43	1.24392	9.63663e-19	1.22549e-16	chr7	106654360	106661158	-
	CALM3	7576	6487	79751035	79336441	timepoint_1	CD4 T Cells	49	49	0.860743	6.96479e-19	1.22809e-16	chr19	46601074	46610782	+
	NDUFA11	5589	4664	79753022	79338264	timepoint_1	CD4 T Cells	49	49	0.838868	7.04275e-19	1.23148e-16	chr19	5891276	5904006	-
	CD3E	13771	16001	66765160	69967802	timepoint_2	CD4 T Cells	44	45	1.10872	6.44095e-19	1.23991e-16	chr11	118304545	118316175	+
	RNASET2	6058	6047	19265440	22571375	timepoint_1	Monoctye DC	47	48	0.852024	1.31836e-18	1.25173e-16	chr6	166929504	166957191	-
	MT1E	169	405	28473542	31347598	timepoint_2	Monoctye DC	40	43	2.17672	1.01828e-18	1.28715e-16	chr16	56625475	56627112	+
	TXNIP	11212	11693	19260286	22565729	timepoint_1	Monoctye DC	47	48	0.890193	1.44628e-18	1.36699e-16	chr1	145992435	145996579	-
	HSPA1A	706	1177	28473005	31346826	timepoint_2	Monoctye DC	40	43	1.51428	1.1406e-18	1.43313e-16	chr6	31815543	31817946	+
	LTB	9111	9368	23420474	27498880	timepoint_1	CD8 T Cells	48	46	0.875755	2.08935e-19	1.46136e-16	chr6	31580525	31582522	-
	SAMHD1	2912	3794	66776019	69980009	timepoint_2	CD4 T Cells	44	45	1.24322	7.69693e-19	1.46822e-16	chr20	36889773	36951901	-
	LGALS3	22744	22224	27458928	29174587	timepoint_3	Monoctye DC	43	44	0.919736	7.03616e-19	1.49131e-16	chr14	55124110	55145423	+
	RPS13	77388	88966	28396323	31259037	timepoint_2	Monoctye DC	40	43	1.0442	1.19819e-18	1.49652e-16	chr11	17074388	17077715	-
	SOCS1	1004	1569	9641583	10528913	timepoint_3	NK Cells	42	44	1.43098	3.78716e-19	1.49936e-16	chr16	11254405	11256200	-
	JUN	25262	27421	23404323	27480827	timepoint_1	CD8 T Cells	48	46	0.924522	2.33026e-19	1.57729e-16	chr1	58780791	58784047	-
	TYMP	443	240	9642144	10530242	timepoint_3	NK Cells	42	44	0.496081	4.0769e-19	1.58418e-16	chr22	50525752	50530032	-
	LINC00861	813	589	23428772	27507659	timepoint_1	CD8 T Cells	48	46	0.617059	2.47443e-19	1.62253e-16	chr8	125859721	126292788	-
	PLP2	1736	2401	66777195	69981402	timepoint_2	CD4 T Cells	44	45	1.31973	8.97911e-19	1.69737e-16	chrX	49171898	49175235	+
	NEAT1	5404	6163	23584713	22753365	timepoint_3	CD8 T Cells	43	43	1.18207	2.7009e-19	1.71736e-16	chr11	65422774	65445540	+
	MT-ND1	33199	39201	5948320	6567173	timepoint_1	NK Cells	40	40	1.06911	2.4563e-19	1.71802e-16	chrM	3307	4262	+
	H3F3A	71958	75678	28401753	31272325	timepoint_2	Monoctye DC	40	43	0.955267	1.40184e-18	1.74052e-16	chr1	226061851	226072007	+
	DHRS9	606	1009	27481066	29195802	timepoint_3	Monoctye DC	43	44	1.56721	8.87516e-19	1.86228e-16	chr2	169064789	169096167	+
	JUND	19580	17859	8149005	8161511	timepoint_2	NK Cells	36	39	0.910902	1.71005e-19	1.88853e-16	chr19	18279694	18281622	-
	SCGB3A1	242	475	79758369	79342453	timepoint_1	CD4 T Cells	49	49	1.97309	1.16154e-18	2.01426e-16	chr5	180590105	180591499	-
	EMP3	16528	18076	79742083	79324852	timepoint_1	CD4 T Cells	49	49	1.09939	1.27409e-18	2.19133e-16	chr19	48321509	48330553	+
	SOX4	3715	3534	23425870	27504714	timepoint_1	CD8 T Cells	48	46	0.810232	3.49358e-19	2.22138e-16	chr6	21593751	21598619	+
	HSP90AB1	6956	8812	28466755	31339191	timepoint_2	Monoctye DC	40	43	1.15067	1.8384e-18	2.26913e-16	chr6	44246166	44253888	+
	HIF1A	27756	28378	28445955	31319625	timepoint_2	Monoctye DC	40	43	0.928665	1.87145e-18	2.29642e-16	chr14	61695513	61748259	+
	TMEM230	2524	1926	79756087	79341002	timepoint_1	CD4 T Cells	49	49	0.767072	1.40574e-18	2.3981e-16	chr20	5068232	5113103	-
	IRF9	3815	4054	62060697	54017653	timepoint_3	CD4 T Cells	45	45	1.22086	9.2246e-19	2.4195e-16	chr14	24161265	24166565	+
	ARL4C	6239	8499	23423346	27499749	timepoint_1	CD8 T Cells	48	46	1.16026	3.94783e-19	2.43639e-16	chr2	234493041	234497081	-
	CCR7	3828	4813	21736407	22520217	timepoint_3	B Cells	44	45	1.21351	3.26965e-19	2.45025e-16	chr17	40553769	40565472	-
	RPLP2	41236	51176	19230262	22526246	timepoint_1	Monoctye DC	47	48	1.05933	2.65833e-18	2.50134e-16	chr11	809965	812880	+
	UCP2	1244	2097	24386219	30029884	timepoint_2	B Cells	44	44	1.36887	7.29568e-19	2.50959e-16	chr11	73974672	73983246	-
	FYB1	3060	2848	23426525	27505400	timepoint_1	CD8 T Cells	48	46	0.792721	4.48775e-19	2.61573e-16	chr5	39105252	39274528	-
	MT-CO2	250740	301535	23178845	27206713	timepoint_1	CD8 T Cells	48	46	1.02427	4.47462e-19	2.61573e-16	chrM	7586	8269	+
	P2RY8	1102	1511	23589015	22758017	timepoint_3	CD8 T Cells	43	43	1.42118	4.47667e-19	2.76276e-16	chrX	1462581	1537185	-
	P2RY8	1102	1511	23589015	22758017	timepoint_3	CD8 T Cells	43	43	1.42118	4.47667e-19	2.76276e-16	chrY	1462581	1537185	-
	RPS27A	680341	686989	79078270	78655939	timepoint_1	CD4 T Cells	49	49	1.01506	1.66518e-18	2.81779e-16	chr2	55231903	55235853	+
	CLEC10A	1544	1168	27480128	29195643	timepoint_3	Monoctye DC	43	44	0.712038	1.37184e-18	2.85003e-16	chr17	7074537	7080307	-
	RPS3A	624172	664289	66154759	69319514	timepoint_2	CD4 T Cells	44	45	1.01553	1.53962e-18	2.88445e-16	chr4	151099624	151104642	+
	RPL10	80590	91839	9561997	10438643	timepoint_3	NK Cells	42	44	1.0435	7.93829e-19	3.02853e-16	chrX	154389955	154409168	+
	PNPT1	1718	1998	62062794	54019709	timepoint_3	CD4 T Cells	45	45	1.33613	1.22034e-18	3.16128e-16	chr2	55634061	55693863	-
	RPS24	147413	167676	23282172	27340572	timepoint_1	CD8 T Cells	48	46	0.968806	5.60735e-19	3.17997e-16	chr10	78033760	78056813	+
	NBPF19	1376	2049	28472335	31345954	timepoint_2	Monoctye DC	40	43	1.35256	2.69788e-18	3.29126e-16	chr1	149475338	149556361	+
	LAP3	2577	2087	66776354	69981716	timepoint_2	CD4 T Cells	44	45	0.772769	1.77513e-18	3.29625e-16	chr4	17577192	17607972	+
	PITPNC1	4605	3782	79754006	79339146	timepoint_1	CD4 T Cells	49	49	0.825584	2.08006e-18	3.47982e-16	chr17	67377281	67697261	+
	RAC2	6916	5892	79751695	79337036	timepoint_1	CD4 T Cells	49	49	0.856401	2.08959e-18	3.47982e-16	chr22	37225270	37244448	-
	CALM1	51438	56856	66727493	69926947	timepoint_2	CD4 T Cells	44	45	1.05471	1.98679e-18	3.65692e-16	chr14	90396502	90408268	+
	ARHGDIB	6006	5414	27475666	29191397	timepoint_3	Monoctye DC	43	44	0.848478	1.81047e-18	3.72443e-16	chr12	14942031	14961728	-
	EIF2AK2	2661	2286	28471050	31345717	timepoint_2	Monoctye DC	40	43	0.780307	3.0867e-18	3.74383e-16	chr2	37099210	37157065	-
	CSTB	6269	5673	27475403	29191138	timepoint_3	Monoctye DC	43	44	0.85177	1.99232e-18	4.05872e-16	chr21	43772511	43776445	-
	PRDX2	2478	3275	66776453	69980528	timepoint_2	CD4 T Cells	44	45	1.26111	2.33071e-18	4.25263e-16	chr19	12796820	12801800	-
	CDC37	4387	4167	30605081	35162730	timepoint_1	B Cells	48	48	0.826756	1.54806e-18	4.27406e-16	chr19	10391133	10420121	-
	CYBA	5015	4622	5976504	6601752	timepoint_1	NK Cells	40	40	0.834463	6.54878e-19	4.43268e-16	chr16	88643289	88651054	-
	TENT5A	2270	2042	19269228	22575380	timepoint_1	Monoctye DC	47	48	0.76784	4.74856e-18	4.44817e-16	chr6	81491439	81752774	-
	RPL17	37946	44071	9604641	10486411	timepoint_3	NK Cells	42	44	1.06349	1.22448e-18	4.58807e-16	chr18	49488453	49492523	-
	TUBA1B	5071	4682	28468640	31343321	timepoint_2	Monoctye DC	40	43	0.838633	3.82618e-18	4.61406e-16	chr12	49127782	49131397	-
	RPL38	218347	222899	66560584	69760904	timepoint_2	CD4 T Cells	44	45	0.974098	2.5805e-18	4.66781e-16	chr17	74203582	74210655	+
	RPS8	145525	173704	24241938	29858277	timepoint_2	B Cells	44	44	0.969293	1.4032e-18	4.74894e-16	chr1	44775251	44778779	+
	RPS26	10793	10558	5970726	6595816	timepoint_1	NK Cells	40	40	0.885702	7.31451e-19	4.79626e-16	chr12	56041351	56044697	+
	GPR183	10870	14215	19260628	22563207	timepoint_1	Monoctye DC	47	48	1.11624	5.14889e-18	4.80174e-16	chr13	99294539	99307399	-
	IFIT5	900	598	66778031	69983205	timepoint_2	CD4 T Cells	44	45	0.634017	2.79006e-18	5.00374e-16	chr10	89414568	89420997	+
	MET	755	1306	19270743	22576116	timepoint_1	Monoctye DC	47	48	1.47651	5.5251e-18	5.12979e-16	chr7	116672196	116798386	+
	IRF8	2105	1752	28471606	31346251	timepoint_2	Monoctye DC	40	43	0.75599	4.31699e-18	5.1762e-16	chr16	85899162	85922606	+
	RPL18A	211215	253490	24176248	29778491	timepoint_2	B Cells	44	44	0.974583	1.75583e-18	5.79703e-16	chr19	17859910	17864153	+
	PIM3	14527	16181	24372936	30015800	timepoint_2	B Cells	44	44	0.904507	1.76815e-18	5.79703e-16	chr22	49960768	49964072	+
	LAG3	755	500	9641832	10529982	timepoint_3	NK Cells	42	44	0.606413	1.7368e-18	6.39356e-16	chr12	6772512	6778455	+
	MT2A	10270	9644	27471402	29187167	timepoint_3	Monoctye DC	43	44	0.883882	3.22806e-18	6.51291e-16	chr16	56608584	56609497	+
	C1QC	102	17	28473609	31347986	timepoint_2	Monoctye DC	40	43	0.151385	5.57565e-18	6.64738e-16	chr1	22643633	22648110	+
	RPL8	18949	22557	9623638	10507925	timepoint_3	NK Cells	42	44	1.09003	1.85723e-18	6.71902e-16	chr8	144789765	144792587	-
	PCSK1N	108	275	79758503	79342653	timepoint_1	CD4 T Cells	49	49	2.55964	4.07179e-18	6.72743e-16	chrX	48831096	48835610	-
	RGCC	21012	26648	19250486	22550774	timepoint_1	Monoctye DC	47	48	1.08253	7.44885e-18	6.88543e-16	chr13	41457550	41470871	+
	RPL17	142130	168493	30467338	34998404	timepoint_1	B Cells	48	48	1.03185	2.55798e-18	6.97066e-16	chr18	49488453	49492523	-
	MT-CYB	397762	353247	61666750	53668460	timepoint_3	CD4 T Cells	45	45	1.02031	2.7586e-18	7.05898e-16	chrM	14747	15887	+
	ATF3	13713	13600	28459998	31334403	timepoint_2	Monoctye DC	40	43	0.900825	6.12703e-18	7.26347e-16	chr1	212565334	212620777	+
	RNASE6	1148	1750	28472563	31346253	timepoint_2	Monoctye DC	40	43	1.38462	6.18309e-18	7.28876e-16	chr14	20781268	20782467	+
	IFIT2	513	319	30608955	35166578	timepoint_1	B Cells	48	48	0.541246	2.78666e-18	7.49648e-16	chr10	89283694	89309271	+
	DUSP1	15149	16146	23574968	22743382	timepoint_3	CD8 T Cells	43	43	1.10471	1.27955e-18	7.55854e-16	chr5	172768096	172771195	-
	ZFP36	8727	9591	23581390	22749937	timepoint_3	CD8 T Cells	43	43	1.13911	1.2968e-18	7.55854e-16	chr19	39406847	39409412	+
	PSME2	3151	2963	19268347	22574459	timepoint_1	Monoctye DC	47	48	0.802647	8.59695e-18	7.91183e-16	chr14	24143362	24147570	-
	CAPG	2699	2492	19268799	22574930	timepoint_1	Monoctye DC	47	48	0.788109	1.01072e-17	9.26115e-16	chr2	85394753	85418432	-
	XIST	1288	846	23588829	22758682	timepoint_3	CD8 T Cells	43	43	0.680803	1.7567e-18	9.96241e-16	chrX	73820649	73852723	-
	COX4I1	27597	34770	23401988	27473478	timepoint_1	CD8 T Cells	48	46	1.07311	1.82453e-18	1.00748e-15	chr16	85798633	85807054	+
	UBALD2	11481	12635	24375982	30019346	timepoint_2	B Cells	44	44	0.893672	3.15572e-18	1.01871e-15	chr17	76265348	76271298	+
	XAF1	927	710	19270571	22576712	timepoint_1	Monoctye DC	47	48	0.653762	1.12774e-17	1.02884e-15	chr17	6755447	6775647	+
	PLAAT4	1219	924	28472492	31347079	timepoint_2	Monoctye DC	40	43	0.688498	8.79479e-18	1.03096e-15	chr11	63536808	63546462	+
	APOL6	3524	3760	62060988	54017947	timepoint_3	CD4 T Cells	45	45	1.22582	4.1129e-18	1.03977e-15	chr22	35648446	35668404	+
	CRIP1	8549	11125	30600919	35155772	timepoint_1	B Cells	48	48	1.13268	3.9596e-18	1.0517e-15	chr14	105486317	105488947	+
	TXNIP	8574	11155	30600894	35155742	timepoint_1	B Cells	48	48	1.13242	4.13541e-18	1.08467e-15	chr1	145992435	145996579	-
	HPGD	1643	2165	79756968	79340763	timepoint_1	CD4 T Cells	49	49	1.32462	6.76156e-18	1.10842e-15	chr4	174490175	174523154	-
	CCL5	16466	14924	8152119	8164446	timepoint_2	NK Cells	36	39	0.905157	1.07963e-18	1.1327e-15	chr17	35871491	35880793	-
	CFL1	20302	19787	27461370	29177024	timepoint_3	Monoctye DC	43	44	0.917379	5.94007e-18	1.18705e-15	chr11	65823022	65862026	-
	CDKN2D	4224	3842	28469487	31344161	timepoint_2	Monoctye DC	40	43	0.826167	1.05286e-17	1.22734e-15	chr19	10566460	10569059	-
	CALHM6	3856	3475	28469855	31344528	timepoint_2	Monoctye DC	40	43	0.818563	1.06873e-17	1.23896e-15	chr6	116461370	116463771	+
	GNLY	1073	1331	62063439	54020376	timepoint_3	CD4 T Cells	45	45	1.42513	5.15174e-18	1.28689e-15	chr2	85685175	85698854	+
	RPL22	25483	32067	19246015	22545355	timepoint_1	Monoctye DC	47	48	1.07411	1.42708e-17	1.2963e-15	chr1	6185020	6209389	-
	PRDM1	1322	1587	62063190	54020120	timepoint_3	CD4 T Cells	45	45	1.37918	5.51921e-18	1.36247e-15	chr6	105993463	106109939	+
	CYBB	5047	4494	27476625	29192317	timepoint_3	Monoctye DC	43	44	0.838122	7.31554e-18	1.44813e-15	chrX	37780011	37813461	+
	GNLY	64834	68109	8103751	8111261	timepoint_2	NK Cells	36	39	1.04913	1.68014e-18	1.67878e-15	chr2	85685175	85698854	+
	NR4A3	3059	2805	30606409	35164092	timepoint_1	B Cells	48	48	0.798133	6.53888e-18	1.69389e-15	chr9	99821855	99866891	+
	EPC1	17642	13930	62046870	54007777	timepoint_3	CD4 T Cells	45	45	0.907148	7.20019e-18	1.75676e-15	chr10	32267751	32378798	-
	OASL	2490	2132	28471221	31345871	timepoint_2	Monoctye DC	40	43	0.777718	1.55416e-17	1.79181e-15	chr12	121019111	121039242	-
	RPL21	198160	233711	30411308	34933186	timepoint_1	B Cells	48	48	1.02656	7.01797e-18	1.79583e-15	chr13	27251309	27256691	+
	BIN2	4659	3847	79753952	79339081	timepoint_1	CD4 T Cells	49	49	0.83004	1.11698e-17	1.81686e-15	chr12	51281038	51324668	-
	RORA	7516	7528	62056996	54014179	timepoint_3	CD4 T Cells	45	45	1.15072	7.85801e-18	1.89523e-15	chr15	60488284	61229302	-
	ANKRD44	4478	3685	79754133	79339243	timepoint_1	CD4 T Cells	49	49	0.827223	1.34184e-17	2.16583e-15	chr2	196967017	197311173	-
	CCL22	68	234	19271430	22577188	timepoint_1	Monoctye DC	47	48	2.9373	2.48025e-17	2.24324e-15	chr16	57358783	57366189	+
	RPS29	44476	54991	19227022	22522431	timepoint_1	Monoctye DC	47	48	1.05538	2.49704e-17	2.24873e-15	chr14	49570984	49599164	-
	PARP9	1378	1016	66777553	69982787	timepoint_2	CD4 T Cells	44	45	0.703536	1.27205e-17	2.26198e-15	chr3	122527924	122564577	-
	SAMHD1	1887	1663	19269611	22575759	timepoint_1	Monoctye DC	47	48	0.752249	2.53694e-17	2.2749e-15	chr20	36889773	36951901	-
	IFIT2	1436	2018	66777495	69981785	timepoint_2	CD4 T Cells	44	45	1.34094	1.32172e-17	2.33056e-15	chr10	89283694	89309271	+
	LAPTM5	43360	48738	27438312	29148073	timepoint_3	Monoctye DC	43	44	1.058	1.24008e-17	2.43183e-15	chr1	30732469	30757774	-
	IFIT3	4370	5674	9638217	10524808	timepoint_3	NK Cells	42	44	1.18892	6.8834e-18	2.44804e-15	chr10	89327997	89340971	+
	C15orf48	14591	14011	27467081	29182800	timepoint_3	Monoctye DC	43	44	0.903841	1.27308e-17	2.47342e-15	chr15	45430529	45448761	+
	NFKBIZ	8205	7902	28465506	31340101	timepoint_2	Monoctye DC	40	43	0.874767	2.16849e-17	2.48642e-15	chr3	101827991	101861022	+
	ARF6	7189	6859	28466522	31341144	timepoint_2	Monoctye DC	40	43	0.866616	2.31578e-17	2.64087e-15	chr14	49893082	49897054	+
	RPL14	96974	89891	23493143	22669637	timepoint_3	CD8 T Cells	43	43	0.960788	4.84e-18	2.67257e-15	chr3	40457292	40468587	+
	CD69	22921	25697	21717314	22499333	timepoint_3	B Cells	44	45	1.08205	3.69882e-18	2.67629e-15	chr12	9752486	9760901	-
	ARRDC3	4818	3469	62059694	54018238	timepoint_3	CD4 T Cells	45	45	0.827204	1.21702e-17	2.9019e-15	chr5	91368631	91383317	-
	TMEM123	3819	3315	27477853	29193496	timepoint_3	Monoctye DC	43	44	0.817037	1.5443e-17	2.97285e-15	chr11	102396332	102470384	-
	EIF2AK2	1996	1864	24385467	30030117	timepoint_2	B Cells	44	44	0.758347	9.94424e-18	3.16152e-15	chr2	37099210	37157065	-
	ITGB1	5213	7117	19266285	22570305	timepoint_1	Monoctye DC	47	48	1.16533	3.90159e-17	3.4837e-15	chr10	32900318	33005792	-
	GMFG	5572	5565	19265926	22571857	timepoint_1	Monoctye DC	47	48	0.852502	4.1567e-17	3.69577e-15	chr19	39328353	39342372	-
	PMAIP1	5891	7261	27475781	29189550	timepoint_3	Monoctye DC	43	44	1.16015	2.17102e-17	4.14133e-15	chr18	59899948	59904306	+
	HERPUD1	17408	18274	30592060	35148623	timepoint_1	B Cells	48	48	0.913706	1.65746e-17	4.19018e-15	chr16	56932142	56944864	+
	HBB	80	11	24387383	30031970	timepoint_2	B Cells	44	44	0.111657	1.39089e-17	4.35597e-15	chr11	5225464	5229395	-
	DYNLL1	747	1212	28472964	31346791	timepoint_2	Monoctye DC	40	43	1.47372	3.8574e-17	4.37513e-15	chr12	120469850	120498493	+
	HMGB2	9653	8467	79748958	79334461	timepoint_1	CD4 T Cells	49	49	0.881732	2.73749e-17	4.38479e-15	chr4	173331376	173334432	-
	CREM	5356	5603	24382107	30026378	timepoint_2	B Cells	44	44	0.849499	1.53726e-17	4.74358e-15	chr10	35126791	35212958	+
	KLF3	5481	5125	28468230	31342878	timepoint_2	Monoctye DC	40	43	0.849314	4.29712e-17	4.84766e-15	chr4	38664197	38701517	+
	OAS1	261	109	66778670	69983694	timepoint_2	CD4 T Cells	44	45	0.3985	2.95501e-17	5.16708e-15	chr12	112906783	112933222	+
	BTG2	3795	3663	19267703	22573759	timepoint_1	Monoctye DC	47	48	0.823884	6.33887e-17	5.61217e-15	chr1	203305491	203309602	+
	WDFY1	2925	2567	28470786	31345436	timepoint_2	Monoctye DC	40	43	0.797139	5.07101e-17	5.69011e-15	chr2	223855716	223945357	-
	CD44	40127	40167	27441545	29156644	timepoint_3	Monoctye DC	43	44	0.942194	3.13757e-17	5.93115e-15	chr11	35138870	35232402	+
	GZMB	747	620	23505280	31173110	timepoint_2	CD8 T Cells	44	42	0.625837	5.47415e-18	6.04548e-15	chr14	24630954	24634267	-
	IRF7	837	664	24386626	30031317	timepoint_2	B Cells	44	44	0.644207	2.01812e-17	6.13715e-15	chr11	612553	615983	-
	TNFAIP3	7122	7099	30602346	35159798	timepoint_1	B Cells	48	48	0.867595	2.65874e-17	6.61731e-15	chr6	137867214	137883312	+
	CYCS	8886	8995	30600582	35157902	timepoint_1	B Cells	48	48	0.881083	2.6806e-17	6.61731e-15	chr7	25120091	25125361	-
	MT-CO3	319330	314726	23270787	22444802	timepoint_3	CD8 T Cells	43	43	1.02155	1.27602e-17	6.86529e-15	chrM	9207	9990	+
	CTSZ	4681	4613	19266817	22572809	timepoint_1	Monoctye DC	47	48	0.841174	8.06888e-17	7.11383e-15	chr20	58995185	59007254	-
	RPL4	16301	20832	19255197	22556590	timepoint_1	Monoctye DC	47	48	1.09083	8.16319e-17	7.16687e-15	chr15	66498015	66524532	-
	RPL10	171950	194598	28301761	31153405	timepoint_2	Monoctye DC	40	43	1.02795	6.54007e-17	7.29949e-15	chrX	154389955	154409168	+
	CDV3	9616	9378	28464095	31338625	timepoint_2	Monoctye DC	40	43	0.885829	6.79856e-17	7.54785e-15	chr3	133573730	133590261	+
	AC103591.3	2337	2082	30607131	35164815	timepoint_1	B Cells	48	48	0.775432	3.15357e-17	7.69435e-15	chr1	78004346	78004554	-
	SRSF5	20770	21991	30588698	35144906	timepoint_1	B Cells	48	48	0.921574	3.21302e-17	7.74929e-15	chr14	69726900	69772005	+
	TRIM8	5387	6262	79753224	79336666	timepoint_1	CD4 T Cells	49	49	1.16852	4.88694e-17	7.76838e-15	chr10	102642310	102660680	+
	HLA-E	17975	17951	9624612	10512531	timepoint_3	NK Cells	42	44	0.914461	2.25953e-17	7.90194e-15	chr6	30489509	30494194	+
	PLAC8	1569	1350	19269929	22576072	timepoint_1	Monoctye DC	47	48	0.734433	9.09727e-17	7.95367e-15	chr4	83090048	83137075	-
	LILRA1	941	733	19270557	22576689	timepoint_1	Monoctye DC	47	48	0.664899	9.1753e-17	7.98861e-15	chr19	54593582	54602381	+
	SRSF3	13325	13819	30596143	35153078	timepoint_1	B Cells	48	48	0.902674	3.45222e-17	8.23159e-15	chr6	36594353	36605600	+
	MAP3K1	2554	2207	28471157	31345796	timepoint_2	Monoctye DC	40	43	0.784902	7.50863e-17	8.29229e-15	chr5	56815549	56896152	+
	SAMSN1	4042	4235	62060470	54017472	timepoint_3	CD4 T Cells	45	45	1.20374	3.63491e-17	8.5698e-15	chr21	14485228	14658821	-
	PDE4B	5893	5551	28467818	31342452	timepoint_2	Monoctye DC	40	43	0.855596	7.80651e-17	8.57612e-15	chr1	65792514	66374579	+
	SELL	2734	2291	27478938	29194520	timepoint_3	Monoctye DC	43	44	0.788741	4.73569e-17	8.79372e-15	chr1	169690665	169711702	-
	NFKBIZ	7633	9232	27474039	29187579	timepoint_3	Monoctye DC	43	44	1.13844	4.71993e-17	8.79372e-15	chr3	101827991	101861022	+
	HBA1	21	119	66778910	69983684	timepoint_2	CD4 T Cells	44	45	5.40716	5.18834e-17	8.99727e-15	chr16	176680	177522	+
	PLEK	19028	19240	28454683	31328763	timepoint_2	Monoctye DC	40	43	0.91843	8.77252e-17	9.58718e-15	chr2	68365282	68397453	+
	RPL35A	417266	422717	79341345	78920211	timepoint_1	CD4 T Cells	49	49	1.01837	6.08048e-17	9.59298e-15	chr3	197950190	197956610	+
	CST7	3638	3272	5977881	6603102	timepoint_1	NK Cells	40	40	0.814327	1.5238e-17	9.68907e-15	chr20	24949269	24959928	+
	PRF1	1580	1267	5979939	6605107	timepoint_1	NK Cells	40	40	0.726052	1.61971e-17	9.99599e-15	chr10	70597348	70602759	-
	BIRC3	5397	5269	30604071	35161628	timepoint_1	B Cells	48	48	0.849762	4.43028e-17	1.0445e-14	chr11	102317450	102339403	+
	EEF1A1	211605	238794	28262106	31109209	timepoint_2	Monoctye DC	40	43	1.02502	9.62715e-17	1.04667e-14	chr6	73515750	73523797	-
	KLRB1	3916	5488	23425669	27502760	timepoint_1	CD8 T Cells	48	46	1.19364	2.07991e-17	1.11905e-14	chr12	9594551	9607916	-
	C11orf96	1057	1612	28472654	31346391	timepoint_2	Monoctye DC	40	43	1.38524	1.10876e-16	1.19923e-14	chr11	43925342	43943878	+
	TNFRSF1B	8271	10289	28465440	31337714	timepoint_2	Monoctye DC	40	43	1.12992	1.17395e-16	1.26323e-14	chr1	12166991	12209228	+
	SRSF7	15272	15958	30594196	35150939	timepoint_1	B Cells	48	48	0.909503	5.48604e-17	1.27904e-14	chr2	38743599	38751494	-
	PRR13	2429	2234	19269069	22575188	timepoint_1	Monoctye DC	47	48	0.785049	1.56443e-16	1.35646e-14	chr12	53441678	53446645	+
	AC245014.3	280	130	5981239	6606244	timepoint_1	NK Cells	40	40	0.420372	2.36075e-17	1.41531e-14	chr1	145281116	145281462	+
	ID2	5655	6366	23584462	22753162	timepoint_3	CD8 T Cells	43	43	1.16681	2.86275e-17	1.50173e-14	chr2	8678845	8684461	+
	ATRX	4830	4025	79753781	79338903	timepoint_1	CD4 T Cells	49	49	0.837699	9.96804e-17	1.56089e-14	chrX	77504878	77786233	-
	TNF	372	247	23505655	31173483	timepoint_2	CD8 T Cells	44	42	0.500662	1.50679e-17	1.58085e-14	chr6	31575565	31578336	+
	RPS6	73655	84529	28400056	31263474	timepoint_2	Monoctye DC	40	43	1.04241	1.5502e-16	1.65958e-14	chr9	19375715	19380236	-
	DDIT4	1958	1707	30607510	35165190	timepoint_1	B Cells	48	48	0.758827	7.33116e-17	1.69044e-14	chr10	72273924	72276036	+
	ACTG1	8014	11152	24379449	30020829	timepoint_2	B Cells	44	44	1.13002	5.74911e-17	1.72334e-14	chr17	81509971	81523847	-
	CALM1	10930	10362	27470742	29186449	timepoint_3	Monoctye DC	43	44	0.892342	9.83641e-17	1.8105e-14	chr14	90396502	90408268	+
	ARPC1B	5164	4332	79753447	79338596	timepoint_1	CD4 T Cells	49	49	0.84328	1.16786e-16	1.8152e-14	chr7	99374249	99394816	+
	TOMM7	87112	90132	79671499	79252796	timepoint_1	CD4 T Cells	49	49	1.04009	1.25293e-16	1.93311e-14	chr7	22812628	22822852	-
	HSP90AA1	11640	14114	9630947	10516368	timepoint_3	NK Cells	42	44	1.11031	5.69261e-17	1.95817e-14	chr14	102080738	102139699	-
	ARMH1	2334	2129	23427251	27506119	timepoint_1	CD8 T Cells	48	46	0.77692	3.74071e-17	1.96228e-14	chr1	44674692	44725591	+
	AC020656.1	19119	22045	27462553	29174766	timepoint_3	Monoctye DC	43	44	1.08531	1.1028e-16	2.01219e-14	chr12	69353493	69354225	-
	OAZ1	3670	3533	23425915	27504715	timepoint_1	CD8 T Cells	48	46	0.819935	4.03508e-17	2.06507e-14	chr19	2269509	2273490	+
	TUFM	3855	4829	66775076	69978974	timepoint_2	CD4 T Cells	44	45	1.19529	1.22098e-16	2.09999e-14	chr16	28842411	28846348	-
	IFITM2	2785	2435	5978734	6603939	timepoint_1	NK Cells	40	40	0.79163	3.67033e-17	2.13929e-14	chr11	307631	315272	+
	AHNAK	1182	1633	8167403	8177737	timepoint_2	NK Cells	36	39	1.37974	2.24863e-17	2.14469e-14	chr11	62433542	62556235	-
	EMP1	5601	7139	28468110	31340864	timepoint_2	Monoctye DC	40	43	1.15773	2.07006e-16	2.20488e-14	chr12	13196723	13219941	+
	HERC5	865	548	8167720	8178822	timepoint_2	NK Cells	36	39	0.632691	2.47544e-17	2.25836e-14	chr4	88457119	88506163	+
	PTP4A2	11705	12337	19259793	22565085	timepoint_1	Monoctye DC	47	48	0.899662	2.65207e-16	2.29006e-14	chr1	31906421	31944856	-
	PRDX2	3301	2649	79755310	79340279	timepoint_1	CD4 T Cells	49	49	0.806688	1.54552e-16	2.36713e-14	chr19	12796820	12801800	-
	PTX3	3052	2601	27478620	29194210	timepoint_3	Monoctye DC	43	44	0.802165	1.32129e-16	2.39005e-14	chr3	157436850	157443633	+
	DRAP1	4685	4339	28469026	31343664	timepoint_2	Monoctye DC	40	43	0.841229	2.30667e-16	2.44449e-14	chr11	65919274	65921563	+
	UBE2L6	1750	1440	28471961	31346563	timepoint_2	Monoctye DC	40	43	0.74741	2.34332e-16	2.47084e-14	chr11	57551656	57568284	-
	C20orf27	1861	1484	27479811	29195327	timepoint_3	Monoctye DC	43	44	0.750577	1.39524e-16	2.50225e-14	chr20	3753508	3768387	-
	S100A4	92432	98013	28381279	31249990	timepoint_2	Monoctye DC	40	43	0.963154	2.42944e-16	2.54885e-14	chr1	153543613	153550136	-
	TMEM176B	3104	2758	28470607	31345245	timepoint_2	Monoctye DC	40	43	0.807062	2.53356e-16	2.64486e-14	chr7	150791285	150801360	-
	GM2A	2056	1734	28471655	31346269	timepoint_2	Monoctye DC	40	43	0.766055	2.58603e-16	2.68627e-14	chr5	151212150	151270440	+
	MT-ND4L	18220	17498	66760711	69966305	timepoint_2	CD4 T Cells	44	45	0.916393	1.60616e-16	2.74001e-14	chrM	10470	10766	+
	UBE2S	3439	3226	30606029	35163671	timepoint_1	B Cells	48	48	0.816496	1.33373e-16	3.04193e-14	chr19	55399745	55407788	-
	SH3BGRL3	4742	4395	5976777	6601979	timepoint_1	NK Cells	40	40	0.839162	5.41437e-17	3.07053e-14	chr1	26280086	26281522	+
	PRELID1	9234	8674	27472438	29188137	timepoint_3	Monoctye DC	43	44	0.884173	1.79667e-16	3.19488e-14	chr5	177303799	177306949	+
	EEF1G	17330	22050	19254168	22555372	timepoint_1	Monoctye DC	47	48	1.08605	3.83975e-16	3.30203e-14	chr11	62559596	62574086	-
	CARD19	6871	6571	28466840	31341432	timepoint_2	Monoctye DC	40	43	0.868652	3.46849e-16	3.58519e-14	chr9	93096217	93113283	+
	CTSB	5572	5596	19265926	22571826	timepoint_1	Monoctye DC	47	48	0.85725	4.27882e-16	3.66459e-14	chr8	11842524	11869448	-
	PRKCB	2671	2244	27479001	29194567	timepoint_3	Monoctye DC	43	44	0.790782	2.13183e-16	3.75901e-14	chr16	23835983	24220611	+
	TAPBP	9099	8423	66769832	69975380	timepoint_2	CD4 T Cells	44	45	0.883314	2.22263e-16	3.76109e-14	chr6	33299694	33314387	-
	JUN	65754	59961	61998758	53961746	timepoint_3	CD4 T Cells	45	45	1.04766	1.63771e-16	3.81822e-14	chr1	58780791	58784047	-
	TLE5	37770	35363	79720841	79307565	timepoint_1	CD4 T Cells	49	49	0.941177	2.54471e-16	3.86925e-14	chr19	3052910	3063107	-
	AC044849.1	8608	7525	79750003	79335403	timepoint_1	CD4 T Cells	49	49	0.878767	2.58636e-16	3.90429e-14	chr8	30082758	30083467	+
	FXYD5	18463	19968	79740148	79322960	timepoint_1	CD4 T Cells	49	49	1.08718	2.62701e-16	3.93733e-14	chr19	35154730	35169881	+
	KLF6	51058	53454	28422653	31294549	timepoint_2	Monoctye DC	40	43	0.950934	4.16622e-16	4.28528e-14	chr10	3775996	3785281	-
	MT-CO2	97956	94425	8070629	8084945	timepoint_2	NK Cells	36	39	0.962682	4.97023e-17	4.34543e-14	chrM	7586	8269	+
	AC007952.4	2746	2575	19268752	22574847	timepoint_1	Monoctye DC	47	48	0.80042	5.12151e-16	4.36848e-14	chr17	19112000	19112636	-
	TBC1D10C	5680	4815	79752931	79338113	timepoint_1	CD4 T Cells	49	49	0.852152	2.9648e-16	4.41209e-14	chr11	67403915	67410089	+
	ACTG1	36287	33615	62028225	53988092	timepoint_3	CD4 T Cells	45	45	1.06428	1.92483e-16	4.43831e-14	chr17	81509971	81523847	-
	CCL20	468	819	28473243	31347184	timepoint_2	Monoctye DC	40	43	1.58954	4.45822e-16	4.56326e-14	chr2	227805739	227817564	+
	LINC01578	61261	61269	66717670	69922534	timepoint_2	CD4 T Cells	44	45	0.95433	2.78201e-16	4.66999e-14	chr15	92819540	92899701	+
	SH3BGRL3	16528	18896	66762403	69964907	timepoint_2	CD4 T Cells	44	45	1.09092	2.93097e-16	4.88099e-14	chr1	26280086	26281522	+
	EGR2	841	646	19270657	22576776	timepoint_1	Monoctye DC	47	48	0.655658	5.77979e-16	4.91001e-14	chr10	62811996	62919900	-
	RPL5	42554	49429	28431157	31298574	timepoint_2	Monoctye DC	40	43	1.05506	4.89777e-16	4.98883e-14	chr1	92832013	92841924	+
	SEPTIN6	2827	2651	23426758	27505597	timepoint_1	CD8 T Cells	48	46	0.798703	1.00269e-16	5.00941e-14	chrX	119615724	119693370	-
	HMGN1	16119	14609	79742492	79328319	timepoint_1	CD4 T Cells	49	49	0.91107	3.51285e-16	5.19086e-14	chr21	39342315	39349647	-
	FABP5	9216	12071	19262282	22565351	timepoint_1	Monoctye DC	47	48	1.118	6.34032e-16	5.36447e-14	chr8	81280536	81284777	+
	ABCA1	6113	7475	27475559	29189336	timepoint_3	Monoctye DC	43	44	1.15097	3.1805e-16	5.56136e-14	chr9	104781006	104928155	-
	MT-CO1	62840	65910	8105745	8113460	timepoint_2	NK Cells	36	39	1.04747	6.69547e-17	5.61964e-14	chrM	5904	7445	+
	RPL39	641486	647320	79117125	78695608	timepoint_1	CD4 T Cells	49	49	1.01438	4.02302e-16	5.90314e-14	chrX	119786504	119791630	-
	SLC7A11	1184	1763	28472527	31346240	timepoint_2	Monoctye DC	40	43	1.35249	5.85989e-16	5.94e-14	chr4	138164097	138242349	-
	RPS9	94612	112365	24292851	29919616	timepoint_2	B Cells	44	44	0.964423	2.04694e-16	6.04944e-14	chr19	54200809	54249003	+
	BCL2	3222	2587	79755389	79340341	timepoint_1	CD4 T Cells	49	49	0.807124	4.31654e-16	6.28986e-14	chr18	63123346	63320128	-
	BTN3A2	1467	1053	79757144	79341875	timepoint_1	CD4 T Cells	49	49	0.721552	4.48135e-16	6.48498e-14	chr6	26365159	26378320	+
	CMPK2	233	116	24387230	30031865	timepoint_2	B Cells	44	44	0.404282	2.26858e-16	6.61133e-14	chr2	6840570	6866635	-
	MT-ND1	308610	316848	66470321	69666955	timepoint_2	CD4 T Cells	44	45	0.979677	4.08051e-16	6.74183e-14	chrM	3307	4262	+
	FN1	102	267	27481570	29196544	timepoint_3	Monoctye DC	43	44	2.46388	3.94773e-16	6.84589e-14	chr2	215360440	215436073	-
	REC8	758	499	66778173	69983304	timepoint_2	CD4 T Cells	44	45	0.628164	4.20356e-16	6.89088e-14	chr14	24171853	24180257	+
	SERF2	24312	24890	28449399	31323113	timepoint_2	Monoctye DC	40	43	0.929905	7.58853e-16	7.65529e-14	chr15	43777087	43802589	+
	MX1	1409	1264	24386054	30030717	timepoint_2	B Cells	44	44	0.728482	2.75854e-16	7.9291e-14	chr21	41420304	41459214	+
	SAMD9	2035	2272	62062477	54019435	timepoint_3	CD4 T Cells	45	45	1.28268	3.58985e-16	8.18758e-14	chr7	93099513	93118023	-
	PFDN5	37117	41781	27444555	29155030	timepoint_3	Monoctye DC	43	44	1.05953	4.80546e-16	8.265e-14	chr12	53295291	53299450	+
	EGR1	568	911	21739667	22524119	timepoint_3	B Cells	44	45	1.54799	1.29641e-16	9.06755e-14	chr5	138465479	138469303	+
	HAPLN3	2393	2622	62062119	54019085	timepoint_3	CD4 T Cells	45	45	1.25882	4.15396e-16	9.37232e-14	chr15	88877288	88895626	-
	DLGAP2	55	2	28473656	31348001	timepoint_2	Monoctye DC	40	43	0.0330295	9.38209e-16	9.41934e-14	chr8	737596	1708474	+
	POLR2L	2683	2456	30606785	35164441	timepoint_1	B Cells	48	48	0.796763	4.18628e-16	9.44524e-14	chr11	837356	842529	-
	MALAT1	1623689	1881316	28985779	33285581	timepoint_1	B Cells	48	48	1.00851	4.23512e-16	9.45379e-14	chr11	65497688	65506516	+
	LTB	8799	12143	24378664	30019838	timepoint_2	B Cells	44	44	1.12066	3.3472e-16	9.49113e-14	chr6	31580525	31582522	-
	ST8SIA4	1583	1381	19269915	22576041	timepoint_1	Monoctye DC	47	48	0.744653	1.13782e-15	9.58832e-14	chr5	100806933	100903282	-
	DNAJB1	8566	10109	66770365	69973694	timepoint_2	CD4 T Cells	44	45	1.12609	5.91452e-16	9.6205e-14	chr19	14514769	14529770	-
	PNISR	39940	37491	79718671	79305437	timepoint_1	CD4 T Cells	49	49	0.943601	6.8026e-16	9.77665e-14	chr6	99398050	99425331	-
	HOPX	1696	1392	5979823	6604982	timepoint_1	NK Cells	40	40	0.743125	1.85519e-16	1.0244e-13	chr4	56647988	56681899	-
	TAGAP	3913	3580	28469798	31344423	timepoint_2	Monoctye DC	40	43	0.831012	1.15504e-15	1.15411e-13	chr6	159034468	159045152	-
	BLVRB	1853	1657	19269645	22575765	timepoint_1	Monoctye DC	47	48	0.763288	1.38122e-15	1.15929e-13	chr19	40447765	40465764	-
	JUNB	6661	6371	5974858	6600003	timepoint_1	NK Cells	40	40	0.865997	2.24431e-16	1.20749e-13	chr19	12791486	12793315	+
	PLEKHO1	5326	5009	28468385	31342994	timepoint_2	Monoctye DC	40	43	0.854248	1.23161e-15	1.22478e-13	chr1	150149183	150164720	+
	C7orf50	1062	864	19270436	22576558	timepoint_1	Monoctye DC	47	48	0.694433	1.51157e-15	1.26364e-13	chr7	996986	1138260	-
	NEU4	1579	2257	28472132	31345746	timepoint_2	Monoctye DC	40	43	1.29833	1.2813e-15	1.26819e-13	chr2	241808825	241817413	+
	RPL11	213210	250842	30396258	34916055	timepoint_1	B Cells	48	48	1.02403	5.84359e-16	1.2907e-13	chr1	23691742	23696835	+
	UBC	24173	28346	9618414	10502136	timepoint_3	NK Cells	42	44	1.07376	3.81602e-16	1.29148e-13	chr12	124911604	124917368	-
	PNISR	28195	22837	62036317	53998870	timepoint_3	CD4 T Cells	45	45	0.930555	5.87334e-16	1.31107e-13	chr6	99398050	99425331	-
	MAF	911	1135	62063601	54020572	timepoint_3	CD4 T Cells	45	45	1.43137	6.10862e-16	1.34923e-13	chr16	79585843	79600737	-
	RPS28	158408	187072	30451060	34979825	timepoint_1	B Cells	48	48	1.02791	6.23466e-16	1.36273e-13	chr19	8321158	8323340	+
	BRD2	5354	5257	30604114	35161640	timepoint_1	B Cells	48	48	0.854636	6.39061e-16	1.38241e-13	chr6	32968594	32981505	+
	BZW1	9982	12999	19261516	22564423	timepoint_1	Monoctye DC	47	48	1.11156	1.66056e-15	1.38268e-13	chr2	200810594	200827338	+
	NEU1	2284	2104	19269214	22575318	timepoint_1	Monoctye DC	47	48	0.786304	1.72875e-15	1.43377e-13	chr6	31857659	31862822	-
	RPS10	10316	13410	19261182	22564012	timepoint_1	Monoctye DC	47	48	1.10958	1.7816e-15	1.47179e-13	chr6	34417454	34426069	-
	MYL12A	3254	2918	5978265	6603456	timepoint_1	NK Cells	40	40	0.811925	2.88099e-16	1.5113e-13	chr18	3247481	3256236	+
	DHRS3	5277	3875	62059235	54017832	timepoint_3	CD4 T Cells	45	45	0.843645	7.46945e-16	1.63262e-13	chr1	12567910	12618210	-
	PPIB	2922	4362	24384541	30027619	timepoint_2	B Cells	44	44	1.21224	6.06983e-16	1.69818e-13	chr15	64155812	64163205	-
	BLOC1S1	3963	3881	19267535	22573541	timepoint_1	Monoctye DC	47	48	0.835912	2.12186e-15	1.746e-13	chr12	55716037	55720087	+
	S100A4	4323	3992	5977196	6602382	timepoint_1	NK Cells	40	40	0.836091	3.48568e-16	1.7839e-13	chr1	153543613	153550136	-
	TGM2	340	184	28473371	31347819	timepoint_2	Monoctye DC	40	43	0.491556	1.90593e-15	1.87757e-13	chr20	38127385	38166578	-
	LST1	23468	23150	27458204	29173661	timepoint_3	Monoctye DC	43	44	0.928502	1.1373e-15	1.94016e-13	chr6	31586124	31588909	+
	ASGR1	845	657	19270653	22576765	timepoint_1	Monoctye DC	47	48	0.663666	2.38043e-15	1.95112e-13	chr17	7173431	7179564	-
	CD83	30174	33358	21710061	22491672	timepoint_3	B Cells	44	45	1.067	3.11605e-16	2.10916e-13	chr6	14117256	14136918	+
	TGFB1	4757	5395	23585360	22754133	timepoint_3	CD8 T Cells	43	43	1.17551	4.12194e-16	2.10953e-13	chr19	41301587	41353922	-
	PNRC1	51593	51444	66727338	69932359	timepoint_2	CD4 T Cells	44	45	0.95145	1.3477e-15	2.17528e-13	chr6	89080751	89085160	+
	HIST1H1C	1089	894	19270409	22576528	timepoint_1	Monoctye DC	47	48	0.70073	2.71364e-15	2.21558e-13	chr6	26055787	26056428	-
	CD8A	289	456	62064223	54021251	timepoint_3	CD4 T Cells	45	45	1.81277	1.02812e-15	2.22403e-13	chr2	86784610	86808396	-
	RGS1	7929	8022	30601539	35158875	timepoint_1	B Cells	48	48	0.880615	1.05838e-15	2.26611e-13	chr1	192575763	192580024	+
	S100B	1570	1103	23588547	22758425	timepoint_3	CD8 T Cells	43	43	0.728187	4.58956e-16	2.29292e-13	chr21	46598604	46605208	-
	CTSS	42980	43245	27438692	29153566	timepoint_3	Monoctye DC	43	44	0.947059	1.35657e-15	2.29556e-13	chr1	150730188	150765792	-
	ATF3	1031	944	23504996	31172786	timepoint_2	CD8 T Cells	44	42	0.690405	2.3058e-16	2.30393e-13	chr1	212565334	212620777	+
	MCL1	8785	8635	62055727	54013072	timepoint_3	CD4 T Cells	45	45	1.12926	1.09625e-15	2.34721e-13	chr1	150574551	150579738	-
	BST2	1422	1127	9641165	10529355	timepoint_3	NK Cells	42	44	0.725721	7.26287e-16	2.419e-13	chr19	17402939	17405630	-
	CRIP1	12866	12362	27468806	29184449	timepoint_3	Monoctye DC	43	44	0.904384	1.4909e-15	2.50269e-13	chr14	105486317	105488947	+
	HSPA6	507	344	19270991	22577078	timepoint_1	Monoctye DC	47	48	0.579151	3.07909e-15	2.50421e-13	chr1	161524540	161526894	+
	RPL23A	35732	44272	19235766	22533150	timepoint_1	Monoctye DC	47	48	1.05758	3.1486e-15	2.55085e-13	chr17	28719985	28724359	+
	CSF3	26	133	19271472	22577289	timepoint_1	Monoctye DC	47	48	4.36636	3.24734e-15	2.62073e-13	chr17	40015361	40017813	+
	RPS19	181035	217328	24206428	29814653	timepoint_2	B Cells	44	44	0.974845	9.53783e-16	2.63332e-13	chr19	41860255	41872925	+
	PMAIP1	5858	5001	79752753	79337927	timepoint_1	CD4 T Cells	49	49	0.858177	1.86787e-15	2.66622e-13	chr18	59899948	59904306	+
	CD86	3897	4910	27477775	29191901	timepoint_3	Monoctye DC	43	44	1.18593	1.60611e-15	2.67468e-13	chr3	122055362	122121139	+
	HSP90AA1	14475	13992	27467197	29182819	timepoint_3	Monoctye DC	43	44	0.909848	1.62631e-15	2.687e-13	chr14	102080738	102139699	-
	SERF2	4436	4112	5977083	6602262	timepoint_1	NK Cells	40	40	0.839286	5.62612e-16	2.81078e-13	chr15	43777087	43802589	+
	CCNL1	8868	9242	19262630	22568180	timepoint_1	Monoctye DC	47	48	0.889573	3.60658e-15	2.8995e-13	chr3	157146508	157160760	-
	RPL41	254841	299129	30354627	34867768	timepoint_1	B Cells	48	48	1.02167	1.37191e-15	2.90776e-13	chr12	56116590	56117967	+
	SLC16A10	241	514	19271257	22576908	timepoint_1	Monoctye DC	47	48	1.82049	3.6523e-15	2.92505e-13	chr6	111087503	111231194	+
	KLF3	9050	10625	66769881	69973178	timepoint_2	CD4 T Cells	44	45	1.12027	1.91487e-15	3.06716e-13	chr4	38664197	38701517	+
	LINC01578	61303	50867	62003209	53970840	timepoint_3	CD4 T Cells	45	45	0.9533	1.4566e-15	3.08725e-13	chr15	92819540	92899701	+
	RPL8	37767	46714	19233731	22530708	timepoint_1	Monoctye DC	47	48	1.05579	3.94678e-15	3.14887e-13	chr8	144789765	144792587	-
	ZNF215	497	276	79758114	79342652	timepoint_1	CD4 T Cells	49	49	0.558241	2.27415e-15	3.22422e-13	chr11	6926404	7001004	+
	PTMA	29413	34627	5952106	6571747	timepoint_1	NK Cells	40	40	1.06592	6.65963e-16	3.24974e-13	chr2	231706895	231713541	+
	IFIT1	646	386	8167939	8178984	timepoint_2	NK Cells	36	39	0.596735	4.07195e-16	3.28622e-13	chr10	89392546	89406487	+
	RPS18	203713	205809	21536522	22319221	timepoint_3	B Cells	44	45	0.975089	5.12569e-16	3.36101e-13	chr6	33272075	33276511	+
	MET	1020	1540	28472691	31346463	timepoint_2	Monoctye DC	40	43	1.37137	3.50905e-15	3.44067e-13	chr7	116672196	116798386	+
	TSPO	13395	14279	19258103	22563143	timepoint_1	Monoctye DC	47	48	0.909905	4.39502e-15	3.49321e-13	chr22	43151547	43163242	+
	CALM3	3362	3247	19268136	22574175	timepoint_1	Monoctye DC	47	48	0.824377	4.43486e-15	3.51157e-13	chr19	46601074	46610782	+
	RBM39	20421	23293	24367042	30008688	timepoint_2	B Cells	44	44	0.926256	1.38572e-15	3.77618e-13	chr20	35701347	35742312	-
	CFL1	7920	7606	9634667	10522876	timepoint_3	NK Cells	42	44	0.87938	1.17697e-15	3.8588e-13	chr11	65823022	65862026	-
	RPS3A	201979	237681	30407489	34929216	timepoint_1	B Cells	48	48	1.02426	1.88952e-15	3.96478e-13	chr4	151099624	151104642	+
	MGAT4A	8896	10449	66770035	69973354	timepoint_2	CD4 T Cells	44	45	1.12078	2.50372e-15	3.97996e-13	chr2	98619106	98731132	-
	CCL5	4990	5648	23501037	31168082	timepoint_2	CD8 T Cells	44	42	0.853463	4.20324e-16	4.00894e-13	chr17	35871491	35880793	-
	CD7	6020	6106	23423565	27502142	timepoint_1	CD8 T Cells	48	46	0.863897	8.35895e-16	4.07897e-13	chr17	82314868	82317608	-
	RPS10	131630	135007	79626981	79207921	timepoint_1	CD4 T Cells	49	49	1.03103	2.91336e-15	4.10275e-13	chr6	34417454	34426069	-
	LITAF	9011	10718	27472661	29186093	timepoint_3	Monoctye DC	43	44	1.11956	2.58159e-15	4.232e-13	chr16	11547722	11636381	-
	RPL26	106360	116841	27375312	29079970	timepoint_3	Monoctye DC	43	44	1.03401	2.61178e-15	4.2483e-13	chr17	8377516	8383213	-
	OLR1	3298	4209	27478374	29192602	timepoint_3	Monoctye DC	43	44	1.20126	2.70442e-15	4.36515e-13	chr12	10158301	10172138	-
	N4BP1	7317	6710	66771614	69977093	timepoint_2	CD4 T Cells	44	45	0.875047	2.79175e-15	4.40445e-13	chr16	48538726	48620148	-
	GPR65	1076	885	19270422	22576537	timepoint_1	Monoctye DC	47	48	0.702057	5.62715e-15	4.43889e-13	chr14	88005135	88014811	+
	ITGB2-AS1	1383	993	79757228	79341935	timepoint_1	CD4 T Cells	49	49	0.721766	3.42706e-15	4.794e-13	chr21	44921051	44929678	+
	AC007952.4	448	269	5981071	6606105	timepoint_1	NK Cells	40	40	0.543654	1.02849e-15	4.90471e-13	chr17	19112000	19112636	-
	ARHGDIB	17667	20083	66761264	69963720	timepoint_2	CD4 T Cells	44	45	1.0847	3.16705e-15	4.95926e-13	chr12	14942031	14961728	-
	PTPRC	15444	17653	66763487	69966150	timepoint_2	CD4 T Cells	44	45	1.09069	3.24342e-15	5.04123e-13	chr1	198638457	198757476	+
	FNIP2	2381	3235	28471330	31344768	timepoint_2	Monoctye DC	40	43	1.2341	5.19592e-15	5.07098e-13	chr4	158769026	158908050	+
	RPS2	580411	599543	66198520	69384260	timepoint_2	CD4 T Cells	44	45	0.985659	3.3306e-15	5.13867e-13	chr16	1962058	1964841	-
	RETN	2011	1832	19269487	22575590	timepoint_1	Monoctye DC	47	48	0.777597	6.54301e-15	5.14202e-13	chr19	7669049	7670455	+
	HLA-DPB1	39786	43586	21700449	22481444	timepoint_3	B Cells	44	45	1.05734	8.20458e-16	5.21687e-13	chr6	33075990	33089696	+
	HELZ2	625	476	24386838	30031505	timepoint_2	B Cells	44	44	0.618457	1.9644e-15	5.2845e-13	chr20	63558086	63574239	-
	RACK1	176651	190002	66602280	69793801	timepoint_2	CD4 T Cells	44	45	1.02632	3.48461e-15	5.33705e-13	chr5	181236897	181248096	-
	FAM111A	1144	793	79757467	79342135	timepoint_1	CD4 T Cells	49	49	0.696813	3.85418e-15	5.35578e-13	chr11	59142748	59155039	+
	ADGRE5	3058	3249	62061454	54018458	timepoint_3	CD4 T Cells	45	45	1.22064	2.6148e-15	5.48664e-13	chr19	14380501	14408725	+
	ODC1	8579	11042	30600889	35155855	timepoint_1	B Cells	48	48	1.1203	2.70686e-15	5.62358e-13	chr2	10439968	10448327	-
	RHOG	4232	4184	19267266	22573238	timepoint_1	Monoctye DC	47	48	0.843893	7.26736e-15	5.68996e-13	chr11	3826978	3840959	-
	RETN	2603	2292	28471108	31345711	timepoint_2	Monoctye DC	40	43	0.799788	5.87643e-15	5.70857e-13	chr19	7669049	7670455	+
	CXCR4	52629	57827	66726302	69925976	timepoint_2	CD4 T Cells	44	45	1.04845	3.87693e-15	5.8949e-13	chr2	136114349	136118165	-
	FKBP1A	5054	5073	19266444	22572349	timepoint_1	Monoctye DC	47	48	0.856783	7.85357e-15	6.12607e-13	chr20	1368978	1393172	-
	EEF1A1	753332	664424	61311180	53357283	timepoint_3	CD4 T Cells	45	45	1.01329	2.97258e-15	6.17561e-13	chr6	73515750	73523797	-
	TNFAIP3	20182	21066	23569935	22738462	timepoint_3	CD8 T Cells	43	43	1.08189	1.32531e-15	6.46723e-13	chr6	137867214	137883312	+
	RPLP0	64880	71422	30544588	35095475	timepoint_1	B Cells	48	48	0.958171	3.21165e-15	6.60686e-13	chr12	120196699	120201235	-
	UBE2D3	16596	16778	28457115	31331225	timepoint_2	Monoctye DC	40	43	0.918271	6.95906e-15	6.72913e-13	chr4	102794383	102868896	-
	IGHGP	94	20	30609374	35166877	timepoint_1	B Cells	48	48	0.185193	3.35987e-15	6.84468e-13	chr14	105664633	105669843	-
	EREG	36743	41293	27444929	29155518	timepoint_3	Monoctye DC	43	44	1.05781	4.31121e-15	6.90551e-13	chr4	74365145	74388749	+
	PFN1	5237	4938	5976282	6601436	timepoint_1	NK Cells	40	40	0.853723	1.49378e-15	6.96534e-13	chr17	4945652	4949061	-
	KLF6	10063	10571	23419522	27497677	timepoint_1	CD8 T Cells	48	46	0.894726	1.47105e-15	7.01522e-13	chr10	3775996	3785281	-
	KLRB1	10773	13042	9631814	10517440	timepoint_3	NK Cells	42	44	1.10854	2.26089e-15	7.29851e-13	chr12	9594551	9607916	-
	RPS14	197222	267852	23308805	30905878	timepoint_2	CD8 T Cells	44	42	1.02407	8.01535e-16	7.31244e-13	chr5	150442635	150449739	-
	SORL1	1561	2351	19269937	22575071	timepoint_1	Monoctye DC	47	48	1.28556	9.91513e-15	7.70553e-13	chr11	121452314	121633763	+
	CXCR5	2588	2378	30606880	35164519	timepoint_1	B Cells	48	48	0.799778	3.83224e-15	7.73192e-13	chr11	118883892	118897787	+
	GNAI2	7287	7516	19264211	22569906	timepoint_1	Monoctye DC	47	48	0.880398	1.01279e-14	7.84181e-13	chr3	50226292	50259362	+
	FGL2	1505	1317	19269993	22576105	timepoint_1	Monoctye DC	47	48	0.746948	1.02054e-14	7.87282e-13	chr7	77193369	77199848	-
	H3F3B	42759	53833	23463268	31119897	timepoint_2	CD8 T Cells	44	42	0.949318	9.92812e-16	8.68007e-13	chr17	75776434	75785893	-
	CSF2	148	55	19271350	22577367	timepoint_1	Monoctye DC	47	48	0.317207	1.1474e-14	8.81899e-13	chr5	132073789	132076170	+
	IFI6	656	1069	5980863	6605305	timepoint_1	NK Cells	40	40	1.47544	2.18233e-15	9.95474e-13	chr1	27666064	27672198	-
	NR4A3	2272	2212	24385191	30029769	timepoint_2	B Cells	44	44	0.790605	3.80545e-15	1.01076e-12	chr9	99821855	99866891	+
	DDIT4	2809	2672	19268689	22574750	timepoint_1	Monoctye DC	47	48	0.811944	1.32471e-14	1.01447e-12	chr10	72273924	72276036	+
	CD69	14467	15301	23575650	22744227	timepoint_3	CD8 T Cells	43	43	1.09625	2.2243e-15	1.06074e-12	chr12	9752486	9760901	-
	CD79A	38623	41994	30570845	35124903	timepoint_1	B Cells	48	48	0.946374	5.35958e-15	1.07105e-12	chr19	41877120	41881372	+
	RHOU	2047	1753	28471664	31346250	timepoint_2	Monoctye DC	40	43	0.777854	1.12263e-14	1.08056e-12	chr1	228735479	228746664	+
	SLAMF7	695	465	27480977	29196346	timepoint_3	Monoctye DC	43	44	0.629761	6.82189e-15	1.08442e-12	chr1	160739057	160754821	+
	MYL12A	4555	4540	19266943	22572882	timepoint_1	Monoctye DC	47	48	0.850763	1.42542e-14	1.08762e-12	chr18	3247481	3256236	+
	AIF1	3028	2351	23587089	22757177	timepoint_3	CD8 T Cells	43	43	0.804755	2.4234e-15	1.13e-12	chr6	31615217	31617021	+
	PPP1R2	14695	13322	79743916	79329606	timepoint_1	CD4 T Cells	49	49	0.911316	8.3121e-15	1.14745e-12	chr3	195514428	195543386	-
	ITGB1	6942	8653	28466769	31339350	timepoint_2	Monoctye DC	40	43	1.13218	1.2033e-14	1.15291e-12	chr10	32900318	33005792	-
	NKG7	34090	36248	8134495	8143122	timepoint_2	NK Cells	36	39	1.0619	1.49454e-15	1.16148e-12	chr19	51371606	51372701	-
	TRPS1	1595	2392	19269903	22575030	timepoint_1	Monoctye DC	47	48	1.28009	1.55605e-14	1.18299e-12	chr8	115408496	115809673	-
	UBE2L6	1329	1023	27480343	29195788	timepoint_3	Monoctye DC	43	44	0.724533	7.67412e-15	1.21072e-12	chr11	57551656	57568284	-
	BTN3A2	565	397	23429020	27507851	timepoint_1	CD8 T Cells	48	46	0.598472	2.76334e-15	1.23368e-12	chr6	26365159	26378320	+
	ARPC1B	2221	2047	23427364	27506201	timepoint_1	CD8 T Cells	48	46	0.785002	2.7379e-15	1.23368e-12	chr7	99374249	99394816	+
	EVL	3302	3185	23426283	27505063	timepoint_1	CD8 T Cells	48	46	0.82155	2.70534e-15	1.23368e-12	chr14	99971449	100144236	+
	RPS4X	393345	419367	66385586	69564436	timepoint_2	CD4 T Cells	44	45	1.01733	8.19337e-15	1.23685e-12	chrX	72255679	72277248	-
	RNF213	3254	2832	27478418	29193979	timepoint_3	Monoctye DC	43	44	0.819188	8.14441e-15	1.26588e-12	chr17	80260866	80398786	+
	OAZ1	35062	35130	27446610	29161681	timepoint_3	Monoctye DC	43	44	0.943081	8.13657e-15	1.26588e-12	chr19	2269509	2273490	+
	VAMP8	2308	2148	19269190	22575274	timepoint_1	Monoctye DC	47	48	0.794401	1.68545e-14	1.27674e-12	chr2	85561562	85582031	+
	LSP1	7430	7683	19264068	22569739	timepoint_1	Monoctye DC	47	48	0.882639	1.77611e-14	1.34058e-12	chr11	1852970	1892267	+
	CCDC59	16747	15278	79741864	79327650	timepoint_1	CD4 T Cells	49	49	0.917062	9.8399e-15	1.34948e-12	chr12	82223681	82358805	-
	RIPK2	6720	6470	28466991	31341533	timepoint_2	Monoctye DC	40	43	0.874519	1.44528e-14	1.37846e-12	chr8	89757806	89791064	+
	TLN1	2324	1816	79756287	79341112	timepoint_1	CD4 T Cells	49	49	0.785505	1.05049e-14	1.43132e-12	chr9	35696948	35732195	-
	AC007952.4	694	429	8167891	8178941	timepoint_2	NK Cells	36	39	0.617341	1.94722e-15	1.45923e-12	chr17	19112000	19112636	-
	SEMA6B	2473	2088	27479199	29194723	timepoint_3	Monoctye DC	43	44	0.79472	9.84467e-15	1.5189e-12	chr19	4542593	4559684	-
	SELL	388	770	24387075	30031211	timepoint_2	B Cells	44	44	1.61154	5.96417e-15	1.56433e-12	chr1	169690665	169711702	-
	PSME2	4166	3718	27477506	29193093	timepoint_3	Monoctye DC	43	44	0.840036	1.03945e-14	1.59203e-12	chr14	24143362	24147570	-
	HCST	4488	4461	23425097	27503787	timepoint_1	CD8 T Cells	48	46	0.846605	3.73692e-15	1.63358e-12	chr19	35902529	35904377	+
	CDC37	3201	3245	24384262	30028736	timepoint_2	B Cells	44	44	0.823212	6.40724e-15	1.65979e-12	chr19	10391133	10420121	-
	PLK2	1226	1791	28472485	31346212	timepoint_2	Monoctye DC	40	43	1.3269	1.74974e-14	1.6613e-12	chr5	58453982	58460139	-
	ZFAND5	2863	2670	30606605	35164227	timepoint_1	B Cells	48	48	0.81173	8.80761e-15	1.74349e-12	chr9	72351413	72365235	-
	TCIRG1	2691	2553	19268807	22574869	timepoint_1	Monoctye DC	47	48	0.809801	2.41609e-14	1.81709e-12	chr11	68039025	68050895	+
	PPP1R15A	6593	8191	9635994	10522291	timepoint_3	NK Cells	42	44	1.13763	5.73689e-15	1.8239e-12	chr19	48872421	48876058	+
	TMEM230	915	728	23428670	27507520	timepoint_1	CD8 T Cells	48	46	0.67766	4.31273e-15	1.84682e-12	chr20	5068232	5113103	-
	BTG2	13535	15530	66765396	69968273	timepoint_2	CD4 T Cells	44	45	1.09485	1.24238e-14	1.86207e-12	chr1	203305491	203309602	+
	TRIM25	715	477	66778216	69983326	timepoint_2	CD4 T Cells	44	45	0.636582	1.27321e-14	1.89473e-12	chr17	56836387	56914080	-
	HLA-DRA	78697	84775	21661538	22440255	timepoint_3	B Cells	44	45	1.0397	3.24389e-15	2.00195e-12	chr6	32439878	32445046	+
	JDP2	2128	2819	27479544	29193992	timepoint_3	Monoctye DC	43	44	1.2469	1.32699e-14	2.0177e-12	chr14	75427716	75474111	+
	RPL8	217122	232820	66561809	69750983	timepoint_2	CD4 T Cells	44	45	1.02319	1.37683e-14	2.03451e-12	chr8	144789765	144792587	-
	VIM	6211	7744	9636376	10522738	timepoint_3	NK Cells	42	44	1.14169	6.57148e-15	2.05805e-12	chr10	17228241	17237593	+
	HSPA5	12810	12819	28460901	31335184	timepoint_2	Monoctye DC	40	43	0.908948	2.19291e-14	2.0727e-12	chr9	125234853	125241343	-
	IER5	4290	5489	9638297	10524993	timepoint_3	NK Cells	42	44	1.17161	6.718e-15	2.073e-12	chr1	181088700	181092900	+
	HAS1	225	480	19271273	22576942	timepoint_1	Monoctye DC	47	48	1.82096	2.79053e-14	2.0912e-12	chr19	51713112	51723994	-
	DDX17	8670	7646	79749941	79335282	timepoint_1	CD4 T Cells	49	49	0.886512	1.5585e-14	2.1098e-12	chr22	38483438	38507660	-
	RPL32	230865	312853	23275162	30860877	timepoint_2	CD8 T Cells	44	42	1.02182	2.60673e-15	2.18788e-12	chr3	12834485	12841582	-
	EEF1A1	1047201	1052766	78711410	78290162	timepoint_1	CD4 T Cells	49	49	1.01058	1.6305e-14	2.19313e-12	chr6	73515750	73523797	-
	ADAM28	3015	4164	30606453	35162733	timepoint_1	B Cells	48	48	1.20211	1.16925e-14	2.29293e-12	chr8	24294069	24359014	+
	SOCS3	2814	3317	23587303	22756211	timepoint_3	CD8 T Cells	43	43	1.22177	5.11474e-15	2.3331e-12	chr17	78356778	78360077	-
	TMSB10	170915	144726	61893597	53876981	timepoint_3	CD4 T Cells	45	45	0.97284	1.16119e-14	2.38875e-12	chr2	84905656	84906671	+
	CXCL5	96	266	19271402	22577156	timepoint_1	Monoctye DC	47	48	2.36511	3.25522e-14	2.43076e-12	chr4	73995642	73998677	-
	S100B	414	186	62064098	54021521	timepoint_3	CD4 T Cells	45	45	0.516164	1.20114e-14	2.44695e-12	chr21	46598604	46605208	-
	TPST1	203	444	19271295	22576978	timepoint_1	Monoctye DC	47	48	1.86693	3.29795e-14	2.45393e-12	chr7	66205317	66420543	+
	PHLDA2	2187	2981	28471524	31345022	timepoint_2	Monoctye DC	40	43	1.23808	2.71892e-14	2.55834e-12	chr11	2928273	2929420	-
	IFITM2	5503	4703	79753108	79338225	timepoint_1	CD4 T Cells	49	49	0.859102	1.92829e-14	2.57715e-12	chr11	307631	315272	+
	TUBB4B	3082	4050	9639505	10526432	timepoint_3	NK Cells	42	44	1.20328	8.60243e-15	2.61601e-12	chr9	137241287	137243707	+
	OAS3	227	119	24387236	30031862	timepoint_2	B Cells	44	44	0.4257	1.0427e-14	2.66817e-12	chr12	112938444	112973251	+
	PSME1	4494	4486	19267004	22572936	timepoint_1	Monoctye DC	47	48	0.852054	3.63033e-14	2.6917e-12	chr14	24136163	24138967	+
	RUNX3	3663	4799	5977856	6601575	timepoint_1	NK Cells	40	40	1.18621	6.17329e-15	2.75605e-12	chr1	24899511	24965121	-
	ARID4B	9911	10964	24377552	30021017	timepoint_2	B Cells	44	44	0.898326	1.09688e-14	2.77298e-12	chr1	235131634	235328219	-
	TAP1	1118	874	28472593	31347129	timepoint_2	Monoctye DC	40	43	0.710074	2.96051e-14	2.77323e-12	chr6	32845209	32853978	-
	BTG2	2579	2277	5978940	6604097	timepoint_1	NK Cells	40	40	0.799392	6.37419e-15	2.78645e-12	chr1	203305491	203309602	+
	EIF1	125747	126293	21614488	22398737	timepoint_3	B Cells	44	45	0.96935	4.65486e-15	2.79066e-12	chr17	41688885	41692668	+
	CXCL16	7860	9387	27473812	29187424	timepoint_3	Monoctye DC	43	44	1.12412	1.86827e-14	2.82028e-12	chr17	4733533	4739928	-
	YBX1	58092	60411	79700519	79282517	timepoint_1	CD4 T Cells	49	49	1.04537	2.21786e-14	2.94541e-12	chr1	42682418	42703805	+
	BLOC1S1	5802	5538	28467909	31342465	timepoint_2	Monoctye DC	40	43	0.866981	3.17782e-14	2.96357e-12	chr12	55716037	55720087	+
	RPS11	41466	51064	19230032	22526358	timepoint_1	Monoctye DC	47	48	1.05115	4.11535e-14	3.04058e-12	chr19	49496365	49499708	+
	RPL24	27587	34351	19243911	22543071	timepoint_1	Monoctye DC	47	48	1.06286	4.29871e-14	3.16491e-12	chr3	101681091	101686718	-
	BHLHE40	882	1086	62063630	54020621	timepoint_3	CD4 T Cells	45	45	1.41461	1.62443e-14	3.27744e-12	chr3	4979437	4985323	+
	CSNK2B	2268	2115	19269230	22575307	timepoint_1	Monoctye DC	47	48	0.795992	4.73495e-14	3.47389e-12	chr6	31665236	31670343	+
	MT-ND2	19457	23171	5962062	6583203	timepoint_1	NK Cells	40	40	1.07824	8.26857e-15	3.54081e-12	chrM	4470	5511	+
	LIME1	3830	3763	23425755	27504485	timepoint_1	CD8 T Cells	48	46	0.83683	8.92111e-15	3.74383e-12	chr20	63736283	63739103	+
	MAP3K8	922	1127	62063590	54020580	timepoint_3	CD4 T Cells	45	45	1.40433	1.88949e-14	3.77592e-12	chr10	30434021	30461833	+
	PABPC1	89486	85845	79669125	79257083	timepoint_1	CD4 T Cells	49	49	0.964338	2.87842e-14	3.79861e-12	chr8	100685816	100722809	-
	NCF1	2823	2700	19268675	22574722	timepoint_1	Monoctye DC	47	48	0.816383	5.26128e-14	3.8466e-12	chr7	74773962	74789376	+
	IFI44	1223	974	28472488	31347029	timepoint_2	Monoctye DC	40	43	0.72338	4.158e-14	3.8605e-12	chr1	78649796	78664078	+
	MPEG1	4272	5485	28469439	31342518	timepoint_2	Monoctye DC	40	43	1.16622	4.19424e-14	3.87699e-12	chr11	59208510	59212927	-
	STK17A	23780	19220	62040732	54002487	timepoint_3	CD4 T Cells	45	45	0.928574	2.01512e-14	3.989e-12	chr7	43582758	43650713	+
	JMJD1C	6679	8688	30602789	35158209	timepoint_1	B Cells	48	48	1.13222	2.09277e-14	4.06599e-12	chr10	63167221	63521850	-
	VIM	9210	12597	24378253	30019384	timepoint_2	B Cells	44	44	1.11068	1.638e-14	4.09168e-12	chr10	17228241	17237593	+
	NEAT1	9520	12141	30599948	35154756	timepoint_1	B Cells	48	48	1.11004	2.20732e-14	4.24919e-12	chr11	65422774	65445540	+
	RPL39	522598	539687	66256333	69444116	timepoint_2	CD4 T Cells	44	45	0.985408	2.905e-14	4.26263e-12	chrX	119786504	119791630	-
	HSPA1B	469	796	28473242	31347207	timepoint_2	Monoctye DC	40	43	1.54161	4.65692e-14	4.28579e-12	chr6	31827738	31830254	+
	MT1G	8	94	23506019	31173636	timepoint_2	CD8 T Cells	44	42	8.85989	5.35982e-15	4.32558e-12	chr16	56666731	56668065	-
	HCST	9310	8259	79749301	79334669	timepoint_1	CD4 T Cells	49	49	0.891758	3.3384e-14	4.3781e-12	chr19	35902529	35904377	+
	CFL1	22818	23422	28450893	31324581	timepoint_2	Monoctye DC	40	43	0.932353	5.17556e-14	4.7423e-12	chr11	65823022	65862026	-
	IFIT1	347	198	28473364	31347805	timepoint_2	Monoctye DC	40	43	0.518287	5.3304e-14	4.86295e-12	chr10	89392546	89406487	+
	GAPDH	5990	8392	24381473	30023589	timepoint_2	B Cells	44	44	1.13768	2.01926e-14	4.98473e-12	chr12	6534512	6538374	+
	KLF6	9162	10877	23496865	31162853	timepoint_2	CD8 T Cells	44	42	0.895178	6.47243e-15	5.03004e-12	chr10	3775996	3785281	-
	CDC40	2872	2579	28470839	31345424	timepoint_2	Monoctye DC	40	43	0.815645	5.54389e-14	5.03582e-12	chr6	110180141	110254275	+
	MT-ND3	193839	244295	24193624	29787686	timepoint_2	B Cells	44	44	1.02343	2.08218e-14	5.08028e-12	chrM	10059	10404	+
	CREM	2122	2883	9640465	10527599	timepoint_3	NK Cells	42	44	1.24407	1.82135e-14	5.45964e-12	chr10	35126791	35212958	+
	RPLP1	281200	336670	23148385	27171578	timepoint_1	CD8 T Cells	48	46	1.01974	1.35221e-14	5.56344e-12	chr15	69452814	69456205	+
	RUNX3	4108	4673	23586009	22754855	timepoint_3	CD8 T Cells	43	43	1.17905	1.25137e-14	5.58669e-12	chr1	24899511	24965121	-
	OASL	720	1031	79757891	79341897	timepoint_1	CD4 T Cells	49	49	1.43945	4.43526e-14	5.78044e-12	chr12	121019111	121039242	-
	TRIM22	1512	1250	28472199	31346753	timepoint_2	Monoctye DC	40	43	0.750918	6.4181e-14	5.80478e-12	chr11	5689697	5737089	+
	ADORA2B	251	516	19271247	22576906	timepoint_1	Monoctye DC	47	48	1.75476	8.00226e-14	5.83026e-12	chr17	15944917	15975746	+
	CD8A	742	525	9641845	10529957	timepoint_3	NK Cells	42	44	0.647889	2.00679e-14	5.93076e-12	chr2	86784610	86808396	-
	ARID5A	7850	7718	62056662	54013989	timepoint_3	CD4 T Cells	45	45	1.12956	3.08305e-14	6.04595e-12	chr2	96536743	96552634	+
	TMSB4X	45731	49812	21694504	22475218	timepoint_3	B Cells	44	45	1.05129	1.05574e-14	6.1535e-12	chrX	12975110	12977227	+
	CYCS	14395	13074	79744216	79329854	timepoint_1	CD4 T Cells	49	49	0.91299	4.7766e-14	6.18688e-12	chr7	25120091	25125361	-
	OAS2	432	251	66778499	69983552	timepoint_2	CD4 T Cells	44	45	0.554411	4.25416e-14	6.19897e-12	chr12	112978395	113011723	+
	POU2F2	1530	1357	19269968	22576065	timepoint_1	Monoctye DC	47	48	0.757059	8.5765e-14	6.22702e-12	chr19	42086110	42196585	-
	TINAGL1	82	237	19271416	22577185	timepoint_1	Monoctye DC	47	48	2.46704	8.6943e-14	6.29077e-12	chr1	31576485	31587686	+
	ARPC3	13316	14258	19258182	22563164	timepoint_1	Monoctye DC	47	48	0.913957	8.76491e-14	6.32007e-12	chr12	110434823	110450422	-
	CDCP1	225	450	28473486	31347553	timepoint_2	Monoctye DC	40	43	1.81662	7.05748e-14	6.35567e-12	chr3	45082277	45146422	-
	SLC2A3	14148	13493	62050364	54008214	timepoint_3	CD4 T Cells	45	45	1.09569	3.27211e-14	6.35729e-12	chr12	7919230	7936187	-
	ARMH1	5642	4843	79752969	79338085	timepoint_1	CD4 T Cells	49	49	0.862881	4.95346e-14	6.37659e-12	chr1	44674692	44725591	+
	HLA-DPA1	22345	24858	21717890	22500172	timepoint_3	B Cells	44	45	1.0737	1.16081e-14	6.58305e-12	chr6	33064569	33080775	-
	ZNF703	1907	1632	28471804	31346371	timepoint_2	Monoctye DC	40	43	0.777327	7.35487e-14	6.59518e-12	chr8	37695782	37700019	+
	GSPT1	7151	7069	62057361	54014638	timepoint_3	CD4 T Cells	45	45	1.13571	3.53958e-14	6.81385e-12	chr16	11868128	11916082	-
	FGL2	2553	2177	27479119	29194634	timepoint_3	Monoctye DC	43	44	0.80263	4.59706e-14	6.89001e-12	chr7	77193369	77199848	-
	IGHE	136	52	24387327	30031929	timepoint_2	B Cells	44	44	0.31049	2.9195e-14	7.04137e-12	chr14	105597691	105601728	-
	TMSB10	37815	41385	21702420	22483645	timepoint_3	B Cells	44	45	1.05628	1.30752e-14	7.04489e-12	chr2	84905656	84906671	+
	HLA-A	31710	30893	21708525	22494137	timepoint_3	B Cells	44	45	0.940292	1.3094e-14	7.04489e-12	chr6	29941260	29945884	+
	OSER1	9324	8281	79749287	79334647	timepoint_1	CD4 T Cells	49	49	0.892791	5.63368e-14	7.20802e-12	chr20	44195939	44210771	-
	IFI27	98	22	9642489	10530460	timepoint_3	NK Cells	42	44	0.205562	2.54212e-14	7.40853e-12	chr14	94104836	94116698	+
	TPM3	13139	14064	19258359	22563358	timepoint_1	Monoctye DC	47	48	0.913666	1.03847e-13	7.46242e-12	chr1	154155304	154194648	-
	BTN3A2	365	210	5981154	6606164	timepoint_1	NK Cells	40	40	0.520924	1.81053e-14	7.59806e-12	chr6	26365159	26378320	+
	GABARAP	6282	7487	66772649	69976316	timepoint_2	CD4 T Cells	44	45	1.13724	5.41561e-14	7.83695e-12	chr17	7240008	7242449	-
	SELL	2952	3120	62061560	54018587	timepoint_3	CD4 T Cells	45	45	1.21426	4.12272e-14	7.86427e-12	chr1	169690665	169711702	-
	RPL28	421036	372727	61643476	53648980	timepoint_3	CD4 T Cells	45	45	1.01706	4.48158e-14	8.4718e-12	chr19	55385345	55403250	+
	RPL5	20951	24572	9621636	10505910	timepoint_3	NK Cells	42	44	1.07394	2.96022e-14	8.50881e-12	chr1	92832013	92841924	+
	GPR183	624	1000	9641963	10529482	timepoint_3	NK Cells	42	44	1.46744	3.02476e-14	8.57683e-12	chr13	99294539	99307399	-
	DDX21	16338	18548	24371125	30013433	timepoint_2	B Cells	44	44	0.921894	3.67771e-14	8.76924e-12	chr10	68956170	68985068	+
	PSMB3	5145	4881	28468566	31343122	timepoint_2	Monoctye DC	40	43	0.861703	9.84769e-14	8.77973e-12	chr17	38752741	38764225	+
	RPS19	89014	94657	28384697	31253346	timepoint_2	Monoctye DC	40	43	0.965892	9.87474e-14	8.77973e-12	chr19	41860255	41872925	+
	DDX21	22425	21884	66756506	69961919	timepoint_2	CD4 T Cells	44	45	0.931185	6.35284e-14	9.13025e-12	chr10	68956170	68985068	+
	RPL34	191873	230628	23237712	27277620	timepoint_1	CD8 T Cells	48	46	1.02376	2.26396e-14	9.1355e-12	chr4	108620566	108630412	+
	EPG5	903	683	28472808	31347320	timepoint_2	Monoctye DC	40	43	0.687016	1.03372e-13	9.15214e-12	chr18	45847609	45967329	-
	AC020916.1	4813	6383	30604655	35160514	timepoint_1	B Cells	48	48	1.15433	4.87643e-14	9.30201e-12	chr19	13823880	13842928	-
	HAMP	339	184	27481333	29196627	timepoint_3	Monoctye DC	43	44	0.510888	6.37402e-14	9.48554e-12	chr19	35280716	35285143	+
	ARL4C	20553	19293	62043959	54002414	timepoint_3	CD4 T Cells	45	45	1.07845	5.08581e-14	9.52817e-12	chr2	234493041	234497081	-
	ZNF331	12156	13852	21728079	22511178	timepoint_3	B Cells	44	45	1.09982	1.81995e-14	9.547e-12	chr19	53519527	53580269	+
	CD8B	3480	3399	23426105	27504849	timepoint_1	CD8 T Cells	48	46	0.831905	2.42294e-14	9.59254e-12	chr2	86815339	86861924	-
	C5AR2	1111	1580	27480561	29195231	timepoint_3	Monoctye DC	43	44	1.3386	6.63642e-14	9.80648e-12	chr19	47332175	47347329	+
	CCL4	1141	1784	23428444	27506464	timepoint_1	CD8 T Cells	48	46	1.33171	2.59062e-14	1.00465e-11	chr17	36103827	36105621	+
	LIMD2	8517	11155	23421068	27497093	timepoint_1	CD8 T Cells	48	46	1.11554	2.66284e-14	1.00465e-11	chr17	63695888	63701172	-
	RPL3	163037	196345	23266548	27311903	timepoint_1	CD8 T Cells	48	46	1.02574	2.68125e-14	1.00465e-11	chr22	39312882	39320389	-
	JAML	2005	2743	28471706	31345260	timepoint_2	Monoctye DC	40	43	1.24264	1.19576e-13	1.05422e-11	chr11	118193725	118225094	-
	NUB1	3561	3106	66775370	69980697	timepoint_2	CD4 T Cells	44	45	0.832284	7.53974e-14	1.07623e-11	chr7	151341699	151378449	+
	LUC7L3	8639	6654	62055873	54015053	timepoint_3	CD4 T Cells	45	45	0.8849	5.96896e-14	1.10838e-11	chr17	50719565	50756219	+
	TFPI2	21	108	28473690	31347895	timepoint_2	Monoctye DC	40	43	4.67131	1.27254e-13	1.11723e-11	chr7	93885396	93890753	-
	ITGAX	11252	13158	27470420	29183653	timepoint_3	Monoctye DC	43	44	1.1007	7.67054e-14	1.12553e-11	chr16	31355134	31382997	+
	GSTP1	14411	14011	27467261	29182800	timepoint_3	Monoctye DC	43	44	0.91513	7.75754e-14	1.13039e-11	chr11	67583595	67586656	+
	MT2A	3035	2469	8165550	8176901	timepoint_2	NK Cells	36	39	0.812436	1.62177e-14	1.17343e-11	chr16	56608584	56609497	+
	TUBA4A	3873	3993	62060639	54017714	timepoint_3	CD4 T Cells	45	45	1.18448	6.47632e-14	1.19204e-11	chr2	219249710	219278170	-
	RPS27	82167	79211	8086418	8100159	timepoint_2	NK Cells	36	39	0.962753	1.85402e-14	1.21572e-11	chr1	153990762	153992155	+
	HOPX	1793	2285	8166792	8177085	timepoint_2	NK Cells	36	39	1.27272	1.75989e-14	1.21572e-11	chr4	56647988	56681899	-
	HSPA5	6403	5572	8162182	8173798	timepoint_2	NK Cells	36	39	0.86907	1.80624e-14	1.21572e-11	chr9	125234853	125241343	-
	RASAL3	1754	1332	79756857	79341596	timepoint_1	CD4 T Cells	49	49	0.763386	9.65273e-14	1.22753e-11	chr19	15451624	15464544	-
	SNHG8	17078	18112	30592390	35148785	timepoint_1	B Cells	48	48	0.923105	6.64311e-14	1.25579e-11	chr4	118278709	118285316	+
	ECE1	1268	1149	24386195	30030832	timepoint_2	B Cells	44	44	0.73584	5.47206e-14	1.28546e-11	chr1	21217247	21345572	-
	IGHV1-3	4	70	24387459	30031911	timepoint_2	B Cells	44	44	14.2109	5.5136e-14	1.28546e-11	chr14	106005095	106005574	-
	HSPA1B	207	345	62064305	54021362	timepoint_3	CD4 T Cells	45	45	1.9148	7.04766e-14	1.28592e-11	chr6	31827738	31830254	+
	MT-CO1	308057	328916	66470874	69654887	timepoint_2	CD4 T Cells	44	45	1.01882	9.18899e-14	1.30279e-11	chrM	5904	7445	+
	RASSF4	533	876	28473178	31347127	timepoint_2	Monoctye DC	40	43	1.49283	1.54868e-13	1.35399e-11	chr10	44959407	44995891	+
	EMP3	2378	2093	5979141	6604281	timepoint_1	NK Cells	40	40	0.796903	3.31635e-14	1.36445e-11	chr19	48321509	48330553	+
	RPL11	102309	112244	27379363	29084567	timepoint_3	Monoctye DC	43	44	1.03266	9.43293e-14	1.36504e-11	chr1	23691742	23696835	+
	RPL9	150577	181499	23279008	27326749	timepoint_1	CD8 T Cells	48	46	1.02664	3.78415e-14	1.39303e-11	chr4	39452521	39458949	-
	TAGLN2	7144	7409	19264354	22570013	timepoint_1	Monoctye DC	47	48	0.885236	2.044e-13	1.4638e-11	chr1	159918107	159925732	-
	HIST1H1E	828	612	5980691	6605762	timepoint_1	NK Cells	40	40	0.669221	3.7079e-14	1.49621e-11	chr6	26156354	26157107	+
	YPEL2	2666	1854	62061846	54019853	timepoint_3	CD4 T Cells	45	45	0.798959	8.52611e-14	1.54227e-11	chr17	59331655	59401729	+
	PIM1	2677	3714	30606791	35163183	timepoint_1	B Cells	48	48	1.20758	8.25603e-14	1.54675e-11	chr6	37170152	37175428	+
	RPL21	180512	217074	23249073	27291174	timepoint_1	CD8 T Cells	48	46	1.02424	4.28461e-14	1.55007e-11	chr13	27251309	27256691	+
	PIM3	4564	4575	23425021	27503673	timepoint_1	CD8 T Cells	48	46	0.853782	4.36392e-14	1.552e-11	chr22	49960768	49964072	+
	EEF1B2	196709	200335	79561902	79142593	timepoint_1	CD4 T Cells	49	49	1.02377	1.26681e-13	1.60129e-11	chr2	206159585	206162928	+
	TAGLN2	1574	2034	8167011	8177336	timepoint_2	NK Cells	36	39	1.29055	2.55711e-14	1.62594e-11	chr1	159918107	159925732	-
	IFIT3	3798	4741	27477874	29192070	timepoint_3	Monoctye DC	43	44	1.17496	1.16745e-13	1.66644e-11	chr10	89327997	89340971	+
	MIDN	10769	10329	27470903	29186482	timepoint_3	Monoctye DC	43	44	0.902798	1.16162e-13	1.66644e-11	chr19	1248553	1259140	+
	NRIP1	6537	7862	27475135	29188949	timepoint_3	Monoctye DC	43	44	1.13204	1.2141e-13	1.72131e-11	chr21	14961235	15065936	-
	ISG20	1528	1137	8167057	8178233	timepoint_2	NK Cells	36	39	0.743129	2.79434e-14	1.72452e-11	chr15	88636153	88656483	+
	IL10RA	3912	3882	19267586	22573540	timepoint_1	Monoctye DC	47	48	0.847028	2.43992e-13	1.74139e-11	chr11	117986348	118003037	+
	DNAJA1	14322	13738	66764609	69970065	timepoint_2	CD4 T Cells	44	45	0.915296	1.24084e-13	1.74741e-11	chr9	33025273	33039907	+
	RBM39	41116	38817	79717495	79304111	timepoint_1	CD4 T Cells	49	49	0.949031	1.41803e-13	1.78171e-11	chr20	35701347	35742312	-
	RPS15A	79906	91154	28393805	31256849	timepoint_2	Monoctye DC	40	43	1.03617	2.0922e-13	1.82161e-11	chr16	18781295	18790383	-
	HLA-C	33181	36800	23396404	27471448	timepoint_1	CD8 T Cells	48	46	0.944626	5.23901e-14	1.83217e-11	chr6	31268749	31272130	-
	LINC01578	10725	12559	27470947	29184252	timepoint_3	Monoctye DC	43	44	1.10221	1.3095e-13	1.84411e-11	chr15	92819540	92899701	+
	WTAP	4441	6011	19267057	22571411	timepoint_1	Monoctye DC	47	48	1.15533	2.59454e-13	1.84547e-11	chr6	159725585	159756319	+
	TPM3	19199	19620	28454512	31328383	timepoint_2	Monoctye DC	40	43	0.928228	2.20779e-13	1.9143e-11	chr1	154155304	154194648	-
	PASK	4582	4656	62059930	54017051	timepoint_3	CD4 T Cells	45	45	1.16744	1.08922e-13	1.95343e-11	chr2	241106099	241150264	-
	EIF2AK2	575	942	5980944	6605432	timepoint_1	NK Cells	40	40	1.48331	5.09362e-14	2.01659e-11	chr2	37099210	37157065	-
	HLA-F	2104	1951	23427481	27506297	timepoint_1	CD8 T Cells	48	46	0.789793	6.02805e-14	2.07355e-11	chr6	29722775	29738528	+
	IGSF6	2757	2383	27478915	29194428	timepoint_3	Monoctye DC	43	44	0.81357	1.48992e-13	2.08419e-11	chr16	21639550	21652608	-
	ARL4C	8092	8769	23582025	22750759	timepoint_3	CD8 T Cells	43	43	1.12321	4.83034e-14	2.11156e-11	chr2	234493041	234497081	-
	HLA-DRA	62911	76646	19208587	22500776	timepoint_1	Monoctye DC	47	48	1.03993	3.0519e-13	2.16345e-11	chr6	32439878	32445046	+
	FAM107B	7536	9701	30601932	35157196	timepoint_1	B Cells	48	48	1.12046	1.20179e-13	2.23161e-11	chr10	14518557	14774897	-
	MT-ND1	133212	171842	23372815	31001888	timepoint_2	CD8 T Cells	44	42	0.972694	2.9806e-14	2.23364e-11	chrM	3307	4262	+
	TNIP3	13	91	19271485	22577331	timepoint_1	Monoctye DC	47	48	5.97502	3.20655e-13	2.26542e-11	chr4	121131408	121227466	-
	IFI16	4510	4028	66774421	69979775	timepoint_2	CD4 T Cells	44	45	0.852226	1.63013e-13	2.28033e-11	chr1	158999968	159055155	+
	NFKBIA	16397	17750	23413188	27490498	timepoint_1	CD8 T Cells	48	46	0.92201	6.8812e-14	2.32884e-11	chr14	35401511	35404749	-
	RPS21	25217	31415	19246281	22546007	timepoint_1	Monoctye DC	47	48	1.06337	3.41675e-13	2.40583e-11	chr20	62387103	62388520	+
	TMSB10	18194	18583	5963325	6587791	timepoint_1	NK Cells	40	40	0.924775	6.19342e-14	2.4066e-11	chr2	84905656	84906671	+
	NFE2L2	4073	4173	62060439	54017534	timepoint_3	CD4 T Cells	45	45	1.17709	1.36223e-13	2.42234e-11	chr2	177227595	177392697	-
	TRAF4	3850	4008	24383613	30027973	timepoint_2	B Cells	44	44	0.845375	1.05649e-13	2.43607e-11	chr17	28744005	28750956	+
	SBNO2	1819	2011	62062693	54019696	timepoint_3	CD4 T Cells	45	45	1.27015	1.42336e-13	2.50977e-11	chr19	1107637	1174268	-
	ZBTB10	5866	5069	79752745	79337859	timepoint_1	CD4 T Cells	49	49	0.86866	2.01983e-13	2.52275e-11	chr8	80485619	80526265	+
	YBX1	32378	37689	24355085	29994292	timepoint_2	B Cells	44	44	0.945251	1.10933e-13	2.53011e-11	chr1	42682418	42703805	+
	ZFAS1	11504	13885	28462207	31334118	timepoint_2	Monoctye DC	40	43	1.0963	2.93021e-13	2.53023e-11	chr20	49278178	49299600	+
	SAMD9L	478	292	66778453	69983511	timepoint_2	CD4 T Cells	44	45	0.582904	1.84295e-13	2.56096e-11	chr7	93130056	93148385	-
	RAC2	1831	1669	23427754	27506579	timepoint_1	CD8 T Cells	48	46	0.776372	7.9371e-14	2.64356e-11	chr22	37225270	37244448	-
	RPL8	117334	138805	30492134	35028092	timepoint_1	B Cells	48	48	1.02968	1.44163e-13	2.65349e-11	chr8	144789765	144792587	-
	PEG10	670	498	30608798	35166399	timepoint_1	B Cells	48	48	0.646958	1.4641e-13	2.67142e-11	chr7	94656325	94669695	+
	ZBTB10	3414	3274	30606054	35163623	timepoint_1	B Cells	48	48	0.834712	1.53727e-13	2.78073e-11	chr8	80485619	80526265	+
	SSH2	15134	16353	79743477	79326575	timepoint_1	CD4 T Cells	49	49	1.08621	2.24182e-13	2.78344e-11	chr17	29625938	29930276	-
	BNIP3L	4457	5676	28469254	31342327	timepoint_2	Monoctye DC	40	43	1.15674	3.24185e-13	2.78785e-11	chr8	26383054	26505636	+
	NDUFA3	3597	2985	79755014	79339943	timepoint_1	CD4 T Cells	49	49	0.834206	2.35925e-13	2.91201e-11	chr19	54102728	54109257	+
	CD27	4281	3610	79754330	79339318	timepoint_1	CD4 T Cells	49	49	0.847679	2.45462e-13	3.01201e-11	chr12	6444867	6451718	+
	RPL36A	26232	32632	19245266	22544790	timepoint_1	Monoctye DC	47	48	1.06183	4.31511e-13	3.02823e-11	chrX	101390824	101396154	+
	ENO1	5393	6469	66773538	69977334	timepoint_2	CD4 T Cells	44	45	1.14459	2.26897e-13	3.13222e-11	chr1	8861000	8879190	-
	CD1D	968	803	19270530	22576619	timepoint_1	Monoctye DC	47	48	0.708078	4.48479e-13	3.13681e-11	chr1	158179947	158184896	+
	ADA2	1847	1696	19269651	22575726	timepoint_1	Monoctye DC	47	48	0.783791	4.52631e-13	3.15533e-11	chr22	17178790	17258235	-
	DHRS9	636	1067	19270862	22576355	timepoint_1	Monoctye DC	47	48	1.43202	4.55657e-13	3.16591e-11	chr2	169064789	169096167	+
	AC253572.2	3488	3092	27478184	29193719	timepoint_3	Monoctye DC	43	44	0.834393	2.27871e-13	3.1665e-11	chr1	120849674	120850985	-
	GPX4	9865	11987	28463846	31336016	timepoint_2	Monoctye DC	40	43	1.10369	3.78598e-13	3.2425e-11	chr19	1103926	1106791	+
	RUNX3	4899	4947	62059613	54016760	timepoint_3	CD4 T Cells	45	45	1.16014	1.8666e-13	3.2639e-11	chr1	24899511	24965121	-
	HERC5	504	376	24386959	30031605	timepoint_2	B Cells	44	44	0.605815	1.44902e-13	3.26933e-11	chr4	88457119	88506163	+
	EEF2	10636	13679	19260862	22563743	timepoint_1	Monoctye DC	47	48	1.09778	4.91104e-13	3.40094e-11	chr19	3976056	3985463	-
	STX11	928	1119	62063584	54020588	timepoint_3	CD4 T Cells	45	45	1.38534	1.99186e-13	3.45415e-11	chr6	144150517	144191939	+
	PABPC1	6502	8033	9636085	10522449	timepoint_3	NK Cells	42	44	1.1313	1.25706e-13	3.51691e-11	chr8	100685816	100722809	-
	MT-ATP6	100376	97189	8068209	8082181	timepoint_2	NK Cells	36	39	0.966973	5.99116e-14	3.59179e-11	chrM	8527	9207	+
	ARHGDIB	3869	5557	24383594	30026424	timepoint_2	B Cells	44	44	1.16634	1.61678e-13	3.60904e-11	chr12	14942031	14961728	-
	SNHG29	10549	12774	28463162	31335229	timepoint_2	Monoctye DC	40	43	1.09989	4.27571e-13	3.64704e-11	chr17	16438767	16478678	+
	SMDT1	10837	12498	66768094	69971305	timepoint_2	CD4 T Cells	44	45	1.10046	2.95264e-13	4.04937e-11	chr22	42079691	42084284	+
	ACAP1	6959	6093	79751652	79336835	timepoint_1	CD4 T Cells	49	49	0.880144	3.42451e-13	4.17771e-11	chr17	7336529	7351477	+
	RPL34	194172	263334	23311855	30910396	timepoint_2	CD8 T Cells	44	42	1.02261	5.93824e-14	4.29662e-11	chr4	108620566	108630412	+
	GBP1	92	230	21740143	22524800	timepoint_3	B Cells	44	45	2.4129	8.4429e-14	4.32091e-11	chr1	89052319	89065230	-
	RPS19	418899	358616	61645613	53663091	timepoint_3	CD4 T Cells	45	45	0.983548	2.53076e-13	4.3527e-11	chr19	41860255	41872925	+
	ARL4C	15841	15499	27465831	29181312	timepoint_3	Monoctye DC	43	44	0.920935	3.15604e-13	4.35679e-11	chr2	234493041	234497081	-
	IL6ST	10531	9451	79748080	79333477	timepoint_1	CD4 T Cells	49	49	0.902147	3.66735e-13	4.44809e-11	chr5	55935095	55995022	-
	FHIT	5077	3778	62059435	54017929	timepoint_3	CD4 T Cells	45	45	0.854929	2.64265e-13	4.48268e-11	chr3	59747277	61251459	-
	CDKN2D	7262	7141	62057250	54014566	timepoint_3	CD4 T Cells	45	45	1.12974	2.64906e-13	4.48268e-11	chr19	10566460	10569059	-
	CD52	2549	3115	8166036	8176255	timepoint_2	NK Cells	36	39	1.22044	7.75126e-14	4.51791e-11	chr1	26317958	26320523	+
	AHNAK	1913	2499	66777018	69981304	timepoint_2	CD4 T Cells	44	45	1.2465	3.33715e-13	4.54698e-11	chr11	62433542	62556235	-
	CD74	51727	52535	27429945	29144276	timepoint_3	Monoctye DC	43	44	0.955959	3.4435e-13	4.72255e-11	chr5	150400041	150412929	-
	CD36	1471	1312	19270027	22576110	timepoint_1	Monoctye DC	47	48	0.761311	6.98668e-13	4.82242e-11	chr7	80369575	80679277	+
	TMA7	49317	49346	66729614	69934457	timepoint_2	CD4 T Cells	44	45	0.954767	3.59541e-13	4.86725e-11	chr3	48440257	48444208	+
	ADD3	7172	6295	79751439	79336633	timepoint_1	CD4 T Cells	49	49	0.882317	4.17763e-13	5.03789e-11	chr10	109996368	110135565	+
	CTNNB1	11167	14321	19260331	22563101	timepoint_1	Monoctye DC	47	48	1.09466	7.35477e-13	5.05984e-11	chr3	41194741	41260096	+
	SEMA6B	2020	2745	28471691	31345258	timepoint_2	Monoctye DC	40	43	1.23431	6.00435e-13	5.10078e-11	chr19	4542593	4559684	-
	RPL38	258752	262614	79499859	79080314	timepoint_1	CD4 T Cells	49	49	1.02024	4.26576e-13	5.11476e-11	chr17	74203582	74210655	+
	EZR	7952	7776	62056560	54013931	timepoint_3	CD4 T Cells	45	45	1.12345	3.0527e-13	5.12438e-11	chr6	158765741	158819368	-
	RPS23	39195	45031	9603392	10485451	timepoint_3	NK Cells	42	44	1.05203	1.8563e-13	5.12509e-11	chr5	82273320	82278396	-
	TXNIP	4057	3791	5977462	6602583	timepoint_1	NK Cells	40	40	0.846052	1.38233e-13	5.27372e-11	chr1	145992435	145996579	-
	SNX2	2756	4063	24384707	30027918	timepoint_2	B Cells	44	44	1.19715	2.43287e-13	5.37358e-11	chr5	122775079	122834543	+
	TRAF3IP3	4805	4099	79753806	79338829	timepoint_1	CD4 T Cells	49	49	0.857539	4.78597e-13	5.70591e-11	chr1	209756032	209782320	+
	HELB	2966	2557	66775965	69981246	timepoint_2	CD4 T Cells	44	45	0.822624	4.27881e-13	5.75527e-11	chr12	66302545	66347645	+
	SMDT1	3278	5132	23502749	31168598	timepoint_2	CD8 T Cells	44	42	1.18051	8.63312e-14	6.03829e-11	chr22	42079691	42084284	+
	HMGN2	23662	21999	79734949	79320929	timepoint_1	CD4 T Cells	49	49	0.934589	5.09798e-13	6.04356e-11	chr1	26472440	26476642	+
	CNOT6L	14510	15686	79744101	79327242	timepoint_1	CD4 T Cells	49	49	1.08671	5.2695e-13	6.2118e-11	chr4	77713387	77819615	-
	FRMD4B	81	219	9642506	10530263	timepoint_3	NK Cells	42	44	2.47574	2.27992e-13	6.21294e-11	chr3	69168782	69542583	-
	LSP1	1495	1330	23428090	27506918	timepoint_1	CD8 T Cells	48	46	0.757726	1.92149e-13	6.29979e-11	chr11	1852970	1892267	+
	LINC02446	3909	6036	23502118	31167694	timepoint_2	CD8 T Cells	44	42	1.16432	1.02354e-13	6.92807e-11	chr12	10553362	10572688	+
	TUBA1B	3577	3538	19267921	22573884	timepoint_1	Monoctye DC	47	48	0.844267	1.01577e-12	6.96531e-11	chr12	49127782	49131397	-
	HSPA8	14174	16141	66764757	69967662	timepoint_2	CD4 T Cells	44	45	1.08663	5.29359e-13	7.07487e-11	chr11	123057489	123063230	-
	IFI35	743	524	27480929	29196287	timepoint_3	Monoctye DC	43	44	0.66382	5.20858e-13	7.09685e-11	chr17	43006725	43014456	+
	BID	7240	9478	19264258	22567944	timepoint_1	Monoctye DC	47	48	1.11743	1.0386e-12	7.09869e-11	chr22	17734138	17774770	-
	METRNL	776	1059	23589341	22758469	timepoint_3	CD8 T Cells	43	43	1.41449	1.67633e-13	7.17845e-11	chr17	83079609	83095122	+
	CEMIP2	7457	7313	62057055	54014394	timepoint_3	CD4 T Cells	45	45	1.1267	4.34854e-13	7.24171e-11	chr9	71683366	71816690	-
	WHAMM	4616	3790	23585501	22755738	timepoint_3	CD8 T Cells	43	43	0.851021	1.73308e-13	7.27306e-11	chr15	82809628	82836108	+
	NCF2	3991	5109	28469720	31342894	timepoint_2	Monoctye DC	40	43	1.16276	8.62589e-13	7.29826e-11	chr1	183555563	183590876	-
	MT-ND5	90698	76188	61973814	53945519	timepoint_3	CD4 T Cells	45	45	0.965081	4.51601e-13	7.46137e-11	chrM	12337	14148	+
	LINC02446	301	158	66778630	69983645	timepoint_2	CD4 T Cells	44	45	0.500879	5.6869e-13	7.55242e-11	chr12	10553362	10572688	+
	IL1R2	321	561	27481351	29196250	timepoint_3	Monoctye DC	43	44	1.645	5.58442e-13	7.55987e-11	chr2	101991960	102028544	+
	RPS24	533471	523342	79225140	78819586	timepoint_1	CD4 T Cells	49	49	0.986153	6.46886e-13	7.58302e-11	chr10	78033760	78056813	+
	UBC	21358	19884	8147227	8159486	timepoint_2	NK Cells	36	39	0.929758	1.34945e-13	7.65282e-11	chr12	124911604	124917368	-
	PABPC1	19008	21776	24368455	30010205	timepoint_2	B Cells	44	44	0.930303	3.53736e-13	7.7317e-11	chr8	100685816	100722809	-
	NAAA	1601	1449	19269897	22575973	timepoint_1	Monoctye DC	47	48	0.772535	1.14432e-12	7.79587e-11	chr4	75913660	75941013	-
	BCAT1	636	1002	28473075	31347001	timepoint_2	Monoctye DC	40	43	1.43102	9.28733e-13	7.79777e-11	chr12	24810024	24949101	-
	PNP	5112	6432	28468599	31341571	timepoint_2	Monoctye DC	40	43	1.14285	9.29058e-13	7.79777e-11	chr14	20468954	20477094	+
	JUND	53473	59302	27428199	29137509	timepoint_3	Monoctye DC	43	44	1.04386	5.80143e-13	7.80329e-11	chr19	18279694	18281622	-
	CRIP1	13246	12037	79745365	79330891	timepoint_1	CD4 T Cells	49	49	0.913488	6.77508e-13	7.89786e-11	chr14	105486317	105488947	+
	SLC2A3	3272	4750	24384191	30027231	timepoint_2	B Cells	44	44	1.17886	3.6659e-13	7.93005e-11	chr12	7919230	7936187	-
	RPL39	214697	251945	30394771	34914952	timepoint_1	B Cells	48	48	1.02141	4.45157e-13	7.98353e-11	chrX	119786504	119791630	-
	SUMO1	13123	11921	79745488	79331007	timepoint_1	CD4 T Cells	49	49	0.913164	6.96319e-13	8.07229e-11	chr2	202206180	202238608	-
	RPL39	74099	89917	19197399	22487505	timepoint_1	Monoctye DC	47	48	1.03579	1.21971e-12	8.28259e-11	chrX	119786504	119791630	-
	PPP1CB	8695	8452	62055817	54013255	timepoint_3	CD4 T Cells	45	45	1.11677	5.15731e-13	8.45437e-11	chr2	28751640	28802940	+
	BCL3	2513	2250	28471198	31345753	timepoint_2	Monoctye DC	40	43	0.81325	1.01425e-12	8.47891e-11	chr19	44747705	44760044	+
	RPL18	412540	416889	79346071	78926039	timepoint_1	CD4 T Cells	49	49	1.01584	7.37034e-13	8.49736e-11	chr19	48615328	48619184	-
	COBLL1	2062	2914	30607406	35163983	timepoint_1	B Cells	48	48	1.23005	5.00873e-13	8.90662e-11	chr2	164653624	164843679	-
	FAM20A	405	274	19271093	22577148	timepoint_1	Monoctye DC	47	48	0.57748	1.37709e-12	9.32116e-11	chr17	68535113	68601367	-
	LITAF	6868	6764	62057644	54014943	timepoint_3	CD4 T Cells	45	45	1.13148	5.77111e-13	9.38723e-11	chr16	11547722	11636381	-
	SH3BGRL3	7250	7009	9635337	10523473	timepoint_3	NK Cells	42	44	0.885245	3.53029e-13	9.49692e-11	chr1	26280086	26281522	+
	WARS	6397	7673	27475275	29189138	timepoint_3	Monoctye DC	43	44	1.12901	7.37935e-13	9.86248e-11	chr14	100333790	100376805	-
	CALM2	5170	6496	28468541	31341507	timepoint_2	Monoctye DC	40	43	1.14127	1.21889e-12	1.01492e-10	chr2	47160083	47176921	-
	IFNG	258	166	23505769	31173564	timepoint_2	CD8 T Cells	44	42	0.485153	1.588e-13	1.04128e-10	chr12	68154768	68159740	-
	STIM2	2105	2967	30607363	35163930	timepoint_1	B Cells	48	48	1.22684	6.07918e-13	1.063e-10	chr4	26857601	27025381	+
	BCL2A1	3866	3766	30605602	35163131	timepoint_1	B Cells	48	48	0.847891	6.07645e-13	1.063e-10	chr15	79960892	79971196	-
	COX4I1	36780	44453	30572688	35122444	timepoint_1	B Cells	48	48	1.05199	6.14669e-13	1.06592e-10	chr16	85798633	85807054	+
	SH3BP5	2220	2046	30607248	35164851	timepoint_1	B Cells	48	48	0.802185	6.49289e-13	1.11672e-10	chr3	15254353	15341368	-
	MT-ATP6	247083	321317	23258944	30852413	timepoint_2	CD8 T Cells	44	42	0.980576	1.77301e-13	1.12736e-10	chrM	8527	9207	+
	RPS24	408195	421138	66370736	69562665	timepoint_2	CD4 T Cells	44	45	0.984461	8.59172e-13	1.13384e-10	chr10	78033760	78056813	+
	AC253572.2	2304	2186	19269194	22575236	timepoint_1	Monoctye DC	47	48	0.809858	1.69302e-12	1.14227e-10	chr1	120849674	120850985	-
	PDE4A	1222	1037	30608246	35165860	timepoint_1	B Cells	48	48	0.738634	6.78016e-13	1.15665e-10	chr19	10416773	10469630	+
	IER5	7912	8116	30601556	35158781	timepoint_1	B Cells	48	48	0.892848	7.59342e-13	1.28494e-10	chr1	181088700	181092900	+
	MMP14	112	32	27481560	29196779	timepoint_3	Monoctye DC	43	44	0.26893	9.71329e-13	1.28996e-10	chr14	22836560	22849027	+
	CARD16	3530	3149	27478142	29193662	timepoint_3	Monoctye DC	43	44	0.839664	1.0075e-12	1.32958e-10	chr11	105041326	105101431	-
	LAT	4778	4085	79753833	79338843	timepoint_1	CD4 T Cells	49	49	0.859439	1.16293e-12	1.33343e-10	chr16	28984826	28990783	+
	NPM1	69881	76019	66709050	69907784	timepoint_2	CD4 T Cells	44	45	1.03802	1.04584e-12	1.37155e-10	chr5	171387116	171411137	+
	HMGN2	17612	14142	62046900	54007565	timepoint_3	CD4 T Cells	45	45	0.922523	8.57813e-13	1.38458e-10	chr1	26472440	26476642	+
	POLR2J3	8783	7824	79749828	79335104	timepoint_1	CD4 T Cells	49	49	0.895479	1.22598e-12	1.39809e-10	chr7	102537918	102572653	-
	POLR2J3	8783	7824	79749828	79335104	timepoint_1	CD4 T Cells	49	49	0.895479	1.22598e-12	1.39809e-10	chr7	102562133	102572583	-
	HSP90B1	5496	5484	62059016	54016223	timepoint_3	CD4 T Cells	45	45	1.14637	8.73867e-13	1.39972e-10	chr12	103930107	103953645	+
	VDAC1	3444	3557	62061068	54018150	timepoint_3	CD4 T Cells	45	45	1.18658	9.01929e-13	1.43373e-10	chr5	133971871	134004975	-
	PTGER4	2870	2611	28470841	31345392	timepoint_2	Monoctye DC	40	43	0.826341	1.77737e-12	1.47409e-10	chr5	40679915	40693735	+
	RPLP2	402171	414908	66376760	69568895	timepoint_2	CD4 T Cells	44	45	0.984426	1.13169e-12	1.47492e-10	chr11	809965	812880	+
	ADGRE5	992	1523	30608476	35165374	timepoint_1	B Cells	48	48	1.33632	8.81374e-13	1.47951e-10	chr19	14380501	14408725	+
	ARHGEF1	8397	7462	79750214	79335466	timepoint_1	CD4 T Cells	49	49	0.893306	1.3097e-12	1.48548e-10	chr19	41883161	41930150	+
	TMA7	14875	18904	23414710	27489344	timepoint_1	CD8 T Cells	48	46	1.08243	4.62748e-13	1.49382e-10	chr3	48440257	48444208	+
	AC079753.2	191	387	28473520	31347616	timepoint_2	Monoctye DC	40	43	1.8404	1.84154e-12	1.51963e-10	chr2	112817076	112824457	-
	ITGAX	10577	12774	28463134	31335229	timepoint_2	Monoctye DC	40	43	1.09698	1.84676e-12	1.51963e-10	chr16	31355134	31382997	+
	TMSB10	166668	178939	66612263	69804864	timepoint_2	CD4 T Cells	44	45	1.02446	1.18026e-12	1.52872e-10	chr2	84905656	84906671	+
	KPNA2	2728	2217	79755883	79340711	timepoint_1	CD4 T Cells	49	49	0.816941	1.36746e-12	1.54266e-10	chr17	68035708	68046854	+
	SULT1A1	772	620	19270726	22576802	timepoint_1	Monoctye DC	47	48	0.685513	2.36765e-12	1.59232e-10	chr16	28605196	28623625	-
	HIST1H1D	4926	4225	79753685	79338703	timepoint_1	CD4 T Cells	49	49	0.862187	1.43957e-12	1.61532e-10	chr6	26234268	26234933	-
	HMGA1	5851	7738	19265647	22569684	timepoint_1	Monoctye DC	47	48	1.12886	2.41917e-12	1.62177e-10	chr6	34236873	34246231	+
	PRR7	2033	1997	24385430	30029984	timepoint_2	B Cells	44	44	0.79767	7.71644e-13	1.65218e-10	chr5	177446445	177456286	+
	ARL5B	1152	997	19270346	22576425	timepoint_1	Monoctye DC	47	48	0.738727	2.51536e-12	1.68089e-10	chr10	18659431	18681639	+
	VAMP2	14994	11961	62049518	54009746	timepoint_3	CD4 T Cells	45	45	0.916484	1.07163e-12	1.69068e-10	chr17	8159149	8163546	-
	RPS27A	187455	225751	24200008	29806230	timepoint_2	B Cells	44	44	0.977947	7.99856e-13	1.69529e-10	chr2	55231903	55235853	+
	IL2RG	4154	3515	79754457	79339413	timepoint_1	CD4 T Cells	49	49	0.850606	1.52817e-12	1.70562e-10	chrX	71107404	71112108	-
	BTG1	35610	43852	19235888	22533570	timepoint_1	Monoctye DC	47	48	1.05114	2.5659e-12	1.70922e-10	chr12	92140278	92145846	-
	CD302	3534	4553	28470177	31343450	timepoint_2	Monoctye DC	40	43	1.17021	2.08685e-12	1.71048e-10	chr2	159768628	159798255	-
	ITM2B	25166	28047	66753765	69955756	timepoint_2	CD4 T Cells	44	45	1.06344	1.36785e-12	1.76083e-10	chr13	48232612	48270357	+
	RFC1	6714	5888	79751897	79337040	timepoint_1	CD4 T Cells	49	49	0.881568	1.58986e-12	1.76508e-10	chr4	39287456	39366375	-
	NR4A2	3484	3225	5978035	6603149	timepoint_1	NK Cells	40	40	0.838108	4.81284e-13	1.80335e-10	chr2	156324437	156342348	-
	RPL27	238845	245271	66540086	69738532	timepoint_2	CD4 T Cells	44	45	0.979878	1.41244e-12	1.80715e-10	chr17	42998273	43002959	+
	PARP14	1977	1636	66776954	69982167	timepoint_2	CD4 T Cells	44	45	0.789621	1.4398e-12	1.83099e-10	chr3	122680839	122730840	+
	IFI6	3458	3039	66775473	69980764	timepoint_2	CD4 T Cells	44	45	0.838586	1.46062e-12	1.84628e-10	chr1	27666064	27672198	-
	POP5	1040	738	79757571	79342190	timepoint_1	CD4 T Cells	49	49	0.713333	1.67616e-12	1.85109e-10	chr12	120578764	120581402	-
	AL021155.5	202	93	5981317	6606281	timepoint_1	NK Cells	40	40	0.41685	5.27197e-13	1.94073e-10	chr1	11907940	11914298	+
	SEPTIN6	7102	8342	66771829	69975461	timepoint_2	CD4 T Cells	44	45	1.12081	1.55851e-12	1.95822e-10	chrX	119615724	119693370	-
	PFN1	16548	18700	66762383	69965103	timepoint_2	CD4 T Cells	44	45	1.0783	1.58984e-12	1.98569e-10	chr17	4945652	4949061	-
	AC058791.1	5232	5233	62059280	54016474	timepoint_3	CD4 T Cells	45	45	1.1491	1.27043e-12	1.98936e-10	chr7	130936464	130939661	+
	USP18	377	528	62064135	54021179	timepoint_3	CD4 T Cells	45	45	1.60904	1.28363e-12	1.99515e-10	chr22	18150170	18177397	+
	MALAT1	603126	650537	9039461	9879945	timepoint_3	NK Cells	42	44	0.987664	7.55203e-13	2.00588e-10	chr11	65497688	65506516	+
	IRF1	6250	6469	19265248	22570953	timepoint_1	Monoctye DC	47	48	0.883483	3.0227e-12	2.00713e-10	chr5	132481609	132490777	-
	TAGLN2	7254	9970	24380209	30022011	timepoint_2	B Cells	44	44	1.11609	9.67579e-13	2.03027e-10	chr1	159918107	159925732	-
	IFITM3	479	732	8168106	8178638	timepoint_2	NK Cells	36	39	1.52617	3.70521e-13	2.04596e-10	chr11	319676	327537	-
	IL2RG	2872	3591	66776059	69980212	timepoint_2	CD4 T Cells	44	45	1.19309	1.67197e-12	2.07591e-10	chrX	71107404	71112108	-
	CEP78	663	476	5980856	6605898	timepoint_1	NK Cells	40	40	0.650043	5.73904e-13	2.07625e-10	chr9	78236062	78279690	+
	CCL5	2679	3770	23426906	27504478	timepoint_1	CD8 T Cells	48	46	1.19859	6.55594e-13	2.08429e-10	chr17	35871491	35880793	-
	STK17A	26896	26517	66752035	69957286	timepoint_2	CD4 T Cells	44	45	0.94076	1.7055e-12	2.10509e-10	chr7	43582758	43650713	+
	RGCC	27365	31914	28446346	31316089	timepoint_2	Monoctye DC	40	43	1.0593	2.58881e-12	2.11365e-10	chr13	41457550	41470871	+
	HBA1	52	3	21740183	22525027	timepoint_3	B Cells	44	45	0.0556822	4.24811e-13	2.12233e-10	chr16	176680	177522	+
	NR4A2	8790	7839	79749821	79335089	timepoint_1	CD4 T Cells	49	49	0.896481	1.9839e-12	2.17948e-10	chr2	156324437	156342348	-
	PPDPF	21205	23753	66757726	69960050	timepoint_2	CD4 T Cells	44	45	1.06886	1.79174e-12	2.19861e-10	chr20	63520765	63522206	+
	FCGRT	3346	2780	79755265	79340148	timepoint_1	CD4 T Cells	49	49	0.835196	2.04574e-12	2.23571e-10	chr19	49506816	49526428	+
	CD69	44985	44980	66733946	69938823	timepoint_2	CD4 T Cells	44	45	0.954099	1.84217e-12	2.24734e-10	chr12	9752486	9760901	-
	MTRNR2L1	553	367	27481119	29196444	timepoint_3	Monoctye DC	43	44	0.624667	1.71976e-12	2.25536e-10	chr17	22523111	22524663	+
	LPP	1692	1300	79756919	79341628	timepoint_1	CD4 T Cells	49	49	0.772347	2.07886e-12	2.26014e-10	chr3	188153284	188890671	+
	IGLC6	175	378	30609293	35166519	timepoint_1	B Cells	48	48	1.88008	1.37594e-12	2.29137e-10	chr22	22919535	22919851	+
	RPS16	114707	137298	24272756	29894683	timepoint_2	B Cells	44	44	0.971979	1.10583e-12	2.2974e-10	chr19	39433137	39435949	-
	IER5	5805	5607	28467906	31342396	timepoint_2	Monoctye DC	40	43	0.877329	2.84827e-12	2.31648e-10	chr1	181088700	181092900	+
	PGAP1	929	684	66778002	69983119	timepoint_2	CD4 T Cells	44	45	0.702558	1.91505e-12	2.32274e-10	chr2	196833004	196927796	-
	PICALM	5452	5244	28468259	31342759	timepoint_2	Monoctye DC	40	43	0.873657	2.89883e-12	2.33947e-10	chr11	85957175	86069882	-
	IL10RA	5960	5767	28467751	31342236	timepoint_2	Monoctye DC	40	43	0.878897	2.88871e-12	2.33947e-10	chr11	117986348	118003037	+
	IFIH1	1243	964	66777688	69982839	timepoint_2	CD4 T Cells	44	45	0.740027	1.94022e-12	2.33975e-10	chr2	162267074	162318684	-
	NPC2	16337	16655	28457374	31331348	timepoint_2	Monoctye DC	40	43	0.92599	2.93628e-12	2.36061e-10	chr14	74476192	74494177	-
	RPL32	42735	48924	9599852	10481558	timepoint_3	NK Cells	42	44	1.0483	9.23284e-13	2.42166e-10	chr3	12834485	12841582	-
	PRRC2C	34115	33875	66744816	69949928	timepoint_2	CD4 T Cells	44	45	0.947493	2.06519e-12	2.47622e-10	chr1	171485551	171593511	+
	EZR	11276	12291	79747335	79330637	timepoint_1	CD4 T Cells	49	49	1.09572	2.3701e-12	2.5635e-10	chr6	158765741	158819368	-
	ARRDC3	4415	4182	28469296	31343821	timepoint_2	Monoctye DC	40	43	0.860374	3.21454e-12	2.57445e-10	chr5	91368631	91383317	-
	CCL4L2	1710	1314	8166875	8178056	timepoint_2	NK Cells	36	39	0.767408	4.82009e-13	2.59333e-10	chr17	36210924	36212878	+
	SAMD9	2481	2113	66776450	69981690	timepoint_2	CD4 T Cells	44	45	0.812671	2.28519e-12	2.72444e-10	chr7	93099513	93118023	-
	TMSB4X	146885	152103	27334787	29044708	timepoint_3	Monoctye DC	43	44	0.974693	2.14938e-12	2.80127e-10	chrX	12975110	12977227	+
	DRAP1	3337	3297	19268161	22574125	timepoint_1	Monoctye DC	47	48	0.843342	4.32074e-12	2.86e-10	chr11	65919274	65921563	+
	PDCD4	9295	9946	23580822	22749582	timepoint_3	CD8 T Cells	43	43	1.10909	7.10985e-13	2.92522e-10	chr10	110871795	110900006	+
	MT-CO1	48165	55609	5933354	6550765	timepoint_1	NK Cells	40	40	1.04535	8.2672e-13	2.94018e-10	chrM	5904	7445	+
	ANTXR2	891	1323	28472820	31346680	timepoint_2	Monoctye DC	40	43	1.3487	3.69922e-12	2.95136e-10	chr4	79901146	80125454	-
	GJB2	119	289	19271379	22577133	timepoint_1	Monoctye DC	47	48	2.07297	4.48469e-12	2.95919e-10	chr13	20187463	20192938	-
	CCL5	1042	797	27480630	29196014	timepoint_3	Monoctye DC	43	44	0.719943	2.33103e-12	3.01819e-10	chr17	35871491	35880793	-
	MT-ND3	187697	203919	27293975	28992892	timepoint_3	Monoctye DC	43	44	1.02261	2.34459e-12	3.01819e-10	chrM	10059	10404	+
	SAT1	5390	5951	23584727	22753577	timepoint_3	CD8 T Cells	43	43	1.14437	7.53292e-13	3.03968e-10	chrX	23783173	23786226	+
	SRSF2	14528	13750	62049984	54007957	timepoint_3	CD4 T Cells	45	45	1.08736	1.98164e-12	3.05741e-10	chr17	76734115	76737374	-
	SPP1	340	221	19271158	22577201	timepoint_1	Monoctye DC	47	48	0.554823	5.02117e-12	3.3028e-10	chr4	87975650	87983426	+
	S100B	439	270	66778492	69983533	timepoint_2	CD4 T Cells	44	45	0.586869	2.81702e-12	3.33953e-10	chr21	46598604	46605208	-
	HLA-F	5914	5152	79752697	79337776	timepoint_1	CD4 T Cells	49	49	0.875717	3.15742e-12	3.39754e-10	chr6	29722775	29738528	+
	DAD1	2564	3231	66776367	69980572	timepoint_2	CD4 T Cells	44	45	1.20243	2.90747e-12	3.42738e-10	chr14	22564907	22589224	-
	TRBC1	14381	13153	79744230	79329775	timepoint_1	CD4 T Cells	49	49	0.919401	3.21103e-12	3.4376e-10	chr7	142791694	142793368	+
	AL161421.1	1862	2531	28471849	31345472	timepoint_2	Monoctye DC	40	43	1.23466	4.37707e-12	3.47895e-10	chr13	48974967	48976867	-
	VAMP5	2020	1706	27479652	29195105	timepoint_3	Monoctye DC	43	44	0.794942	2.76131e-12	3.53297e-10	chr2	85584431	85593406	+
	TRBC2	4813	4890	23424772	27503358	timepoint_1	CD8 T Cells	48	46	0.865356	1.13938e-12	3.56831e-10	chr7	142801041	142802748	+
	IFRD1	4783	4759	30604685	35162138	timepoint_1	B Cells	48	48	0.866038	2.1831e-12	3.57875e-10	chr7	112422968	112481017	+
	MIR155HG	1341	1163	30608127	35165734	timepoint_1	B Cells	48	48	0.754871	2.18285e-12	3.57875e-10	chr21	25561909	25575168	+
	MICOS10	3252	4016	66775679	69979787	timepoint_2	CD4 T Cells	44	45	1.17838	3.10253e-12	3.63689e-10	chr1	19484403	19629821	+
	IRF2BP2	14025	13701	27467647	29183110	timepoint_3	Monoctye DC	43	44	0.919511	2.86096e-12	3.63827e-10	chr1	234604269	234609525	-
	IL22	1	39	62064511	54021668	timepoint_3	CD4 T Cells	45	45	44.8064	2.4165e-12	3.70112e-10	chr12	68248242	68253604	-
	IPO7	1291	1826	28472420	31346177	timepoint_2	Monoctye DC	40	43	1.28472	4.7535e-12	3.76388e-10	chr11	9384652	9448127	+
	HOTAIRM1	683	447	79757928	79342481	timepoint_1	CD4 T Cells	49	49	0.657894	3.57087e-12	3.80343e-10	chr7	27095647	27100265	+
	MYOM2	150	302	8168435	8179068	timepoint_2	NK Cells	36	39	2.01068	7.53504e-13	3.95269e-10	chr8	2045046	2165552	+
	RGS1	24309	22681	79734302	79320247	timepoint_1	CD4 T Cells	49	49	0.937917	3.80134e-12	4.02846e-10	chr1	192575763	192580024	+
	RPS5	14739	17419	9627848	10513063	timepoint_3	NK Cells	42	44	1.08218	1.57763e-12	4.08685e-10	chr19	58386400	58394806	+
	DDX5	77494	64994	61987018	53956713	timepoint_3	CD4 T Cells	45	45	0.963563	2.8299e-12	4.30288e-10	chr17	64498254	64508199	-
	EEF1B2	20861	24506	28452850	31323497	timepoint_2	Monoctye DC	40	43	1.06702	5.60915e-12	4.42159e-10	chr2	206159585	206162928	+
	SQSTM1	7129	8759	28466582	31339244	timepoint_2	Monoctye DC	40	43	1.11599	5.62629e-12	4.42159e-10	chr5	179806398	179838078	+
	RNF213	2449	2343	23427136	27505905	timepoint_1	CD8 T Cells	48	46	0.814864	1.45785e-12	4.49855e-10	chr17	80260866	80398786	+
	TNFSF10	223	414	21740012	22524616	timepoint_3	B Cells	44	45	1.79182	9.29673e-13	4.53659e-10	chr3	172505508	172523475	-
	CALM1	19841	20546	23570276	22738982	timepoint_3	CD8 T Cells	43	43	1.07332	1.15499e-12	4.57267e-10	chr14	90396502	90408268	+
	ARPC2	19245	19761	28454466	31328242	timepoint_2	Monoctye DC	40	43	0.932664	5.91215e-12	4.6289e-10	chr2	218217141	218254356	+
	FOXP1	2544	2209	27479128	29194602	timepoint_3	Monoctye DC	43	44	0.817309	3.85772e-12	4.8763e-10	chr3	70952817	71583993	-
	HNRNPA1	10919	13960	19260579	22563462	timepoint_1	Monoctye DC	47	48	1.0913	7.58263e-12	4.97207e-10	chr12	54280193	54287088	+
	SLC11A1	10840	13048	28462871	31334955	timepoint_2	Monoctye DC	40	43	1.09332	6.47892e-12	5.0538e-10	chr2	218382029	218396894	+
	ARPC2	7495	7291	9635092	10523191	timepoint_3	NK Cells	42	44	0.89076	2.00289e-12	5.12519e-10	chr2	218217141	218254356	+
	PABPC1	22805	23501	23567312	22736027	timepoint_3	CD8 T Cells	43	43	1.06813	1.32083e-12	5.13241e-10	chr8	100685816	100722809	-
	UBC	57832	57461	21682403	22467569	timepoint_3	B Cells	44	45	0.958967	1.07852e-12	5.14333e-10	chr12	124911604	124917368	-
	CXCL3	7357	9581	19264141	22567841	timepoint_1	Monoctye DC	47	48	1.11161	7.94402e-12	5.18459e-10	chr4	74036589	74038807	-
	RPL23	21423	26721	19250075	22550701	timepoint_1	Monoctye DC	47	48	1.06467	7.95615e-12	5.18459e-10	chr17	38847860	38853764	-
	CD9	1272	1743	27480400	29195068	timepoint_3	Monoctye DC	43	44	1.28979	4.14264e-12	5.20509e-10	chr12	6199715	6238271	+
	CLEC10A	862	715	19270636	22576707	timepoint_1	Monoctye DC	47	48	0.708011	8.11999e-12	5.27498e-10	chr17	7074537	7080307	-
	COX8A	8614	8540	28465097	31339463	timepoint_2	Monoctye DC	40	43	0.900507	6.92885e-12	5.38474e-10	chr11	63974620	63976543	+
	GPR183	2736	4005	24384727	30027976	timepoint_2	B Cells	44	44	1.18869	2.61931e-12	5.38832e-10	chr13	99294539	99307399	-
	PIM1	2885	3010	62061627	54018697	timepoint_3	CD4 T Cells	45	45	1.19866	3.64532e-12	5.50286e-10	chr6	37170152	37175428	+
	RAB20	2135	2767	27479537	29194044	timepoint_3	Monoctye DC	43	44	1.21989	4.47471e-12	5.58886e-10	chr13	110523066	110561722	-
	RPL15	74389	84763	28399322	31263240	timepoint_2	Monoctye DC	40	43	1.03498	7.24042e-12	5.60612e-10	chr3	23916545	23924374	+
	ATP13A3	7245	8889	28466466	31339114	timepoint_2	Monoctye DC	40	43	1.11442	7.28908e-12	5.62304e-10	chr3	194402672	194498364	-
	FAM102A	2212	3155	23427373	27505093	timepoint_1	CD8 T Cells	48	46	1.21483	1.86421e-12	5.6691e-10	chr9	127940582	127980989	-
	RBL2	3425	2862	79755186	79340066	timepoint_1	CD4 T Cells	49	49	0.839998	5.56408e-12	5.86688e-10	chr16	53433977	53491648	+
	TCN2	587	449	19270911	22576973	timepoint_1	Monoctye DC	47	48	0.652904	9.1592e-12	5.93171e-10	chr22	30607003	30627271	+
	EPB41L4A-AS1	5438	7241	23424147	27501007	timepoint_1	CD8 T Cells	48	46	1.13413	2.02917e-12	6.0826e-10	chr5	112160526	112164818	+
	ETV7	211	105	28473500	31347898	timepoint_2	Monoctye DC	40	43	0.452003	7.95427e-12	6.11372e-10	chr6	36354091	36387800	-
	NFKBIZ	2038	2731	9640549	10527751	timepoint_3	NK Cells	42	44	1.22705	2.42433e-12	6.12888e-10	chr3	101827991	101861022	+
	ATP6V0E1	3045	3774	66775886	69980029	timepoint_2	CD4 T Cells	44	45	1.18265	5.33329e-12	6.21714e-10	chr5	172983771	173035445	+
	SLA	4071	5003	27477601	29191808	timepoint_3	Monoctye DC	43	44	1.15674	5.06445e-12	6.28801e-10	chr8	133036728	133102912	-
	CD3D	7231	7563	23422354	27500685	timepoint_1	CD8 T Cells	48	46	0.890835	2.18764e-12	6.46526e-10	chr11	118338954	118342744	-
	CYBA	8631	10008	66770300	69973795	timepoint_2	CD4 T Cells	44	45	1.10644	5.6203e-12	6.51551e-10	chr16	88643289	88651054	-
	CD300A	846	700	19270652	22576722	timepoint_1	Monoctye DC	47	48	0.706267	1.02308e-11	6.60533e-10	chr17	74466399	74484794	+
	RPS24	122631	138663	28351080	31209340	timepoint_2	Monoctye DC	40	43	1.02706	8.67749e-12	6.64525e-10	chr10	78033760	78056813	+
	TPT1	193820	233646	24193643	29798335	timepoint_2	B Cells	44	44	0.978909	3.33318e-12	6.7903e-10	chr13	45333471	45341370	-
	TCF7	18395	17011	79740216	79325917	timepoint_1	CD4 T Cells	49	49	0.929607	6.7658e-12	7.09834e-10	chr5	134114681	134151865	+
	ANXA2	10811	10450	27470861	29186361	timepoint_3	Monoctye DC	43	44	0.909826	5.80164e-12	7.16093e-10	chr15	60347134	60402883	-
	RFLNB	5819	6985	27475853	29189826	timepoint_3	Monoctye DC	43	44	1.12986	5.92073e-12	7.26518e-10	chr17	439978	445939	-
	NDUFS5	19917	21200	79738694	79321728	timepoint_1	CD4 T Cells	49	49	1.06999	7.05858e-12	7.36867e-10	chr1	39026318	39034636	+
	RBM38	12818	15984	30596650	35150913	timepoint_1	B Cells	48	48	1.08539	4.54894e-12	7.39926e-10	chr20	57391396	57409333	+
	RICTOR	1680	1449	28472031	31346554	timepoint_2	Monoctye DC	40	43	0.783418	9.79718e-12	7.47543e-10	chr5	38937920	39074399	-
	CIB1	14082	13325	62050430	54008382	timepoint_3	CD4 T Cells	45	45	1.08712	5.03831e-12	7.55135e-10	chr15	90229975	90234047	-
	KLF4	19299	19834	28454412	31328169	timepoint_2	Monoctye DC	40	43	0.93349	1.01221e-11	7.69538e-10	chr9	107484852	107490482	-
	C1QC	84	19	27481588	29196792	timepoint_3	Monoctye DC	43	44	0.212903	6.30952e-12	7.69724e-10	chr1	22643633	22648110	+
	RPS13	323176	276325	61741336	53745382	timepoint_3	CD4 T Cells	45	45	0.982327	5.19278e-12	7.72766e-10	chr11	17074388	17077715	-
	MT-ND2	129101	138448	28344610	31209555	timepoint_2	Monoctye DC	40	43	0.974072	1.02299e-11	7.74927e-10	chrM	4470	5511	+
	TENT5C	3108	3218	62061404	54018489	timepoint_3	CD4 T Cells	45	45	1.18954	5.27116e-12	7.78907e-10	chr1	117606048	117628389	+
	IGLV1-47	1	50	24387462	30031931	timepoint_2	B Cells	44	44	40.6025	3.91595e-12	7.9008e-10	chr22	22357739	22358260	+
	LILRB1	2030	1723	27479642	29195088	timepoint_3	Monoctye DC	43	44	0.798908	6.62402e-12	8.0342e-10	chr19	54617158	54637528	+
	ECE1	1130	870	66777801	69982933	timepoint_2	CD4 T Cells	44	45	0.734654	7.02755e-12	8.10214e-10	chr1	21217247	21345572	-
	DNAJA1	4438	3802	8164147	8175568	timepoint_2	NK Cells	36	39	0.855563	1.58781e-12	8.12612e-10	chr9	33025273	33039907	+
	PFKFB3	5539	5353	28468172	31342650	timepoint_2	Monoctye DC	40	43	0.877809	1.08557e-11	8.19369e-10	chr10	6144934	6254644	+
	RNF213	6646	6170	66772285	69977633	timepoint_2	CD4 T Cells	44	45	0.885863	7.3815e-12	8.46372e-10	chr17	80260866	80398786	+
	MGAT1	5304	6399	27476368	29190412	timepoint_3	Monoctye DC	43	44	1.13558	7.10043e-12	8.56255e-10	chr5	180784782	180815652	-
	RBM38	4070	5518	23425515	27502730	timepoint_1	CD8 T Cells	48	46	1.15475	2.93812e-12	8.56259e-10	chr20	57391396	57409333	+
	RPLP0	11420	13621	9631167	10516861	timepoint_3	NK Cells	42	44	1.09216	3.47317e-12	8.6759e-10	chr12	120196699	120201235	-
	KIAA0930	757	615	19270741	22576807	timepoint_1	Monoctye DC	47	48	0.693458	1.3734e-11	8.8399e-10	chr22	45190338	45240769	-
	CWC15	2043	1807	28471668	31346196	timepoint_2	Monoctye DC	40	43	0.803385	1.17588e-11	8.84351e-10	chr11	94962620	94973586	-
	TMSB4X	196746	175159	61867766	53846548	timepoint_3	CD4 T Cells	45	45	1.02283	6.04541e-12	8.87068e-10	chrX	12975110	12977227	+
	TRDC	1004	796	5980515	6605578	timepoint_1	NK Cells	40	40	0.71784	2.53777e-12	8.87502e-10	chr14	22462932	22465787	+
	TMSB4X	61920	69957	23367665	27438291	timepoint_1	CD8 T Cells	48	46	0.962281	3.08815e-12	8.87653e-10	chrX	12975110	12977227	+
	CD3G	3574	3557	23426011	27504691	timepoint_1	CD8 T Cells	48	46	0.847678	3.25817e-12	9.23869e-10	chr11	118344344	118355161	+
	TSTD1	1740	1605	23427845	27506643	timepoint_1	CD8 T Cells	48	46	0.785647	3.30491e-12	9.24627e-10	chr1	161037631	161038977	-
	PTPRC	5426	5589	19266072	22571833	timepoint_1	Monoctye DC	47	48	0.879216	1.46999e-11	9.43267e-10	chr1	198638457	198757476	+
	ADM	2426	2337	19269072	22575085	timepoint_1	Monoctye DC	47	48	0.82226	1.48407e-11	9.49401e-10	chr11	10305073	10307397	+
	RALGPS2	2197	3271	24385266	30028710	timepoint_2	B Cells	44	44	1.20902	4.77108e-12	9.53443e-10	chr1	178725147	178921841	+
	IRF1	20639	19175	79737972	79323753	timepoint_1	CD4 T Cells	49	49	0.933934	9.27627e-12	9.63584e-10	chr5	132481609	132490777	-
	EPSTI1	1281	1066	28472430	31346937	timepoint_2	Monoctye DC	40	43	0.755862	1.31185e-11	9.83091e-10	chr13	42886388	42992271	-
	LAPTM5	31591	38946	19239907	22538476	timepoint_1	Monoctye DC	47	48	1.0523	1.57856e-11	1.00677e-09	chr1	30732469	30757774	-
	CNOT6L	3998	4491	23586119	22755037	timepoint_3	CD8 T Cells	43	43	1.16431	2.65768e-12	1.01393e-09	chr4	77713387	77819615	-
	VMO1	659	985	27481013	29195826	timepoint_3	Monoctye DC	43	44	1.40688	8.73798e-12	1.04771e-09	chr17	4785285	4786433	-
	TUBA1A	21789	24333	66757142	69959470	timepoint_2	CD4 T Cells	44	45	1.06561	9.37351e-12	1.06894e-09	chr12	49184795	49189080	-
	DUSP1	51770	57321	27429902	29139490	timepoint_3	Monoctye DC	43	44	1.04218	8.97073e-12	1.0695e-09	chr5	172768096	172771195	-
	ATP6V1F	7827	9973	30601641	35156924	timepoint_1	B Cells	48	48	1.10905	6.78518e-12	1.09518e-09	chr7	128862856	128865847	+
	SMDT1	3886	4373	23586231	22755155	timepoint_3	CD8 T Cells	43	43	1.16639	2.92291e-12	1.0952e-09	chr22	42079691	42084284	+
	ZFP36	6563	8631	23423022	27499617	timepoint_1	CD8 T Cells	48	46	1.12011	4.00342e-12	1.10531e-09	chr19	39406847	39409412	+
	PTMA	44675	42663	8123910	8136707	timepoint_2	NK Cells	36	39	0.953704	2.21754e-12	1.10787e-09	chr2	231706895	231713541	+
	HIST2H2AC	5399	4949	66773532	69978854	timepoint_2	CD4 T Cells	44	45	0.874674	9.96384e-12	1.13011e-09	chr1	149886975	149887364	+
	RNASEK	13835	16463	28459876	31331540	timepoint_2	Monoctye DC	40	43	1.08085	1.54611e-11	1.15452e-09	chr17	7012417	7014532	+
	AC245014.3	1436	1995	28472275	31346008	timepoint_2	Monoctye DC	40	43	1.26189	1.56552e-11	1.16487e-09	chr1	145281116	145281462	+
	RPL36A	197367	202443	66581564	69781360	timepoint_2	CD4 T Cells	44	45	0.978746	1.04812e-11	1.18241e-09	chrX	101390824	101396154	+
	YBX3	7463	7082	27474209	29189729	timepoint_3	Monoctye DC	43	44	0.893203	1.01104e-11	1.19856e-09	chr12	10699089	10723323	-
	EBI3	81	18	27481591	29196793	timepoint_3	Monoctye DC	43	44	0.209168	1.028e-11	1.21183e-09	chr19	4229523	4237528	+
	RPS11	122576	146992	24264887	29884989	timepoint_2	B Cells	44	44	0.973803	6.14759e-12	1.21693e-09	chr19	49496365	49499708	+
	RPL13A	47171	53802	9595416	10476680	timepoint_3	NK Cells	42	44	1.0444	4.95937e-12	1.22426e-09	chr19	49487554	49492308	+
	RHOH	8658	8972	30600810	35157925	timepoint_1	B Cells	48	48	0.901973	7.79784e-12	1.24902e-09	chr4	40191053	40246967	+
	RPS16	47448	57941	19224050	22519481	timepoint_1	Monoctye DC	47	48	1.04234	1.9751e-11	1.25587e-09	chr19	39433137	39435949	-
	IRAK3	2776	3504	27478896	29193307	timepoint_3	Monoctye DC	43	44	1.1881	1.07326e-11	1.25812e-09	chr12	66189195	66254622	+
	LAMTOR4	7325	6492	79751286	79336436	timepoint_1	CD4 T Cells	49	49	0.890923	1.25285e-11	1.295e-09	chr7	100148907	100155944	+
	SELL	1058	909	23428527	27507339	timepoint_1	CD8 T Cells	48	46	0.731779	4.77184e-12	1.30036e-09	chr1	169690665	169711702	-
	CWC15	9268	8779	66769663	69975024	timepoint_2	CD4 T Cells	44	45	0.90386	1.1606e-11	1.30229e-09	chr11	94962620	94973586	-
	GSTK1	3486	3258	28470225	31344745	timepoint_2	Monoctye DC	40	43	0.848903	1.80297e-11	1.33681e-09	chr7	143244093	143270854	+
	ZFAS1	28305	30739	30581163	35136158	timepoint_1	B Cells	48	48	0.945254	8.43818e-12	1.34135e-09	chr20	49278178	49299600	+
	PLIN2	8438	10253	28465273	31337750	timepoint_2	Monoctye DC	40	43	1.10369	1.84889e-11	1.36603e-09	chr9	19108375	19149290	-
	PLAC8	1979	1740	5979540	6604634	timepoint_1	NK Cells	40	40	0.796071	4.01126e-12	1.37981e-09	chr4	83090048	83137075	-
	MCL1	3987	4474	23586130	22755054	timepoint_3	CD8 T Cells	43	43	1.1631	3.89849e-12	1.43512e-09	chr1	150574551	150579738	-
	UBC	94759	96279	66684172	69887524	timepoint_2	CD4 T Cells	44	45	0.969512	1.28966e-11	1.43941e-09	chr12	124911604	124917368	-
	HSPA1A	269	469	66778662	69983334	timepoint_2	CD4 T Cells	44	45	1.66365	1.30153e-11	1.44497e-09	chr6	31815543	31817946	+
	TMEM107	231	119	5981288	6606255	timepoint_1	NK Cells	40	40	0.466427	4.27296e-12	1.44612e-09	chr17	8172457	8176399	-
	LMNA	19012	18840	27462660	29177971	timepoint_3	Monoctye DC	43	44	0.93274	1.24229e-11	1.44816e-09	chr1	156082573	156140089	+
	ECE1	1003	1170	62063509	54020537	timepoint_3	CD4 T Cells	45	45	1.34017	9.97619e-12	1.45368e-09	chr1	21217247	21345572	-
	S100A4	9091	8158	79749520	79334770	timepoint_1	CD4 T Cells	49	49	0.902072	1.423e-11	1.46367e-09	chr1	153543613	153550136	-
	TNFSF14	745	1124	28472966	31346879	timepoint_2	Monoctye DC	40	43	1.37039	2.00191e-11	1.4739e-09	chr19	6661253	6670588	-
	DHRS9	734	1109	28472977	31346894	timepoint_2	Monoctye DC	40	43	1.37237	2.01289e-11	1.4768e-09	chr2	169064789	169096167	+
	MYL6	18761	20544	19252737	22556878	timepoint_1	Monoctye DC	47	48	0.934695	2.34538e-11	1.4868e-09	chr12	56158161	56163496	+
	NARF	1440	1605	62063072	54020102	timepoint_3	CD4 T Cells	45	45	1.28052	1.02805e-11	1.4877e-09	chr17	82458180	82490537	+
	GIMAP7	7937	7703	62056575	54014004	timepoint_3	CD4 T Cells	45	45	1.11501	1.05242e-11	1.51253e-09	chr7	150514872	150521073	+
	AKAP13	7458	9115	28466253	31338888	timepoint_2	Monoctye DC	40	43	1.11012	2.11061e-11	1.5431e-09	chr15	85380571	85749358	+
	NME2	6647	5658	23583470	22753870	timepoint_3	CD8 T Cells	43	43	0.882275	4.27931e-12	1.54815e-09	chr17	51165435	51171747	+
	GBP1	798	579	66778133	69983224	timepoint_2	CD4 T Cells	44	45	0.692337	1.40573e-11	1.55244e-09	chr1	89052319	89065230	-
	MT-CO1	323248	337790	27158424	28859021	timepoint_3	Monoctye DC	43	44	0.9836	1.38574e-11	1.60646e-09	chrM	5904	7445	+
	EIF4A1	13603	15457	24373860	30016524	timepoint_2	B Cells	44	44	0.922727	8.34256e-12	1.636e-09	chr17	7572706	7579006	+
	SYAP1	3903	3960	62060609	54017747	timepoint_3	CD4 T Cells	45	45	1.16566	1.15164e-11	1.64386e-09	chrX	16719612	16765340	+
	CCNL1	16157	17230	30593311	35149667	timepoint_1	B Cells	48	48	0.92821	1.04908e-11	1.65509e-09	chr3	157146508	157160760	-
	GZMK	539	765	23589578	22758763	timepoint_3	CD8 T Cells	43	43	1.47109	4.67069e-12	1.6611e-09	chr5	55024256	55034570	+
	RPS6	34470	39592	9608117	10490890	timepoint_3	NK Cells	42	44	1.05175	6.81035e-12	1.66165e-09	chr9	19375715	19380236	-
	IFNB1	33	0	28473678	31348003	timepoint_2	Monoctye DC	40	43	0	2.29249e-11	1.67026e-09	chr9	21077104	21077942	-
	GSTP1	10040	10722	19261458	22566700	timepoint_1	Monoctye DC	47	48	0.911556	2.64373e-11	1.67089e-09	chr11	67583595	67586656	+
	MT2A	694	477	21739541	22524553	timepoint_3	B Cells	44	45	0.663373	3.66027e-12	1.70674e-09	chr16	56608584	56609497	+
	IFITM2	4435	4178	9638152	10526304	timepoint_3	NK Cells	42	44	0.862621	7.21954e-12	1.74124e-09	chr11	307631	315272	+
	LMO2	3145	2916	28470566	31345087	timepoint_2	Monoctye DC	40	43	0.842173	2.41554e-11	1.75381e-09	chr11	33858576	33892076	-
	ARL5B	1232	1066	30608236	35165831	timepoint_1	B Cells	48	48	0.753127	1.15716e-11	1.81199e-09	chr10	18659431	18681639	+
	SFXN1	6552	7307	79752059	79335621	timepoint_1	CD4 T Cells	49	49	1.12107	1.80449e-11	1.84701e-09	chr5	175477062	175529742	+
	EIF4A2	20762	19312	79737849	79323616	timepoint_1	CD4 T Cells	49	49	0.935034	1.81429e-11	1.84802e-09	chr3	186783205	186789897	+
	SRSF2	11118	11675	30598350	35155222	timepoint_1	B Cells	48	48	0.914012	1.19116e-11	1.85142e-09	chr17	76734115	76737374	-
[truncated: 13,664 more rows]
