# Supplementary material for: Evolving epigenomics of immune cells at single-nucleus resolution in children en route to type 1 diabetes
Source: Nat Commun. 2026 Feb 25;17:3168. doi: 10.1038/s41467-026-69923-x (PMC13046956; doi:10.1038/s41467-026-69923-x)
Supplement: Supplementary file 9 — Supplementary Data 5 [file 41467_2026_69923_MOESM9_ESM.xlsx]

## Sheet: Sheet1
Case vs Control Fisher's exact test (two-sided) p-values for multiome RNA genes
num_reads1 = # of reads for the gene, for Case cells for CellType at timepoint	CaseControl_multiomeRNA
num_reads2 = # of reads for the gene, for the matched control cells for CellType at timepoint	gene	num_reads1	num_reads2	rest_reads1	rest_reads2	timepoint	CellType	indiv_group1	indiv_group2	FC	p_val	fdr_p_val	gene_chr	gene_start	gene_end	strand
rest_reads1 = # of reads for all other genes, for Case cells for CellType at timepoint	AC105402.3	16558	34987	33908821	41487411	1	B Cells	49	49	1.7264	0	0	NA	NA	NA	NA
rest_reads2 = # of reads for all other genes, for the matched control cells for CellType at timepoint	NFKB1	168465	175961	33756914	41346437	1	B Cells	49	49	0.853393	0	0	chr4	102501331	102617302	+
timepoint, CellType = timepoint and CellType tested	MT-ND3	318810	327211	43000585	40058386	3	CD4 T Cells	46	46	1.10091	0	0	chrM	10059	10404	+
indiv_group1 = # of distinct individuals (by genotype) detected among the Case cells	WARS	25663	17836	43553940	45376839	2	Monoctye DC	44	43	0.667219	0	0	NA	NA	NA	NA
indiv_group2 = # of distinct individuals (by genotype) detected among the matched controls	CD109	59972	48116	43546896	44684678	3	Monoctye DC	46	46	0.782114	0	0	chr6	73695785	73828316	+
FC = (num_reads1/rest_reads1)/(num_reads2/rest_reads2)	MTRNR2L8	35907	51382	43570961	44681412	3	Monoctye DC	46	46	1.39496	0	0	chr11	10507894	10509186	-
P_val = fisher test p value	TRPS1	49401	72480	27480835	32413276	1	Monoctye DC	49	49	1.24337	0	8.74123e-305	chr8	115408496	115809673	-
fdr_p_val = fdr adjusted p value (using all the genes for this Celltype and timepoint)	PLCB1	48783	63520	43530820	45331155	2	Monoctye DC	44	43	1.25003	1.8122e-303	2.67562e-299	chr20	8077251	8968360	+
gene_chr, gene_start, gene_end, strand = gene information from gencode v38	TRPS1	73505	91776	43506098	45302899	2	Monoctye DC	44	43	1.19865	1.91918e-295	1.88905e-291	chr8	115408496	115809673	-
	DOCK4	114274	155361	27415962	32330395	1	Monoctye DC	49	49	1.15216	2.54209e-292	3.75327e-288	chr7	111726110	112206407	-
	EPB41L3	34769	27505	43544834	45367170	2	Monoctye DC	44	43	0.759448	6.46177e-257	4.77024e-253	chr18	5392381	5630700	-
	MT-CO3	401776	441539	43217395	44104015	1	CD4 T Cells	49	49	1.07611	9.52415e-251	2.81239e-246	chrM	9207	9990	+
	JARID2	126608	169179	27403628	32316577	1	Monoctye DC	49	49	1.13241	5.71899e-248	5.6292e-244	chr6	15246069	15522042	+
	PID1	35375	52482	27494861	32433274	1	Monoctye DC	49	49	1.25728	2.70857e-246	1.99953e-242	chr2	228850526	229271287	-
	MTRNR2L8	32255	42938	43547348	45351737	2	Monoctye DC	44	43	1.27798	2.36272e-245	1.39537e-241	chr11	10507894	10509186	-
	AC105402.3	30357	36547	43289038	40349050	3	CD4 T Cells	46	46	1.29136	3.54049e-239	5.22735e-235	NA	NA	NA	NA
	ZNF331	41409	40307	33883970	41482091	1	B Cells	49	49	0.795295	5.46441e-235	5.37862e-231	chr19	53519527	53580269	+
	AC105402.3	26226	21535	21288986	23581873	2	CD8 T Cells	44	45	0.741528	1.48801e-233	4.39394e-229	NA	NA	NA	NA
	JARID2	204608	234514	43374995	45160161	2	Monoctye DC	44	43	1.10033	1.06791e-220	5.25574e-217	chr6	15246069	15522042	+
	AC105402.3	21866	33779	27508370	32451977	1	Monoctye DC	49	49	1.30917	4.07956e-215	2.40931e-211	NA	NA	NA	NA
	TPST1	3315	7333	27526921	32478423	1	Monoctye DC	49	49	1.87463	3.29798e-211	1.6231e-207	chr7	66205317	66420543	+
	FHIT	33154	26300	43586017	44519254	1	CD4 T Cells	49	49	0.776771	4.33249e-207	6.3967e-203	chr3	59747277	61251459	-
	AKAP13	158421	147800	43421182	45246875	2	Monoctye DC	44	43	0.895654	8.63796e-205	3.64386e-201	chr15	85380571	85749358	+
	MTRNR2L8	14269	24010	33911110	41498388	1	B Cells	49	49	1.3748	7.14495e-204	5.27458e-200	chr11	10507894	10509186	-
	ZEB2	20004	16089	21295208	23587319	2	CD8 T Cells	44	45	0.726319	6.5544e-202	9.67724e-198	chr2	144364364	144521057	-
	IGHGP	636	2691	26863265	34615836	2	B Cells	44	45	3.28335	3.75174e-197	1.10785e-192	chr14	105664633	105669843	-
	VCAN	36476	34440	27493760	32451316	1	Monoctye DC	49	49	0.800153	9.94175e-194	4.19386e-190	chr5	83471618	83582303	+
	NFKB1	148082	138553	43431521	45256122	2	Monoctye DC	44	43	0.898239	5.45227e-182	2.0125e-178	chr4	102501331	102617302	+
	ATP1B3	14232	12227	33911147	41510171	1	B Cells	49	49	0.701934	7.25748e-182	4.28612e-178	chr3	141876124	141926549	+
	BCAR3	16036	25108	27514200	32460648	1	Monoctye DC	49	49	1.32688	2.31048e-175	8.52826e-172	chr1	93561741	93847150	-
	MT-ND3	208258	228988	24454578	24676318	3	CD8 T Cells	46	46	1.08884	1.59367e-175	4.70596e-171	chrM	10059	10404	+
	NEAT1	15868	21689	43603303	44523865	1	CD4 T Cells	49	49	1.33841	2.26014e-173	2.22466e-169	chr11	65422774	65445540	+
	CXCL8	52427	64344	43527176	45330331	2	Monoctye DC	44	43	1.17823	5.35945e-172	1.75843e-168	chr4	73740541	73743716	+
	DENND4A	108332	117925	33817047	41404473	1	B Cells	49	49	0.889388	7.29592e-171	3.59069e-167	chr15	65658046	65792293	-
	MT-ND3	484925	525448	43121943	44207346	3	Monoctye DC	46	46	1.05629	1.68035e-168	1.65397e-164	chrM	10059	10404	+
	TIPARP	18391	13865	43588477	44718929	3	Monoctye DC	46	46	0.734926	8.15555e-167	6.02063e-163	chr3	156673235	156706770	+
	BCAR3	20105	26997	43559498	45367678	2	Monoctye DC	44	43	1.28911	2.72758e-165	8.05426e-162	chr1	93561741	93847150	-
	MT-CO3	212734	276721	19252107	23130150	1	CD8 T Cells	49	49	1.08171	9.20695e-166	2.71872e-161	chrM	9207	9990	+
	RASAL2	10489	15382	43569114	45379293	2	Monoctye DC	44	43	1.40785	1.97735e-163	5.3081e-160	chr1	178094104	178484147	+
	GBP5	2788	1185	43576815	45393490	2	Monoctye DC	44	43	0.408041	3.70741e-161	9.12301e-158	chr1	89258950	89272804	-
	CD44	200831	189177	43406037	44543617	3	Monoctye DC	46	46	0.918262	8.08546e-157	4.77511e-153	chr11	35138882	35232402	+
	NEAT1	250049	275937	43356819	44456857	3	Monoctye DC	46	46	1.07576	3.35798e-155	1.65263e-151	chr11	65422774	65445540	+
	CD83	105646	115497	33819733	41406901	1	B Cells	49	49	0.893223	3.91845e-155	1.65297e-151	chr6	14117256	14136918	+
	ANTXR2	32126	45820	27498110	32439936	1	Monoctye DC	49	49	1.20869	3.75732e-151	1.23278e-147	chr4	79901146	80125454	-
	APBB2	4302	2323	43575301	45392352	2	Monoctye DC	44	43	0.518391	1.15836e-150	2.63116e-147	chr4	40810027	41216714	-
	SIPA1L1	175049	195410	43431819	44537384	3	Monoctye DC	46	46	1.08822	2.53701e-146	1.07022e-142	chr14	71320449	71741229	+
	CD44	49017	58505	43570154	44487049	1	CD4 T Cells	49	49	1.16874	1.04235e-143	7.69487e-140	chr11	35138882	35232402	+
	MT-ND3	338348	423162	27191888	32062594	1	Monoctye DC	49	49	1.05989	2.1389e-142	6.31597e-139	chrM	10059	10404	+
	MT-ND3	345960	375014	43273211	44170540	1	CD4 T Cells	49	49	1.06144	2.24028e-142	1.32307e-138	chrM	10059	10404	+
	TRIO	22430	34022	33902949	41488376	1	B Cells	49	49	1.23929	3.84801e-139	1.42035e-135	chr5	14143342	14532128	+
	MTRNR2L8	21039	24795	43298356	40360802	3	CD4 T Cells	46	46	1.26414	1.2399e-138	1.22043e-134	chr11	10507894	10509186	-
	SOX5	8119	14724	26855782	34603803	2	B Cells	44	45	1.40729	9.59801e-139	1.4171e-134	chr12	23529504	24562544	-
	MT-ND3	316557	360870	42197131	45292762	2	CD4 T Cells	45	45	1.06158	3.91135e-134	1.15498e-129	chrM	10059	10404	+
	BACH2	77828	96969	21237384	23506439	2	CD8 T Cells	44	45	1.12515	1.47801e-133	1.4548e-129	chr6	89926528	90296908	-
	NR4A2	19164	18194	33906215	41504204	1	B Cells	49	49	0.775683	5.90206e-133	1.93647e-129	chr2	156324437	156342348	-
	ALCAM	27627	39475	27502609	32446281	1	Monoctye DC	49	49	1.21089	7.99654e-133	2.14663e-129	chr3	105366909	105576900	+
	IFIT2	5484	3401	11167603	11754621	1	NK Cells	46	48	0.589316	1.40729e-133	4.15558e-129	chr10	89283694	89309271	+
	IGHA1	5689	3403	25525422	25790051	3	B Cells	46	46	0.592088	1.81631e-133	5.36337e-129	chr14	105703995	105708665	-
	TANC2	7381	12420	27522855	32473336	1	Monoctye DC	49	49	1.42601	4.64568e-132	1.14319e-128	chr17	63009556	63427699	+
	MAML2	26220	33334	43553383	45361341	2	Monoctye DC	44	43	1.22049	1.31192e-129	2.76713e-126	chr11	95976598	96343195	-
	NRIP1	45288	54925	43534315	45339750	2	Monoctye DC	44	43	1.1643	1.51989e-127	2.99205e-124	chr21	14961235	15065936	-
	AKAP13	64256	89010	33861123	41433388	1	B Cells	49	49	1.13179	2.12281e-127	6.26844e-124	chr15	85380571	85749358	+
	MALAT1	771969	895029	18692872	22511842	1	CD8 T Cells	49	49	0.96415	6.68753e-127	9.8738e-123	chr11	65497688	65506516	+
	MBNL1	103750	97188	43475853	45297487	2	Monoctye DC	44	43	0.899296	2.5402e-125	4.68809e-122	chr3	152243828	152465780	+
	MALAT1	817534	1017369	26046367	33601158	2	B Cells	44	45	0.96568	8.80237e-126	8.66417e-122	chr11	65497688	65506516	+
	ZEB1	98033	88671	24564803	24816635	3	CD8 T Cells	46	46	0.895696	1.69363e-125	2.50056e-121	chr10	31318495	31529814	+
	FNDC3A	71311	83806	43508292	45310869	2	Monoctye DC	44	43	1.12823	1.67841e-124	2.91539e-121	chr13	48975912	49209779	+
	CRADD	10036	13997	43596832	44718797	3	Monoctye DC	46	46	1.35958	1.49114e-123	5.50398e-120	chr12	93677375	93894840	+
	SAMSN1	77644	71616	43501959	45323059	2	Monoctye DC	44	43	0.885484	3.55804e-122	5.83696e-119	chr21	14485228	14658821	-
	IGHGP	1058	245	25530053	25793209	3	B Cells	46	46	0.229214	1.72107e-122	2.54107e-118	chr14	105664633	105669843	-
	NAMPT	142058	135433	43437545	45259242	2	Monoctye DC	44	43	0.915245	1.07627e-120	1.67269e-117	chr7	106248298	106285966	-
	PPARG	17341	22782	43562262	45371893	2	Monoctye DC	44	43	1.26124	2.31221e-118	3.2513e-115	chr3	12287368	12434356	+
	CBLB	10093	14181	43569510	45380494	2	Monoctye DC	44	43	1.34885	2.25824e-118	3.2513e-115	chr3	105655461	105869552	-
	MET	11282	17541	27518954	32468215	1	Monoctye DC	49	49	1.3176	1.46558e-117	3.32901e-114	chr7	116672196	116798377	+
	ATP8A1	38884	50298	21276328	23553110	2	CD8 T Cells	44	45	1.16814	4.70843e-118	3.47588e-114	chr4	42408373	42657105	-
	NAMPT	93904	99821	27436332	32385935	1	Monoctye DC	49	49	0.900855	6.43456e-117	1.35719e-113	chr7	106248298	106285966	-
	MALAT1	818963	876125	20496249	22727283	2	CD8 T Cells	44	45	0.966088	7.84706e-116	4.63432e-112	chr11	65497688	65506516	+
	CMSS1	55353	59233	33870026	41463165	1	B Cells	49	49	0.874309	3.49857e-114	9.39175e-111	chr3	99817837	100181732	+
	NR4A3	15139	14224	33910240	41508174	1	B Cells	49	49	0.767656	1.61714e-113	3.97937e-110	chr9	99821855	99866891	+
	MALAT1	1192866	1446593	26337370	31039163	1	Monoctye DC	49	49	1.02771	3.17712e-113	6.25448e-110	chr11	65497688	65506516	+
	RASAL2	7683	12532	27522553	32473224	1	Monoctye DC	49	49	1.38231	5.95134e-113	1.09836e-109	chr1	178094104	178484147	+
	AC105402.3	4424	7400	15565713	17023103	3	NK Cells	43	46	1.52926	9.2909e-114	2.74351e-109	NA	NA	NA	NA
	ZC3HAV1	14459	11484	11158628	11746538	1	NK Cells	46	48	0.754734	3.7435e-113	5.52708e-109	chr7	139043515	139132122	-
	IGLC2	4837	2903	25526274	25790551	3	B Cells	46	46	0.594061	1.65873e-112	1.63269e-108	chr22	22900976	22901437	+
	MT-ND3	507452	552004	43072151	44842671	2	Monoctye DC	44	43	1.0443	2.08036e-111	2.79231e-108	chrM	10059	10404	+
	AFF3	61425	66300	33863954	41456098	1	B Cells	49	49	0.881882	1.66765e-111	3.788e-108	chr2	99545419	100192428	-
	IFI44L	2642	1377	42511046	45652255	2	CD4 T Cells	45	45	0.485349	9.13407e-111	1.3486e-106	chr1	78619902	78646145	+
	OSBPL8	122370	120048	42391318	45533584	2	CD4 T Cells	45	45	0.913552	5.01224e-110	4.93355e-106	chr12	76351797	76559809	-
	ZNF331	27434	23474	43552169	45371201	2	Monoctye DC	44	43	0.821441	7.18216e-109	9.22096e-106	chr19	53519527	53580269	+
	ELL2	45293	47965	33880086	41474433	1	B Cells	49	49	0.865238	4.74765e-108	1.00138e-104	chr5	95885098	95961851	-
	BTBD11	28667	37691	21286545	23565717	2	CD8 T Cells	44	45	1.18733	3.20417e-107	1.57693e-103	chr12	107318421	107659642	+
	ZBTB16	263	1047	43606605	44731747	3	Monoctye DC	46	46	3.88079	9.34557e-107	3.06628e-103	chr11	114059041	114256765	+
	AC105402.3	26508	23377	42487180	45630255	2	CD4 T Cells	45	45	0.821231	4.37269e-107	3.22803e-103	NA	NA	NA	NA
	RUNX1	80922	74298	43525946	44658496	3	Monoctye DC	46	46	0.895034	6.95834e-106	2.05473e-102	chr21	34787801	36004667	-
	ETV6	82374	77004	43497229	45317671	2	Monoctye DC	44	43	0.897432	1.26845e-103	1.56067e-100	chr12	11649674	11895377	+
	IGLC1	737	2256	26863164	34616271	2	B Cells	44	45	2.37537	2.92799e-104	2.16152e-100	chr22	22895375	22895834	+
	SDC2	35617	43250	43543986	45351425	2	Monoctye DC	44	43	1.16575	2.12617e-102	2.51135e-99	chr8	96493813	96611790	+
	IGHGP	1243	3046	33924136	41519352	1	B Cells	49	49	2.00217	3.14609e-102	6.19339e-99	chr14	105664633	105669843	-
	ELL2	51223	46528	43528380	45348147	2	Monoctye DC	44	43	0.872023	1.09514e-101	1.24378e-98	chr5	95885098	95961851	-
	ABCA1	101213	95750	43478390	45298925	2	Monoctye DC	44	43	0.908199	1.79591e-101	1.96413e-98	chr9	104781006	104928155	-
	SDC2	24307	34257	27505929	32451499	1	Monoctye DC	49	49	1.19436	1.79639e-100	3.12033e-97	chr8	96493813	96611790	+
	CCL3	4453	3028	14200937	15902531	2	NK Cells	41	43	0.607306	1.43483e-101	4.23691e-97	chr17	36088256	36090169	-
	PDE4B	49979	45377	43529624	45349298	2	Monoctye DC	44	43	0.871619	6.81154e-100	7.1835e-97	chr1	65792514	66374579	+
	DOCK8	15978	14814	27514258	32470942	1	Monoctye DC	49	49	0.785718	2.51853e-99	4.13165e-96	chr9	214854	465259	+
	SIPA1L1	59654	62757	43259741	40322840	3	CD4 T Cells	46	46	1.12844	2.6982e-99	1.99188e-95	chr14	71320449	71741229	+
	MED13L	119036	111861	43487832	44620933	3	Monoctye DC	46	46	0.916071	1.09446e-98	2.93803e-95	chr12	115957905	116277693	-
	MT-CO2	256037	273922	24406799	24631384	3	CD8 T Cells	46	46	1.05944	4.96577e-99	4.8878e-95	chrM	7586	8269	+
	ATP8A1	38713	47981	42474975	45605651	2	CD4 T Cells	45	45	1.15416	2.90339e-98	1.71468e-94	chr4	42408373	42657105	-
	MAML3	20358	29065	27509878	32456691	1	Monoctye DC	49	49	1.20991	1.5864e-97	2.46324e-94	chr4	139716753	140154184	-
	TRIO	27923	38811	27502313	32446945	1	Monoctye DC	49	49	1.1779	1.66835e-97	2.46324e-94	chr5	14143342	14532128	+
	BACH2	95099	105510	25436012	25687944	3	B Cells	46	46	1.09819	6.42345e-98	4.74195e-94	chr6	89926528	90296908	-
	NFKB1	79568	73028	43539603	44472526	1	CD4 T Cells	49	49	0.898719	1.1245e-96	5.53421e-93	chr4	102501331	102617302	+
	MT-ND3	236298	253317	25294813	25540137	3	B Cells	46	46	1.06112	1.58402e-96	9.35491e-93	chrM	10059	10404	+
	BANK1	43767	46647	33881612	41475751	1	B Cells	49	49	0.870802	7.22119e-96	1.33272e-92	chr4	101411286	102074812	+
	CD83	73362	82359	25457749	25711095	3	B Cells	46	46	1.11122	2.91571e-96	1.43497e-92	chr6	14117256	14136918	+
	ADGRG7	46	508	43579557	45394167	2	Monoctye DC	44	43	10.6019	1.66985e-95	1.70031e-92	chr3	100609601	100695479	+
	PAM	17426	14150	43589442	44718644	3	Monoctye DC	46	46	0.791567	2.49856e-95	6.14833e-92	chr5	102753981	103029730	+
	ATP2B1	296825	325759	43282778	45068916	2	Monoctye DC	44	43	1.0536	8.85253e-95	8.71354e-92	chr12	89588049	89709300	-
	DENND4A	43592	39362	43536011	45355313	2	Monoctye DC	44	43	0.86686	4.75299e-94	4.52745e-91	chr15	65658046	65792293	-
	IFIH1	5734	4233	14199656	15901326	2	NK Cells	41	43	0.659318	3.87298e-95	5.71826e-91	chr2	162267074	162318684	-
	ZEB1	96303	116608	21218909	23486800	2	CD8 T Cells	44	45	1.09346	3.12645e-94	1.31887e-90	chr10	31318495	31529814	+
	MANBA	69671	64924	43509932	45329751	2	Monoctye DC	44	43	0.894606	7.66843e-93	7.07628e-90	chr4	102630770	102760994	-
	CBLB	7286	11635	27522950	32474121	1	Monoctye DC	49	49	1.3533	5.82559e-93	8.19162e-90	chr3	105655461	105869552	-
	EMP1	15390	22462	27514846	32463294	1	Monoctye DC	49	49	1.23688	8.41049e-93	1.12888e-89	chr12	13196723	13219941	+
	BTBD11	19843	16413	43587025	44716381	3	Monoctye DC	46	46	0.806324	5.42747e-93	1.23283e-89	chr12	107318421	107659642	+
	ZC3HAV1	19150	17297	14186240	15888262	2	NK Cells	41	43	0.806689	1.80379e-93	1.77547e-89	chr7	139043515	139132122	-
	ADGRG7	9	412	33925370	41521986	1	B Cells	49	49	37.4022	1.23281e-92	2.14139e-89	chr3	100609601	100695479	+
	MCTP2	3232	2027	21311980	23601381	2	CD8 T Cells	44	45	0.566366	3.49676e-92	1.2907e-88	chr15	94231538	94483952	+
	FCHSD2	27107	23578	43552496	45371097	2	Monoctye DC	44	43	0.835033	2.00314e-91	1.79245e-88	chr11	72836745	73142318	-
	ANKRD28	65979	61366	43513624	45333309	2	Monoctye DC	44	43	0.892895	6.17862e-91	5.36613e-88	chr3	15667236	15859771	-
	BCL2	12333	9583	43606838	44535971	1	CD4 T Cells	49	49	0.760862	2.64795e-90	1.11702e-86	chr18	63123346	63320128	-
	SLC16A10	21411	26411	43585457	44706383	3	Monoctye DC	46	46	1.20248	6.67506e-90	1.40791e-86	chr6	111087503	111231194	+
	ADAM28	23452	33989	33901927	41488409	1	B Cells	49	49	1.18413	4.82425e-89	7.91419e-86	chr8	24294069	24359014	+
	NFKB1	115465	137374	26748436	34481153	2	B Cells	44	45	0.92324	3.75024e-89	2.21482e-85	chr4	102501331	102617302	+
	ANXA1	104638	118587	43474965	45276088	2	Monoctye DC	44	43	1.08799	2.66024e-88	2.2444e-85	chr9	73151865	73170393	+
	GBP1	1495	633	43578108	45394042	2	Monoctye DC	44	43	0.406482	7.36808e-88	6.04367e-85	chr1	89051882	89065360	-
	RALGPS2	12773	20563	26851128	34597964	2	B Cells	44	45	1.24926	3.55607e-88	1.75012e-84	chr1	178725147	178921841	+
	PIK3R5	52539	69478	27477697	32416278	1	Monoctye DC	49	49	1.12068	5.22619e-87	6.70975e-84	chr17	8878911	8965712	-
	EEPD1	17734	25367	27512502	32460389	1	Monoctye DC	49	49	1.21221	6.43356e-87	7.9157e-84	chr7	36153254	36301538	+
	HLA-DRB5	5693	4729	33919686	41517669	1	B Cells	49	49	0.678688	7.3943e-87	1.14919e-83	chr6	32517353	32530287	-
	LINC01619	85138	95430	43534033	44450124	1	CD4 T Cells	49	49	1.09758	4.14894e-87	1.53143e-83	chr12	91984976	92142914	-
	ZFYVE16	26173	32104	43553430	45362571	2	Monoctye DC	44	43	1.17756	3.68155e-86	2.93818e-83	chr5	80408013	80483379	+
	DOCK10	32070	27871	43587101	44517683	1	CD4 T Cells	49	49	0.850994	1.09581e-86	3.59537e-83	chr2	224765090	225042468	-
	SLC8A1	24021	23677	27506215	32462079	1	Monoctye DC	49	49	0.835319	6.50081e-86	7.6785e-83	chr2	40097270	40611053	-
	MTRNR2L8	14144	17824	25516967	25775630	3	B Cells	46	46	1.24736	2.30828e-86	9.73733e-83	chr11	10507894	10509186	-
	DMXL2	47863	43803	43531740	45350872	2	Monoctye DC	44	43	0.878582	1.63199e-85	1.26819e-82	chr15	51447711	51622833	-
	MT-CO3	450666	552943	27079570	31932813	1	Monoctye DC	49	49	1.03978	1.13409e-85	1.28802e-82	chrM	9207	9990	+
	NFKBIZ	11113	10019	27519123	32475737	1	Monoctye DC	49	49	0.764029	3.84975e-85	4.21034e-82	chr3	101827991	101861022	+
	ATXN1	19104	27074	27511132	32458682	1	Monoctye DC	49	49	1.20101	1.67181e-84	1.7631e-81	chr6	16299112	16761491	-
	MT-CYB	135121	146838	24527715	24758468	3	CD8 T Cells	46	46	1.07613	6.47377e-85	4.7791e-81	chrM	14747	15887	+
	HLA-DQA1	6933	9506	25524178	25783948	3	B Cells	46	46	1.35718	2.73153e-84	1.00824e-80	chr6	32628179	32647062	+
	SLC2A3	17323	21634	43589545	44711160	3	Monoctye DC	46	46	1.21743	1.85662e-83	3.65495e-80	chr12	7919230	7936187	-
	IFIT2	1089	2226	43605779	44730568	3	Monoctye DC	46	46	1.99263	2.69976e-82	4.98258e-79	chr10	89283694	89309271	+
	PRKCB	21228	20772	27509008	32464984	1	Monoctye DC	49	49	0.829251	5.47658e-82	5.57648e-79	chr16	23835983	24220611	+
	PLXDC2	46219	61353	27484017	32424403	1	Monoctye DC	49	49	1.12495	5.70249e-82	5.61296e-79	chr10	19816239	20289856	+
	PTPRC	69761	65491	43509842	45329184	2	Monoctye DC	44	43	0.901254	1.49552e-81	1.13234e-78	chr1	198638457	198757476	+
	ROR1	11763	9100	25519348	25784354	3	B Cells	46	46	0.765744	3.5277e-82	1.15744e-78	chr1	63774017	64181498	+
	CD83	34772	35533	27495464	32450223	1	Monoctye DC	49	49	0.866003	4.50334e-81	4.28965e-78	chr6	14117256	14136918	+
	ANKRD22	559	103	43579044	45394572	2	Monoctye DC	44	43	0.17689	7.39064e-81	5.45596e-78	chr10	88819896	88851844	-
	MAML3	29572	35760	43550031	45358915	2	Monoctye DC	44	43	1.1609	1.12284e-80	8.08692e-78	chr4	139716753	140154184	-
	IGHG1	1114	396	25529997	25793058	3	B Cells	46	46	0.35186	7.48753e-81	2.21099e-77	chr14	105736343	105743071	-
	BACH2	170732	196250	33754647	41326148	1	B Cells	49	49	0.939154	1.74419e-80	2.57521e-77	chr6	89926528	90296908	-
	RALA	15527	22291	27514709	32463465	1	Monoctye DC	49	49	1.21663	2.47382e-79	2.28279e-76	chr7	39623565	39708120	+
	BACH2	150038	149870	43169357	40235727	3	CD4 T Cells	46	46	1.07144	6.88178e-80	4.06424e-76	chr6	89926528	90296908	-
	SOD2	18749	18198	27511487	32467558	1	Monoctye DC	49	49	0.82255	1.28338e-78	1.14839e-75	chr6	159669069	159762529	-
	ITGAV	18463	26064	27511773	32459692	1	Monoctye DC	49	49	1.19634	3.29742e-78	2.86381e-75	chr2	186590056	186680901	+
	MAP4K3	47280	55354	43532323	45339321	2	Monoctye DC	44	43	1.12396	5.71279e-78	4.0165e-75	chr2	39249266	39437301	-
	TPST1	5071	7400	43574532	45387275	2	Monoctye DC	44	43	1.40093	1.57074e-77	1.07866e-74	chr7	66205317	66420543	+
	KLF6	34632	35497	27495604	32450259	1	Monoctye DC	49	49	0.868622	1.36785e-77	1.15403e-74	chr10	3775996	3785281	-
	CD44	33555	42579	21281657	23560829	2	CD8 T Cells	44	45	1.14592	3.70534e-78	1.21572e-74	chr11	35138882	35232402	+
	IGLC1	2079	1058	25529032	25792396	3	B Cells	46	46	0.503723	8.45186e-78	2.26886e-74	chr22	22895375	22895834	+
	HDGFL3	3743	2356	43615428	44543198	1	CD4 T Cells	49	49	0.616352	1.39807e-77	4.12836e-74	chr15	83112738	83207823	-
	FNDC3A	47203	62360	27483033	32423396	1	Monoctye DC	49	49	1.11958	5.47641e-77	4.49203e-74	chr13	48975912	49209779	+
	ZNF331	25083	30150	43581785	44702644	3	Monoctye DC	46	46	1.17175	4.18758e-77	7.27382e-74	chr19	53519527	53580269	+
	LYN	43312	45124	27486924	32440632	1	Monoctye DC	49	49	0.88291	1.70768e-76	1.36287e-73	chr8	55879835	56014169	+
	ST8SIA4	12811	10468	43566792	45384207	2	Monoctye DC	44	43	0.784439	3.06286e-76	2.05553e-73	chr5	100806933	100903282	-
	TRIO	38010	45019	43541593	45349656	2	Monoctye DC	44	43	1.13704	3.52927e-76	2.31591e-73	chr5	14143342	14532128	+
	ST3GAL6	5790	8254	43573813	45386421	2	Monoctye DC	44	43	1.36856	7.62951e-76	4.89765e-73	chr3	98732236	98821201	+
	ADK	27988	24433	43578880	44708361	3	Monoctye DC	46	46	0.851008	4.95673e-76	8.13152e-73	chr10	74151202	74709963	+
	IFIH1	4478	3064	11168609	11754958	1	NK Cells	46	48	0.650195	1.02967e-76	1.01351e-72	chr2	162267074	162318684	-
	SLC4A7	6077	9663	27524159	32476093	1	Monoctye DC	49	49	1.34753	1.55542e-75	1.20868e-72	chr3	27372721	27484420	-
	HSP90AA1	11527	15059	43568076	45379616	2	Monoctye DC	44	43	1.25418	2.29352e-75	1.44097e-72	chr14	102080742	102139699	-
	FKBP5	6253	8675	43600615	44724119	3	Monoctye DC	46	46	1.35241	6.50229e-75	1.01056e-71	chr6	35573585	35728583	-
	ADGRG7	24	351	25531087	25793103	3	B Cells	46	46	14.4763	5.03695e-75	1.23947e-71	chr3	100609601	100695479	+
	NGLY1	20839	21345	33904540	41501053	1	B Cells	49	49	0.836877	1.41579e-74	1.9908e-71	chr3	25718944	25790039	-
	TANK	25387	25492	27504849	32460264	1	Monoctye DC	49	49	0.850961	5.29826e-74	4.01159e-71	chr2	161136908	161236230	+
	LRRC8C	28645	25107	43578223	44707687	3	Monoctye DC	46	46	0.854427	3.42157e-74	5.05177e-71	chr1	89633072	89769903	+
	ISG15	2095	1231	14203295	15904328	2	NK Cells	41	43	0.524781	7.64343e-75	5.64257e-71	chr1	1001138	1014540	+
	MAN1A1	15069	14389	27515167	32471367	1	Monoctye DC	49	49	0.809214	1.0228e-73	7.55057e-71	chr6	119177205	119349761	-
	PMAIP1	5002	3540	11168085	11754482	1	NK Cells	46	48	0.67251	4.12778e-74	3.04723e-70	chr18	59899996	59904305	+
	ARHGAP26	121678	115896	43485190	44616898	3	Monoctye DC	46	46	0.928507	3.2631e-73	4.58839e-70	chr5	142770377	143229011	+
	ACSL1	27992	28384	27502244	32457372	1	Monoctye DC	49	49	0.859323	2.14295e-72	1.5434e-69	chr4	184755595	184826818	-
	ANKRD44	16093	24873	26847808	34593654	2	B Cells	44	45	1.19937	4.81163e-73	2.02975e-69	chr2	196967017	197311173	-
	PELI1	72984	69118	43506619	45325557	2	Monoctye DC	44	43	0.909163	4.04478e-72	2.4883e-69	chr2	64092652	64144420	-
	ALCAM	38944	45882	43540659	45348793	2	Monoctye DC	44	43	1.13105	1.11943e-71	6.74604e-69	chr3	105366909	105576900	+
	MTRNR2L8	14569	19060	42499119	45634572	2	CD4 T Cells	45	45	1.21828	1.68749e-72	8.30501e-69	chr11	10507894	10509186	-
	IGHG3	1168	462	25529943	25792992	3	B Cells	46	46	0.391525	3.82967e-72	8.69896e-69	chr14	105764503	105771405	-
	CBLB	20817	29930	33904562	41492468	1	B Cells	49	49	1.17471	8.14372e-72	1.09307e-68	chr3	105655461	105869552	-
	PLCB1	31395	42302	27498841	32443454	1	Monoctye DC	49	49	1.14187	2.0108e-71	1.41374e-68	chr20	8077251	8968360	+
	AQP9	13055	12313	27517181	32473443	1	Monoctye DC	49	49	0.799289	3.94573e-71	2.70961e-68	chr15	58138169	58185911	+
	MT-CO2	392885	417432	43226286	44128122	1	CD4 T Cells	49	49	1.04038	1.29131e-71	3.46648e-68	chrM	7586	8269	+
	LINGO2	172	788	19464669	23406083	1	CD8 T Cells	49	49	3.80983	7.18478e-72	7.07198e-68	chr9	27948078	28670286	-
	PELI1	20731	24765	25510380	25768689	3	B Cells	46	46	1.18244	3.54231e-71	7.47149e-68	chr2	64092652	64144420	-
	MT-CO3	698871	706663	42880732	44688012	2	Monoctye DC	44	43	0.970719	1.57277e-70	9.28845e-68	chrM	9207	9990	+
	C1orf21	3071	2058	21312141	23601350	2	CD8 T Cells	44	45	0.605174	4.79127e-71	1.41481e-67	chr1	184387029	184629019	+
	KYNU	41715	48177	43565153	44684617	3	Monoctye DC	46	46	1.12584	1.73609e-70	2.33022e-67	chr2	142877657	143055833	+
	NELL2	39844	49709	21275368	23553699	2	CD8 T Cells	44	45	1.12664	9.50448e-71	2.55143e-67	chr12	44508275	44921848	-
	RGS1	10645	8587	43568958	45386088	2	Monoctye DC	44	43	0.774416	5.82946e-70	3.37526e-67	chr1	192575763	192580024	+
	RAB11A	27946	29500	33897433	41492898	1	B Cells	49	49	0.862471	3.67332e-70	4.71606e-67	chr15	65726054	65891989	+
	CAMK2D	13195	16388	25517916	25777066	3	B Cells	46	46	1.22935	3.69463e-70	7.27325e-67	chr4	113418054	113761927	-
	AC104041.1	1970	1040	43617201	44544514	1	CD4 T Cells	49	49	0.51694	9.79482e-70	2.41026e-66	NA	NA	NA	NA
	ARHGAP24	30850	43039	33894529	41479359	1	B Cells	49	49	1.13985	2.00233e-69	2.46361e-66	chr4	85475150	86002668	+
	OSBPL8	100731	86548	43218664	40299049	3	CD4 T Cells	46	46	0.921615	1.09932e-69	5.41028e-66	chr12	76351797	76559809	-
	HS3ST2	1205	509	43605663	44732285	3	Monoctye DC	46	46	0.411775	4.74675e-69	6.0942e-66	chr16	22814162	22916338	+
	IGHG4	1018	381	25530093	25793073	3	B Cells	46	46	0.370457	1.04753e-68	1.93329e-65	chr14	105620506	105626066	-
	GNLY	5514	4279	21309698	23599129	2	CD8 T Cells	44	45	0.700794	8.14789e-69	2.00499e-65	chr2	85685175	85698852	+
	OLR1	20238	24495	43586630	44708299	3	Monoctye DC	46	46	1.17988	3.27969e-68	4.03525e-65	chr12	10158301	10172138	-
	CMSS1	40708	50598	21274504	23552810	2	CD8 T Cells	44	45	1.12245	8.80887e-68	2.0009e-64	chr3	99817837	100181732	+
	LRRFIP1	100820	95659	43506048	44637135	3	Monoctye DC	46	46	0.924928	3.90721e-67	4.61504e-64	chr2	237627587	237813682	+
	MTRNR2L1	5015	3592	43574588	45391083	2	Monoctye DC	44	43	0.687612	9.89174e-67	5.61718e-64	chr17	22523415	22524663	+
	TANC2	9033	11955	43570570	45382720	2	Monoctye DC	44	43	1.27056	1.15846e-66	6.45438e-64	chr17	63009556	63427699	+
	MEF2A	24744	34942	33900635	41487456	1	B Cells	49	49	1.15377	6.53956e-67	7.72427e-64	chr15	99565417	99716466	+
	MALAT1	369291	373516	10803796	11384506	1	NK Cells	46	48	0.961124	1.41628e-67	8.3643e-64	chr11	65497688	65506516	+
	ZEB1	232721	237614	42280967	45416018	2	CD4 T Cells	45	45	0.950802	2.2903e-67	9.66146e-64	chr10	31318495	31529814	+
	MICAL2	2204	3626	43577399	45391049	2	Monoctye DC	44	43	1.57941	4.71968e-66	2.58088e-63	chr11	12094008	12359144	+
	WARS	17828	21751	43589040	44711043	3	Monoctye DC	46	46	1.18934	2.58309e-66	2.93369e-63	NA	NA	NA	NA
	QKI	76328	72760	43503275	45321915	2	Monoctye DC	44	43	0.915139	8.56723e-66	4.59967e-63	chr6	163414000	163578592	+
	SLC16A10	15256	21561	27514980	32464195	1	Monoctye DC	49	49	1.19769	8.47549e-66	5.68802e-63	chr6	111087503	111231194	+
	EPSTI1	5698	5283	26858203	34613244	2	B Cells	44	45	0.71948	1.55332e-66	5.7335e-63	chr13	42886388	42992271	-
	SAT1	56581	64061	43550287	44668733	3	Monoctye DC	46	46	1.1037	9.37003e-66	1.02477e-62	chrX	23783173	23786210	+
	FOSB	15278	15377	33910101	41507021	1	B Cells	49	49	0.822332	1.31391e-65	1.49224e-62	chr19	45467995	45475179	+
	CD69	35461	38258	33889918	41484140	1	B Cells	49	49	0.881482	1.43733e-65	1.57196e-62	chr12	9752486	9760901	-
	RHOH	33371	35862	33892008	41486536	1	B Cells	49	49	0.878026	1.79352e-65	1.89146e-62	chr4	40191053	40246967	+
	INPP4B	7220	10085	42506468	45643547	2	CD4 T Cells	45	45	1.30074	5.70177e-66	2.10459e-62	chr4	142023160	142847432	-
	REL	45154	49451	33880225	41472947	1	B Cells	49	49	0.89479	2.49419e-65	2.53969e-62	chr2	60881521	60931612	+
	PTPRJ	30205	35924	43549398	45358751	2	Monoctye DC	44	43	1.14178	6.5189e-65	3.43744e-62	chr11	47980558	48170841	+
	CRYBG1	21820	23878	43297575	40361719	3	CD4 T Cells	46	46	1.17381	9.39122e-66	3.96162e-62	chr6	106360717	106572017	+
	MAP3K2	84443	80910	43495160	45313765	2	Monoctye DC	44	43	0.91985	8.19967e-65	4.24786e-62	chr2	127298668	127388465	-
	GNG2	42262	39076	43537341	45355599	2	Monoctye DC	44	43	0.887643	8.57827e-65	4.36737e-62	chr14	51826195	51979342	+
	ZSWIM6	109802	122720	43469801	45271955	2	Monoctye DC	44	43	1.07296	1.09925e-64	5.50167e-62	chr5	61332258	61546172	+
	TANK	43011	39820	43536592	45354855	2	Monoctye DC	44	43	0.888792	1.48189e-64	7.29311e-62	chr2	161136908	161236230	+
	TGFBR2	11368	17061	33914011	41505337	1	B Cells	49	49	1.2262	2.2321e-64	2.19706e-61	chr3	30606601	30694142	+
	COBLL1	15071	22036	33910308	41500362	1	B Cells	49	49	1.19463	3.79667e-64	3.61651e-61	chr2	164653624	164843679	-
	CMSS1	36782	39084	19428059	23367787	1	CD8 T Cells	49	49	0.883631	4.99524e-65	3.68761e-61	chr3	99817837	100181732	+
	ADGRG7	36	328	43319359	40385269	3	CD4 T Cells	46	46	9.77298	1.19133e-64	4.39737e-61	chr3	100609601	100695479	+
	BANK1	27234	40068	26836667	34578459	2	B Cells	44	45	1.14169	2.08743e-64	6.84885e-61	chr4	101411286	102074812	+
	HLA-DRB1	13498	16580	25517613	25776874	3	B Cells	46	46	1.21584	4.39642e-64	7.63658e-61	chr6	32578769	32589848	-
	MT-CO1	485073	480912	43121795	44251882	3	Monoctye DC	46	46	0.966468	1.00332e-63	1.05811e-60	chrM	5904	7445	+
	PDE4A	5154	4726	26858747	34613801	2	B Cells	44	45	0.711557	4.71869e-64	1.39338e-60	chr19	10416773	10469630	+
	STAT4	33950	42006	15536187	16988497	3	NK Cells	43	46	1.13119	2.2962e-64	3.39022e-60	chr2	191029576	191151596	-
	IL1R1	3592	6009	27526644	32479747	1	Monoctye DC	49	49	1.4177	6.18647e-63	4.05956e-60	chr2	102064544	102179874	+
	MT-ND2	129750	139785	24533086	24765521	3	CD8 T Cells	46	46	1.06685	1.33147e-63	7.86342e-60	chrM	4470	5511	+
	NIBAN1	7916	10372	43611255	44535182	1	CD4 T Cells	49	49	1.28301	4.36103e-63	9.90591e-60	chr1	184790724	184974508	-
	INPP4B	10902	8764	43608269	44536790	1	CD4 T Cells	49	49	0.787171	7.90493e-63	1.66732e-59	chr4	142023160	142847432	-
	DOCK10	10836	15724	27519400	32470032	1	Monoctye DC	49	49	1.22973	2.81062e-62	1.80423e-59	chr2	224765090	225042468	-
	EPSTI1	8715	6956	43570888	45387719	2	Monoctye DC	44	43	0.76625	5.62632e-62	2.7236e-59	chr13	42886388	42992271	-
	ARHGAP15	117110	111547	43502061	44434007	1	CD4 T Cells	49	49	0.932689	1.86263e-62	3.66678e-59	chr2	143091362	143768352	+
	IQGAP2	16065	13809	43563538	45380866	2	Monoctye DC	44	43	0.825201	9.21508e-62	4.3889e-59	chr5	76403285	76708132	+
	SMCHD1	85540	86409	43233855	40299188	3	CD4 T Cells	46	46	1.08354	3.02159e-62	9.91383e-59	chr18	2655726	2805017	+
	ASPH	8448	11157	43571155	45383518	2	Monoctye DC	44	43	1.26786	2.53663e-61	1.18896e-58	chr8	61500556	61714640	-
	GBP2	10373	8493	43569230	45386182	2	Monoctye DC	44	43	0.786023	3.65106e-61	1.68457e-58	chr1	89106132	89150456	-
	FAM49B	61835	58570	43517768	45336105	2	Monoctye DC	44	43	0.909325	3.71748e-61	1.68882e-58	NA	NA	NA	NA
	HDAC9	5513	7662	43574090	45387013	2	Monoctye DC	44	43	1.33424	1.19964e-60	5.36729e-58	chr7	18086949	19002416	+
	TIMP1	5808	7908	43601060	44724886	3	Monoctye DC	46	46	1.3273	5.56833e-61	5.6699e-58	chrX	47582408	47586789	+
	PSD3	5226	8227	27525010	32477529	1	Monoctye DC	49	49	1.3341	9.78924e-61	6.15035e-58	chr8	18527303	19084730	-
	DENND4A	34206	42199	15535931	16988304	3	NK Cells	43	46	1.12789	8.42703e-62	8.29473e-58	chr15	65658046	65792293	-
	PMAIP1	6715	5577	14198675	15899982	2	NK Cells	41	43	0.741752	2.22572e-61	1.31446e-57	chr18	59899996	59904305	+
	SLC7A11	8221	12235	27522015	32473521	1	Monoctye DC	49	49	1.26124	2.60235e-60	1.60094e-57	chr4	138164097	138242349	-
	ZSWIM6	41417	45366	33883962	41477032	1	B Cells	49	49	0.89494	6.83872e-60	6.31064e-57	chr5	61332258	61546172	+
	STAT4	10194	8358	43569409	45386317	2	Monoctye DC	44	43	0.787111	1.76447e-59	7.77657e-57	chr2	191029576	191151596	-
	LDLRAD4	13158	13171	33912221	41509227	1	B Cells	49	49	0.817845	9.64597e-60	8.63139e-57	chr18	13217498	13652755	+
	CCL4	2377	3721	43604491	44729073	3	Monoctye DC	46	46	1.52602	1.253e-59	1.23332e-56	chr17	36103827	36105621	+
	LRRC8C	8852	13038	27521384	32472718	1	Monoctye DC	49	49	1.24821	5.52728e-59	3.33092e-56	chr1	89633072	89769903	+
	ADD3	4533	3745	27525703	32482011	1	Monoctye DC	49	49	0.700137	5.97492e-59	3.52867e-56	chr10	109996368	110135565	+
	FOS	23913	25284	33901466	41497114	1	B Cells	49	49	0.863881	4.42711e-59	3.84494e-56	chr14	75278826	75282230	+
	ZEB1	110752	144551	33814627	41377847	1	B Cells	49	49	1.06638	1.30437e-58	1.10048e-55	chr10	31318495	31529814	+
	STAT1	11462	9563	43568141	45385112	2	Monoctye DC	44	43	0.800962	4.65565e-58	2.02172e-55	chr2	190908460	191020960	-
	SKAP1	3656	6550	26860245	34611977	2	B Cells	44	45	1.39026	8.0868e-59	2.17086e-55	chr17	48133442	48430275	-
	FGFR1	8518	6728	43598350	44726066	3	Monoctye DC	46	46	0.769976	3.24825e-58	3.09412e-55	chr8	38400215	38468834	-
	ADGRG7	34	383	26863867	34618144	2	B Cells	44	45	8.74139	2.46874e-58	6.07496e-55	chr3	100609601	100695479	+
	UBASH3B	7934	9446	43311461	40376151	3	CD4 T Cells	46	46	1.27706	2.68063e-58	7.91564e-55	chr11	122655722	122814473	+
	BACH2	113192	155284	26750709	34463243	2	B Cells	44	45	1.06456	4.32897e-58	9.8331e-55	chr6	89926528	90296908	-
	PCDH17	10	266	27530226	32485490	1	Monoctye DC	49	49	22.5423	3.67853e-57	2.12987e-54	chr13	57631744	57729311	+
	TRIO	17702	26617	26846199	34591910	2	B Cells	44	45	1.1668	1.68761e-57	3.55954e-54	chr5	14143342	14532128	+
	UTRN	13304	11417	11159783	11746605	1	NK Cells	46	48	0.815471	8.78542e-58	4.32375e-54	chr6	144285701	144853034	+
	NUMB	31679	37238	43547924	45357437	2	Monoctye DC	44	43	1.12848	1.70882e-56	7.31299e-54	chr14	73275107	73458617	-
	SIPA1L1	27695	34454	15542442	16996049	3	NK Cells	43	46	1.13737	1.41613e-57	1.04542e-53	chr14	71320449	71741229	+
	PTPRJ	7638	6470	21307574	23596938	2	CD8 T Cells	44	45	0.764961	7.26883e-57	1.53315e-53	chr11	47980558	48170841	+
	MXD1	18414	16196	43561189	45378479	2	Monoctye DC	44	43	0.84438	1.06793e-55	4.505e-53	chr2	69897688	69942945	+
	2025-03-01	3499	2773	27526737	32482983	1	Monoctye DC	49	49	0.671619	1.02315e-55	5.8101e-53	NA	NA	NA	NA
	CDK14	52673	60241	43526930	45334434	2	Monoctye DC	44	43	1.09795	1.84529e-55	7.67458e-53	chr7	90466424	91210590	+
	RASAL2	12478	10394	43594390	44722400	3	Monoctye DC	46	46	0.81202	1.19872e-55	1.10616e-52	chr1	178094104	178484147	+
	MAP4K3	32179	42618	27498057	32443138	1	Monoctye DC	49	49	1.12237	2.17784e-55	1.21339e-52	chr2	39249266	39437301	-
	RNF24	19752	17213	43587116	44715581	3	Monoctye DC	46	46	0.849521	2.68883e-55	2.40602e-52	chr20	3927309	4015558	-
	TMEM123	9467	7770	43570136	45386905	2	Monoctye DC	44	43	0.787929	6.53002e-55	2.67812e-52	chr11	102396332	102470384	-
	GPAT3	12831	16068	43566772	45378607	2	Monoctye DC	44	43	1.20221	7.38468e-55	2.98715e-52	chr4	83535914	83605875	+
	POLB	6821	6356	33918558	41516042	1	B Cells	49	49	0.761339	4.04206e-55	3.3155e-52	chr8	42338454	42371808	+
	AKAP13	165479	160726	43441389	44572068	3	Monoctye DC	46	46	0.94683	4.57386e-55	3.9724e-52	chr15	85380571	85749358	+
	PDE3B	62194	74967	21253018	23528441	2	CD8 T Cells	44	45	1.08852	2.15077e-55	4.23401e-52	chr11	14643804	14872044	+
	AC105402.3	18642	20494	26845259	34598033	2	B Cells	44	45	0.85309	2.35199e-55	4.63012e-52	NA	NA	NA	NA
	SSBP2	14876	20739	27515360	32465017	1	Monoctye DC	49	49	1.18146	9.68923e-55	5.29839e-52	chr5	81413021	81751797	-
	ABCB1	6076	9441	19458765	23397430	1	CD8 T Cells	49	49	1.29213	1.41703e-55	8.36869e-52	chr7	87503017	87713323	-
	STAT1	3133	2678	26860768	34615849	2	B Cells	44	45	0.663301	5.28949e-55	9.76208e-52	chr2	190908460	191020960	-
	IGLC1	2307	4199	33923072	41518199	1	B Cells	49	49	1.4871	1.57241e-54	1.25491e-51	chr22	22895375	22895834	+
	SLC7A11	11330	9359	43595538	44723435	3	Monoctye DC	46	46	0.805246	1.78413e-54	1.50524e-51	chr4	138164097	138242349	-
	FNDC3B	126148	137473	43480720	44595321	3	Monoctye DC	46	46	1.06235	1.84369e-54	1.51228e-51	chr3	172039578	172401669	+
	DTHD1	714	280	21314498	23603128	2	CD8 T Cells	44	45	0.35414	1.22394e-54	2.25886e-51	chr4	36281616	36347511	+
	TBC1D5	3994	5709	43575609	45388966	2	Monoctye DC	44	43	1.37224	8.01054e-54	3.19653e-51	chr3	17157162	18444817	-
	GCH1	13246	11334	43566357	45383341	2	Monoctye DC	44	43	0.821442	1.74449e-53	6.86841e-51	chr14	54842008	54902826	-
	MT-ND3	188422	219002	21126790	23384406	2	CD8 T Cells	44	45	1.04962	4.05719e-54	7.04734e-51	chrM	10059	10404	+
	CBLB	39409	44785	43579762	44500769	1	CD4 T Cells	49	49	1.11278	3.8769e-54	7.15506e-51	chr3	105655461	105869552	-
	GALNT2	34768	39989	26829133	34578538	2	B Cells	44	45	0.892527	4.22579e-54	7.34019e-51	chr1	230057990	230282122	+
	CYP1B1	2114	1265	43604754	44731529	3	Monoctye DC	46	46	0.58333	1.23555e-53	9.8607e-51	chr2	38066973	38109902	-
	BNC2	896	411	21314316	23602997	2	CD8 T Cells	44	45	0.414237	2.05108e-53	3.3648e-50	chr9	16409503	16870843	-
	LINC00910	8219	6658	43571384	45388017	2	Monoctye DC	44	43	0.777684	8.87296e-53	3.44749e-50	chr17	43338741	43389199	-
	COL23A1	694	1603	27529542	32484153	1	Monoctye DC	49	49	1.95745	6.46684e-53	3.47199e-50	chr5	178237476	178590393	-
	CHST11	35569	32967	43544034	45361708	2	Monoctye DC	44	43	0.889787	9.63754e-53	3.69594e-50	chr12	104455295	104762014	+
	ACBD6	4807	3517	43602061	44729277	3	Monoctye DC	46	46	0.713226	5.02831e-53	3.9074e-50	chr1	180269653	180502954	-
	MT-ND2	188960	202664	43430211	44342890	1	CD4 T Cells	49	49	1.05022	3.10332e-53	5.39046e-50	chrM	4470	5511	+
	ACSM3	30773	42226	33894606	41480172	1	B Cells	49	49	1.12112	7.52344e-53	5.84631e-50	chr16	20610243	20797581	+
	TMEM163	6709	5194	43600159	44727600	3	Monoctye DC	46	46	0.754698	9.15271e-53	6.93001e-50	chr2	134455759	134719000	-
	ADGRG7	110	494	42513578	45653138	2	CD4 T Cells	45	45	4.18204	2.21498e-53	7.26736e-50	chr3	100609601	100695479	+
	WDFY2	12366	17442	27517870	32468314	1	Monoctye DC	49	49	1.19532	1.73709e-52	9.15974e-50	chr13	51584455	51767709	+
	MIR155HG	3836	5416	43603032	44727378	3	Monoctye DC	46	46	1.37635	1.8312e-52	1.35184e-49	chr21	25561909	25575168	+
	RGCC	9694	12183	43609477	44533371	1	CD4 T Cells	49	49	1.23062	9.02067e-53	1.47984e-49	chr13	41457550	41470871	+
	ATP2B1	43670	58829	33881709	41463569	1	B Cells	49	49	1.10065	2.45729e-52	1.86054e-49	chr12	89588049	89709300	-
	SIPA1L1	84836	92147	25446275	25701307	3	B Cells	46	46	1.07513	1.51538e-52	2.48598e-49	chr14	71320449	71741229	+
	JAZF1	3167	2318	21312045	23601090	2	CD8 T Cells	44	45	0.660968	1.62075e-52	2.51891e-49	chr7	27830573	28180795	-
	KCNQ5	10840	10789	33914539	41511609	1	B Cells	49	49	0.813194	3.84441e-52	2.83804e-49	chr6	72621792	73198853	+
	XIST	10311	8614	43569292	45386061	2	Monoctye DC	44	43	0.802015	7.93425e-52	3.00372e-49	chrX	73820649	73852723	-
	PSD3	7066	9336	43572537	45385339	2	Monoctye DC	44	43	1.26843	8.98198e-52	3.35733e-49	chr8	18527303	19084730	-
	ANKRD12	52015	48500	43554853	44684294	3	Monoctye DC	46	46	0.908954	9.25131e-52	6.66298e-49	chr18	9136228	9285985	+
	ZSWIM6	27333	31308	24635503	24873998	3	CD8 T Cells	46	46	1.13428	1.80938e-52	8.90488e-49	chr5	61332258	61546172	+
	GAS7	24828	22158	43582040	44710636	3	Monoctye DC	46	46	0.869997	2.09269e-51	1.47131e-48	chr17	9910606	10198606	-
	IRF1	11363	9622	43568240	45385053	2	Monoctye DC	44	43	0.812925	1.03522e-50	3.82114e-48	chr5	132440440	132508719	-
	CDK14	33068	43513	27497168	32442243	1	Monoctye DC	49	49	1.11514	1.02854e-50	5.32837e-48	chr7	90466424	91210590	+
	IFI44	4056	3040	42509632	45650592	2	CD4 T Cells	45	45	0.697958	2.24964e-51	6.64297e-48	chr1	78649796	78664078	+
	AOAH	5609	7590	43573994	45387085	2	Monoctye DC	44	43	1.29908	1.94562e-50	7.09286e-48	chr7	36512941	36724549	-
	PPP1R16B	14234	13148	21300978	23590260	2	CD8 T Cells	44	45	0.834157	7.00962e-51	1.03493e-47	chr20	38805697	38923024	+
	PTPRC	22874	33508	26841027	34585019	2	B Cells	44	45	1.13676	6.67801e-51	1.09553e-47	chr1	198638457	198757476	+
	PABPC1	48665	54252	33876714	41468146	1	B Cells	49	49	0.910838	1.52638e-50	1.09933e-47	chr8	100685816	100722809	-
	BTBD9	25999	23699	43553604	45370976	2	Monoctye DC	44	43	0.875088	5.21426e-50	1.87771e-47	chr6	38168451	38640148	-
	FCHSD2	26656	30966	43580212	44701828	3	Monoctye DC	46	46	1.13245	2.92544e-50	2.00896e-47	chr11	72836745	73142318	-
	DENND1A	8029	6424	43598839	44726370	3	Monoctye DC	46	46	0.779961	3.61604e-50	2.42677e-47	chr9	123379654	123930152	-
	NFKB1	81030	88957	27449206	32396799	1	Monoctye DC	49	49	0.93036	4.8998e-50	2.49459e-47	chr4	102501331	102617302	+
	XRRA1	742	1480	43578861	45393195	2	Monoctye DC	44	43	1.91486	7.25704e-50	2.58185e-47	chr11	74807739	74949200	-
	CYTOR	6379	8488	43573224	45386187	2	Monoctye DC	44	43	1.27741	7.81373e-50	2.7468e-47	chr2	87454781	87636740	+
	P2RY8	7219	11049	33918160	41511349	1	B Cells	49	49	1.25051	5.35903e-50	3.76778e-47	chrX	1462581	1537185	-
	P2RY8	7219	11049	33918160	41511349	1	B Cells	49	49	1.25051	5.35903e-50	3.76778e-47	chrY	1462581	1537185	-
	SKAP1	33067	29990	43586104	44515564	1	CD4 T Cells	49	49	0.888085	3.48322e-50	5.41348e-47	chr17	48133442	48430275	-
	IGHM	10113	15723	26853788	34602804	2	B Cells	44	45	1.20647	1.18485e-49	1.84144e-46	chr14	105851705	105856218	-
	ATXN1	30347	35459	43549256	45359216	2	Monoctye DC	44	43	1.12173	5.34957e-49	1.85844e-46	chr6	16299112	16761491	-
	TNFAIP3	13799	13628	27516437	32472128	1	Monoctye DC	49	49	0.836954	4.12385e-49	2.06395e-46	chr6	137867214	137883312	+
	MAML2	19635	25022	21295577	23578386	2	CD8 T Cells	44	45	1.15082	2.18676e-49	3.0749e-46	chr11	95976598	96343195	-
	ACSL1	48301	45727	43531302	45348948	2	Monoctye DC	44	43	0.908856	1.23066e-48	4.22559e-46	chr4	184755595	184826818	-
	SLC4A7	10397	13121	43569206	45381554	2	Monoctye DC	44	43	1.21154	1.24754e-48	4.23432e-46	chr3	27372721	27484420	-
	SEMA4A	7551	6014	43599317	44726780	3	Monoctye DC	46	46	0.776404	7.85815e-49	5.15652e-46	chr1	156147366	156177752	+
	RUNX1	46653	60241	27483583	32425515	1	Monoctye DC	49	49	1.09428	1.43302e-48	7.05261e-46	chr21	34787801	36004667	-
	ATP13A3	59792	56287	43547076	44676507	3	Monoctye DC	46	46	0.917686	1.5921e-48	1.02202e-45	chr3	194402672	194498364	-
	IFIT2	5330	4423	14200060	15901136	2	NK Cells	41	43	0.741129	2.42235e-49	1.19216e-45	chr10	89283694	89309271	+
	FNIP2	21986	26156	43557617	45368519	2	Monoctye DC	44	43	1.1421	6.15263e-48	2.06456e-45	chr4	158769026	158908050	+
	CMSS1	66359	67042	43253036	40318555	3	CD4 T Cells	46	46	1.08368	7.81703e-49	2.09845e-45	chr3	99817837	100181732	+
	SNX9	24353	30569	21290859	23572839	2	CD8 T Cells	44	45	1.13356	1.80279e-48	2.41975e-45	chr6	157700387	157945077	+
	JMY	9701	9629	33915678	41512769	1	B Cells	49	49	0.810974	5.57444e-48	3.82808e-45	chr5	79236131	79327211	+
	S100A9	9432	7878	43570171	45386797	2	Monoctye DC	44	43	0.801845	1.24241e-47	4.12216e-45	chr1	153357854	153361023	+
	DENND1A	6252	8291	43573351	45386384	2	Monoctye DC	44	43	1.27311	1.74611e-47	5.72898e-45	chr9	123379654	123930152	-
	IMMP2L	15650	19637	42498038	45633995	2	CD4 T Cells	45	45	1.16846	4.82576e-48	1.29545e-44	chr7	110662644	111562517	-
	IFI44L	3341	2372	43576262	45392303	2	Monoctye DC	44	43	0.68158	6.19651e-47	2.01073e-44	chr1	78619902	78646145	+
	USP3	33764	41562	21281448	23561846	2	CD8 T Cells	44	45	1.11162	1.68503e-47	2.16336e-44	chr15	63504511	63594640	+
	AL589693.1	8425	6800	43610746	44538754	1	CD4 T Cells	49	49	0.790337	1.70335e-47	2.51491e-44	NA	NA	NA	NA
	PPFIBP2	7369	11181	33918010	41511217	1	B Cells	49	49	1.23969	4.30169e-47	2.88692e-44	chr11	7513298	7657127	+
	HLA-DQB1	2742	4061	43576861	45390614	2	Monoctye DC	44	43	1.42182	9.47349e-47	3.04068e-44	chr6	32659467	32668383	-
	FAM3C	9532	14108	33915847	41508290	1	B Cells	49	49	1.20927	4.63703e-47	3.04282e-44	chr7	121348878	121396364	-
	PELI1	76143	83939	43530725	44648855	3	Monoctye DC	46	46	1.07464	5.02169e-47	3.15501e-44	chr2	64092652	64144420	-
	MT-ND5	70978	80678	33854401	41441720	1	B Cells	49	49	0.928696	7.53289e-47	4.83563e-44	chrM	12337	14148	+
	ECE1	12105	12998	26851796	34605529	2	B Cells	44	45	0.833244	4.02682e-47	5.9454e-44	chr1	21217247	21345572	-
	MTRNR2L12	309183	333711	43270420	45060964	2	Monoctye DC	44	43	1.03618	2.51159e-46	7.97471e-44	chr3	96617188	96618236	-
	MT-CYB	207026	220905	43412145	44324649	1	CD4 T Cells	49	49	1.04485	6.93118e-47	9.74623e-44	chrM	14747	15887	+
	MT-CO3	396859	382212	42922536	40003385	3	CD4 T Cells	46	46	1.03306	4.16416e-47	1.0247e-43	chrM	9207	9990	+
	TEX14	22405	26558	43557198	45368117	2	Monoctye DC	44	43	1.13796	3.36575e-46	1.05731e-43	chr17	58556678	58692055	-
	TIAM1	2858	2295	19461983	23404576	1	CD8 T Cells	49	49	0.667772	2.19368e-47	1.07962e-43	chr21	31118416	31559977	-
	TTC7A	17436	15519	43562167	45379156	2	Monoctye DC	44	43	0.854467	3.68949e-46	1.14681e-43	chr2	46916157	47076137	+
	ADK	18701	23818	21296511	23579590	2	CD8 T Cells	44	45	1.15015	9.63757e-47	1.18578e-43	chr10	74151202	74709963	+
	TGFBR3	5657	7366	24657179	24897940	3	CD8 T Cells	46	46	1.28943	3.07017e-47	1.29513e-43	chr1	91680343	91906335	-
	ARHGAP10	8390	10743	43571213	45383932	2	Monoctye DC	44	43	1.22925	7.35847e-46	2.26342e-43	chr4	147732063	148072776	+
	MX1	3473	2573	42510215	45651059	2	CD4 T Cells	45	45	0.689904	1.0437e-46	2.56828e-43	chr21	41420020	41470071	+
	FER	5768	7687	43573835	45386988	2	Monoctye DC	44	43	1.27941	8.74428e-46	2.66196e-43	chr5	108747841	109196841	+
	SIPA1L1	98047	122939	27432189	32362817	1	Monoctye DC	49	49	1.06261	6.69783e-46	3.2423e-43	chr14	71320449	71741229	+
	CROCC	4072	3461	27526164	32482295	1	Monoctye DC	49	49	0.720296	7.07677e-46	3.37048e-43	chr1	16740273	16972964	+
	MTSS1	36790	33909	43570078	44698885	3	Monoctye DC	46	46	0.898492	5.95269e-46	3.66202e-43	chr8	124550784	124728473	-
	DENND4A	95148	102487	25435963	25690967	3	B Cells	46	46	1.06618	3.59753e-46	5.59113e-43	chr15	65658046	65792293	-
	MT-CO3	262190	275260	24400646	24630046	3	CD8 T Cells	46	46	1.03963	1.62898e-46	6.01275e-43	chrM	9207	9990	+
	PPP1CB	16785	17627	33908594	41504771	1	B Cells	49	49	0.858024	1.14797e-45	7.21242e-43	chr2	28751640	28802940	+
	OSBPL8	49264	55990	43530339	45338685	2	Monoctye DC	44	43	1.09109	2.46072e-45	7.41456e-43	chr12	76351797	76559809	-
	PDE4A	7314	7066	33918065	41515332	1	B Cells	49	49	0.789334	1.31963e-45	8.11822e-43	chr19	10416773	10469630	+
	GNG2	42239	50760	15527898	16979743	3	NK Cells	43	46	1.09868	1.46543e-46	8.65452e-43	chr14	51826195	51979342	+
	ANKH	11392	15974	27518844	32469782	1	Monoctye DC	49	49	1.18831	2.6027e-45	1.21992e-42	chr5	14704800	14871778	-
	SEMA6B	3045	4956	27527191	32480800	1	Monoctye DC	49	49	1.37931	3.3557e-45	1.54829e-42	chr19	4542593	4581776	-
	CCL5	7744	6411	11165343	11751611	1	NK Cells	46	48	0.786682	4.66103e-46	1.96622e-42	chr17	35871491	35880793	-
	PDE3B	56012	72944	19408829	23333927	1	CD8 T Cells	49	49	1.08297	5.98989e-46	2.52679e-42	chr11	14643804	14872044	+
	BAZ1A	15050	16463	43304345	40369134	3	CD4 T Cells	46	46	1.17335	1.11467e-45	2.53194e-42	chr14	34752731	34875647	-
	CCL3	7776	9871	43599092	44722923	3	Monoctye DC	46	46	1.23747	4.21855e-45	2.54223e-42	chr17	36088256	36090169	-
	WARS	12028	11828	27518208	32473928	1	Monoctye DC	49	49	0.833364	5.71832e-45	2.59779e-42	NA	NA	NA	NA
	STAT1	5750	6900	43313645	40378697	3	CD4 T Cells	46	46	1.28717	1.33307e-45	2.81173e-42	chr2	190908460	191020960	-
	ATP1B3	23870	27721	43582998	44705073	3	Monoctye DC	46	46	1.1321	5.67044e-45	3.34885e-42	chr3	141876124	141926549	+
	MS4A1	8125	12772	26855776	34605755	2	B Cells	44	45	1.21982	4.21103e-45	5.92131e-42	chr11	60455846	60470752	+
	GRK5	24258	27613	26839643	34590914	2	B Cells	44	45	0.883322	4.97879e-45	6.68267e-42	chr10	119207571	119459745	+
	MALAT1	782046	772696	24749065	25020758	3	B Cells	46	46	0.977995	4.59162e-45	6.7793e-42	chr11	65497688	65506516	+
	RFX2	4486	6037	43614685	44539517	1	CD4 T Cells	49	49	1.31776	5.77239e-45	7.74786e-42	chr19	5993164	6199572	-
	CELF2	40237	37931	43539366	45356744	2	Monoctye DC	44	43	0.904997	2.83105e-44	8.44426e-42	chr10	10798397	11336675	+
	BCAT1	7366	9521	43572237	45385154	2	Monoctye DC	44	43	1.24088	2.98728e-44	8.82113e-42	chr12	24810024	24949101	-
	LCP2	36490	34226	43543113	45360449	2	Monoctye DC	44	43	0.900452	3.41833e-44	9.99405e-42	chr5	170246233	170297815	-
	IL1B	24883	29226	43554720	45365449	2	Monoctye DC	44	43	1.12757	3.62245e-44	1.0487e-41	chr2	112829751	112836816	-
	CCL3L1	3696	5117	43603172	44727677	3	Monoctye DC	46	46	1.34962	2.34219e-44	1.35613e-41	chr17	36194869	36196758	-
	MT-CO1	98072	105412	24564764	24799894	3	CD8 T Cells	46	46	1.06438	4.14017e-45	1.35839e-41	chrM	5904	7445	+
	HLA-B	27151	26644	21288061	23576764	2	CD8 T Cells	44	45	0.886193	1.22281e-44	1.44433e-41	chr6	31353872	31357188	-
	PAM	15524	13741	43564079	45380934	2	Monoctye DC	44	43	0.849754	5.24323e-44	1.50318e-41	chr5	102753981	103029730	+
	IFI44	1588	1010	21313624	23602398	2	CD8 T Cells	44	45	0.574362	2.22374e-44	2.52557e-41	chr1	78649796	78664078	+
	IGHG3	572	1433	26863329	34617094	2	B Cells	44	45	1.94406	2.01494e-44	2.58692e-41	chr14	105764503	105771405	-
	MYOF	7531	6081	43599337	44726713	3	Monoctye DC	46	46	0.787139	4.72221e-44	2.68158e-41	chr10	93306429	93482334	-
	MX1	3273	4221	43316122	40381376	3	CD4 T Cells	46	46	1.38333	1.7042e-44	3.35489e-41	chr21	41420020	41470071	+
	ARHGAP15	13124	13043	27517112	32472713	1	Monoctye DC	49	49	0.842225	8.19364e-44	3.66591e-41	chr2	143091362	143768352	+
	SKAP1	8492	7138	11164595	11750884	1	NK Cells	46	48	0.79874	1.03104e-44	3.80571e-41	chr17	48133442	48430275	-
	MT-CO2	467644	567005	27062592	31918751	1	Monoctye DC	49	49	1.02752	1.0057e-43	4.43242e-41	chrM	7586	8269	+
	UTRN	32567	29744	43586604	44515810	1	CD4 T Cells	49	49	0.894324	3.70816e-44	4.7608e-41	chr6	144285701	144853034	+
	PCNX1	32563	30380	43547040	45364295	2	Monoctye DC	44	43	0.895657	1.86811e-43	5.30417e-41	chr14	70907405	71115382	+
	THBS1	13543	18674	27516693	32467082	1	Monoctye DC	49	49	1.16853	1.23341e-43	5.35609e-41	chr15	39581079	39599466	+
	EBF1	76376	71781	25454735	25721673	3	B Cells	46	46	0.930278	4.54849e-44	6.39582e-41	chr5	158695916	159099916	-
	RABGAP1L	23468	34015	26840433	34584512	2	B Cells	44	45	1.12475	6.1584e-44	7.57714e-41	chr1	174159410	174995308	+
	MAP3K1	14453	20544	33910926	41501854	1	B Cells	49	49	1.16137	1.59911e-43	9.63675e-41	chr5	56815549	56896152	+
	PPARG	13901	19116	27516335	32466640	1	Monoctye DC	49	49	1.16538	3.48739e-43	1.49245e-40	chr3	12287368	12434356	+
	DENND5A	50821	48518	43528782	45346157	2	Monoctye DC	44	43	0.916512	5.49876e-43	1.54641e-40	chr11	9138825	9265959	-
	PRKCB	22754	24526	33902625	41497872	1	B Cells	49	49	0.880666	2.80388e-43	1.65591e-40	chr16	23835983	24220611	+
	SSBP3	5745	8558	27524491	32477198	1	Monoctye DC	49	49	1.26241	5.01117e-43	2.11393e-40	chr1	54225433	54413479	-
	SYTL3	13223	15726	24649613	24889580	3	CD8 T Cells	46	46	1.17771	7.45396e-44	2.20108e-40	chr6	158650014	158764876	+
	CD69	25304	31127	15544833	16999376	3	NK Cells	43	46	1.12464	5.58603e-44	2.74917e-40	chr12	9752486	9760901	-
	SH3KBP1	18669	25138	27511567	32460618	1	Monoctye DC	49	49	1.14111	9.87036e-43	4.1051e-40	chrX	19533977	19887600	-
	LRRFIP1	90465	88338	43489138	45306337	2	Monoctye DC	44	43	0.937444	1.52747e-42	4.25516e-40	chr2	237627587	237813682	+
	HERC1	85719	74590	43233676	40311007	3	CD4 T Cells	46	46	0.933382	2.93873e-43	5.42361e-40	chr15	63608618	63833948	-
	LRRFIP1	34775	39287	43584396	44506267	1	CD4 T Cells	49	49	1.10625	6.70413e-43	8.24859e-40	chr2	237627587	237813682	+
	GAB2	24118	33130	33901261	41489268	1	B Cells	49	49	1.12233	1.44935e-42	8.39175e-40	chr11	78215293	78418348	-
	AC105402.3	2985	4348	11170102	11753674	1	NK Cells	46	48	1.38415	3.32347e-43	1.09043e-39	NA	NA	NA	NA
	ITGAV	40270	37458	43566598	44695336	3	Monoctye DC	46	46	0.906759	2.21106e-42	1.2319e-39	chr2	186590056	186680901	+
	CDC14A	20533	25834	21294679	23577574	2	CD8 T Cells	44	45	1.1362	1.13249e-42	1.23857e-39	chr1	100345001	100520277	+
	BTBD11	38307	39407	43281088	40346190	3	CD4 T Cells	46	46	1.10345	7.28592e-43	1.26556e-39	chr12	107318421	107659642	+
	ABCA1	53570	68357	27476666	32417399	1	Monoctye DC	49	49	1.08138	4.54841e-42	1.86541e-39	chr9	104781006	104928155	-
	MX1	2409	2062	26861492	34616465	2	B Cells	44	45	0.664221	1.73945e-42	2.05457e-39	chr21	41420020	41470071	+
	AL157871.4	3134	2251	43576469	45392424	2	Monoctye DC	44	43	0.689533	8.36483e-42	2.30846e-39	NA	NA	NA	NA
	FAM49A	40488	38296	43539115	45356379	2	Monoctye DC	44	43	0.908041	9.19789e-42	2.51486e-39	NA	NA	NA	NA
	VOPP1	20879	28899	33904500	41493499	1	B Cells	49	49	1.13088	5.10563e-42	2.89931e-39	chr7	55436056	55572988	-
	IFIT3	2537	1875	14202853	15903684	2	NK Cells	41	43	0.660062	7.05219e-43	2.97492e-39	chr10	89327307	89377473	+
	MT-CYB	211655	205820	43107740	40179777	3	CD4 T Cells	46	46	1.04307	1.88732e-42	3.09615e-39	chrM	14747	15887	+
	RPS26	12760	11495	42500928	45642137	2	CD4 T Cells	45	45	0.838903	1.53003e-42	3.47542e-39	chr12	56041351	56044697	+
	KHDRBS2	6676	6447	33918703	41515951	1	B Cells	49	49	0.789012	6.56158e-42	3.65579e-39	chr6	61679961	62286225	-
	PRR16	2521	4170	27527715	32481586	1	Monoctye DC	49	49	1.40178	9.39594e-42	3.80072e-39	chr5	120464300	120687332	+
	XRRA1	2552	3870	42511136	45649762	2	CD4 T Cells	45	45	1.41216	1.86018e-42	3.92351e-39	chr11	74807739	74949200	-
	FAM20A	1992	1482	27528244	32484274	1	Monoctye DC	49	49	0.630487	1.09413e-41	4.36602e-39	chr17	68535113	68601367	-
	IFIT3	2638	1839	11170449	11756183	1	NK Cells	46	48	0.662439	1.57074e-42	4.63824e-39	chr10	89327307	89377473	+
	CCSER2	14400	17658	11158687	11740364	1	NK Cells	46	48	1.16525	1.91625e-42	5.14409e-39	chr10	84328586	84518521	+
	EPSTI1	7153	6059	42506535	45647573	2	CD4 T Cells	45	45	0.788799	3.27999e-42	6.457e-39	chr13	42886388	42992271	-
	AL589693.1	3038	5311	26860863	34613216	2	B Cells	44	45	1.35659	6.68451e-42	7.5918e-39	NA	NA	NA	NA
	DPYD	21853	22693	27508383	32463063	1	Monoctye DC	49	49	0.880031	2.10023e-41	8.26902e-39	chr1	97077743	97995000	-
	BIRC3	9741	9828	33915638	41512570	1	B Cells	49	49	0.824335	1.59737e-41	8.73494e-39	chr11	102317450	102339403	+
	CCL4L2	1357	2203	43605511	44730591	3	Monoctye DC	46	46	1.58257	1.97407e-41	1.07949e-38	chr17	36210924	36212878	+
	ARID4B	50063	56410	33875316	41465988	1	B Cells	49	49	0.920622	2.4757e-41	1.32918e-38	chr1	235131634	235328219	-
	CNOT6L	10996	9494	43568607	45385181	2	Monoctye DC	44	43	0.828882	5.05747e-41	1.37011e-38	chr4	77713387	77819615	-
	ANTXR2	78777	75460	43528091	44657334	3	Monoctye DC	46	46	0.933784	2.56281e-41	1.37595e-38	chr4	79901146	80125454	-
	MAMLD1	7268	10516	27522968	32475240	1	Monoctye DC	49	49	1.22618	3.68302e-41	1.431e-38	chrX	150361422	150514178	+
	XIST	3809	2871	11169278	11755151	1	NK Cells	46	48	0.716244	6.06531e-42	1.49252e-38	chrX	73820649	73852723	-
	FKBP5	9667	10883	43309728	40374714	3	CD4 T Cells	46	46	1.20757	1.34899e-41	2.09654e-38	chr6	35573585	35728583	-
	ATP1B3	16927	17280	27513309	32468476	1	Monoctye DC	49	49	0.865129	7.05477e-41	2.70546e-38	chr3	141876124	141926549	+
	PDGFD	1259	760	21313953	23602648	2	CD8 T Cells	44	45	0.545133	4.22224e-41	4.45281e-38	chr11	103907189	104164379	-
	MT-ND1	140375	172384	26723526	34446143	2	B Cells	44	45	0.952945	4.07438e-41	4.45602e-38	chrM	3307	4262	+
	PTPRC	36994	39637	27493242	32446119	1	Monoctye DC	49	49	0.908001	1.2381e-40	4.68717e-38	chr1	198638457	198757476	+
	CEP170	14805	17877	43564798	45376798	2	Monoctye DC	44	43	1.15922	1.77046e-40	4.75271e-38	chr1	243124428	243255348	-
	SEPTIN7	18720	26033	33906659	41496365	1	B Cells	49	49	1.13622	9.21108e-41	4.85704e-38	chr7	35800932	35907105	+
	IGLC2	4424	6985	33920955	41515413	1	B Cells	49	49	1.29001	1.01681e-40	5.2676e-38	chr22	22900976	22901437	+
	IFRD1	14610	15320	33910769	41507078	1	B Cells	49	49	0.856744	1.11742e-40	5.689e-38	chr7	112422887	112481017	+
	MT-CO1	126740	134927	25404371	25658527	3	B Cells	46	46	1.05377	4.35477e-41	5.84509e-38	chrM	5904	7445	+
	FTH1	43935	49194	43562933	44683600	3	Monoctye DC	46	46	1.09152	1.12863e-40	5.95133e-38	chr11	61959718	61967634	-
	ATF7IP	24237	26338	33901142	41496060	1	B Cells	49	49	0.887864	1.19397e-40	5.97572e-38	chr12	14365676	14502931	+
	PGAP1	8210	9373	43311185	40376224	3	CD4 T Cells	46	46	1.22459	4.49833e-41	6.64156e-38	chr2	196833004	196927796	-
	TFPI	3198	5081	27527038	32480675	1	Monoctye DC	49	49	1.34644	2.25895e-40	8.44361e-38	chr2	187464230	187565760	-
	RASA3	9032	13048	19455809	23393823	1	CD8 T Cells	49	49	1.20134	2.39727e-41	8.84861e-38	chr13	113977783	114132623	-
	ZHX2	31606	34884	33893773	41487514	1	B Cells	49	49	0.901777	2.17624e-40	1.07104e-37	chr8	122781655	122974510	+
	EPSTI1	2253	1620	21312959	23601788	2	CD8 T Cells	44	45	0.649335	1.07808e-40	1.09774e-37	chr13	42886388	42992271	-
	TGFBR2	9127	14061	26854774	34604466	2	B Cells	44	45	1.1955	1.08114e-40	1.14018e-37	chr3	30606601	30694142	+
	DPYD	33936	31375	43572932	44701419	3	Monoctye DC	46	46	0.901264	2.95406e-40	1.53036e-37	chr1	97077743	97995000	-
	OSBPL3	6871	10321	33918508	41512077	1	B Cells	49	49	1.22728	6.0227e-40	2.91548e-37	chr7	24796540	24981634	-
	OSBPL8	25025	24264	15545112	17006239	3	NK Cells	43	46	0.886448	7.18468e-41	3.0308e-37	chr12	76351797	76559809	-
	SLC7A11	10029	12457	43569574	45382218	2	Monoctye DC	44	43	1.19243	1.69929e-39	4.52057e-37	chr4	138164097	138242349	-
	BANK1	29689	33330	25501422	25760124	3	B Cells	46	46	1.11122	5.69726e-40	7.31454e-37	chr4	101411286	102074812	+
	HLA-DRB5	4432	3371	43602436	44729423	3	Monoctye DC	46	46	0.74146	1.7863e-39	9.09444e-37	chr6	32517353	32530287	-
	STK24	28964	26576	43577904	44706218	3	Monoctye DC	46	46	0.894458	1.90897e-39	9.55426e-37	chr13	98445185	98577940	-
	DENND1B	16618	22418	27513618	32463338	1	Monoctye DC	49	49	1.14323	2.62604e-39	9.69304e-37	chr1	197504748	197775696	-
	PLAUR	23450	27043	43583418	44705751	3	Monoctye DC	46	46	1.12419	2.02925e-39	9.98694e-37	chr19	43646095	43670547	-
	NCOA2	10763	10615	27519473	32475141	1	Monoctye DC	49	49	0.835802	3.07149e-39	1.11973e-36	chr8	70109782	70403808	-
	ZNF571	2015	1591	33923364	41520807	1	B Cells	49	49	0.645115	2.38413e-39	1.1355e-36	chr19	37554782	37594792	-
	PDE3B	104453	112878	43514718	44432676	1	CD4 T Cells	49	49	1.05818	9.65472e-40	1.14038e-36	chr11	14643804	14872044	+
	EPSTI1	7197	8297	43312198	40377300	3	CD4 T Cells	46	46	1.23659	8.24769e-40	1.15974e-36	chr13	42886388	42992271	-
	FCRL1	3971	3593	33921408	41518805	1	B Cells	49	49	0.739264	2.54734e-39	1.19397e-36	chr1	157794403	157820120	-
	TNFAIP3	20777	18989	43558826	45375686	2	Monoctye DC	44	43	0.8774	7.41209e-39	1.95421e-36	chr6	137867214	137883312	+
	PRKCB	15308	22617	26848593	34595910	2	B Cells	44	45	1.14651	2.6876e-39	2.73662e-36	chr16	23835983	24220611	+
	CMIP	9672	8832	21305540	23594576	2	CD8 T Cells	44	45	0.824627	2.96957e-39	2.92294e-36	chr16	81444808	81711762	+
	RIPK2	17308	15623	43562295	45379052	2	Monoctye DC	44	43	0.866555	1.43088e-38	3.73914e-36	chr8	89757806	89791064	+
	RABGAP1L	8326	8021	27521910	32477735	1	Monoctye DC	49	49	0.816411	2.00822e-38	7.23181e-36	chr1	174159410	174995308	+
	CD36	2700	2200	27527536	32483556	1	Monoctye DC	49	49	0.690519	2.76677e-38	9.84336e-36	chr7	80369575	80679277	+
	NFKBIA	17629	18142	27512607	32467614	1	Monoctye DC	49	49	0.872116	2.94135e-38	1.03399e-35	chr14	35401513	35404749	-
	TRIO	17496	20217	25513615	25773237	3	B Cells	46	46	1.14377	8.54876e-39	1.05182e-35	chr5	14143342	14532128	+
	ABLIM1	37851	45866	21277361	23557542	2	CD8 T Cells	44	45	1.09428	1.19106e-38	1.13454e-35	chr10	114431113	114768061	-
	CAMK4	28039	34460	21287173	23568948	2	CD8 T Cells	44	45	1.10986	1.41634e-38	1.30698e-35	chr5	111223653	111494886	+
	DIAPH2	9601	9393	27520635	32476363	1	Monoctye DC	49	49	0.829096	4.18014e-38	1.45218e-35	chrX	96684663	97604997	+
	EREG	47414	51547	27482822	32434209	1	Monoctye DC	49	49	0.921327	6.09836e-38	2.09394e-35	chr4	74365145	74388749	+
	XRRA1	2877	4024	43616294	44541530	1	CD4 T Cells	49	49	1.36959	1.878e-38	2.1329e-35	chr11	74807739	74949200	-
	MT-CO2	157340	168333	14048050	15737226	2	NK Cells	41	43	0.955508	6.78541e-39	2.50458e-35	chrM	7586	8269	+
	CDC42SE2	12875	12945	27517361	32472811	1	Monoctye DC	49	49	0.852063	8.0866e-38	2.7447e-35	chr5	131245493	131398447	+
	RGPD2	2029	1353	43577574	45393322	2	Monoctye DC	44	43	0.640168	1.09774e-37	2.84344e-35	chr2	87755960	87825952	-
	MTRNR2L8	17186	19868	24645650	24885438	3	CD8 T Cells	46	46	1.1448	1.18631e-38	3.18461e-35	chr11	10507894	10509186	-
	PLXDC2	74645	82938	43504958	45311737	2	Monoctye DC	44	43	1.06667	1.44872e-37	3.68787e-35	chr10	19816239	20289856	+
	ATP8B4	3781	5173	43575822	45389502	2	Monoctye DC	44	43	1.31345	1.44504e-37	3.68787e-35	chr15	49858238	50182817	-
	LINC02649	1782	1324	27528454	32484432	1	Monoctye DC	49	49	0.629647	1.22758e-37	4.11922e-35	chr10	6271169	6353827	+
	PIK3CA	33932	28518	43285463	40357079	3	CD4 T Cells	46	46	0.901499	3.09987e-38	4.16073e-35	chr3	179148114	179240093	+
	RIPK2	10560	10440	27519676	32475316	1	Monoctye DC	49	49	0.837825	1.377e-37	4.56871e-35	chr8	89757806	89791064	+
	PKIA	11792	10113	43607379	44535441	1	CD4 T Cells	49	49	0.83978	4.3864e-38	4.79726e-35	chr8	78516340	78605267	+
	ANKRD44	27840	25424	43591331	44520130	1	CD4 T Cells	49	49	0.894227	4.59825e-38	4.84935e-35	chr2	196967017	197311173	-
	TMEM123	9759	8266	43597109	44724528	3	Monoctye DC	46	46	0.825694	1.00587e-37	4.86923e-35	chr11	102396332	102470384	-
	CRIM1	7169	7077	33918210	41515321	1	B Cells	49	49	0.806553	1.24164e-37	5.72883e-35	chr2	36355778	36551135	+
	MX1	1204	2091	15568933	17028412	3	NK Cells	43	46	1.58779	1.63369e-38	6.03017e-35	chr21	41420020	41470071	+
	SNX9	81127	78048	43525741	44654746	3	Monoctye DC	46	46	0.937832	1.36559e-37	6.50393e-35	chr6	157700387	157945077	+
	GNG2	56904	64708	33868475	41457690	1	B Cells	49	49	0.929089	1.70068e-37	7.72608e-35	chr14	51826195	51979342	+
	PFKFB3	16792	15165	43562811	45379510	2	Monoctye DC	44	43	0.866999	3.21155e-37	8.10545e-35	chr10	6144934	6254644	+
	IQGAP2	8380	7573	21306832	23595835	2	CD8 T Cells	44	45	0.816092	1.19883e-37	1.07273e-34	chr5	76403285	76708132	+
	FYN	35610	41131	11137477	11716891	1	NK Cells	46	48	1.09758	4.89736e-38	1.11242e-34	chr6	111660332	111873452	-
	B2M	28630	27014	11144457	11731008	1	NK Cells	46	48	0.896616	5.48032e-38	1.15592e-34	chr15	44711487	44718851	+
	BCAT1	5280	7807	27524956	32477949	1	Monoctye DC	49	49	1.25305	3.87982e-37	1.27297e-34	chr12	24810024	24949101	-
	MALAT1	1830576	1882384	41749027	43512291	2	Monoctye DC	44	43	0.987186	6.57063e-37	1.64427e-34	chr11	65497688	65506516	+
	SIK3	61079	72544	21254133	23530864	2	CD8 T Cells	44	45	1.07257	1.989e-37	1.67809e-34	chr11	116843402	117098437	-
	PPP2R5C	18487	17904	21296725	23585504	2	CD8 T Cells	44	45	0.874578	1.97393e-37	1.67809e-34	chr14	101761798	101927989	+
	APBA2	5861	8074	21309351	23595334	2	CD8 T Cells	44	45	1.24403	2.11563e-37	1.73535e-34	chr15	28884483	29118315	+
	RERE	21950	23848	33903429	41498550	1	B Cells	49	49	0.887687	4.23532e-37	1.89057e-34	chr1	8352397	8848921	-
	NCOA3	22890	31285	33902489	41491113	1	B Cells	49	49	1.11669	4.28962e-37	1.89057e-34	chr20	47501887	47656877	+
	JUN	7604	6442	11165483	11751580	1	NK Cells	46	48	0.80504	1.12861e-37	2.22179e-34	chr1	58776845	58784048	-
	MAPRE2	16320	14725	43563283	45379950	2	Monoctye DC	44	43	0.866191	1.12644e-36	2.79518e-34	chr18	34976928	35143470	+
	SWAP70	13616	19199	33911763	41503199	1	B Cells	49	49	1.15205	7.57734e-37	3.29046e-34	chr11	9664077	9752993	+
	CD55	29684	31626	27500552	32454130	1	Monoctye DC	49	49	0.902898	1.32675e-36	4.30523e-34	chr1	207321532	207386804	+
	TNFAIP3	12580	13147	33912799	41509251	1	B Cells	49	49	0.853863	1.06073e-36	4.53947e-34	chr6	137867214	137883312	+
	DPYD	30986	35591	43548617	45359084	2	Monoctye DC	44	43	1.10269	2.28249e-36	5.61665e-34	chr1	97077743	97995000	-
	MBNL1	97947	106255	43508921	44626539	3	Monoctye DC	46	46	1.05752	1.21554e-36	5.69741e-34	chr3	152243828	152465780	+
	IMMP2L	6795	10651	26857106	34607876	2	B Cells	44	45	1.21636	6.249e-37	6.15089e-34	chr7	110662644	111562517	-
	FCRL1	1771	3298	26862130	34615229	2	B Cells	44	45	1.44508	6.5789e-37	6.26672e-34	chr1	157794403	157820120	-
	FAR1	26952	25144	43552651	45369531	2	Monoctye DC	44	43	0.895616	2.74625e-36	6.70199e-34	chr11	13668668	13732346	+
	CCL4	1400	2178	24661436	24903128	3	CD8 T Cells	46	46	1.54057	2.94951e-37	7.258e-34	chr17	36103827	36105621	+
	GCH1	6662	6301	27523574	32479455	1	Monoctye DC	49	49	0.801534	2.3916e-36	7.67627e-34	chr14	54842008	54902826	-
	MT-ATP6	184429	194091	24478407	24711215	3	CD8 T Cells	46	46	1.04214	3.38488e-37	7.68863e-34	chrM	8527	9207	+
	BLK	9096	13204	33916283	41509194	1	B Cells	49	49	1.18603	2.87957e-36	1.21473e-33	chr8	11486894	11564599	+
	CDK17	39394	39360	15530743	16991143	3	NK Cells	43	46	0.913461	5.04933e-37	1.65668e-33	chr12	96278261	96400480	-
	HSPA1A	192	33	33925187	41522365	1	B Cells	49	49	0.140428	5.23098e-36	2.17557e-33	chr6	31815543	31817946	+
	MCUB	14162	19186	27516074	32466570	1	Monoctye DC	49	49	1.14809	7.14661e-36	2.26917e-33	chr4	109560209	109688719	+
	MT-CYB	195272	239335	27334964	32246421	1	Monoctye DC	49	49	1.03868	7.67197e-36	2.41006e-33	chrM	14747	15887	+
	LPP	5912	4875	11167175	11753147	1	NK Cells	46	48	0.783572	1.34304e-36	2.47866e-33	chr3	188153284	188890671	+
	ABCG1	9270	7985	43570333	45386690	2	Monoctye DC	44	43	0.826939	1.2343e-35	2.98751e-33	chr21	42199689	42297244	+
	STK24	14975	20206	27515261	32465550	1	Monoctye DC	49	49	1.14349	1.04788e-35	3.25715e-33	chr13	98445185	98577940	-
	ARHGAP15	30332	42936	26833569	34575591	2	B Cells	44	45	1.09845	3.67075e-36	3.3873e-33	chr2	143091362	143768352	+
	MEF2A	16370	21961	27513866	32463795	1	Monoctye DC	49	49	1.1369	1.19868e-35	3.68706e-33	chr15	99565417	99716466	+
	PSTPIP2	6819	5685	43572784	45388990	2	Monoctye DC	44	43	0.800365	1.83267e-35	4.39976e-33	chr18	45983536	46072272	-
	TOP1	20427	27043	27509809	32458713	1	Monoctye DC	49	49	1.12193	1.5248e-35	4.64184e-33	chr20	41028822	41124487	+
	ARHGAP24	21887	24836	25509224	25768618	3	B Cells	46	46	1.1232	4.14817e-36	4.89965e-33	chr4	85475150	86002668	+
	LINC01934	5105	4006	43614066	44541548	1	CD4 T Cells	49	49	0.768402	5.26339e-36	5.3594e-33	chr2	181086076	181409321	+
	SH3RF3	9942	9830	27520294	32475926	1	Monoctye DC	49	49	0.837909	1.86961e-35	5.63343e-33	chr2	109129205	109504634	+
	ALCAM	41850	39344	43565018	44693450	3	Monoctye DC	46	46	0.916457	1.75075e-35	8.07782e-33	chr3	105366909	105576900	+
	RNF213	6681	8947	15563456	17021556	3	NK Cells	43	46	1.22434	3.13769e-36	9.26528e-33	chr17	80260866	80398786	+
	ZEB1	87160	110923	19377681	23295948	1	CD8 T Cells	49	49	1.05831	3.41532e-36	1.12056e-32	chr10	31318495	31529814	+
	FNBP1	45835	60560	33879544	41461838	1	B Cells	49	49	1.07952	3.14141e-35	1.28837e-32	chr9	129887187	130043194	-
	RORB	1924	1257	43617247	44544297	1	CD4 T Cells	49	49	0.63974	1.49144e-35	1.46803e-32	chr9	74497335	74693177	+
	NFAT5	11605	10316	11161482	11747706	1	NK Cells	46	48	0.844705	8.95772e-36	1.55596e-32	chr16	69565094	69704666	+
	VPS37B	15007	15956	33910372	41506442	1	B Cells	49	49	0.868705	4.15677e-35	1.68144e-32	chr12	122865330	122896127	-
	ANKH	16540	14752	43590328	44718042	3	Monoctye DC	46	46	0.869449	4.00962e-35	1.79394e-32	chr5	14704800	14871778	-
	XIST	10150	8693	43596718	44724101	3	Monoctye DC	46	46	0.834896	4.00258e-35	1.79394e-32	chrX	73820649	73852723	-
	CAMK2D	14098	20789	26849803	34597738	2	B Cells	44	45	1.14429	2.46096e-35	2.20211e-32	chr4	113418054	113761927	-
	MTRNR2L8	12803	18999	26851098	34599528	2	B Cells	44	45	1.15154	2.84707e-35	2.47268e-32	chr11	10507894	10509186	-
	NIBAN1	6972	6222	21308240	23597186	2	CD8 T Cells	44	45	0.805912	3.21636e-35	2.56692e-32	chr1	184790724	184974508	-
	SGMS2	20791	18842	43586077	44713952	3	Monoctye DC	46	46	0.883447	6.29936e-35	2.77633e-32	chr4	107824563	107915047	+
	BAZ1A	14645	18055	42499043	45635577	2	CD4 T Cells	45	45	1.14805	1.56726e-35	2.89247e-32	chr14	34752731	34875647	-
	SAMD3	970	565	21314242	23602843	2	CD8 T Cells	44	45	0.526007	3.77881e-35	2.93643e-32	chr6	130144315	130365425	-
	MCOLN2	1922	1381	21313290	23602027	2	CD8 T Cells	44	45	0.648866	4.98919e-35	3.77759e-32	chr1	84925583	84997113	-
	LMBR1	13733	18976	19451108	23387895	1	CD8 T Cells	49	49	1.14907	1.43921e-35	4.24984e-32	chr7	156668946	156893216	-
	SNX29	12895	11233	43606276	44534321	1	CD4 T Cells	49	49	0.852997	5.72523e-35	5.45356e-32	chr16	11976734	12574287	+
	G0S2	6846	8564	43600022	44724230	3	Monoctye DC	46	46	1.21946	1.2741e-34	5.53277e-32	chr1	209675412	209676390	+
	IFNG	1645	1147	14203745	15904412	2	NK Cells	41	43	0.622733	2.12124e-35	6.95979e-32	chr12	68154768	68159740	-
	SFMBT2	9051	8899	27521185	32476857	1	Monoctye DC	49	49	0.833224	2.49436e-34	7.43998e-32	chr10	7158624	7411488	-
	CBLB	16322	23822	26847579	34594705	2	B Cells	44	45	1.13257	9.74566e-35	8.22228e-32	chr3	105655461	105869552	-
	COG5	9182	9042	27521054	32476714	1	Monoctye DC	49	49	0.834534	3.09962e-34	9.15288e-32	chr7	107201372	107564261	-
	CENPU	1365	841	43578238	45393834	2	Monoctye DC	44	43	0.591482	4.99713e-34	1.19e-31	chr4	184694085	184734130	-
	EMP1	25030	28953	43554573	45365722	2	Monoctye DC	44	43	1.11048	5.40774e-34	1.27748e-31	chr12	13196723	13219941	+
	HLA-DQA1	6206	9746	26857695	34608781	2	B Cells	44	45	1.21864	1.5923e-34	1.30608e-31	chr6	32628179	32647062	+
	ADD3	3615	4843	43603253	44727951	3	Monoctye DC	46	46	1.30598	3.2023e-34	1.37045e-31	chr10	109996368	110135565	+
	NEAT1	271903	292507	43307700	45102168	2	Monoctye DC	44	43	1.03276	6.31475e-34	1.47991e-31	chr11	65422774	65445540	+
	HERC5	4431	3778	14200959	15901781	2	NK Cells	41	43	0.76149	6.68751e-35	1.97476e-31	chr4	88457119	88506163	+
	RFTN1	12641	11256	43566962	45383419	2	Monoctye DC	44	43	0.854832	8.959e-34	2.08307e-31	chr3	16313574	16514026	-
	UBE2R2	26128	30147	43553475	45364528	2	Monoctye DC	44	43	1.10769	9.18337e-34	2.11856e-31	chr9	33817160	33920399	+
	MAP3K5	10284	11326	43309111	40374271	3	CD4 T Cells	46	46	1.18133	1.89312e-34	2.43052e-31	chr6	136557046	136792477	-
	UTY	22168	25325	43597003	44520229	1	CD4 T Cells	49	49	1.11865	2.96904e-34	2.73978e-31	chrY	13234577	13480673	-
	MGAT5	27933	39581	26835968	34578946	2	B Cells	44	45	1.09959	3.82659e-34	3.05393e-31	chr2	134119983	134454621	+
	MTSS1	1475	997	21313737	23602411	2	CD8 T Cells	44	45	0.610405	4.83655e-34	3.57046e-31	chr8	124550784	124728473	-
	CD74	35850	50237	26828051	34568290	2	B Cells	44	45	1.08741	5.3733e-34	4.17548e-31	chr5	150400041	150412969	-
	EPHA4	13307	15682	43605864	44529872	1	CD4 T Cells	49	49	1.15397	4.741e-34	4.24233e-31	chr2	221418027	221574202	-
	SAT1	46860	51190	27483376	32434566	1	Monoctye DC	49	49	0.925763	1.58432e-33	4.63201e-31	chrX	23783173	23786210	+
	PTPRC	23637	32081	33901742	41490317	1	B Cells	49	49	1.10891	1.17076e-33	4.6718e-31	chr1	198638457	198757476	+
	VIM	39447	50470	27490789	32435286	1	Monoctye DC	49	49	1.08427	1.63627e-33	4.73701e-31	chr10	17228241	17237593	+
	EPS15	21650	29515	33903729	41492883	1	B Cells	49	49	1.11385	1.34743e-33	5.30511e-31	chr1	51354263	51519266	-
	RBM47	37439	40522	27492797	32445234	1	Monoctye DC	49	49	0.917241	1.97062e-33	5.64955e-31	chr4	40423267	40630875	-
	ABCA1	11268	15989	33914111	41506409	1	B Cells	49	49	1.15936	1.56407e-33	6.07703e-31	chr9	104781006	104928155	-
	XIST	12625	11008	43606546	44534546	1	CD4 T Cells	49	49	0.853788	7.00335e-34	6.08241e-31	chrX	73820649	73852723	-
	PIK3CA	15652	13707	24647184	24891599	3	CD8 T Cells	46	46	0.867209	3.31526e-34	6.9926e-31	chr3	179148114	179240093	+
	MT-ATP6	111333	118502	14094057	15787057	2	NK Cells	41	43	0.950618	4.21651e-34	1.1319e-30	chrM	8527	9207	+
	TPM4	8751	7429	43598117	44725365	3	Monoctye DC	46	46	0.827564	2.94377e-33	1.24181e-30	chr19	16067021	16103002	+
	SBF2	11568	11664	27518668	32474092	1	Monoctye DC	49	49	0.854488	4.70276e-33	1.33527e-30	chr11	9778667	10294219	-
	THEMIS	6083	5855	19458758	23401016	1	CD8 T Cells	49	49	0.800418	5.35173e-34	1.43665e-30	chr6	127708072	127918631	-
	MTRNR2L1	1579	1227	33923800	41521171	1	B Cells	49	49	0.634899	4.18173e-33	1.60367e-30	chr17	22523415	22524663	+
	RALGPS2	12160	14256	25518951	25779198	3	B Cells	46	46	1.16044	1.44736e-33	1.64381e-30	chr1	178725147	178921841	+
	MT-ND4	165161	194218	33760218	41328180	1	B Cells	49	49	0.960781	4.81002e-33	1.82096e-30	chrM	10760	12137	+
	SMCHD1	44775	43032	43534828	45351643	2	Monoctye DC	44	43	0.922644	7.98809e-33	1.82853e-30	chr18	2655726	2805017	+
	PKP4	3599	5965	26860302	34612562	2	B Cells	44	45	1.28614	2.6389e-33	1.99806e-30	chr2	158456952	158682879	+
	INHBA	2263	3259	43577340	45391416	2	Monoctye DC	44	43	1.38254	8.88708e-33	2.01867e-30	chr7	41667168	41705834	-
	DENND4A	32352	32949	14173038	15872610	2	NK Cells	41	43	0.909589	8.80337e-34	2.16629e-30	chr15	65658046	65792293	-
	CCL3L1	2906	4038	43576697	45390637	2	Monoctye DC	44	43	1.33398	9.87585e-33	2.22614e-30	chr17	36194869	36196758	-
	TRAK1	13597	19025	33911782	41503373	1	B Cells	49	49	1.1432	6.12866e-33	2.2908e-30	chr3	42013802	42225890	+
	CD86	10406	12507	43596462	44720287	3	Monoctye DC	46	46	1.17165	5.79329e-33	2.40944e-30	chr3	122055362	122121139	+
	BABAM2	3667	4945	43575936	45389730	2	Monoctye DC	44	43	1.29459	1.12031e-32	2.50618e-30	chr2	27889941	28338901	+
	LINC01705	251	613	43579352	45394062	2	Monoctye DC	44	43	2.34458	1.16929e-32	2.59609e-30	chr1	222010825	222064773	-
	DLGAP2	399	139	43579204	45394536	2	Monoctye DC	44	43	0.334442	1.19748e-32	2.63884e-30	chr8	737628	1708476	+
	TBC1D5	7473	11498	26856428	34607029	2	B Cells	44	45	1.19395	3.66808e-33	2.70787e-30	chr3	17157162	18444817	-
	KIF1B	12924	11563	43566679	45383112	2	Monoctye DC	44	43	0.858918	1.3402e-32	2.93146e-30	chr1	10210570	10381603	+
	GRK3	9448	9370	27520788	32476386	1	Monoctye DC	49	49	0.840459	1.04459e-32	2.93769e-30	chr22	25564675	25729294	+
	PHF21A	5607	5264	27524629	32480492	1	Monoctye DC	49	49	0.795614	1.06093e-32	2.9555e-30	chr11	45929319	46121454	-
	PPP3CC	4682	4009	21310530	23599399	2	CD8 T Cells	44	45	0.773249	5.00802e-33	3.60687e-30	chr8	22440819	22541142	+
	LINC02328	5735	4735	43573868	45389940	2	Monoctye DC	44	43	0.79262	1.88386e-32	4.09034e-30	chr14	85911438	86161500	+
	RABGAP1L	19602	19228	21295610	23584180	2	CD8 T Cells	44	45	0.885827	6.90256e-33	4.85299e-30	chr1	174159410	174995308	+
	BACH2	163864	183288	42349824	45470344	2	CD4 T Cells	45	45	1.04161	2.87479e-33	4.99352e-30	chr6	89926528	90296908	-
	CREM	8899	9123	33916480	41513275	1	B Cells	49	49	0.837604	1.44456e-32	5.33204e-30	chr10	35126791	35212958	+
	IFNGR2	11207	9920	43568396	45384755	2	Monoctye DC	44	43	0.849769	2.97422e-32	6.41065e-30	chr21	33403413	33479348	+
	FAM107B	64755	63141	43514848	45331534	2	Monoctye DC	44	43	0.936088	3.16486e-32	6.77212e-30	chr10	14518557	14774897	-
	IFI16	2557	3795	15567580	17026708	3	NK Cells	43	46	1.35689	2.84937e-33	7.649e-30	chr1	158999968	159055155	+
	CDC42SE2	23278	21693	43556325	45372982	2	Monoctye DC	44	43	0.894648	3.80905e-32	8.09191e-30	chr5	131245493	131398447	+
	ATP8A1	38457	50153	19426384	23356718	1	CD8 T Cells	49	49	1.0845	3.67164e-33	9.03498e-30	chr4	42408373	42657105	-
	NELL2	40457	37499	24622379	24867807	3	CD8 T Cells	46	46	0.917861	5.08915e-33	1.00185e-29	chr12	44508275	44921848	-
	MT-CO3	371003	465982	33554376	41056416	1	B Cells	49	49	1.0262	2.83598e-32	1.03387e-29	chrM	9207	9990	+
	DIAPH2	14748	13129	43592120	44719665	3	Monoctye DC	46	46	0.867815	2.91184e-32	1.19422e-29	chrX	96684663	97604997	+
	ABCB1	6090	9055	33919289	41513343	1	B Cells	49	49	1.21482	3.73312e-32	1.34433e-29	chr7	87503017	87713323	-
	ATP1B3	9271	10069	26854630	34608458	2	B Cells	44	45	0.842792	1.89911e-32	1.36777e-29	chr3	141876124	141926549	+
	CAMK1D	28526	31748	24634310	24873558	3	CD8 T Cells	46	46	1.10211	8.06868e-33	1.48913e-29	chr10	12349547	12835545	+
	LRRFIP1	22110	27250	21293102	23576158	2	CD8 T Cells	44	45	1.11299	2.18063e-32	1.49748e-29	chr2	237627587	237813682	+
	DLEU2	21134	19176	43598037	44526378	1	CD4 T Cells	49	49	0.888483	1.78187e-32	1.50333e-29	chr13	49956670	50125720	-
	ABHD3	8129	8275	33917250	41514123	1	B Cells	49	49	0.831712	4.46649e-32	1.58905e-29	chr18	21650901	21704780	-
	RSAD2	334	775	15569803	17029728	3	NK Cells	43	46	2.12139	7.27184e-33	1.78942e-29	chr2	6865557	6898239	+
	AUTS2	34070	38154	43572798	44694640	3	Monoctye DC	46	46	1.09168	4.90247e-32	1.98308e-29	chr7	69598296	70793506	+
	ZEB2	23961	26888	24638875	24878418	3	CD8 T Cells	46	46	1.11123	1.41784e-32	2.44606e-29	chr2	144364364	144521057	-
	MT-ND1	110710	117489	24552126	24787817	3	CD8 T Cells	46	46	1.0509	1.49104e-32	2.44606e-29	chrM	3307	4262	+
	FARS2	4229	3284	43614942	44542270	1	CD4 T Cells	49	49	0.760394	3.02177e-32	2.47861e-29	chr6	5261044	5829192	+
	LYN	2664	2092	21312548	23601316	2	CD8 T Cells	44	45	0.709157	3.70147e-32	2.48214e-29	chr8	55879835	56014169	+
	ZNF704	3193	4631	21312019	23598777	2	CD8 T Cells	44	45	1.30976	3.7826e-32	2.48214e-29	chr8	80628451	80874781	-
	IQGAP2	13138	13937	33912241	41508461	1	B Cells	49	49	0.866727	7.27779e-32	2.5584e-29	chr5	76403285	76708132	+
	FMN1	2250	1409	43317145	40384188	3	CD4 T Cells	46	46	0.671714	2.19525e-32	2.70098e-29	chr15	32765544	33194714	-
	PLEK	10381	10411	27519855	32475345	1	Monoctye DC	49	49	0.849905	1.007e-31	2.7533e-29	chr2	68365282	68397453	+
	EPSTI1	6198	5910	27524038	32479846	1	Monoctye DC	49	49	0.808077	9.9887e-32	2.7533e-29	chr13	42886388	42992271	-
	SH3KBP1	29869	27784	43576999	44705010	3	Monoctye DC	46	46	0.906782	7.27518e-32	2.90309e-29	chrX	19533977	19887600	-
	CD44	105589	130766	27424647	32354990	1	Monoctye DC	49	49	1.04953	1.081e-31	2.92852e-29	chr11	35138882	35232402	+
	DIAPH2	12889	15431	43566714	45379244	2	Monoctye DC	44	43	1.14935	1.51365e-31	3.19262e-29	chrX	96684663	97604997	+
	TRIM2	1651	1097	43577952	45393578	2	Monoctye DC	44	43	0.637878	1.88986e-31	3.95785e-29	chr4	153152163	153339319	+
	ELL2	34670	41003	26829231	34577524	2	B Cells	44	45	0.917746	6.76229e-32	4.75437e-29	chr5	95885098	95961851	-
	DENND4A	119683	122499	42394005	45531133	2	CD4 T Cells	45	45	0.953133	2.92465e-32	4.79788e-29	chr15	65658046	65792293	-
	RAI14	395	917	27529841	32484839	1	Monoctye DC	49	49	1.96738	2.25166e-31	6.04449e-29	chr5	34656328	34832612	+
	NEAT1	13441	12881	21301771	23590527	2	CD8 T Cells	44	45	0.865432	9.79174e-32	6.28566e-29	chr11	65422774	65445540	+
	TCF4	57562	65917	33867817	41456481	1	B Cells	49	49	0.935629	2.02275e-31	7.02703e-29	chr18	55222185	55664787	-
	LRRFIP1	29063	32279	24633773	24873027	3	CD8 T Cells	46	46	1.09984	4.76793e-32	7.41012e-29	chr2	237627587	237813682	+
	SOX5	10160	14452	33915219	41507946	1	B Cells	49	49	1.16219	2.17328e-31	7.46219e-29	chr12	23529504	24562544	-
	FYN	115253	123480	43503918	44422074	1	CD4 T Cells	49	49	1.0491	9.84929e-32	7.86053e-29	chr6	111660332	111873452	-
	ZBTB10	8870	9124	33916509	41513274	1	B Cells	49	49	0.840435	2.43218e-31	8.25514e-29	chr8	80485619	80526265	+
	EXT1	12709	15001	43594159	44717793	3	Monoctye DC	46	46	1.15064	2.14757e-31	8.4554e-29	chr8	117794490	118111826	-
	ARHGAP18	2446	3453	43577157	45391222	2	Monoctye DC	44	43	1.35525	5.63961e-31	1.17276e-28	chr6	129576132	129710177	-
	PCBP3	12004	10488	43607167	44535066	1	CD4 T Cells	49	49	0.855539	1.5496e-31	1.20416e-28	chr21	45643694	45942454	+
	ATP1B3	7478	7414	19457363	23399457	1	CD8 T Cells	49	49	0.82447	5.52889e-32	1.25587e-28	chr3	141876124	141926549	+
	ZBTB16	503	1116	19464338	23405755	1	CD8 T Cells	49	49	1.84503	6.00933e-32	1.2675e-28	chr11	114059041	114256765	+
	C22orf34	2041	1394	43617130	44544160	1	CD4 T Cells	49	49	0.668795	1.69886e-31	1.2863e-28	chr22	49414524	49657542	-
	ATP1B3	26564	24991	43553039	45369684	2	Monoctye DC	44	43	0.903168	6.5419e-31	1.35088e-28	chr3	141876124	141926549	+
	JMJD1C	51636	61293	21263576	23542115	2	CD8 T Cells	44	45	1.07195	2.18386e-31	1.37207e-28	chr10	63167221	63521850	-
	EIF2AK2	5366	4551	42508322	45649081	2	CD4 T Cells	45	45	0.789786	8.92769e-32	1.3875e-28	chr2	37099210	37157522	-
	SKAP1	3690	4811	25527421	25788643	3	B Cells	46	46	1.29053	1.30951e-31	1.43217e-28	chr17	48133442	48430275	-
	PRKCE	21006	19507	43558597	45375168	2	Monoctye DC	44	43	0.891508	7.01747e-31	1.43902e-28	chr2	45651345	46187990	+
	CEP170	10214	14005	27520022	32471751	1	Monoctye DC	49	49	1.16199	5.52404e-31	1.46954e-28	chr1	243124428	243255348	-
	NFAT5	40621	44271	27489615	32441485	1	Monoctye DC	49	49	0.923604	6.27047e-31	1.65322e-28	chr16	69565094	69704666	+
	MANBA	70669	68122	43536199	44664672	3	Monoctye DC	46	46	0.939696	4.45086e-31	1.72933e-28	chr4	102630770	102760994	-
	LPP	14138	12518	43605033	44533036	1	CD4 T Cells	49	49	0.867002	2.62467e-31	1.9376e-28	chr3	188153284	188890671	+
	SND1	6306	7973	43573297	45386702	2	Monoctye DC	44	43	1.2138	9.61296e-31	1.95766e-28	chr7	127652194	128092609	+
	GCH1	4988	4833	33920391	41517565	1	B Cells	49	49	0.791649	6.14245e-31	2.06114e-28	chr14	54842008	54902826	-
	FAM160A1	5173	4846	27525063	32480910	1	Monoctye DC	49	49	0.793886	8.08971e-31	2.11399e-28	chr4	151409176	151670503	+
	IFIH1	4116	5715	15566021	17024788	3	NK Cells	43	46	1.26942	9.34351e-32	2.12234e-28	chr2	162267074	162318684	-
	VCAN	46865	44533	43560003	44688261	3	Monoctye DC	46	46	0.926322	5.70243e-31	2.18684e-28	chr5	83471618	83582303	+
	RNF144B	13000	11694	43566603	45382981	2	Monoctye DC	44	43	0.863571	1.11467e-30	2.25445e-28	chr6	18387350	18468870	+
	LRRFIP1	38958	51520	33886421	41470878	1	B Cells	49	49	1.08049	7.1101e-31	2.35904e-28	chr2	237627587	237813682	+
	ZEB2	21173	28764	33904206	41493634	1	B Cells	49	49	1.10996	7.19632e-31	2.36111e-28	chr2	144364364	144521057	-
	ATP2B4	1764	1279	21313448	23602129	2	CD8 T Cells	44	45	0.654767	3.86043e-31	2.37489e-28	chr1	203626787	203744081	+
	SKAP1	27006	31934	42486682	45621698	2	CD4 T Cells	45	45	1.10115	1.80653e-31	2.66725e-28	chr17	48133442	48430275	-
	TMEM163	4218	6253	27526018	32479503	1	Monoctye DC	49	49	1.25632	1.10138e-30	2.85288e-28	chr2	134455759	134719000	-
	TRIO	40082	37854	43566786	44694940	3	Monoctye DC	46	46	0.920643	8.11733e-31	3.07303e-28	chr5	14143342	14532128	+
	UTRN	21391	23478	33903988	41498920	1	B Cells	49	49	0.896752	1.07438e-30	3.48631e-28	chr6	144285701	144853034	+
	IFI44L	856	500	21314356	23602908	2	CD8 T Cells	44	45	0.527486	5.80692e-31	3.49944e-28	chr1	78619902	78646145	+
	NEAT1	17135	21125	15553002	17009378	3	NK Cells	43	46	1.12714	1.85786e-31	3.91862e-28	chr11	65422774	65445540	+
	TFPI	3986	5276	43575617	45389399	2	Monoctye DC	44	43	1.27071	2.17758e-30	4.37428e-28	chr2	187464230	187565760	-
	MT-CO1	303537	348164	27226699	32137592	1	Monoctye DC	49	49	0.972051	1.80027e-30	4.62263e-28	chrM	5904	7445	+
	CTSC	2298	1659	43577305	45393016	2	Monoctye DC	44	43	0.693066	2.40167e-30	4.79181e-28	chr11	88265069	88359684	-
	TSC22D2	17545	19039	33907834	41503359	1	B Cells	49	49	0.886611	1.51212e-30	4.85342e-28	chr3	150408335	150466431	+
	NFATC2	4192	3571	21311020	23599837	2	CD8 T Cells	44	45	0.769278	8.23725e-31	4.86475e-28	chr20	51386957	51562831	-
	ADGRG7	11	146	24662825	24905160	3	CD8 T Cells	46	46	13.1435	3.62029e-31	5.34517e-28	chr3	100609601	100695479	+
	DOCK10	16285	19159	43563318	45375516	2	Monoctye DC	44	43	1.12944	2.84495e-30	5.63816e-28	chr2	224765090	225042468	-
	HLA-DRB5	3859	2940	25527252	25790514	3	B Cells	46	46	0.754107	5.37028e-31	5.66354e-28	chr6	32517353	32530287	-
	HSP90AA1	13365	11863	43593503	44720931	3	Monoctye DC	46	46	0.865276	1.68841e-30	6.31101e-28	chr14	102080742	102139699	-
	ARHGEF7	14948	20362	19449893	23386509	1	CD8 T Cells	49	49	1.13278	3.62492e-31	7.13602e-28	chr13	111114559	111305737	+
	DSE	20049	26327	27510187	32459429	1	Monoctye DC	49	49	1.11282	2.89025e-30	7.35742e-28	chr6	116254173	116444861	+
	ARHGAP42	487	220	21314725	23603188	2	CD8 T Cells	44	45	0.407952	1.70015e-30	9.84387e-28	chr11	100687288	100993941	+
	LEF1	9369	12142	21305843	23591266	2	CD8 T Cells	44	45	1.17034	1.84306e-30	1.04661e-27	chr4	108047545	108168956	-
	MT-ND4	104697	111105	24558139	24794201	3	CD8 T Cells	46	46	1.05087	7.65921e-31	1.07699e-27	chrM	10760	12137	+
	HERC5	1435	1179	26862466	34617348	2	B Cells	44	45	0.637562	1.60106e-30	1.09948e-27	chr4	88457119	88506163	+
	RSAD2	1118	1625	43318277	40383972	3	CD4 T Cells	46	46	1.55908	9.4616e-31	1.11757e-27	chr2	6865557	6898239	+
	AC068587.4	1886	2844	42511802	45650788	2	CD4 T Cells	45	45	1.40424	8.80678e-31	1.18207e-27	NA	NA	NA	NA
	STK4	21226	25373	42492462	45628259	2	CD4 T Cells	45	45	1.11316	8.42338e-31	1.18207e-27	chr20	44966479	45080021	+
	MT-CO2	376611	360612	42942784	40024985	3	CD4 T Cells	46	46	1.02708	1.09583e-30	1.24457e-27	chrM	7586	8269	+
	KDM6A	49701	42955	43269694	40342642	3	CD4 T Cells	46	46	0.927053	1.1782e-30	1.28855e-27	chrX	44873188	45112779	+
	NTNG1	1550	1299	26862351	34617228	2	B Cells	44	45	0.650336	2.30819e-30	1.54906e-27	chr1	107140007	107484923	+
	LUCAT1	19950	26188	27510286	32459568	1	Monoctye DC	49	49	1.11244	6.36081e-30	1.60537e-27	chr5	91054834	91314547	-
	USP3	64390	69995	43554781	44475559	1	CD4 T Cells	49	49	1.06444	2.39945e-30	1.72813e-27	chr15	63504511	63594640	+
	AREG	3654	5486	27526582	32480270	1	Monoctye DC	49	49	1.27234	7.45696e-30	1.86607e-27	chr4	74445136	74455005	+
	HIF1A	52396	50866	43527207	45343809	2	Monoctye DC	44	43	0.931983	1.02181e-29	2.01153e-27	chr14	61695513	61748259	+
	JAZF1	7475	9031	25523636	25784423	3	B Cells	46	46	1.19587	2.11552e-30	2.15411e-27	chr7	27830573	28180795	-
	SSH1	11267	10053	43568336	45384622	2	Monoctye DC	44	43	0.856576	1.37831e-29	2.69536e-27	chr12	108778191	108857590	-
	ANXA1	65845	82419	27464391	32403337	1	Monoctye DC	49	49	1.06077	1.14972e-29	2.85295e-27	chr9	73151865	73170393	+
	LDLRAD4	16518	20003	42497170	45633629	2	CD4 T Cells	45	45	1.12769	2.44699e-30	3.14162e-27	chr18	13217498	13652755	+
	LPP	9696	8402	43597172	44724392	3	Monoctye DC	46	46	0.844732	8.61084e-30	3.17837e-27	chr3	188153284	188890671	+
	ZNF215	1497	960	43617674	44544594	1	CD4 T Cells	49	49	0.627946	4.81086e-30	3.38238e-27	chr11	6926404	7001004	+
	CLASP1	8532	10603	11164555	11747419	1	NK Cells	46	48	1.18091	2.1266e-30	3.48869e-27	chr2	121337776	121649476	-
	LRRFIP2	20775	19336	43558828	45375339	2	Monoctye DC	44	43	0.893519	1.80075e-29	3.49831e-27	chr3	37052626	37183689	-
	NBN	5105	4208	43574498	45390467	2	Monoctye DC	44	43	0.791331	1.87443e-29	3.61765e-27	chr8	89933331	90003228	-
	ABHD12	6078	5026	43600790	44727768	3	Monoctye DC	46	46	0.806103	9.93779e-30	3.62288e-27	chr20	25294742	25390835	-
	OSBPL3	4580	5869	43602288	44726925	3	Monoctye DC	46	46	1.24919	1.02392e-29	3.68724e-27	chr7	24796540	24981634	-
	EPSTI1	2365	3502	15567772	17027001	3	NK Cells	43	46	1.35379	1.87392e-30	3.689e-27	chr13	42886388	42992271	-
	MIR181A1HG	10010	8652	43609161	44536902	1	CD4 T Cells	49	49	0.846361	5.47302e-30	3.70699e-27	chr1	198777861	198937471	-
	RPS26	14678	13075	43604493	44532479	1	CD4 T Cells	49	49	0.872264	5.52364e-30	3.70699e-27	chr12	56041351	56044697	+
	JAM3	3204	4264	43615967	44541290	1	CD4 T Cells	49	49	1.30316	5.94871e-30	3.90354e-27	chr11	134069071	134152001	+
	IL1B	20012	21126	27510224	32464630	1	Monoctye DC	49	49	0.894631	1.6198e-29	3.98593e-27	chr2	112829751	112836816	-
	AOAH	7218	6084	43599650	44726710	3	Monoctye DC	46	46	0.821677	1.19872e-29	4.26469e-27	chr7	36512941	36724549	-
	AHI1	5253	6613	43613918	44538941	1	CD4 T Cells	49	49	1.23272	7.50227e-30	4.81597e-27	chr6	135283407	135498434	-
	CAMK2D	13267	14190	43306128	40371407	3	CD4 T Cells	46	46	1.14727	5.43832e-30	5.73529e-27	chr4	113418054	113761927	-
	TIPARP	18354	16965	43561249	45377710	2	Monoctye DC	44	43	0.887363	3.08821e-29	5.92155e-27	chr3	156673235	156706770	+
	PIK3R1	7227	6601	21307985	23596807	2	CD8 T Cells	44	45	0.824834	1.06715e-29	5.94566e-27	chr5	68215756	68301821	+
	PTK2	3317	5135	19461524	23401736	1	CD8 T Cells	49	49	1.28737	3.32416e-30	6.13495e-27	chr8	140657900	141002216	-
	IMMP2L	6141	8224	21309071	23595184	2	CD8 T Cells	44	45	1.20937	1.12639e-29	6.15946e-27	chr7	110662644	111562517	-
	ADGRG7	16	173	27530220	32485583	1	Monoctye DC	49	49	9.16311	2.58224e-29	6.30173e-27	chr3	100609601	100695479	+
	MT-CO1	76418	89457	21238794	23513951	2	CD8 T Cells	44	45	1.05714	1.18887e-29	6.38295e-27	chrM	5904	7445	+
	DST	7555	9357	43572048	45385318	2	Monoctye DC	44	43	1.189	3.48093e-29	6.6315e-27	chr6	56457987	56954830	-
	AUTS2	25690	33272	27504546	32452484	1	Monoctye DC	49	49	1.09757	2.87107e-29	6.94916e-27	chr7	69598296	70793506	+
	IRF1	8174	8852	26855727	34609675	2	B Cells	44	45	0.840364	1.06179e-29	6.96744e-27	chr5	132440440	132508719	-
	ESYT2	21356	19922	43558247	45374753	2	Monoctye DC	44	43	0.895553	3.84514e-29	7.27841e-27	chr7	158730995	158830253	-
	FCAR	11006	14947	27519230	32470809	1	Monoctye DC	49	49	1.15091	3.08687e-29	7.41074e-27	chr19	54874235	54891420	+
	CHST11	11245	13140	24651591	24892166	3	CD8 T Cells	46	46	1.15714	5.59026e-30	7.5034e-27	chr12	104455295	104762014	+
	ANK3	33198	38805	42480490	45614827	2	CD4 T Cells	45	45	1.0885	6.80228e-30	8.36936e-27	chr10	60026298	60733490	-
	BTBD9	51921	56785	43567250	44488769	1	CD4 T Cells	49	49	1.07094	1.35008e-29	8.48221e-27	chr6	38168451	38640148	-
	CD109	31577	40525	27498659	32445231	1	Monoctye DC	49	49	1.0876	3.73143e-29	8.88591e-27	chr6	73695785	73828316	+
	EBF1	113924	133266	33811455	41389132	1	B Cells	49	49	0.955755	3.01648e-29	9.5778e-27	chr5	158695916	159099916	-
	UTRN	7390	7248	27522846	32478508	1	Monoctye DC	49	49	0.831172	5.07292e-29	1.19839e-26	chr6	144285701	144853034	+
	TNIK	38787	36489	43580384	44509065	1	CD4 T Cells	49	49	0.921189	2.01957e-29	1.24242e-26	chr3	171058414	171460408	-
	MTRNR2L1	2504	2126	27527732	32483630	1	Monoctye DC	49	49	0.719525	5.4639e-29	1.2805e-26	chr17	22523415	22524663	+
	PHLDB2	5663	5612	33919716	41516786	1	B Cells	49	49	0.80968	4.10508e-29	1.28956e-26	chr3	111732497	111976517	+
	PAN3	40676	53578	33884703	41468820	1	B Cells	49	49	1.07619	4.64162e-29	1.44276e-26	chr13	28138506	28295335	+
	TGFBR2	33977	37739	43585194	44507815	1	CD4 T Cells	49	49	1.08762	2.61881e-29	1.57818e-26	chr3	30606601	30694142	+
	FBXW7	23491	25049	27506745	32460707	1	Monoctye DC	49	49	0.903662	7.40323e-29	1.72134e-26	chr4	152320544	152536092	-
	ADGRE5	16267	14938	43563336	45379737	2	Monoctye DC	44	43	0.881583	9.37776e-29	1.7638e-26	chr19	14380501	14408725	+
	TET2	54398	52945	43525205	45341730	2	Monoctye DC	44	43	0.934373	9.67975e-29	1.80907e-26	chr4	105145875	105279816	+
	HNRNPLL	1090	707	21314122	23602701	2	CD8 T Cells	44	45	0.585744	3.4954e-29	1.84314e-26	chr2	38561969	38603586	-
	ZEB1	74072	70532	25457039	25722922	3	B Cells	46	46	0.942524	1.91416e-29	1.88411e-26	chr10	31318495	31529814	+
	ELMO1	24220	22290	43594951	44523264	1	CD4 T Cells	49	49	0.901175	3.32627e-29	1.96443e-26	chr7	36852906	37449223	-
	TNFAIP8	14692	13403	43564911	45381272	2	Monoctye DC	44	43	0.875789	1.11169e-28	2.06461e-26	chr5	119268692	119399688	+
	MALAT1	972085	966174	23690751	23939132	3	CD8 T Cells	46	46	0.984243	1.67251e-29	2.14728e-26	chr11	65497688	65506516	+
	SPSB1	5608	4610	43601260	44728184	3	Monoctye DC	46	46	0.801349	6.26383e-29	2.20196e-26	chr1	9292894	9369532	+
	EIF2AK2	4201	4242	26859700	34614285	2	B Cells	44	45	0.783571	4.95289e-29	3.17943e-26	chr2	37099210	37157522	-
	CTBP2	689	380	21314523	23603028	2	CD8 T Cells	44	45	0.498057	6.20263e-29	3.21329e-26	chr10	124984317	125161170	-
	ST3GAL5	3361	5249	33922018	41517149	1	B Cells	49	49	1.276	1.04561e-28	3.21624e-26	chr2	85837120	85905199	-
	LRMDA	15487	16131	27514749	32469625	1	Monoctye DC	49	49	0.882696	1.50267e-28	3.4666e-26	chr10	75431624	76560168	+
	CHD2	42213	40722	43537390	45353953	2	Monoctye DC	44	43	0.926107	2.00627e-28	3.7027e-26	chr15	92900189	93027996	+
	PIK3CB	24119	22317	43582749	44710477	3	Monoctye DC	46	46	0.901998	1.10754e-28	3.8476e-26	chr3	138652698	138834928	-
	SIPA1L1	183755	184578	43395848	45210097	2	Monoctye DC	44	43	0.964315	2.22588e-28	4.08248e-26	chr14	71320449	71741229	+
	CD226	2699	3712	43576904	45390963	2	Monoctye DC	44	43	1.32033	2.2585e-28	4.11674e-26	chr18	69831158	69961803	-
	CEP85L	12889	15316	43566714	45379359	2	Monoctye DC	44	43	1.14079	2.57786e-28	4.67005e-26	chr6	118460772	118710075	-
	CROCC	1101	675	11171986	11757347	1	NK Cells	46	48	0.58258	3.20942e-29	4.98794e-26	chr1	16740273	16972964	+
	MACROD2	1297	798	25529814	25792656	3	B Cells	46	46	0.609008	5.36424e-29	5.1097e-26	chr20	13995369	16053197	+
	NPC1	11590	13867	43568013	45380808	2	Monoctye DC	44	43	1.14862	2.84785e-28	5.12769e-26	chr18	23506184	23586506	-
	GRAMD1B	6132	7709	43573471	45386966	2	Monoctye DC	44	43	1.20691	3.11358e-28	5.57218e-26	chr11	123358428	123627774	+
	FOXO1	52773	57625	43566398	44487929	1	CD4 T Cells	49	49	1.06923	9.99323e-29	5.78608e-26	chr13	40555667	40666641	-
	PTPN12	2063	1579	21313149	23601829	2	CD8 T Cells	44	45	0.691191	1.28321e-28	6.53309e-26	chr7	77537295	77640069	+
	AC007384.1	5241	6684	43574362	45387991	2	Monoctye DC	44	43	1.22434	3.77893e-28	6.72217e-26	NA	NA	NA	NA
	STK38L	10604	14401	27519632	32471355	1	Monoctye DC	49	49	1.15091	3.18907e-28	7.30001e-26	chr12	27243968	27325959	+
	PALM2-AKAP2	5161	4286	43574442	45390389	2	Monoctye DC	44	43	0.797254	4.6632e-28	8.24549e-26	NA	NA	NA	NA
	AGO2	19264	17617	43587604	44715177	3	Monoctye DC	46	46	0.891486	2.91256e-28	1.00006e-25	chr8	140520156	140635633	-
	RGCC	7630	9990	21307582	23593418	2	CD8 T Cells	44	45	1.18238	2.1486e-28	1.07536e-25	chr13	41457550	41470871	+
	SERINC5	11833	15004	21303379	23588404	2	CD8 T Cells	44	45	1.14506	2.45149e-28	1.19886e-25	chr5	80111651	80256048	-
	PPFIBP2	1529	2420	21313683	23600988	2	CD8 T Cells	44	45	1.4293	2.47657e-28	1.19886e-25	chr11	7513298	7657127	+
	PTK2B	17340	22845	27512896	32462911	1	Monoctye DC	49	49	1.1165	5.41663e-28	1.23037e-25	chr8	27311482	27459391	+
	CDK17	30723	33862	24632113	24871444	3	CD8 T Cells	46	46	1.09144	1.0333e-28	1.27134e-25	chr12	96278261	96400480	-
	JUNB	13855	14892	33911524	41507506	1	B Cells	49	49	0.878191	4.23579e-28	1.28947e-25	chr19	12791486	12793315	+
	ARSI	3866	5930	33921513	41516468	1	B Cells	49	49	1.25324	4.28479e-28	1.29108e-25	chr5	150296343	150339307	-
	SEMA3A	166	469	15569971	17030034	3	NK Cells	43	46	2.58303	7.55909e-29	1.39508e-25	chr7	83955777	84492724	-
	H2AFY	15846	18311	43591022	44714483	3	Monoctye DC	46	46	1.12647	4.26915e-28	1.44901e-25	NA	NA	NA	NA
	MT-ND5	54950	66443	26808951	34552084	2	B Cells	44	45	0.938301	2.3506e-28	1.47682e-25	chrM	12337	14148	+
	AC023590.1	1333	2009	43605535	44730785	3	Monoctye DC	46	46	1.46919	4.58096e-28	1.53717e-25	chr8	118282139	118400605	+
	DOCK5	1519	1090	21313693	23602318	2	CD8 T Cells	44	45	0.648013	3.78117e-28	1.80087e-25	chr8	25184689	25418082	+
	PELI1	19031	27209	26844870	34591318	2	B Cells	44	45	1.10946	2.96036e-28	1.82118e-25	chr2	64092652	64144420	-
	SEC24D	9214	7997	43597654	44724797	3	Monoctye DC	46	46	0.846073	6.9046e-28	2.29085e-25	chr4	118722823	118838683	-
	ARIH1	44300	50494	33881079	41471904	1	B Cells	49	49	0.931276	7.89271e-28	2.35418e-25	chr15	72474330	72602987	+
	PACS1	4724	7459	26859177	34611068	2	B Cells	44	45	1.22527	3.95882e-28	2.38571e-25	chr11	66070272	66244744	+
	SMAP2	5755	4851	43573848	45389824	2	Monoctye DC	44	43	0.809216	1.45986e-27	2.56597e-25	chr1	40344850	40423326	+
	RORA	23134	25817	24639702	24879489	3	CD8 T Cells	46	46	1.10511	2.19884e-28	2.59718e-25	chr15	60488284	61229302	-
	PACS1	12139	14917	42501549	45638715	2	CD4 T Cells	45	45	1.14433	2.26368e-28	2.67376e-25	chr11	66070272	66244744	+
	RGCC	46378	51783	43533225	45342892	2	Monoctye DC	44	43	1.0719	1.58668e-27	2.77237e-25	chr13	41457550	41470871	+
	TRIM22	4507	3797	42509181	45649835	2	CD4 T Cells	45	45	0.784524	2.49712e-28	2.83605e-25	chr11	5689697	5737089	+
	NR3C1	51047	48870	43555821	44683924	3	Monoctye DC	46	46	0.933256	9.31478e-28	3.05618e-25	chr5	143277931	143435512	-
	HLA-DQB1	6289	9669	26857612	34608858	2	B Cells	44	45	1.19305	6.19228e-28	3.65704e-25	chr6	32659467	32668383	-
	GNG2	52096	56853	43567075	44488701	1	CD4 T Cells	49	49	1.06862	6.54629e-28	3.71741e-25	chr14	51826195	51979342	+
	FILIP1L	9582	10037	33915797	41512361	1	B Cells	49	49	0.855835	1.35214e-27	3.99272e-25	chr3	99828811	100114513	-
	RAP1GAP2	3308	2612	11169779	11755410	1	NK Cells	46	48	0.75032	3.12433e-28	4.61291e-25	chr17	2755705	3037741	+
	SMAD3	20119	22149	33905260	41500249	1	B Cells	49	49	0.899477	1.62819e-27	4.76028e-25	chr15	67063763	67195173	+
	CMSS1	67318	64738	43551853	44480816	1	CD4 T Cells	49	49	0.941675	8.65191e-28	4.82042e-25	chr3	99817837	100181732	+
	RASA3	18022	20573	43601149	44524981	1	CD4 T Cells	49	49	1.11781	8.82656e-28	4.82666e-25	chr13	113977783	114132623	-
	PTPRC	66037	75186	42447651	45578446	2	CD4 T Cells	45	45	1.06024	4.77403e-28	5.2212e-25	chr1	198638457	198757476	+
	ATP8A1	11796	14231	11161291	11743791	1	NK Cells	46	48	1.14641	3.92279e-28	5.516e-25	chr4	42408373	42657105	-
	AC011476.3	4298	3442	43602570	44729352	3	Monoctye DC	46	46	0.78068	1.82188e-27	5.91192e-25	NA	NA	NA	NA
	CAMK2D	4197	3892	27526039	32481864	1	Monoctye DC	49	49	0.78587	2.63147e-27	5.93166e-25	chr4	113418054	113761927	-
	GK	10706	12661	43596162	44720133	3	Monoctye DC	46	46	1.15284	2.06993e-27	6.64379e-25	chrX	30653359	30731462	+
	ADGRG7	21	161	43606847	44732633	3	Monoctye DC	46	46	7.4737	2.28016e-27	7.23987e-25	chr3	100609601	100695479	+
	CASC15	4478	3586	43614693	44541968	1	CD4 T Cells	49	49	0.78415	1.39463e-27	7.48762e-25	chr6	21664185	22654455	+
	DUSP2	2144	1863	33923235	41520535	1	B Cells	49	49	0.709954	2.65692e-27	7.69179e-25	chr2	96143169	96145440	-
	ADK	24711	28269	43554892	45366406	2	Monoctye DC	44	43	1.09824	4.83137e-27	8.39209e-25	chr10	74151202	74709963	+
	FNDC3B	139558	139574	43440045	45255101	2	Monoctye DC	44	43	0.960126	5.0533e-27	8.72625e-25	chr3	172039578	172401669	+
	TBL1XR1	11195	11447	27519041	32474309	1	Monoctye DC	49	49	0.866532	4.79633e-27	1.07296e-24	chr3	177019340	177228000	-
	MX1	1567	1142	21313645	23602266	2	CD8 T Cells	44	45	0.658131	2.48108e-27	1.16292e-24	chr21	41420020	41470071	+
	TRIM22	3985	4028	26859916	34614499	2	B Cells	44	45	0.784371	2.05426e-27	1.18942e-24	chr11	5689697	5737089	+
	AC105402.3	19202	21609	25511909	25771845	3	B Cells	46	46	1.11391	1.32492e-27	1.22261e-24	NA	NA	NA	NA
	STIM2	15079	20706	33910300	41501692	1	B Cells	49	49	1.12193	4.49639e-27	1.28907e-24	chr4	26857601	27025381	+
	BMP2K	7131	6027	43612040	44539527	1	CD4 T Cells	49	49	0.827606	2.53307e-27	1.3357e-24	chr4	78776342	78916365	+
	XRRA1	947	1865	26862954	34616662	2	B Cells	44	45	1.52823	2.36714e-27	1.34422e-24	chr11	74807739	74949200	-
	NR4A3	17158	15883	43562445	45378792	2	Monoctye DC	44	43	0.888678	7.85737e-27	1.34896e-24	chr9	99821855	99866891	+
	LINGO2	1768	2695	15568369	17027808	3	NK Cells	43	46	1.39361	7.99495e-28	1.38872e-24	chr9	27948078	28670286	-
	CD96	10370	8952	24652466	24896354	3	CD8 T Cells	46	46	0.854855	1.35817e-27	1.54251e-24	chr3	111292719	111665750	+
	TOX	5180	4610	21310032	23598798	2	CD8 T Cells	44	45	0.803685	3.4594e-27	1.59613e-24	chr8	58805412	59119147	-
	HIVEP2	11996	10844	43567607	45383831	2	Monoctye DC	44	43	0.867824	9.4019e-27	1.60479e-24	chr6	142751469	142956698	-
	CAST	10287	14455	33915092	41507943	1	B Cells	49	49	1.14808	6.53855e-27	1.85651e-24	chr5	96525267	96779595	+
	RGCC	14487	17570	42499201	45636062	2	CD4 T Cells	45	45	1.1294	1.81511e-27	1.91423e-24	chr13	41457550	41470871	+
	STAT4	37296	37639	43282099	40347958	3	CD4 T Cells	46	46	1.08251	1.88444e-27	1.91882e-24	chr2	191029576	191151596	-
	NDUFAF2	4189	5432	43575414	45389243	2	Monoctye DC	44	43	1.24488	1.1662e-26	1.97911e-24	chr5	60945177	61154531	+
	HSF5	103	329	43579500	45394346	2	Monoctye DC	44	43	3.06646	1.22094e-26	2.06019e-24	chr17	58420167	58488408	-
	SLA2	2104	1636	21313108	23601772	2	CD8 T Cells	44	45	0.702187	4.84165e-27	2.19952e-24	chr20	36612318	36646196	-
	SLC49A4	26278	24909	43553325	45369766	2	Monoctye DC	44	43	0.910002	1.43371e-26	2.40546e-24	chr3	122795069	122881139	+
	LRMDA	23773	27219	43555830	45367456	2	Monoctye DC	44	43	1.09917	1.53276e-26	2.55712e-24	chr10	75431624	76560168	+
	LINC00278	6953	8598	43572650	45386077	2	Monoctye DC	44	43	1.18714	1.58716e-26	2.63299e-24	chrY	3002887	3200509	+
	UTY	8885	12419	19455956	23394452	1	CD8 T Cells	49	49	1.16235	1.69364e-27	2.94185e-24	chrY	13234577	13480673	-
	SPAG9	69622	67408	43537246	44665386	3	Monoctye DC	46	46	0.94383	9.38601e-27	2.94851e-24	chr17	50962174	51120868	-
	PRR16	3776	4946	43575827	45389729	2	Monoctye DC	44	43	1.25748	2.02516e-26	3.34083e-24	chr5	120464300	120687332	+
	TSHZ2	18698	19469	43300697	40366128	3	CD4 T Cells	46	46	1.11687	3.56506e-27	3.50909e-24	chr20	52972358	53495330	+
	TGFB1	16025	14788	43563578	45379887	2	Monoctye DC	44	43	0.88591	2.25227e-26	3.69486e-24	chr19	41301587	41353922	-
	HNRNPC	24804	27650	33900575	41494748	1	B Cells	49	49	0.910785	1.34317e-26	3.77737e-24	chr14	21209136	21269494	-
	KDM6A	15376	14272	11157711	11743750	1	NK Cells	46	48	0.882024	3.07337e-27	4.12516e-24	chrX	44873188	45112779	+
	DENND1B	7219	10396	33918160	41512002	1	B Cells	49	49	1.17661	1.53307e-26	4.27075e-24	chr1	197504748	197775696	-
	INPP4B	1378	1068	19463463	23405803	1	CD8 T Cells	49	49	0.64451	2.61861e-27	4.29582e-24	chr4	142023160	142847432	-
	NAMPT	12914	13874	33912465	41508524	1	B Cells	49	49	0.877775	1.78045e-26	4.91355e-24	chr7	106248298	106285966	-
	ANKRD44	6782	8395	43572821	45386280	2	Monoctye DC	44	43	1.18834	3.17152e-26	5.17413e-24	chr2	196967017	197311173	-
	ANKRD44	15560	17687	25515551	25775767	3	B Cells	46	46	1.12514	6.64456e-27	5.94567e-24	chr2	196967017	197311173	-
	RPS26	12433	10038	43306962	40375559	3	CD4 T Cells	46	46	0.866018	6.64102e-27	6.32589e-24	chr12	56041351	56044697	+
	USP36	10471	11087	33914908	41511311	1	B Cells	49	49	0.865104	2.3203e-26	6.34409e-24	chr17	78787381	78841441	-
	RUNX2	10099	8876	43596769	44723918	3	Monoctye DC	46	46	0.856777	2.04608e-26	6.35987e-24	chr6	45328157	45664349	+
	SMYD3	22303	20542	43596868	44525012	1	CD4 T Cells	49	49	0.901888	1.23108e-26	6.37763e-24	chr1	245749342	246507312	-
	CCL3	334	791	19464507	23406080	1	CD8 T Cells	49	49	1.96942	4.35181e-27	6.7634e-24	chr17	36088256	36090169	-
	PTPRE	2666	2171	21312546	23601237	2	CD8 T Cells	44	45	0.735385	1.55627e-26	6.96291e-24	chr10	127907103	128085855	+
	RSAD2	729	409	42512959	45653223	2	CD4 T Cells	45	45	0.522455	6.85454e-27	6.97958e-24	chr2	6865557	6898239	+
	NFKBIZ	16862	15621	43562741	45379054	2	Monoctye DC	44	43	0.889361	4.55327e-26	7.38755e-24	chr3	101827991	101861022	+
	SLC17A5	6462	5455	43600406	44727339	3	Monoctye DC	46	46	0.822918	2.47024e-26	7.59831e-24	chr6	73593379	73653992	-
	SRGAP1	6036	8505	27524200	32477251	1	Monoctye DC	49	49	1.1941	3.52775e-26	7.83241e-24	chr12	63844700	64162217	+
	FAM102A	2589	4125	33922790	41518273	1	B Cells	49	49	1.30177	2.94257e-26	7.97167e-24	chr9	127940582	127980989	-
	S100A8	3543	2831	43576060	45391844	2	Monoctye DC	44	43	0.767091	5.00865e-26	8.082e-24	chr1	153390032	153391073	-
	AL078604.4	2354	1762	43577249	45392913	2	Monoctye DC	44	43	0.718584	5.27254e-26	8.46156e-24	NA	NA	NA	NA
	MT-CO2	216210	268153	19248631	23138718	1	CD8 T Cells	49	49	1.03137	5.79257e-27	8.55244e-24	chrM	7586	8269	+
	AFF3	39192	54196	26824709	34564331	2	B Cells	44	45	1.07308	1.5571e-26	8.67537e-24	chr2	99545419	100192428	-
	BTBD11	14657	14122	15555480	17016381	3	NK Cells	43	46	0.880879	5.36208e-27	8.7965e-24	chr12	107318421	107659642	+
	UST	3963	5022	25527148	25788432	3	B Cells	46	46	1.25433	1.03005e-26	8.94596e-24	chr6	148747030	149076990	+
	STAT4	8114	8876	26855787	34609651	2	B Cells	44	45	0.848873	1.76696e-26	9.66234e-24	chr2	191029576	191151596	-
	SLC9A9	4430	3563	43614741	44541991	1	CD4 T Cells	49	49	0.787563	1.95389e-26	9.94765e-24	chr3	143265222	143848485	-
	ATP6V1C2	3555	3374	33921824	41519024	1	B Cells	49	49	0.775439	3.71328e-26	9.96812e-24	chr2	10721100	10785110	+
	BTBD11	44092	50754	42469596	45602878	2	CD4 T Cells	45	45	1.07192	1.26055e-26	1.24076e-23	chr12	107318421	107659642	+
	WDFY2	15994	21842	33909385	41500556	1	B Cells	49	49	1.11578	4.99396e-26	1.32853e-23	chr13	51584455	51767709	+
	MAML2	7344	7561	33918035	41514837	1	B Cells	49	49	0.84118	5.33907e-26	1.40766e-23	chr11	95976598	96343195	-
	ATF7IP	20217	22640	25510894	25770814	3	B Cells	46	46	1.10846	1.6853e-26	1.42186e-23	chr12	14365676	14502931	+
	EML4	28612	31522	24634224	24873784	3	CD8 T Cells	46	46	1.09098	1.31749e-26	1.44089e-23	chr2	42169353	42332548	+
	TRAF3	33956	32086	43572912	44700708	3	Monoctye DC	46	46	0.921145	4.79457e-26	1.45958e-23	chr14	102777449	102911500	+
	CCSER2	40378	44352	43578793	44501202	1	CD4 T Cells	49	49	1.07558	2.92735e-26	1.46511e-23	chr10	84328586	84518521	+
	DENND4A	57921	68086	21257291	23535322	2	CD8 T Cells	44	45	1.06154	3.49645e-26	1.54099e-23	chr15	65658046	65792293	-
	RCOR1	24560	28036	43555043	45366639	2	Monoctye DC	44	43	1.09589	1.01182e-25	1.61503e-23	chr14	102592649	102730561	+
	IFI44L	1566	1363	26862335	34617164	2	B Cells	44	45	0.675405	3.13426e-26	1.65584e-23	chr1	78619902	78646145	+
	ZBTB20	18339	26164	26845562	34592363	2	B Cells	44	45	1.10711	3.1402e-26	1.65584e-23	chr3	114314500	115147288	-
	DOCK10	26554	27138	43292841	40358459	3	CD4 T Cells	46	46	1.09624	1.82947e-26	1.6882e-23	chr2	224765090	225042468	-
	VAV3	10513	12230	24652323	24893076	3	CD8 T Cells	46	46	1.152	1.75045e-26	1.84604e-23	chr1	107571161	107965180	-
	SOX4	7285	6199	43611886	44539355	1	CD4 T Cells	49	49	0.83323	3.88987e-26	1.9144e-23	chr6	21593751	21598619	+
	N4BP1	9455	8421	43570148	45386254	2	Monoctye DC	44	43	0.855028	1.35832e-25	2.15645e-23	chr16	48538726	48620148	-
	MANBA	39695	50248	27490541	32435508	1	Monoctye DC	49	49	1.07275	1.09095e-25	2.40407e-23	chr4	102630770	102760994	-
	CHST11	9463	8973	21305749	23594435	2	CD8 T Cells	44	45	0.856296	6.24115e-26	2.71022e-23	chr12	104455295	104762014	+
	ZBTB16	1522	2184	25529589	25791270	3	B Cells	46	46	1.42036	3.36825e-26	2.76281e-23	chr11	114059041	114256765	+
	TGFBR2	24577	28931	42489111	45624701	2	CD4 T Cells	45	45	1.0962	3.0143e-26	2.87127e-23	chr3	30606601	30694142	+
	XIST	4962	4812	19459879	23402059	1	CD8 T Cells	49	49	0.806448	2.24914e-26	3.16262e-23	chrX	73820649	73852723	-
	LHFPL2	7608	9307	43571995	45385368	2	Monoctye DC	44	43	1.1744	2.02203e-25	3.19298e-23	chr5	78485215	78770021	-
	TGFBR2	12877	16141	21302335	23587267	2	CD8 T Cells	44	45	1.13196	7.71323e-26	3.30093e-23	chr3	30606601	30694142	+
	CD55	47127	51676	43559741	44681118	3	Monoctye DC	46	46	1.06893	1.13306e-25	3.4141e-23	chr1	207321532	207386804	+
	IFNG-AS1	2409	2163	33922970	41520235	1	B Cells	49	49	0.733605	1.37219e-25	3.58579e-23	chr12	67989445	68234686	+
	ATP1B3	10888	9598	43608283	44535956	1	CD4 T Cells	49	49	0.863189	7.41006e-26	3.58708e-23	chr3	141876124	141926549	+
	IGHG4	416	218	33924963	41522180	1	B Cells	49	49	0.428159	1.52636e-25	3.95367e-23	chr14	105620506	105626066	-
	MT-CYB	109097	126143	21206115	23477265	2	CD8 T Cells	44	45	1.04416	1.04118e-25	4.39216e-23	chrM	14747	15887	+
	JUN	9922	10493	33915457	41511905	1	B Cells	49	49	0.864058	1.92627e-25	4.94617e-23	chr1	58776845	58784048	-
	MECP2	18214	21070	43561389	45373605	2	Monoctye DC	44	43	1.11055	3.22389e-25	5.06373e-23	chrX	154021573	154137103	-
	BTBD9	25196	23129	25505915	25770325	3	B Cells	46	46	0.908627	6.35903e-26	5.07503e-23	chr6	38168451	38640148	-
	LPP	6068	5920	27524168	32479836	1	Monoctye DC	49	49	0.826786	2.44178e-25	5.34098e-23	chr3	188153284	188890671	+
	CYBB	3380	3079	27526856	32482677	1	Monoctye DC	49	49	0.771987	2.75064e-25	5.97232e-23	chrX	37780059	37813461	+
	RFX3	19284	17445	24643552	24887861	3	CD8 T Cells	46	46	0.895829	5.87446e-26	5.98162e-23	chr9	3218297	3526004	-
	TIMP1	5002	7142	27525234	32478614	1	Monoctye DC	49	49	1.21002	2.7913e-25	6.01638e-23	chrX	47582408	47586789	+
	FNDC3B	10756	12474	24652080	24892832	3	CD8 T Cells	46	46	1.14843	6.23895e-26	6.14099e-23	chr3	172039578	172401669	+
	EIF2AK2	2857	2368	21312355	23601040	2	CD8 T Cells	44	45	0.748491	1.4799e-25	6.15491e-23	chr2	37099210	37157522	-
	ARL5B	2531	2208	27527705	32483548	1	Monoctye DC	49	49	0.739305	2.95406e-25	6.32105e-23	chr10	18659431	18681639	+
	CTSL	4273	5494	43575330	45389181	2	Monoctye DC	44	43	1.23434	4.04965e-25	6.3271e-23	chr9	87724051	87731469	+
	AREG	5287	6571	43601581	44726223	3	Monoctye DC	46	46	1.21158	2.14536e-25	6.39903e-23	chr4	74445136	74455005	+
	MT-ND2	141597	175791	26722304	34442736	2	B Cells	44	45	0.963392	1.28251e-25	6.64408e-23	chrM	4470	5511	+
	MTHFD1L	8298	11369	27521938	32474387	1	Monoctye DC	49	49	1.16109	3.25035e-25	6.90501e-23	chr6	150865679	151101887	+
	FOXP1	100906	113388	42412782	45540244	2	CD4 T Cells	45	45	1.04641	8.72892e-26	8.05489e-23	chr3	70954708	71583989	-
	PTK2B	35997	34694	43543606	45359981	2	Monoctye DC	44	43	0.925266	5.26247e-25	8.17872e-23	chr8	27311482	27459391	+
	MANBA	45497	52098	33879882	41470300	1	B Cells	49	49	0.935579	3.25702e-25	8.29109e-23	chr4	102630770	102760994	-
	IGLC3	1313	2408	26862588	34616119	2	B Cells	44	45	1.42316	1.70042e-25	8.65718e-23	chr22	22906342	22906803	+
	CERS6	11846	10522	43607325	44535032	1	CD4 T Cells	49	49	0.86976	1.9406e-25	9.24256e-23	chr2	168456249	168775134	+
	ADGRG7	3	105	15570134	17030398	3	NK Cells	43	46	31.9987	6.03147e-26	9.37386e-23	chr3	100609601	100695479	+
	NCOA2	17586	16379	43562017	45378296	2	Monoctye DC	44	43	0.894126	6.30056e-25	9.7408e-23	chr8	70109782	70403808	-
	TMEM87B	2072	1570	42511616	45652062	2	CD4 T Cells	45	45	0.705608	1.16404e-25	1.0416e-22	chr2	112055269	112119318	+
	SIPA1L1	29122	32008	24633714	24873298	3	CD8 T Cells	46	46	1.0884	1.16924e-25	1.11376e-22	chr14	71320449	71741229	+
	NFKB1	93167	82627	43226228	40302970	3	CD4 T Cells	46	46	0.951296	1.28975e-25	1.15409e-22	chr4	102501331	102617302	+
	SLC9A9	2084	2912	43577519	45391763	2	Monoctye DC	44	43	1.34144	7.67808e-25	1.18086e-22	chr3	143265222	143848485	-
	MAP3K1	14566	20991	26849335	34597536	2	B Cells	44	45	1.11829	2.53106e-25	1.26678e-22	chr5	56815549	56896152	+
	QKI	22245	21619	42491443	45632013	2	CD4 T Cells	45	45	0.905017	1.48297e-25	1.28796e-22	chr6	163414000	163578592	+
	BTBD11	17646	16443	43561957	45378232	2	Monoctye DC	44	43	0.894568	8.5641e-25	1.31031e-22	chr12	107318421	107659642	+
	XAF1	977	764	26862924	34617763	2	B Cells	44	45	0.606819	2.68861e-25	1.3232e-22	chr17	6755447	6775647	+
	MGAT5	8684	11151	21306528	23592257	2	CD8 T Cells	44	45	1.1596	3.30056e-25	1.35364e-22	chr2	134119983	134454621	+
	SLCO3A1	4292	3772	21310920	23599636	2	CD8 T Cells	44	45	0.793646	3.37977e-25	1.36714e-22	chr15	91853708	92172435	+
	CD38	1250	825	43578353	45393850	2	Monoctye DC	44	43	0.63361	9.1017e-25	1.38538e-22	chr4	15778275	15853232	+
	PSAP	23766	26730	43583102	44706064	3	Monoctye DC	46	46	1.09641	5.16345e-25	1.52472e-22	chr10	71816298	71851325	-
	MT-CO3	107664	118380	11065423	11639642	1	NK Cells	46	48	1.04483	1.22587e-25	1.57386e-22	chrM	9207	9990	+
	PLSCR1	727	1283	15569410	17029220	3	NK Cells	43	46	1.61346	1.13406e-25	1.67439e-22	chr3	146515180	146544856	-
	MSR1	5184	6443	43601684	44726351	3	Monoctye DC	46	46	1.21158	6.19033e-25	1.80984e-22	chr8	16107878	16567490	-
	TNFAIP8	6811	6735	27523425	32479021	1	Monoctye DC	49	49	0.837999	9.04924e-25	1.90868e-22	chr5	119268692	119399688	+
	PDE7A	17173	18855	33908206	41503543	1	B Cells	49	49	0.897062	7.94679e-25	2.00565e-22	chr8	65714334	65842322	-
	XIST	5774	4758	24657062	24900548	3	CD8 T Cells	46	46	0.816016	2.3065e-25	2.1284e-22	chrX	73820649	73852723	-
	PID1	52932	58619	43526671	45336056	2	Monoctye DC	44	43	1.06316	1.53096e-24	2.31834e-22	chr2	228850526	229271287	-
	PABPC1	37136	44501	26826765	34574026	2	B Cells	44	45	0.929898	4.91176e-25	2.3777e-22	chr8	100685816	100722809	-
	ABTB2	9080	10933	43570523	45383742	2	Monoctye DC	44	43	1.15593	1.58092e-24	2.38179e-22	chr11	34150987	34358010	-
	MT-CO3	688524	718559	42918344	44014235	3	Monoctye DC	46	46	1.01735	8.27164e-25	2.39464e-22	chrM	9207	9990	+
	ZBTB16	955	1477	24661881	24903829	3	CD8 T Cells	46	46	1.53154	3.08985e-25	2.76485e-22	chr11	114059041	114256765	+
	CCDC88A	17149	19866	43562454	45374809	2	Monoctye DC	44	43	1.11212	1.89342e-24	2.83811e-22	chr2	55287842	55419895	-
	OSBPL10	3585	5745	26860316	34612782	2	B Cells	44	45	1.24354	6.28395e-25	2.99288e-22	chr3	31657912	32077580	-
	CCSER2	24298	24514	21290914	23578894	2	CD8 T Cells	44	45	0.911084	8.12705e-25	3.24302e-22	chr10	84328586	84518521	+
	SIK3	51199	52502	15518938	16978001	3	NK Cells	43	46	0.937517	2.48757e-25	3.49789e-22	chr11	116843402	117098437	-
	IQGAP2	8892	9007	27521344	32476749	1	Monoctye DC	49	49	0.858416	1.85499e-24	3.88482e-22	chr5	76403285	76708132	+
	SLC2A3	12532	16678	27517704	32469078	1	Monoctye DC	49	49	1.12782	2.02971e-24	4.22079e-22	chr12	7919230	7936187	-
	C22orf34	1797	1544	33923582	41520854	1	B Cells	49	49	0.702007	1.69439e-24	4.24014e-22	chr22	49414524	49657542	-
	ISG15	1496	1040	11171591	11756982	1	NK Cells	46	48	0.660603	4.35722e-25	5.36101e-22	chr1	1001138	1014540	+
	MT-ND1	383740	384628	43223128	44348166	3	Monoctye DC	46	46	0.977086	1.91793e-24	5.49849e-22	chrM	3307	4262	+
	CD2AP	9213	8230	43570390	45386445	2	Monoctye DC	44	43	0.857585	3.7213e-24	5.5498e-22	chr6	47477789	47627263	+
	MCUB	23586	21991	43583282	44710803	3	Monoctye DC	46	46	0.908907	2.12467e-24	6.03263e-22	chr4	109560209	109688719	+
	CNOT2	19849	21988	33905530	41500410	1	B Cells	49	49	0.905085	2.51771e-24	6.24751e-22	chr12	70243002	70354993	+
	ARHGAP18	2135	3331	27528101	32482425	1	Monoctye DC	49	49	1.32219	3.1636e-24	6.53272e-22	chr6	129576132	129710177	-
	MAN1A1	23462	22231	43556141	45372444	2	Monoctye DC	44	43	0.909646	4.47083e-24	6.63413e-22	chr6	119177205	119349761	-
	DST	6779	8216	43600089	44724578	3	Monoctye DC	46	46	1.18147	2.37173e-24	6.66999e-22	chr6	56457987	56954830	-
	PHLDB2	1698	2373	24661138	24902933	3	CD8 T Cells	46	46	1.38392	8.00424e-25	6.95168e-22	chr3	111732497	111976517	+
	CYLD	13800	12694	43565803	45381981	2	Monoctye DC	44	43	0.883075	4.83194e-24	7.13412e-22	chr16	50742050	50801935	+
	DOCK10	12211	12887	19452630	23393984	1	CD8 T Cells	49	49	0.877623	5.34213e-25	7.17035e-22	chr2	224765090	225042468	-
	NRIP1	43374	47599	43563494	44685195	3	Monoctye DC	46	46	1.06979	2.72979e-24	7.60454e-22	chr21	14961235	15065936	-
	LINC01473	1826	3167	26862075	34615360	2	B Cells	44	45	1.34588	1.64328e-24	7.70231e-22	chr2	186032884	186422432	-
	AFF3	8572	7447	43610599	44538107	1	CD4 T Cells	49	49	0.850692	1.69735e-24	7.9557e-22	chr2	99545419	100192428	-
	DLGAP1	990	538	43318405	40385059	3	CD4 T Cells	46	46	0.582912	9.39178e-25	8.15676e-22	chr18	3496032	4455307	-
	PIK3R5	82305	80285	43524563	44652509	3	Monoctye DC	46	46	0.950905	3.10271e-24	8.56262e-22	chr17	8878911	8965712	-
	FOXP1	111539	109069	43507632	44436485	1	CD4 T Cells	49	49	0.95752	1.87206e-24	8.63752e-22	chr3	70954708	71583989	-
	IFIT2	774	517	27529462	32485239	1	Monoctye DC	49	49	0.566065	4.46412e-24	9.15424e-22	chr10	89283694	89309271	+
	DACH1	5311	6566	43601557	44726228	3	Monoctye DC	46	46	1.20518	3.72748e-24	1.01916e-21	chr13	71437966	71867204	-
	TNFAIP3	9581	10696	26854320	34607831	2	B Cells	44	45	0.866305	2.29734e-24	1.05997e-21	chr6	137867214	137883312	+
	DENND4A	94750	116788	26769151	34501739	2	B Cells	44	45	0.956488	2.35663e-24	1.0706e-21	chr15	65658046	65792293	-
	GPRC5A	1460	2135	43578143	45392540	2	Monoctye DC	44	43	1.40386	7.85213e-24	1.15356e-21	chr12	12891559	12917937	+
	FAM102A	3442	5181	19461399	23401690	1	CD8 T Cells	49	49	1.25173	9.19957e-25	1.1811e-21	chr9	127940582	127980989	-
	RBBP8	9585	10156	33915794	41512242	1	B Cells	49	49	0.865711	4.80261e-24	1.1818e-21	chr18	22798261	23026488	+
	KCNQ5	2883	4082	21312329	23599326	2	CD8 T Cells	44	45	1.27863	3.26638e-24	1.28604e-21	chr6	72621792	73198853	+
	IL1R1	6044	7488	43573559	45387187	2	Monoctye DC	44	43	1.18938	9.22014e-24	1.34783e-21	chr2	102064544	102179874	+
	MBNL1	117579	125126	43501592	44420428	1	CD4 T Cells	49	49	1.04206	3.05358e-24	1.38722e-21	chr3	152243828	152465780	+
	FAM102B	11265	15066	27518971	32470690	1	Monoctye DC	49	49	1.1334	6.86118e-24	1.39727e-21	chr1	108560089	108644900	+
	LAP3	3424	2761	43576179	45391914	2	Monoctye DC	44	43	0.774125	1.06436e-23	1.54826e-21	chr4	17577198	17607972	+
	ARHGEF12	633	365	21314579	23603043	2	CD8 T Cells	44	45	0.52072	4.03154e-24	1.56641e-21	chr11	120336413	120489937	+
	HLA-DQB1	10551	14682	33914828	41507716	1	B Cells	49	49	1.13693	6.46001e-24	1.57651e-21	chr6	32659467	32668383	-
	SGCD	654	382	21314558	23603026	2	CD8 T Cells	44	45	0.527473	4.15919e-24	1.59502e-21	chr5	155870344	156767788	+
	CD69	15066	14063	11158021	11743959	1	NK Cells	46	48	0.88699	1.35339e-24	1.59857e-21	chr12	9752486	9760901	-
	EPHA4	9715	9153	15560422	17021350	3	NK Cells	43	46	0.861362	1.22759e-24	1.6477e-21	chr2	221418027	221574202	-
	PRKY	2932	3954	11170155	11754068	1	NK Cells	46	48	1.28148	1.5439e-24	1.75346e-21	chrY	7273972	7381548	+
	AMPD3	10930	9744	43595938	44723050	3	Monoctye DC	46	46	0.869052	6.53816e-24	1.77124e-21	chr11	10308313	10507579	+
	IRAK3	21703	24456	43585165	44708338	3	Monoctye DC	46	46	1.09849	6.62539e-24	1.77856e-21	chr12	66189195	66254622	+
	RABGAP1L	14436	13442	11158651	11744580	1	NK Cells	46	48	0.884822	1.64377e-24	1.79774e-21	chr1	174159410	174995308	+
	CNOT6L	21593	24981	11151494	11733041	1	NK Cells	46	48	1.09935	1.79393e-24	1.8919e-21	chr4	77713387	77819615	-
	NFKB1	89867	92005	42423821	45561627	2	CD4 T Cells	45	45	0.953377	2.26402e-24	1.91012e-21	chr4	102501331	102617302	+
	RNF213	8449	7509	43571154	45387166	2	Monoctye DC	44	43	0.853208	1.32146e-23	1.91282e-21	chr17	80260866	80398786	+
	MYO10	4514	3706	43602354	44729088	3	Monoctye DC	46	46	0.800337	7.46852e-24	1.98683e-21	chr5	16661907	16936288	-
	ETV6	21558	22154	43297837	40363443	3	CD4 T Cells	46	46	1.1023	2.44713e-24	2.06461e-21	chr12	11649674	11895377	+
	MERTK	1231	821	43578372	45393854	2	Monoctye DC	44	43	0.64027	1.56963e-23	2.26096e-21	chr2	111898607	112029561	+
	HLA-DRB5	3275	3287	26860626	34615240	2	B Cells	44	45	0.778841	5.21489e-24	2.33319e-21	chr6	32517353	32530287	-
	ITGB8	8307	10033	43571296	45384642	2	Monoctye DC	44	43	1.15948	1.67058e-23	2.38311e-21	chr7	20330702	20415754	+
	AGTPBP1	35197	33981	43544406	45360694	2	Monoctye DC	44	43	0.926849	1.66421e-23	2.38311e-21	chr9	85546539	85742029	-
	FMN1	5202	6433	43601666	44726361	3	Monoctye DC	46	46	1.20551	9.31696e-24	2.45643e-21	chr15	32765544	33194714	-
	RAB7A	37085	41484	43542518	45353191	2	Monoctye DC	44	43	1.07389	1.81836e-23	2.58146e-21	chr3	128693669	128825942	+
	SEMA3C	7646	9289	43571957	45385386	2	Monoctye DC	44	43	1.16631	1.82802e-23	2.58276e-21	chr7	80742538	80922359	-
	ITGA1	728	485	19464113	23406386	1	CD8 T Cells	49	49	0.55401	2.1353e-24	2.62722e-21	chr5	52787916	52959209	+
	HLA-B	33378	39909	26830523	34578618	2	B Cells	44	45	0.927836	6.06759e-24	2.67418e-21	chr6	31353872	31357188	-
	MTRNR2L1	1394	933	43617777	44544621	1	CD4 T Cells	49	49	0.655378	6.1392e-24	2.74673e-21	chr17	22523415	22524663	+
	SNX9	50699	55089	43568472	44490465	1	CD4 T Cells	49	49	1.06399	6.38525e-24	2.81418e-21	chr6	157700387	157945077	+
	IRAK3	13397	14006	27516839	32471750	1	Monoctye DC	49	49	0.885979	1.42085e-23	2.87371e-21	chr12	66189195	66254622	+
	KLRD1	1909	1403	43577694	45393272	2	Monoctye DC	44	43	0.705554	2.14332e-23	3.01381e-21	chr12	10226058	10329608	+
	UBE2E2	29453	32614	43589718	44512940	1	CD4 T Cells	49	49	1.0843	7.02864e-24	3.05219e-21	chr3	23203020	23591794	+
	IRF8	4180	3465	43575423	45391210	2	Monoctye DC	44	43	0.795803	2.21196e-23	3.09559e-21	chr16	85899162	85922606	+
	AC013652.1	3341	2691	43576262	45391984	2	Monoctye DC	44	43	0.773242	2.38302e-23	3.31925e-21	NA	NA	NA	NA
	HCK	4343	4124	27525893	32481632	1	Monoctye DC	49	49	0.804722	1.71574e-23	3.44654e-21	chr20	32052197	32101856	+
	CAMK4	3114	2947	33922265	41519451	1	B Cells	49	49	0.773221	1.4336e-23	3.4699e-21	chr5	111223653	111494886	+
	IGHG2	446	253	33924933	41522145	1	B Cells	49	49	0.463477	1.53956e-23	3.69606e-21	chr14	105639559	105644790	-
	KDM7A	18294	16866	43588574	44715928	3	Monoctye DC	46	46	0.898736	1.45468e-23	3.80135e-21	chr7	140084746	140176983	-
	SULF2	6694	6645	27523542	32479111	1	Monoctye DC	49	49	0.841252	2.01144e-23	4.01324e-21	chr20	47656348	47786616	-
	PTK2B	3975	5175	11169112	11752847	1	NK Cells	46	48	1.23712	4.33777e-24	4.4169e-21	chr8	27311482	27459391	+
	RCOR1	12508	13525	33912871	41508873	1	B Cells	49	49	0.88347	1.90065e-23	4.52615e-21	chr14	102592649	102730561	+
	CXCL10	308	115	43579295	45394560	2	Monoctye DC	44	43	0.358447	3.33546e-23	4.62407e-21	chr4	76021118	76023497	-
	CROCC	1830	1592	33923549	41520806	1	B Cells	49	49	0.710778	2.01985e-23	4.77154e-21	chr1	16740273	16972964	+
	LPGAT1	2125	1701	21313087	23601707	2	CD8 T Cells	44	45	0.72287	1.38643e-23	5.24872e-21	chr1	211743457	211830763	-
	PTK2	17241	19549	43601930	44526005	1	CD4 T Cells	49	49	1.11029	1.24305e-23	5.31973e-21	chr8	140657900	141002216	-
	RIN2	5925	5818	27524311	32479938	1	Monoctye DC	49	49	0.832151	2.69055e-23	5.33216e-21	chr20	19757606	20002457	+
	ARHGAP21	9490	11344	43570113	45383331	2	Monoctye DC	44	43	1.14757	3.87025e-23	5.3404e-21	chr10	24583609	24723887	-
	WIPF1	5860	5372	21309352	23598036	2	CD8 T Cells	44	45	0.827853	1.45764e-23	5.40759e-21	chr2	174559572	174682916	-
	SYTL2	5184	4693	21310028	23598715	2	CD8 T Cells	44	45	0.817524	1.46503e-23	5.40759e-21	chr11	85694224	85811159	-
	PTPRC	39001	40226	21276211	23563182	2	CD8 T Cells	44	45	0.931421	1.48674e-23	5.41999e-21	chr1	198638457	198757476	+
	CLCN3	2611	2032	43576992	45392643	2	Monoctye DC	44	43	0.747128	4.35713e-23	5.98427e-21	chr4	169612633	169723673	+
	HDAC9	7326	6336	43599542	44726458	3	Monoctye DC	46	46	0.843096	2.33864e-23	6.05768e-21	chr7	18086949	19002416	+
	BORCS5	4760	4572	27525476	32481184	1	Monoctye DC	49	49	0.813985	3.10618e-23	6.11482e-21	chr12	12357078	12471233	+
	ANKRD12	85552	91618	43533619	44453936	1	CD4 T Cells	49	49	1.04863	1.54234e-23	6.50627e-21	chr18	9136228	9285985	+
	XAF1	1187	809	42512501	45652823	2	CD4 T Cells	45	45	0.634675	8.82442e-24	7.23823e-21	chr17	6755447	6775647	+
	SLCO3A1	37987	36227	43568881	44696567	3	Monoctye DC	46	46	0.929664	2.91762e-23	7.49169e-21	chr15	91853708	92172435	+
	TAOK3	13039	13627	27517197	32472129	1	Monoctye DC	49	49	0.885672	3.98577e-23	7.79443e-21	chr12	118149801	118372907	-
	LINC02649	2625	2046	43576978	45392629	2	Monoctye DC	44	43	0.748264	5.82652e-23	7.96534e-21	chr10	6271169	6353827	+
	APBA2	10477	11196	43308918	40374401	3	CD4 T Cells	46	46	1.14626	9.75947e-24	8.0052e-21	chr15	28884483	29118315	+
	RPTOR	6996	6029	43599872	44726765	3	Monoctye DC	46	46	0.840087	3.1946e-23	8.13218e-21	chr17	80544819	80966371	+
	RUNX1	9670	11223	24653166	24894083	3	CD8 T Cells	46	46	1.1493	1.04002e-23	8.77449e-21	chr21	34787801	36004667	-
	B2M	38283	37116	43541320	45357559	2	Monoctye DC	44	43	0.930751	6.5407e-23	8.90048e-21	chr15	44711487	44718851	+
	YES1	11802	10547	43607369	44535007	1	CD4 T Cells	49	49	0.875077	2.1567e-23	8.96973e-21	chr18	721588	812546	-
	RASA3	18824	19444	43300571	40366153	3	CD4 T Cells	46	46	1.10797	1.12692e-23	8.99371e-21	chr13	113977783	114132623	-
	MT-CO1	136976	145225	43482195	44400329	1	CD4 T Cells	49	49	1.03817	2.19984e-23	9.02211e-21	chrM	5904	7445	+
	CYTH1	24687	23508	43554916	45371167	2	Monoctye DC	44	43	0.914167	6.85952e-23	9.2915e-21	chr17	78674048	78782297	-
	ITGAX	26270	29741	43553333	45364934	2	Monoctye DC	44	43	1.08686	7.03943e-23	9.49165e-21	chr16	31355134	31382999	+
	TNFSF8	2931	3881	43576672	45390794	2	Monoctye DC	44	43	1.27118	7.5671e-23	1.01108e-20	chr9	114893343	114930595	-
	ATP10A	6778	8292	43572825	45386383	2	Monoctye DC	44	43	1.17445	7.56415e-23	1.01108e-20	chr15	25677271	25865184	-
	MT-ATP6	278530	266785	43040865	40118812	3	CD4 T Cells	46	46	1.02741	1.32506e-23	1.02968e-20	chrM	8527	9207	+
	KCNQ5	4649	5299	43314746	40380298	3	CD4 T Cells	46	46	1.22262	1.36383e-23	1.03263e-20	chr6	72621792	73198853	+
	PTPRC	70632	75978	43548539	44469576	1	CD4 T Cells	49	49	1.05332	2.60488e-23	1.05369e-20	chr1	198638457	198757476	+
	TNS1	1945	3049	27528291	32482707	1	Monoctye DC	49	49	1.32848	5.61517e-23	1.09086e-20	chr2	217799588	218033982	-
	ZMIZ1	13006	17207	27517230	32468549	1	Monoctye DC	49	49	1.12119	5.89736e-23	1.13819e-20	chr10	79068966	79316519	+
	APBB2	3141	2472	43603727	44730322	3	Monoctye DC	46	46	0.767201	4.51305e-23	1.13903e-20	chr4	40810027	41216714	-
	JUN	12397	15307	15557740	17015196	3	NK Cells	43	46	1.12886	9.12607e-24	1.17167e-20	chr1	58776845	58784048	-
	NFKB1	40937	45982	19423904	23360889	1	CD8 T Cells	49	49	0.93407	1.02366e-23	1.20911e-20	chr4	102501331	102617302	+
	MYO6	1189	846	21314023	23602562	2	CD8 T Cells	44	45	0.642545	3.57771e-23	1.28837e-20	chr6	75749192	75919537	+
	ATP8A1	43789	47752	43575382	44497802	1	CD4 T Cells	49	49	1.06782	3.22988e-23	1.28885e-20	chr4	42408373	42657105	-
	STAT1	5117	4480	42508571	45649152	2	CD4 T Cells	45	45	0.815297	1.7131e-23	1.3672e-20	chr2	190908460	191020960	-
	GLS	28779	32523	33896600	41489875	1	B Cells	49	49	0.92333	6.87967e-23	1.6123e-20	chr2	190880821	190965552	+
	HERC1	26027	24857	43553576	45369818	2	Monoctye DC	44	43	0.91686	1.24032e-22	1.6498e-20	chr15	63608618	63833948	-
	CD6	23748	26493	43595423	44519061	1	CD4 T Cells	49	49	1.09239	4.33952e-23	1.70855e-20	chr11	60971680	61020377	+
	LMBR1	16798	20608	21298414	23582800	2	CD8 T Cells	44	45	1.10788	5.4054e-23	1.92308e-20	chr7	156668946	156893216	-
	PALD1	3343	2706	43576260	45391969	2	Monoctye DC	44	43	0.777087	1.45656e-22	1.92873e-20	chr10	70478767	70568450	+
	RIN2	9333	8394	43570270	45386281	2	Monoctye DC	44	43	0.863428	1.49926e-22	1.97642e-20	chr20	19757606	20002457	+
	KANK1	1066	673	43618105	44544881	1	CD4 T Cells	49	49	0.618203	5.16188e-23	2.00559e-20	chr9	470291	746106	+
	RAPGEF2	10390	13266	14195000	15892293	2	NK Cells	41	43	1.14033	9.27757e-24	2.10736e-20	chr4	159103013	159360174	+
	RICTOR	19036	25590	33906343	41496808	1	B Cells	49	49	1.09834	9.20879e-23	2.14115e-20	chr5	38937920	39074399	-
	CXCL2	8641	10372	43570962	45384303	2	Monoctye DC	44	43	1.15233	1.90214e-22	2.48532e-20	chr4	74097040	74099196	-
	ADAM10	11046	13049	43568557	45381626	2	Monoctye DC	44	43	1.1341	1.89987e-22	2.48532e-20	chr15	58588809	58749791	-
	LMBR1	21460	24038	43597711	44521516	1	CD4 T Cells	49	49	1.09684	6.85949e-23	2.63057e-20	chr7	156668946	156893216	-
	SGPP1	3451	5229	33921928	41517169	1	B Cells	49	49	1.23799	1.19354e-22	2.75344e-20	chr14	63684216	63728065	-
	PARP14	8755	7839	43570848	45386836	2	Monoctye DC	44	43	0.859573	2.15001e-22	2.79682e-20	chr3	122680839	122730840	+
	SLC38A1	25613	25660	15544524	17004843	3	NK Cells	43	46	0.915928	2.5959e-23	3.01028e-20	chr12	46183063	46270017	-
	ATP10A	1965	2871	15568172	17027632	3	NK Cells	43	46	1.33578	2.52995e-23	3.01028e-20	chr15	25677271	25865184	-
	TGFB1	16103	15756	15554034	17014747	3	NK Cells	43	46	0.894549	2.65052e-23	3.01028e-20	chr19	41301587	41353922	-
	HLA-DRA	9563	12870	27520673	32472886	1	Monoctye DC	49	49	1.14052	1.57083e-22	3.01202e-20	chr6	32439878	32445046	+
	HOMER2	1252	2087	27528984	32483669	1	Monoctye DC	49	49	1.41265	1.58734e-22	3.02403e-20	chr15	82836946	82986153	-
	APBA2	5754	8204	19459087	23398667	1	CD8 T Cells	49	49	1.18567	2.67364e-23	3.03654e-20	chr15	28884483	29118315	+
	MANBA	34852	41814	26829049	34576713	2	B Cells	44	45	0.93101	6.99959e-23	3.03957e-20	chr4	102630770	102760994	-
	MTSS1	12132	17555	26851769	34600972	2	B Cells	44	45	1.12287	7.15337e-23	3.06133e-20	chr8	124550784	124728473	-
	SH3RF3	14371	13318	43565232	45381357	2	Monoctye DC	44	43	0.889673	2.38913e-22	3.09424e-20	chr2	109129205	109504634	+
	COBLL1	13892	15747	25517219	25777707	3	B Cells	46	46	1.122	4.26231e-23	3.31215e-20	chr2	164653624	164843679	-
	PPP1R16B	10975	13128	11162112	11744894	1	NK Cells	46	48	1.13667	3.46664e-23	3.31385e-20	chr20	38805697	38923024	+
	UTY	3237	4288	11169850	11753734	1	NK Cells	46	48	1.25878	3.47893e-23	3.31385e-20	chrY	13234577	13480673	-
	ANXA1	8941	10515	43610230	44535039	1	CD4 T Cells	49	49	1.15159	9.20425e-23	3.48452e-20	chr9	73151865	73170393	+
	DOCK8	7505	7063	21307707	23596345	2	CD8 T Cells	44	45	0.849872	9.93317e-23	3.49186e-20	chr9	214854	465259	+
	MT-ND3	179867	223165	19284974	23183706	1	CD8 T Cells	49	49	1.03177	3.3723e-23	3.68817e-20	chrM	10059	10404	+
	ARHGAP15	41265	46404	19423576	23360467	1	CD8 T Cells	49	49	0.93515	3.71155e-23	3.91423e-20	chr2	143091362	143768352	+
	SCN9A	476	226	43618695	44545328	1	CD4 T Cells	49	49	0.464916	1.05578e-22	3.94636e-20	chr2	166195185	166376001	-
	FCHSD2	16126	22980	26847775	34595547	2	B Cells	44	45	1.10582	9.43083e-23	3.97833e-20	chr11	72836745	73142318	-
	SLC16A10	23874	22732	43555729	45371943	2	Monoctye DC	44	43	0.914094	3.12108e-22	4.02455e-20	chr6	111087503	111231194	+
	RNF213	8155	7143	43598713	44725651	3	Monoctye DC	46	46	0.853858	1.719e-22	4.30173e-20	chr17	80260866	80398786	+
	MT-CO2	696409	726077	42910459	44006717	3	Monoctye DC	46	46	1.01636	1.77877e-22	4.41388e-20	chrM	7586	8269	+
	FOXN2	7551	8983	43611620	44536571	1	CD4 T Cells	49	49	1.1649	1.24873e-22	4.6092e-20	chr2	48314637	48379295	+
	NFKB1	47637	50048	14157753	15855511	2	NK Cells	41	43	0.93831	2.33186e-23	4.91838e-20	chr4	102501331	102617302	+
	PLEK	18337	17240	43561266	45377435	2	Monoctye DC	44	43	0.902583	4.21977e-22	5.41763e-20	chr2	68365282	68397453	+
	PTPN1	27886	26742	43551717	45367933	2	Monoctye DC	44	43	0.920632	4.33308e-22	5.53903e-20	chr20	50510321	50585241	+
	MX2	1524	1364	26862377	34617163	2	B Cells	44	45	0.694528	1.36248e-22	5.66658e-20	chr21	41361999	41409393	+
	ADGRG7	26	162	21315186	23603246	2	CD8 T Cells	44	45	5.62674	1.66769e-22	5.79357e-20	chr3	100609601	100695479	+
	SKI	14233	16095	24648603	24889211	3	CD8 T Cells	46	46	1.11981	7.41496e-23	6.08212e-20	chr1	2228319	2310213	+
	RABGAP1L	31020	29258	43588151	44516296	1	CD4 T Cells	49	49	0.923583	1.67081e-22	6.09103e-20	chr1	174159410	174995308	+
	P2RX7	1022	760	27529214	32484996	1	Monoctye DC	49	49	0.630202	3.22841e-22	6.11101e-20	chr12	121132819	121188032	+
	PIK3CB	13841	18214	27516395	32467542	1	Monoctye DC	49	49	1.11521	3.34101e-22	6.28387e-20	chr3	138652698	138834928	-
	SQSTM1	6365	6324	27523871	32479432	1	Monoctye DC	49	49	0.841997	3.64484e-22	6.81194e-20	chr5	179806398	179838078	+
	CLMN	7466	6497	43599402	44726297	3	Monoctye DC	46	46	0.848308	2.86557e-22	7.05145e-20	chr14	95181940	95319908	-
	LDLRAD4	19082	17983	43560521	45376692	2	Monoctye DC	44	43	0.904725	5.63396e-22	7.17092e-20	chr18	13217498	13652755	+
	IFI16	6233	6897	43313162	40378700	3	CD4 T Cells	46	46	1.18691	9.90602e-23	7.31287e-20	chr1	158999968	159055155	+
	DNMBP	7024	9641	27523212	32476115	1	Monoctye DC	49	49	1.1632	4.14543e-22	7.69876e-20	chr10	99875577	100009947	-
	RNF149	13965	16025	43592903	44716769	3	Monoctye DC	46	46	1.11863	3.1859e-22	7.7749e-20	chr2	101271219	101308701	-
	TSHZ2	13433	16172	42500255	45637460	2	CD4 T Cells	45	45	1.1211	1.08734e-22	8.44948e-20	chr20	52972358	53495330	+
	FNDC3B	17201	17314	14188189	15888245	2	NK Cells	41	43	0.898976	4.35815e-23	8.57945e-20	chr3	172039578	172401669	+
	PLCB1	539	341	33924840	41522057	1	B Cells	49	49	0.516902	3.88921e-22	8.90267e-20	chr20	8077251	8968360	+
	TBC1D9	3049	4909	26860852	34613618	2	B Cells	44	45	1.24938	2.29366e-22	9.40686e-20	chr4	140620782	140756385	-
	PPFIBP2	6467	9734	26857434	34608793	2	B Cells	44	45	1.16802	2.39518e-22	9.68869e-20	chr11	7513298	7657127	+
	RAPGEF1	39593	49847	27490643	32435909	1	Monoctye DC	49	49	1.06693	5.37669e-22	9.92301e-20	chr9	131576770	131740076	-
	NCOA3	21246	29867	26842655	34588660	2	B Cells	44	45	1.09087	2.55978e-22	1.02146e-19	chr20	47501887	47656877	+
	NR4A3	10030	11310	26853871	34607217	2	B Cells	44	45	0.875028	2.6191e-22	1.03119e-19	chr9	99821855	99866891	+
	AOAH	4218	4025	27526018	32481731	1	Monoctye DC	49	49	0.808679	5.65766e-22	1.03767e-19	chr7	36512941	36724549	-
	PHF20	8038	7165	43571565	45387510	2	Monoctye DC	44	43	0.855749	8.48359e-22	1.07516e-19	chr20	35771974	35950370	+
	STAT4	29536	30214	21285676	23573194	2	CD8 T Cells	44	45	0.923786	3.28069e-22	1.12646e-19	chr2	191029576	191151596	-
	AHNAK	21652	20211	43585216	44712583	3	Monoctye DC	46	46	0.909952	4.7904e-22	1.15947e-19	chr11	62433542	62556235	-
	HPCAL1	16472	18999	43563131	45375676	2	Monoctye DC	44	43	1.10729	9.78134e-22	1.23433e-19	chr2	10302889	10427617	+
	FNDC3B	17780	21476	15552357	17009027	3	NK Cells	43	46	1.1043	1.13597e-22	1.24237e-19	chr3	172039578	172401669	+
	FTX	4208	5337	43575395	45389338	2	Monoctye DC	44	43	1.21759	1.06806e-21	1.34208e-19	chrX	73940435	74293574	-
	VOPP1	25283	24165	43554320	45370510	2	Monoctye DC	44	43	0.917564	1.10354e-21	1.38078e-19	chr7	55436056	55572988	-
	EML4	61988	70236	42451700	45583396	2	CD4 T Cells	45	45	1.05513	1.85719e-22	1.40618e-19	chr2	42169353	42332548	+
	IGKC	15208	20626	33910171	41501772	1	B Cells	49	49	1.10812	6.24534e-22	1.41861e-19	chr2	88857161	88857683	-
	ZEB1	87611	108044	26776290	34510483	2	B Cells	44	45	0.956979	3.7183e-22	1.44471e-19	chr10	31318495	31529814	+
	NRG3	36	208	26863865	34618319	2	B Cells	44	45	4.48354	4.10633e-22	1.57475e-19	chr10	81875194	82987179	+
	CDYL2	8251	7251	43598617	44725543	3	Monoctye DC	46	46	0.856683	6.57821e-22	1.57925e-19	chr16	80597907	80804598	-
	ITGA4	2387	3174	43604481	44729620	3	Monoctye DC	46	46	1.29623	6.87642e-22	1.63753e-19	chr2	181457202	181538940	+
	TGFB1	16281	14980	43590587	44717814	3	Monoctye DC	46	46	0.896932	6.97904e-22	1.64867e-19	chr19	41301587	41353922	-
	RASGEF1B	78887	78312	43500716	45316363	2	Monoctye DC	44	43	0.953018	1.33247e-21	1.66019e-19	chr4	81426393	82044244	-
	FTL	6974	6997	27523262	32478759	1	Monoctye DC	49	49	0.85025	9.51788e-22	1.7349e-19	chr19	48965309	48966879	+
	ATP9B	21077	19981	43558526	45374694	2	Monoctye DC	44	43	0.910095	1.41934e-21	1.76099e-19	chr18	79069285	79378287	+
	CDC37	4296	4272	33921083	41518126	1	B Cells	49	49	0.812474	8.21376e-22	1.83746e-19	chr19	10391133	10420121	-
	IER2	4846	4881	33920533	41517517	1	B Cells	49	49	0.822939	8.15947e-22	1.83746e-19	chr19	13150411	13154911	+
	ATF3	2111	1720	14203279	15903839	2	NK Cells	41	43	0.727687	1.00946e-22	1.86302e-19	chr1	212565334	212620777	+
	CXCL10	174	51	27530062	32485705	1	Monoctye DC	49	49	0.248392	1.0579e-21	1.91648e-19	chr4	76021118	76023497	-
	SEMA6B	4861	4068	43602007	44728726	3	Monoctye DC	46	46	0.815801	8.21241e-22	1.92464e-19	chr19	4542593	4581776	-
	IGHD	2940	3770	25528171	25789684	3	B Cells	46	46	1.26927	2.54521e-22	1.92712e-19	chr14	105836765	105845677	-
	DNAJA1	9183	9776	33916196	41512622	1	B Cells	49	49	0.869799	8.8649e-22	1.96821e-19	chr9	33025273	33039907	+
	EXT1	7492	7563	27522744	32478193	1	Monoctye DC	49	49	0.855487	1.11103e-21	2.00047e-19	chr8	117794490	118111826	-
	PHLDB2	4007	4170	26859894	34614357	2	B Cells	44	45	0.807564	5.35142e-22	2.02592e-19	chr3	111732497	111976517	+
	CD44	40766	53139	33884613	41469259	1	B Cells	49	49	1.06502	9.31681e-22	2.05311e-19	chr11	35138882	35232402	+
	UTY	12956	14911	43593912	44717883	3	Monoctye DC	46	46	1.12193	8.85916e-22	2.05986e-19	chrY	13234577	13480673	-
	LHFPL6	1220	1782	43605648	44731012	3	Monoctye DC	46	46	1.42389	9.0094e-22	2.07843e-19	chr13	39209116	39603528	-
	CCDC91	5611	7292	15564526	17023211	3	NK Cells	43	46	1.18815	2.1069e-22	2.22196e-19	chr12	28133249	28581511	+
	PDE3B	93626	91309	43225769	40294288	3	CD4 T Cells	46	46	1.0461	3.08817e-22	2.22416e-19	chr11	14643804	14872044	+
	IFI44	2150	1876	27528086	32483880	1	Monoctye DC	49	49	0.739454	1.24422e-21	2.2267e-19	chr1	78649796	78664078	+
	VIM	9463	11057	43609708	44534497	1	CD4 T Cells	49	49	1.14415	6.27738e-22	2.26055e-19	chr10	17228241	17237593	+
	SMYD3	7260	6472	11165827	11751550	1	NK Cells	46	48	0.847112	2.6229e-22	2.42036e-19	chr1	245749342	246507312	-
	NR3C1	12387	11962	15557750	17018541	3	NK Cells	43	46	0.882882	2.50363e-22	2.5493e-19	chr5	143277931	143435512	-
	ITGAV	2878	3728	43616293	44541826	1	CD4 T Cells	49	49	1.26841	7.34394e-22	2.61276e-19	chr2	186590056	186680901	+
	PIP4K2A	10176	9838	21305036	23593570	2	CD8 T Cells	44	45	0.873061	7.76254e-22	2.63471e-19	chr10	22534854	22714578	-
	TUBB8	321	127	43606547	44732667	3	Monoctye DC	46	46	0.38568	1.15121e-21	2.63519e-19	chr10	46888	74163	-
	ARL17B	1193	774	24661643	24904532	3	CD8 T Cells	46	46	0.642468	3.38275e-22	2.69971e-19	chr17	46274784	46361797	-
	CNOT6L	118609	115087	43200786	40270510	3	CD4 T Cells	46	46	1.04079	3.89354e-22	2.73744e-19	chr4	77713387	77819615	-
	DISC1	3104	2462	43603764	44730332	3	Monoctye DC	46	46	0.773206	1.20776e-21	2.74338e-19	chr1	231626790	232041272	+
	USP3	24874	32982	33900505	41489416	1	B Cells	49	49	1.08336	1.25817e-21	2.75203e-19	chr15	63504511	63594640	+
	ARHGAP15	107178	119860	42406510	45533772	2	CD4 T Cells	45	45	1.04141	4.17913e-22	3.08514e-19	chr2	143091362	143768352	+
	EIF2AK3	26172	29540	33899207	41492858	1	B Cells	49	49	0.92218	1.49982e-21	3.25649e-19	chr2	88556741	88691518	-
	ITGA4	8204	10165	42505484	45643467	2	CD4 T Cells	45	45	1.15381	4.69874e-22	3.38412e-19	chr2	181457202	181538940	+
	CHSY1	9852	8788	43597016	44724006	3	Monoctye DC	46	46	0.86955	1.50459e-21	3.39154e-19	chr15	101175727	101252048	-
	ZEB1	228525	239985	43390646	44305569	1	CD4 T Cells	49	49	1.02831	1.00389e-21	3.52902e-19	chr10	31318495	31529814	+
	IGLC3	2123	1557	25528988	25791897	3	B Cells	46	46	0.725937	5.03987e-22	3.72055e-19	chr22	22906342	22906803	+
	TANC2	8317	7286	43610854	44538268	1	CD4 T Cells	49	49	0.857819	1.12539e-21	3.90962e-19	chr17	63009556	63427699	+
	AUTS2	6969	6547	21308243	23596861	2	CD8 T Cells	44	45	0.848373	1.20133e-21	4.03115e-19	chr7	69598296	70793506	+
	NCOA1	7766	7872	27522470	32477884	1	Monoctye DC	49	49	0.859023	2.30569e-21	4.10149e-19	chr2	24491254	24770702	+
	MT-ATP6	483428	505431	43123440	44227363	3	Monoctye DC	46	46	1.0192	1.98154e-21	4.4328e-19	chrM	8527	9207	+
	EIF4G3	17834	20171	43589034	44712623	3	Monoctye DC	46	46	1.10257	2.00796e-21	4.45813e-19	chr1	20806292	21176888	-
	PARP14	4534	3951	42509154	45649681	2	CD4 T Cells	45	45	0.811482	7.1463e-22	5.02436e-19	chr3	122680839	122730840	+
	HIPK2	14147	18550	27516089	32467206	1	Monoctye DC	49	49	1.11121	2.90452e-21	5.13578e-19	chr7	139561570	139777998	-
	CD55	15011	18455	21300201	23584953	2	CD8 T Cells	44	45	1.11025	1.58045e-21	5.24373e-19	chr1	207321532	207386804	+
	CDH6	101	10	43579502	45394665	2	Monoctye DC	44	43	0.0950511	4.59463e-21	5.67678e-19	chr5	31193686	31329146	+
	SLC39A8	6705	6720	27523531	32479036	1	Monoctye DC	49	49	0.849351	3.25231e-21	5.68269e-19	chr4	102251080	102431258	-
	HLA-DRB1	7458	10161	27522778	32475595	1	Monoctye DC	49	49	1.1546	3.23869e-21	5.68269e-19	chr6	32578769	32589848	-
	PILRA	3016	2775	27527220	32482981	1	Monoctye DC	49	49	0.779738	3.27378e-21	5.68655e-19	chr7	100367530	100400096	+
	ABLIM1	10679	10223	15559458	17020280	3	NK Cells	43	46	0.875211	5.93565e-22	5.84246e-19	chr10	114431113	114768061	-
	ETV6	21207	25000	26842694	34593527	2	B Cells	44	45	0.91479	1.58042e-21	5.90738e-19	chr12	11649674	11895377	+
	AFF3	3066	2828	27527170	32482928	1	Monoctye DC	49	49	0.781671	3.4349e-21	5.93154e-19	chr2	99545419	100192428	-
	DDX58	881	639	27529355	32485117	1	Monoctye DC	49	49	0.61467	3.80222e-21	6.52766e-19	chr9	32455302	32526208	-
	LRMP	11053	15221	33914326	41507177	1	B Cells	49	49	1.12514	3.06476e-21	6.60578e-19	NA	NA	NA	NA
	LINC02029	521	267	43606347	44732527	3	Monoctye DC	46	46	0.499577	3.11574e-21	6.86602e-19	chr3	157081738	157088547	+
	FOXP1	42984	50653	21272228	23552755	2	CD8 T Cells	44	45	1.06418	2.09807e-21	6.88376e-19	chr3	70954708	71583989	-
	LY75	5803	8343	33919576	41514055	1	B Cells	49	49	1.17466	3.27003e-21	6.99714e-19	chr2	159803355	159904756	-
	RMDN2-AS1	651	364	43606217	44732430	3	Monoctye DC	46	46	0.545066	3.25183e-21	7.11284e-19	chr2	37949911	38067041	-
	TMCC3	3901	5598	27526335	32480158	1	Monoctye DC	49	49	1.21611	4.18172e-21	7.13769e-19	chr12	94567122	94650557	-
	SRPK2	13415	19233	26850486	34599294	2	B Cells	44	45	1.11254	1.98716e-21	7.33485e-19	chr7	105110704	105399308	-
	ARHGAP24	25379	35359	26838522	34583168	2	B Cells	44	45	1.08115	2.02997e-21	7.40038e-19	chr4	85475150	86002668	+
	SSBP2	40429	40594	42473259	45613038	2	CD4 T Cells	45	45	0.935023	1.13767e-21	7.81263e-19	chr5	81413021	81751797	-
	LUCAT1	32869	36763	43546734	45357912	2	Monoctye DC	44	43	1.07375	6.46958e-21	7.96001e-19	chr5	91054834	91314547	-
	LPP	10742	11585	33914637	41510813	1	B Cells	49	49	0.881157	3.90459e-21	8.29486e-19	chr3	188153284	188890671	+
	ASPH	6802	9321	27523434	32476435	1	Monoctye DC	49	49	1.1613	4.99804e-21	8.48202e-19	chr8	61500556	61714640	-
	XRRA1	561	1071	27529675	32484685	1	Monoctye DC	49	49	1.61787	5.13986e-21	8.67285e-19	chr11	74807739	74949200	-
	AC120193.1	4673	5769	43602195	44727025	3	Monoctye DC	46	46	1.20347	4.03516e-21	8.76135e-19	NA	NA	NA	NA
	DOCK7	1443	2069	43578160	45392606	2	Monoctye DC	44	43	1.37649	7.26866e-21	8.90607e-19	chr1	62454298	62688386	-
	CCSER2	6653	9463	33918726	41512935	1	B Cells	49	49	1.16213	4.22642e-21	8.91443e-19	chr10	84328586	84518521	+
	TOX	25272	23691	43593899	44521863	1	CD4 T Cells	49	49	0.917945	2.73654e-21	9.39619e-19	chr8	58805412	59119147	-
	THEMIS	10054	8949	43609117	44536605	1	CD4 T Cells	49	49	0.871583	2.94734e-21	1.00037e-18	chr6	127708072	127918631	-
	HLA-B	44892	45241	42468796	45608391	2	CD4 T Cells	45	45	0.938462	1.50353e-21	1.00904e-18	chr6	31353872	31357188	-
	RAB11A	18490	20573	25512621	25772881	3	B Cells	46	46	1.10134	1.53106e-21	1.1027e-18	chr15	65726054	65891989	+
	ZMYM2	16988	18821	33908391	41503577	1	B Cells	49	49	0.905196	5.44669e-21	1.14068e-18	chr13	19958677	20091829	+
	RASA3	9439	11201	43570164	45383474	2	Monoctye DC	44	43	1.13922	9.60086e-21	1.1715e-18	chr13	113977783	114132623	-
	SUMF1	4648	3889	43602220	44728905	3	Monoctye DC	46	46	0.815644	5.85449e-21	1.26188e-18	chr3	3700814	4467273	-
	SWAP70	10764	15608	26853137	34602919	2	B Cells	44	45	1.12521	3.51705e-21	1.26652e-18	chr11	9664077	9752993	+
	BCAR3	21176	19797	43585692	44712997	3	Monoctye DC	46	46	0.911348	5.9363e-21	1.27024e-18	chr1	93561741	93847150	-
	ACSL4	11099	14729	27519137	32471027	1	Monoctye DC	49	49	1.12462	7.68496e-21	1.28937e-18	chrX	109624244	109733403	-
	TENT5A	3538	3330	27526698	32482426	1	Monoctye DC	49	49	0.797633	8.14776e-21	1.3593e-18	chr6	81491439	81752774	-
	MYBL1	1493	2240	15568644	17028263	3	NK Cells	43	46	1.37168	1.46251e-21	1.39311e-18	chr8	66562175	66614247	-
	PARP14	17111	19985	26846790	34598542	2	B Cells	44	45	0.906336	4.07146e-21	1.44851e-18	chr3	122680839	122730840	+
	B4GALT1	7884	8020	27522352	32477736	1	Monoctye DC	49	49	0.862074	9.04797e-21	1.501e-18	chr9	33104082	33167356	-
	SSH1	12236	11102	43594632	44721692	3	Monoctye DC	46	46	0.884485	7.1241e-21	1.51344e-18	chr12	108778191	108857590	-
	DOCK5	19179	20605	27511057	32465151	1	Monoctye DC	49	49	0.910466	9.46943e-21	1.56214e-18	chr8	25184689	25418082	+
	KCNQ5	4999	6417	42508689	45647215	2	CD4 T Cells	45	45	1.19537	2.44061e-21	1.60153e-18	chr6	72621792	73198853	+
	ZBTB16	262	539	43579341	45394136	2	Monoctye DC	44	43	1.97499	1.34803e-20	1.63811e-18	chr11	114059041	114256765	+
	VRK2	7186	6380	43572417	45388295	2	Monoctye DC	44	43	0.852338	1.44484e-20	1.74855e-18	chr2	57907629	58159920	+
	NFAT5	25380	28657	33899999	41493741	1	B Cells	49	49	0.922532	8.90472e-21	1.85174e-18	chr16	69565094	69704666	+
	IMMP2L	2259	3281	14203131	15902278	2	NK Cells	41	43	1.29716	1.08783e-21	1.88956e-18	chr7	110662644	111562517	-
	IFI44	1189	1028	26862712	34617499	2	B Cells	44	45	0.670922	6.28185e-21	2.2083e-18	chr1	78649796	78664078	+
	EPG5	5652	4914	43573951	45389761	2	Monoctye DC	44	43	0.834663	1.85797e-20	2.23934e-18	chr18	45847609	45967329	-
	AC126696.1	562	308	43579041	45394367	2	Monoctye DC	44	43	0.52613	2.00325e-20	2.40463e-18	NA	NA	NA	NA
	TBL1XR1	12811	14707	43594057	44718087	3	Monoctye DC	46	46	1.1191	1.18265e-20	2.49447e-18	chr3	177019340	177228000	-
	AFF1	11686	10757	43567917	45383918	2	Monoctye DC	44	43	0.883698	2.09034e-20	2.49902e-18	chr4	86935002	87141039	+
	TEX14	2708	2564	33922671	41519834	1	B Cells	49	49	0.773591	1.22387e-20	2.52725e-18	chr17	58556678	58692055	-
	SKI	23651	23280	42490037	45630352	2	CD4 T Cells	45	45	0.916615	4.0515e-21	2.6008e-18	chr1	2228319	2310213	+
	AUTS2	7473	8756	24655363	24896550	3	CD8 T Cells	46	46	1.16028	3.41635e-21	2.65477e-18	chr7	69598296	70793506	+
	DMD	2878	4397	33922501	41518001	1	B Cells	49	49	1.24827	1.31537e-20	2.69732e-18	chrX	31097677	33339609	-
	GSE1	1770	1405	21313442	23602003	2	CD8 T Cells	44	45	0.716833	8.74229e-21	2.83682e-18	chr16	85169525	85676204	+
	PRKCA	9791	12303	21305421	23591105	2	CD8 T Cells	44	45	1.13475	8.87166e-21	2.84751e-18	chr17	66302613	66810743	+
	PIK3R1	9299	11031	43570304	45383644	2	Monoctye DC	44	43	1.13883	2.39958e-20	2.85714e-18	chr5	68215756	68301821	+
	XRRA1	1159	1818	21314053	23601590	2	CD8 T Cells	44	45	1.41653	9.13975e-21	2.90202e-18	chr11	74807739	74949200	-
	TAF4B	23499	23889	43295896	40361708	3	CD4 T Cells	46	46	1.09045	4.40608e-21	3.02575e-18	chr18	26226445	26391685	+
	CD55	48449	47547	43531154	45347128	2	Monoctye DC	44	43	0.942143	2.57923e-20	3.05872e-18	chr1	207321532	207386804	+
	ITGB1	15955	20753	27514281	32465003	1	Monoctye DC	49	49	1.1023	1.87369e-20	3.07378e-18	chr10	32887273	33005792	-
	HLA-DQA2	1951	1759	33923428	41520639	1	B Cells	49	49	0.736632	1.51353e-20	3.08227e-18	chr6	32741391	32747198	+
	RIPOR2	9099	8055	43610072	44537499	1	CD4 T Cells	49	49	0.866852	9.35331e-21	3.13857e-18	chr6	24804282	25042170	-
	ATP8B4	2723	4037	27527513	32481719	1	Monoctye DC	49	49	1.2564	2.0338e-20	3.31802e-18	chr15	49858238	50182817	-
	PLSCR1	1307	1718	43318088	40383879	3	CD4 T Cells	46	46	1.40995	5.00678e-21	3.36012e-18	chr3	146515180	146544856	-
	PLXNC1	7765	6947	43571838	45387728	2	Monoctye DC	44	43	0.858883	3.08084e-20	3.63896e-18	chr12	94148577	94307675	+
	ABCG1	3041	4200	21312171	23599208	2	CD8 T Cells	44	45	1.24723	1.19075e-20	3.7406e-18	chr21	42199689	42297244	+
	NCALD	7074	9200	14198316	15896359	2	NK Cells	41	43	1.16152	2.28048e-21	3.74113e-18	chr8	101686542	102124907	-
	EEPD1	26549	29887	43553054	45364788	2	Monoctye DC	44	43	1.08072	3.20322e-20	3.76844e-18	chr7	36153254	36301538	+
	IKZF2	3761	3338	21311451	23600070	2	CD8 T Cells	44	45	0.80149	1.21996e-20	3.79203e-18	chr2	212999691	213152427	-
	GGA2	3602	3181	21311610	23600227	2	CD8 T Cells	44	45	0.797508	1.27031e-20	3.90738e-18	chr16	23463542	23521995	-
	SUPT3H	4621	3800	24658215	24901506	3	CD8 T Cells	46	46	0.814327	5.35334e-21	4.0533e-18	chr6	44809317	45377953	-
	AC087280.2	679	387	43618492	44545167	1	CD4 T Cells	49	49	0.558103	1.23992e-20	4.11387e-18	NA	NA	NA	NA
	INPP5A	26375	31442	26837526	34587085	2	B Cells	44	45	0.925078	1.20033e-20	4.16996e-18	chr10	132537787	132783480	+
	CCNL1	23543	26521	33901836	41495877	1	B Cells	49	49	0.920387	2.08142e-20	4.20975e-18	chr3	157146508	157160760	-
	IFI44L	2034	1779	27528202	32483977	1	Monoctye DC	49	49	0.741211	2.68352e-20	4.35395e-18	chr1	78619902	78646145	+
	UTRN	9761	11536	43569842	45383139	2	Monoctye DC	44	43	1.13459	3.75446e-20	4.39942e-18	chr6	144285701	144853034	+
	SKAP2	1521	2152	43578082	45392523	2	Monoctye DC	44	43	1.35829	3.80224e-20	4.4378e-18	chr7	26667068	26995239	-
	AC103591.3	1603	1399	33923776	41520999	1	B Cells	49	49	0.713061	2.26501e-20	4.5499e-18	NA	NA	NA	NA
	MAN1A1	20776	23278	43586092	44709516	3	Monoctye DC	46	46	1.09223	2.29914e-20	4.81499e-18	chr6	119177205	119349761	-
	TXNIP	5757	6364	43313638	40379233	3	CD4 T Cells	46	46	1.18574	7.42454e-21	4.87198e-18	chr1	145992435	145996579	-
	MAP3K2	43364	47108	43575807	44498446	1	CD4 T Cells	49	49	1.06375	1.51862e-20	4.9826e-18	chr2	127298668	127388465	-
	GPI	1643	1386	27528593	32484370	1	Monoctye DC	49	49	0.714896	3.24392e-20	5.23442e-18	chr19	34359480	34402413	+
	MEF2C	8276	12169	26855625	34606358	2	B Cells	44	45	1.14102	1.54806e-20	5.31543e-18	chr5	88717117	88904257	-
	CLIC4	3278	3069	27526958	32482687	1	Monoctye DC	49	49	0.793423	3.41475e-20	5.48012e-18	chr1	24745382	24844321	+
	TFDP1	2697	3502	43604171	44729292	3	Monoctye DC	46	46	1.2658	2.65201e-20	5.51488e-18	chr13	113584721	113641473	+
	APOL6	2959	2397	43576644	45392278	2	Monoctye DC	44	43	0.777681	4.77864e-20	5.55545e-18	chr22	35648446	35668404	+
	FMN1	4350	5457	43575253	45389218	2	Monoctye DC	44	43	1.20432	4.83766e-20	5.60201e-18	chr15	32765544	33194714	-
	RFX2	3690	4993	21311522	23598415	2	CD8 T Cells	44	45	1.22194	1.84916e-20	5.62926e-18	chr19	5993164	6199572	-
	HPCAL1	19423	18115	43587445	44714679	3	Monoctye DC	46	46	0.909182	2.90195e-20	5.99243e-18	chr2	10302889	10427617	+
	VDR	5010	4241	43601858	44728553	3	Monoctye DC	46	46	0.8252	2.97632e-20	6.10331e-18	chr12	47841537	47943048	-
	IRF1	10117	10902	33915262	41511496	1	B Cells	49	49	0.880434	3.22896e-20	6.35653e-18	chr5	132440440	132508719	-
	AC007384.1	5795	5984	33919584	41516414	1	B Cells	49	49	0.843685	3.21636e-20	6.35653e-18	NA	NA	NA	NA
	IRS2	8106	8601	33917273	41513797	1	B Cells	49	49	0.866931	3.20766e-20	6.35653e-18	chr13	109752695	109786583	-
	STIM2	13130	18796	26850771	34599731	2	B Cells	44	45	1.11086	1.89416e-20	6.42905e-18	chr4	26857601	27025381	+
	USP25	9383	13005	33915996	41509393	1	B Cells	49	49	1.13243	3.35004e-20	6.55122e-18	chr21	15729982	15880064	+
	DLEU2	9821	10176	27520415	32475580	1	Monoctye DC	49	49	0.878089	4.32559e-20	6.90434e-18	chr13	49956670	50125720	-
	RTN3	2779	2649	33922600	41519749	1	B Cells	49	49	0.778817	3.79985e-20	7.38195e-18	chr11	63681446	63759891	+
	P2RY8	14585	16543	43604586	44529011	1	CD4 T Cells	49	49	1.11066	2.2759e-20	7.38516e-18	chrX	1462581	1537185	-
	P2RY8	14585	16543	43604586	44529011	1	CD4 T Cells	49	49	1.11066	2.2759e-20	7.38516e-18	chrY	1462581	1537185	-
	AL591686.2	631	438	33924748	41521960	1	B Cells	49	49	0.567136	3.89164e-20	7.46209e-18	NA	NA	NA	NA
	SESN3	34793	45461	33890586	41476937	1	B Cells	49	49	1.06755	3.87859e-20	7.46209e-18	chr11	95165513	95232541	-
	LPXN	6883	9390	27523353	32476366	1	Monoctye DC	49	49	1.15612	4.77634e-20	7.58283e-18	chr11	58526871	58578220	-
	TBL1XR1	14509	14412	21300703	23588996	2	CD8 T Cells	44	45	0.897019	2.52598e-20	7.61118e-18	chr3	177019340	177228000	-
	ELL2	35104	33020	25496007	25760434	3	B Cells	46	46	0.931066	1.10949e-20	7.80051e-18	chr5	95885098	95961851	-
	TNIK	38173	43752	42475515	45609880	2	CD4 T Cells	45	45	1.06732	1.26183e-20	7.92778e-18	chr3	171058414	171460408	-
	ARID4B	70138	68157	43549033	44477397	1	CD4 T Cells	49	49	0.951547	2.47213e-20	7.93472e-18	chr1	235131634	235328219	-
	AHNAK	17888	16896	43561715	45377779	2	Monoctye DC	44	43	0.906777	7.12247e-20	8.2156e-18	chr11	62433542	62556235	-
	AL136456.1	849	1363	42512839	45652269	2	CD4 T Cells	45	45	1.495	1.33774e-20	8.22959e-18	NA	NA	NA	NA
	TBC1D12	4426	6248	27525810	32479508	1	Monoctye DC	49	49	1.19632	5.39849e-20	8.5247e-18	chr10	94402541	94536332	+
	ZFP36L2	8479	9829	24654357	24895477	3	CD8 T Cells	46	46	1.14793	1.19026e-20	8.78678e-18	chr2	43222402	43226606	-
	RNF213	5148	5068	27525088	32480688	1	Monoctye DC	49	49	0.834286	5.68754e-20	8.93338e-18	chr17	80260866	80398786	+
	XRRA1	621	1105	14204769	15904454	2	NK Cells	41	43	1.58919	5.86833e-21	9.12032e-18	chr11	74807739	74949200	-
	EVL	14146	12914	43605025	44532640	1	CD4 T Cells	49	49	0.893923	2.97099e-20	9.43338e-18	chr14	99971449	100144236	+
	RNF130	30120	33722	43549483	45360953	2	Monoctye DC	44	43	1.07482	8.32378e-20	9.56393e-18	chr5	179911651	180072113	-
	LINC02109	36	175	21315176	23603233	2	CD8 T Cells	44	45	4.38986	3.2221e-20	9.61065e-18	chr5	28809331	29217115	+
	FBXW7	9884	9084	11163203	11748938	1	NK Cells	46	48	0.87334	1.10014e-20	9.84424e-18	chr4	152320544	152536092	-
	ANPEP	12988	11860	43593880	44720934	3	Monoctye DC	46	46	0.890167	4.95216e-20	1.0085e-17	chr15	89784895	89815401	-
	RFX3	17087	22937	33908292	41499461	1	B Cells	49	49	1.09676	5.29699e-20	1.00913e-17	chr9	3218297	3526004	-
	KLHL5	9555	11660	42504133	45641972	2	CD4 T Cells	45	45	1.13637	1.71726e-20	1.03488e-17	chr4	39045039	39126857	+
	STX17-AS1	2784	2658	33922595	41519740	1	B Cells	49	49	0.78006	5.49256e-20	1.03968e-17	chr9	99397024	99906605	-
	LRMDA	25627	24221	43581241	44708573	3	Monoctye DC	46	46	0.921347	6.15132e-20	1.24412e-17	chr10	75431624	76560168	+
	SIK3	51715	57753	27478521	32428003	1	Monoctye DC	49	49	0.946401	8.93721e-20	1.39633e-17	chr11	116843402	117098437	-
	LINC01619	36558	46903	19428283	23359968	1	CD8 T Cells	49	49	1.0669	1.38279e-20	1.40802e-17	chr12	91984976	92142914	-
	TNFAIP8	17771	16518	43589097	44716276	3	Monoctye DC	46	46	0.906097	7.13873e-20	1.43401e-17	chr5	119268692	119399688	+
	PSME4	14621	14338	15555516	17016165	3	NK Cells	43	46	0.896554	1.56309e-20	1.44239e-17	chr2	53864069	53970993	-
	AC093865.1	1885	1258	43317510	40384339	3	CD4 T Cells	46	46	0.715855	2.27766e-20	1.46211e-17	NA	NA	NA	NA
	SAMSN1	53119	66085	27477117	32419671	1	Monoctye DC	49	49	1.05431	9.74807e-20	1.515e-17	chr21	14485228	14658821	-
	NCALD	3511	3103	21311701	23600305	2	CD8 T Cells	44	45	0.798116	5.28618e-20	1.56096e-17	chr8	101686542	102124907	-
	GLCCI1	5055	4647	21310157	23598761	2	CD8 T Cells	44	45	0.830169	5.35772e-20	1.56642e-17	chr7	7968796	8094272	+
	NFKBIZ	4810	6281	15565327	17024222	3	NK Cells	43	46	1.19385	1.78097e-20	1.59365e-17	chr3	101827991	101861022	+
	TBL1X	14777	13830	43564826	45380845	2	Monoctye DC	44	43	0.898492	1.41276e-19	1.61696e-17	chrX	9463320	9741037	+
	PLCL2	5693	5664	27524543	32480092	1	Monoctye DC	49	49	0.843139	1.05623e-19	1.63295e-17	chr3	16802651	17090604	+
	DOCK9	4030	4026	33921349	41518372	1	B Cells	49	49	0.816227	8.93797e-20	1.68108e-17	chr13	98793429	99086625	-
	EFNA5	478	267	21314734	23603141	2	CD8 T Cells	44	45	0.504427	5.91762e-20	1.71315e-17	chr5	107376894	107670937	-
	TBXAS1	8963	10628	43570640	45384047	2	Monoctye DC	44	43	1.13835	1.51357e-19	1.72565e-17	chr7	139777051	140020325	+
	GLUL	4795	4123	43574808	45390552	2	Monoctye DC	44	43	0.825473	1.54357e-19	1.75308e-17	chr1	182378098	182392206	-
	MAN2A1	17301	16331	43562302	45378344	2	Monoctye DC	44	43	0.906191	1.7194e-19	1.9453e-17	chr5	109689927	109869625	+
	ARHGEF3	3650	3048	43575953	45391627	2	Monoctye DC	44	43	0.801679	1.74546e-19	1.96724e-17	chr3	56727418	57079329	-
	LINC00910	4622	4512	27525614	32481244	1	Monoctye DC	49	49	0.827287	1.33809e-19	2.05795e-17	chr17	43338741	43389199	-
	MAP3K5	4002	3594	21311210	23599814	2	CD8 T Cells	44	45	0.810991	7.54949e-20	2.16436e-17	chr6	136557046	136792477	-
	KHDRBS2	3687	5755	26860214	34612772	2	B Cells	44	45	1.21125	6.4501e-20	2.16437e-17	chr6	61679961	62286225	-
	CCND3	12882	13452	43306513	40372145	3	CD4 T Cells	46	46	1.12011	3.46474e-20	2.17682e-17	chr6	41934934	42050357	-
	PRKY	4352	5305	24658484	24900001	3	CD8 T Cells	46	46	1.20711	3.05525e-20	2.20045e-17	chrY	7273972	7381548	+
	HLA-DRA	26603	30168	33898776	41492230	1	B Cells	49	49	0.926527	1.23858e-19	2.31481e-17	chr6	32439878	32445046	+
	LRRFIP1	33518	46112	26830383	34572415	2	B Cells	44	45	1.06757	7.06196e-20	2.34306e-17	chr2	237627587	237813682	+
	ITGA1	944	602	43618227	44544952	1	CD4 T Cells	49	49	0.62445	7.45985e-20	2.34343e-17	chr5	52787916	52959209	+
	ZHX2	18853	22831	21296359	23580577	2	CD8 T Cells	44	45	1.0936	8.76741e-20	2.48935e-17	chr8	122781655	122974510	+
	BTBD11	30185	32800	24632651	24872506	3	CD8 T Cells	46	46	1.07605	3.60272e-20	2.53297e-17	chr12	107318421	107659642	+
	UBASH3B	1150	1777	15568987	17028726	3	NK Cells	43	46	1.41271	3.05774e-20	2.65565e-17	chr11	122655722	122814473	+
	HIVEP2	6164	7883	15563973	17022620	3	NK Cells	43	46	1.16921	3.18404e-20	2.68633e-17	chr6	142751469	142956698	-
	P2RY8	10292	11764	24652544	24893542	3	CD8 T Cells	46	46	1.1319	3.95279e-20	2.71447e-17	chrX	1462581	1537185	-
	P2RY8	10292	11764	24652544	24893542	3	CD8 T Cells	46	46	1.1319	3.95279e-20	2.71447e-17	chrY	1462581	1537185	-
	MALT1	33580	32098	43573288	44700696	3	Monoctye DC	46	46	0.931807	1.43077e-19	2.85468e-17	chr18	58671465	58754477	+
	BORCS5	16295	18087	33909084	41504311	1	B Cells	49	49	0.90689	1.56778e-19	2.91163e-17	chr12	12357078	12471233	+
	SMAD3	14029	16276	26849872	34602251	2	B Cells	44	45	0.900288	8.91942e-20	2.92646e-17	chr15	67063763	67195173	+
	SOD2	30468	29492	43549135	45365183	2	Monoctye DC	44	43	0.929263	2.65478e-19	2.98073e-17	chr6	159669069	159762529	-
	MECP2	16636	18788	43590232	44714006	3	Monoctye DC	46	46	1.10093	1.61631e-19	3.20322e-17	chrX	154021573	154137103	-
	MAST4	1295	900	43605573	44731894	3	Monoctye DC	46	46	0.677488	1.63003e-19	3.20888e-17	chr5	66596361	67169595	+
	DYSF	1718	1473	27528518	32484283	1	Monoctye DC	49	49	0.726602	2.12196e-19	3.2466e-17	chr2	71453561	71686763	+
	MX2	3046	3559	43316349	40382038	3	CD4 T Cells	46	46	1.2533	5.30282e-20	3.26223e-17	chr21	41361999	41409393	+
	2025-03-01	4357	3716	43575246	45390959	2	Monoctye DC	44	43	0.818779	3.00217e-19	3.358e-17	NA	NA	NA	NA
	LINC01242	7	101	14205383	15905458	2	NK Cells	41	43	12.8863	2.3572e-20	3.48029e-17	chr9	30388935	30575012	-
	RILPL2	13438	12524	43566165	45382151	2	Monoctye DC	44	43	0.894719	3.2185e-19	3.58638e-17	chr12	123415039	123436684	-
	GPRIN3	6905	7107	19457936	23399764	1	CD8 T Cells	49	49	0.855914	3.78084e-20	3.72148e-17	chr4	89236383	89307800	-
	RICTOR	8973	10764	11164114	11747258	1	NK Cells	46	48	1.13992	4.39036e-20	3.81303e-17	chr5	38937920	39074399	-
	JAZF1	8056	9605	43571547	45385070	2	Monoctye DC	44	43	1.14461	3.46317e-19	3.84451e-17	chr7	27830573	28180795	-
	NCOA1	10562	10318	21304650	23593090	2	CD8 T Cells	44	45	0.882194	1.36823e-19	3.84785e-17	chr2	24491254	24770702	+
	NFAT5	16495	16690	14188895	15888869	2	NK Cells	41	43	0.903667	2.77103e-20	3.89646e-17	chr16	69565094	69704666	+
	ZEB1	6977	8512	11166110	11749510	1	NK Cells	46	48	1.15932	4.7268e-20	3.98793e-17	chr10	31318495	31529814	+
	TBC1D5	5887	5054	43613284	44540500	1	CD4 T Cells	49	49	0.840648	1.30184e-19	4.04652e-17	chr3	17157162	18444817	-
	PITPNC1	19378	22042	43560225	45372633	2	Monoctye DC	44	43	1.09199	3.78472e-19	4.18574e-17	chr17	67377281	67697261	+
	CHST15	7322	8785	43572281	45385890	2	Monoctye DC	44	43	1.15184	3.83743e-19	4.22819e-17	chr10	124007668	124093598	-
	UBE2E2	11200	9974	24651636	24895332	3	CD8 T Cells	46	46	0.881866	6.35169e-20	4.26271e-17	chr3	23203020	23591794	+
	PPP2R2B	2133	1767	21313079	23601641	2	CD8 T Cells	44	45	0.748102	1.53169e-19	4.26692e-17	chr5	146580742	147084784	-
	FUT8	1856	2695	21313356	23600713	2	CD8 T Cells	44	45	1.31128	1.59661e-19	4.40621e-17	chr14	65410592	65744121	+
	OTOF	288	139	27529948	32485617	1	Monoctye DC	49	49	0.409015	2.92102e-19	4.44613e-17	chr2	26457203	26558756	-
	SOX5	800	494	43606068	44732300	3	Monoctye DC	46	46	0.601958	2.33431e-19	4.5649e-17	chr12	23529504	24562544	-
	RFX3	20099	19130	43559504	45375545	2	Monoctye DC	44	43	0.913732	4.1928e-19	4.60258e-17	chr9	3218297	3526004	-
	ATP1B3	11665	12237	43307730	40373360	3	CD4 T Cells	46	46	1.12524	7.74328e-20	4.66635e-17	chr3	141876124	141926549	+
	RHOH	36041	36165	42477647	45617467	2	CD4 T Cells	45	45	0.934426	8.00969e-20	4.73036e-17	chr4	40191053	40246967	+
	MIR646HG	869	560	11172218	11757462	1	NK Cells	46	48	0.61236	5.82717e-20	4.77974e-17	chr20	60087826	60653784	+
	GBP2	3300	2905	21311912	23600503	2	CD8 T Cells	44	45	0.794963	1.83453e-19	5.0159e-17	chr1	89106132	89150456	-
	CTNNA1	5821	7098	43573782	45387577	2	Monoctye DC	44	43	1.17062	4.68687e-19	5.12588e-17	chr5	138610967	138935034	+
	TMEM87B	1038	671	24661798	24904635	3	CD8 T Cells	46	46	0.640142	8.52008e-20	5.59088e-17	chr2	112055269	112119318	+
	FOXP1	41280	46666	19423561	23360205	1	CD8 T Cells	49	49	0.940088	5.87992e-20	5.60091e-17	chr3	70954708	71583989	-
	ATP8A1	35788	35712	43283607	40349885	3	CD4 T Cells	46	46	1.07037	9.52615e-20	5.62595e-17	chr4	42408373	42657105	-
	OSBPL3	5163	6191	25525948	25787263	3	B Cells	46	46	1.18691	8.27227e-20	5.68074e-17	chr7	24796540	24981634	-
	PHLDA1	8404	9985	43571199	45384690	2	Monoctye DC	44	43	1.14062	5.62295e-19	6.12694e-17	chr12	76025447	76031776	-
	MTRNR2L12	351568	368315	43255300	44364479	3	Monoctye DC	46	46	1.02127	3.19412e-19	6.20521e-17	chr3	96617188	96618236	-
	PARP14	2335	1964	21312877	23601444	2	CD8 T Cells	44	45	0.759573	2.3858e-19	6.46333e-17	chr3	122680839	122730840	+
	NEAT1	10572	14288	19454269	23392583	1	CD8 T Cells	49	49	1.12388	7.10677e-20	6.55799e-17	chr11	65422774	65445540	+
	TRIO	1460	1134	21313752	23602274	2	CD8 T Cells	44	45	0.701415	2.5124e-19	6.74441e-17	chr5	14143342	14532128	+
	RASSF5	5152	4476	43574451	45390199	2	Monoctye DC	44	43	0.834051	6.39244e-19	6.93979e-17	chr1	206507531	206589448	+
	STK4	8608	10209	43570995	45384466	2	Monoctye DC	44	43	1.13857	6.82626e-19	7.38362e-17	chr20	44966479	45080021	+
	PCNX1	24125	26684	43595046	44518870	1	CD4 T Cells	49	49	1.08307	2.51958e-19	7.75006e-17	chr14	70907405	71115382	+
	RGCC	29811	37684	27500425	32448072	1	Monoctye DC	49	49	1.07127	5.74317e-19	8.69693e-17	chr13	41457550	41470871	+
	PIK3CA	35246	35359	42478442	45618273	2	CD4 T Cells	45	45	0.934208	1.53266e-19	8.87408e-17	chr3	179148114	179240093	+
	ADGRG7	119	306	43619052	44545248	1	CD4 T Cells	49	49	2.51795	2.92944e-19	8.91787e-17	chr3	100609601	100695479	+
	2025-03-01	2457	3164	25528654	25790290	3	B Cells	46	46	1.27465	1.37286e-19	9.21342e-17	NA	NA	NA	NA
	TMEM87B	2126	1461	43317269	40384136	3	CD4 T Cells	46	46	0.737128	1.59244e-19	9.22021e-17	chr2	112055269	112119318	+
	PABPC1	46814	54837	21268398	23548571	2	CD8 T Cells	44	45	1.05782	3.59581e-19	9.56581e-17	chr8	100685816	100722809	-
	TGFBR3	5260	4876	21309952	23598532	2	CD8 T Cells	44	45	0.83713	3.63581e-19	9.58589e-17	chr1	91680343	91906335	-
	REV3L	7098	8299	25524013	25785155	3	B Cells	46	46	1.15731	1.46206e-19	9.59406e-17	chr6	111299028	111483715	-
	TRPS1	9591	13222	33915788	41509176	1	B Cells	49	49	1.12636	5.87449e-19	1.08417e-16	chr8	115408496	115809673	-
	FSTL4	1413	1222	33923966	41521176	1	B Cells	49	49	0.706596	5.99139e-19	1.09888e-16	chr5	133196455	133612541	-
	SNX9	73307	79881	43506296	45314794	2	Monoctye DC	44	43	1.04611	1.12514e-18	1.21256e-16	chr6	157700387	157945077	+
	FMN1	695	403	24662141	24904903	3	CD8 T Cells	46	46	0.574211	1.94613e-19	1.24929e-16	chr15	32765544	33194714	-
	AL589693.1	5559	7014	42508129	45646618	2	CD4 T Cells	45	45	1.17496	2.24717e-19	1.27609e-16	NA	NA	NA	NA
	CEP128	1632	2260	43577971	45392415	2	Monoctye DC	44	43	1.32943	1.18927e-18	1.27702e-16	chr14	80476983	80959517	-
	AUTS2	10751	12733	11162336	11745289	1	NK Cells	46	48	1.12544	1.64169e-19	1.29339e-16	chr7	69598296	70793506	+
	AC015849.1	1316	944	11171771	11757078	1	NK Cells	46	48	0.68164	1.66442e-19	1.29339e-16	NA	NA	NA	NA
	NEAT1	16870	17115	14188520	15888444	2	NK Cells	41	43	0.906079	9.80493e-20	1.31604e-16	chr11	65422774	65445540	+
	STAT1	1689	2454	15568448	17028049	3	NK Cells	43	46	1.32834	1.63861e-19	1.34407e-16	chr2	190908460	191020960	-
	ATXN1	19672	19918	21295540	23583490	2	CD8 T Cells	44	45	0.914349	5.21482e-19	1.36273e-16	chr6	16299112	16761491	-
	NAF1	2549	2046	43577054	45392629	2	Monoctye DC	44	43	0.770574	1.29624e-18	1.38684e-16	chr4	163110073	163166890	-
	AC104041.1	1284	802	43318111	40384795	3	CD4 T Cells	46	46	0.669985	2.48695e-19	1.41225e-16	NA	NA	NA	NA
	NELL2	33420	31828	43585751	44513726	1	CD4 T Cells	49	49	0.932558	4.71393e-19	1.42038e-16	chr12	44508275	44921848	-
	HAPLN3	339	200	26863562	34618327	2	B Cells	44	45	0.457816	4.44508e-19	1.4424e-16	chr15	88877294	88895597	-
	GBP2	9400	10922	43597468	44721872	3	Monoctye DC	46	46	1.13267	7.7071e-19	1.48747e-16	chr1	89106132	89150456	-
	GAPDH	5745	7898	27524491	32477858	1	Monoctye DC	49	49	1.16505	9.88478e-19	1.48922e-16	chr12	6534512	6538374	+
	KANSL1L	4698	4054	43574905	45390621	2	Monoctye DC	44	43	0.828417	1.43382e-18	1.52849e-16	chr2	210021421	210171409	-
	SNTG2	531	812	43318864	40384785	3	CD4 T Cells	46	46	1.64028	2.94548e-19	1.64108e-16	chr2	950849	1367613	+
	MAPRE2	38641	33697	43280754	40351900	3	CD4 T Cells	46	46	0.935403	3.04699e-19	1.6662e-16	chr18	34976928	35143470	+
	PRKD3	14284	19272	33911095	41503126	1	B Cells	49	49	1.10235	9.31227e-19	1.69742e-16	chr2	37250502	37324833	-
	TET2	16193	18008	33909186	41504390	1	B Cells	49	49	0.908616	9.50423e-19	1.72178e-16	chr4	105145875	105279816	+
	ITSN2	15958	15044	43563645	45379631	2	Monoctye DC	44	43	0.905031	1.63652e-18	1.7383e-16	chr2	24202864	24360536	-
	CCNL1	21627	23484	27508609	32462272	1	Monoctye DC	49	49	0.920222	1.19131e-18	1.7857e-16	chr3	157146508	157160760	-
	ADGRG7	8	101	14205382	15905458	2	NK Cells	41	43	11.2755	1.40569e-19	1.80472e-16	chr3	100609601	100695479	+
	AOAH	5854	5191	11167233	11752831	1	NK Cells	46	48	0.842631	2.41681e-19	1.8299e-16	chr7	36512941	36724549	-
	JARID2	218120	217857	43388748	44514937	3	Monoctye DC	46	46	0.973655	9.96299e-19	1.91037e-16	chr6	15246069	15522042	+
	SMARCC1	11956	10721	25519155	25782733	3	B Cells	46	46	0.887584	2.97826e-19	1.91185e-16	chr3	47585269	47782106	-
	SGPP1	3455	5398	26860446	34613129	2	B Cells	44	45	1.2124	6.17901e-19	1.96193e-16	chr14	63684216	63728065	-
	FUT8	3028	4790	26860873	34613737	2	B Cells	44	45	1.22755	6.17621e-19	1.96193e-16	chr14	65410592	65744121	+
	PCCA	3501	5010	27526735	32480746	1	Monoctye DC	49	49	1.21273	1.4265e-18	2.12744e-16	chr13	100089015	100530437	+
	ITPKB	9583	11979	21305629	23591429	2	CD8 T Cells	44	45	1.12884	8.30722e-19	2.15179e-16	chr1	226631690	226739323	-
	HLA-DRA	13851	15970	43565752	45378705	2	Monoctye DC	44	43	1.10688	2.04214e-18	2.16137e-16	chr6	32439878	32445046	+
	DDX3Y	7607	8086	33917772	41514312	1	B Cells	49	49	0.868486	1.20518e-18	2.16999e-16	chrY	12904108	12920478	+
	JAZF1	4752	6178	15565385	17024325	3	NK Cells	43	46	1.1886	2.74759e-19	2.1928e-16	chr7	27830573	28180795	-
	WDR47	4183	4223	33921196	41518175	1	B Cells	49	49	0.824851	1.24816e-18	2.23375e-16	chr1	108970214	109042113	-
	IMMP2L	2913	3763	43576690	45390912	2	Monoctye DC	44	43	1.24014	2.15903e-18	2.27693e-16	chr7	110662644	111562517	-
	LINC00278	6462	7691	43600406	44725103	3	Monoctye DC	46	46	1.16023	1.20099e-18	2.28799e-16	chrY	3002887	3200509	+
	MGAT4A	4905	6244	42508783	45647388	2	CD4 T Cells	45	45	1.18543	4.15034e-19	2.31237e-16	chr2	98619106	98731132	-
	RPLP1	20282	24425	21294930	23578983	2	CD8 T Cells	44	45	1.08752	9.37427e-19	2.40707e-16	chr15	69452814	69456205	+
	ITPR2	15195	21502	26848706	34597025	2	B Cells	44	45	1.09809	8.7561e-19	2.75063e-16	chr12	26335352	26833194	-
	MB21D2	7212	6470	43572391	45388205	2	Monoctye DC	44	43	0.861245	2.62411e-18	2.75756e-16	chr3	192796815	192917856	-
	SKI	11799	11477	15558338	17019026	3	NK Cells	43	46	0.8893	3.60109e-19	2.79833e-16	chr1	2228319	2310213	+
	GFOD1	3797	4779	43575806	45389896	2	Monoctye DC	44	43	1.2083	2.71469e-18	2.84263e-16	chr6	13357830	13487662	-
	TGFB1	12445	14026	24650391	24891280	3	CD8 T Cells	46	46	1.11607	4.53919e-19	2.85187e-16	chr19	41301587	41353922	-
	ELMO1	7783	7988	27522453	32477768	1	Monoctye DC	49	49	0.869777	2.06444e-18	3.06336e-16	chr7	36852906	37449223	-
	IL31RA	2136	1676	43577467	45392999	2	Monoctye DC	44	43	0.753271	2.9527e-18	3.08093e-16	chr5	55851357	55922854	+
	EXT1	13029	12160	43566574	45382515	2	Monoctye DC	44	43	0.895985	2.96417e-18	3.082e-16	chr8	117794490	118111826	-
	RAP1GAP2	1385	1073	21313827	23602335	2	CD8 T Cells	44	45	0.699624	1.26662e-18	3.2243e-16	chr17	2755705	3037741	+
	TPD52	6014	8972	26857887	34609555	2	B Cells	44	45	1.15767	1.10656e-18	3.43953e-16	chr8	80034745	80231232	-
	TEX14	1710	1298	11171377	11756724	1	NK Cells	46	48	0.721303	4.68615e-19	3.45943e-16	chr17	58556678	58692055	-
	SGIP1	690	508	33924689	41521890	1	B Cells	49	49	0.601529	2.02581e-18	3.60363e-16	chr1	66533267	66751139	+
	JMY	8125	10250	21307087	23593158	2	CD8 T Cells	44	45	1.13924	1.43203e-18	3.61423e-16	chr5	79236131	79327211	+
	TXK	4783	6095	42508905	45647537	2	CD4 T Cells	45	45	1.18666	6.67245e-19	3.64872e-16	chr4	48066393	48134250	-
	PHF21A	6114	7299	43600754	44725495	3	Monoctye DC	46	46	1.16377	1.93962e-18	3.67147e-16	chr11	45929319	46121454	-
	JAZF1	7644	8985	43599224	44723809	3	Monoctye DC	46	46	1.14585	1.95508e-18	3.67717e-16	chr7	27830573	28180795	-
	PKIA	3337	3218	19461504	23403653	1	CD8 T Cells	49	49	0.801932	4.34576e-19	3.88866e-16	chr8	78516340	78605267	+
	MED13L	56387	72482	33868992	41449916	1	B Cells	49	49	1.05025	2.20471e-18	3.89837e-16	chr12	115957905	116277693	-
	TRAF1	1990	1766	27528246	32483990	1	Monoctye DC	49	49	0.752064	2.67769e-18	3.95347e-16	chr9	120902393	120929173	-
	ATP2B1	43824	59685	26820077	34558842	2	B Cells	44	45	1.05685	1.29589e-18	3.98609e-16	chr12	89588049	89709300	-
	TBC1D5	3147	2971	27527089	32482785	1	Monoctye DC	49	49	0.800061	2.79327e-18	4.10361e-16	chr3	17157162	18444817	-
	EPB41	5531	5529	27524705	32480227	1	Monoctye DC	49	49	0.847149	2.86366e-18	4.18619e-16	chr1	28887091	29120046	+
	VAV3	20321	26013	27509915	32459743	1	Monoctye DC	49	49	1.08483	2.97605e-18	4.32905e-16	chr1	107571161	107965180	-
	LHFPL2	5115	7078	27525121	32478678	1	Monoctye DC	49	49	1.17269	3.02022e-18	4.37176e-16	chr5	78485215	78770021	-
	ARID5B	7854	11506	26856047	34607021	2	B Cells	44	45	1.13683	1.46665e-18	4.46483e-16	chr10	61901684	62096944	+
	ATP9B	14413	15374	27515823	32470382	1	Monoctye DC	49	49	0.90396	3.27129e-18	4.7121e-16	chr18	79069285	79378287	+
	DNAJC1	9846	11235	24652990	24894071	3	CD8 T Cells	46	46	1.12996	7.88224e-19	4.84905e-16	chr10	21756548	22003769	-
	SKI	19419	18206	43587449	44714588	3	Monoctye DC	46	46	0.913938	2.61805e-18	4.89294e-16	chr1	2228319	2310213	+
	IFI16	2758	2392	21312454	23601016	2	CD8 T Cells	44	45	0.783217	1.97067e-18	4.93153e-16	chr1	158999968	159055155	+
	ATP6V1C2	2108	2069	26861793	34616458	2	B Cells	44	45	0.761641	1.6433e-18	4.95153e-16	chr2	10721100	10785110	+
	SOX5	472	806	43579131	45393869	2	Monoctye DC	44	43	1.63935	4.7864e-18	4.95921e-16	chr12	23529504	24562544	-
	AKNA	4898	4528	21310314	23598880	2	CD8 T Cells	44	45	0.834839	2.0865e-18	5.1775e-16	chr9	114334156	114394405	-
	LGALS3	14513	13412	43592355	44719382	3	Monoctye DC	46	46	0.900876	2.8579e-18	5.30761e-16	chr14	55124110	55145423	+
	RANBP2	11657	12293	27518579	32473463	1	Monoctye DC	49	49	0.893692	3.75991e-18	5.38963e-16	chr2	108719482	108785809	+
	AC008771.1	4891	6015	43574712	45388660	2	Monoctye DC	44	43	1.18064	5.42669e-18	5.60296e-16	NA	NA	NA	NA
	RTN4	8473	9092	33916906	41513306	1	B Cells	49	49	0.876727	3.24289e-18	5.69995e-16	chr2	54972187	55112621	-
	DDHD1	10533	9717	43569070	45384958	2	Monoctye DC	44	43	0.885643	5.87962e-18	6.04945e-16	chr14	53036745	53153323	-
	ARIH1	36022	42460	21279190	23560948	2	CD8 T Cells	44	45	1.06445	2.48159e-18	6.10657e-16	chr15	72474330	72602987	+
	CYTOR	4673	6508	27525563	32479248	1	Monoctye DC	49	49	1.18024	4.3381e-18	6.18839e-16	chr2	87454781	87636740	+
	SEMA5A	113	290	43606755	44732504	3	Monoctye DC	46	46	2.50178	3.36501e-18	6.21034e-16	chr5	9035033	9546075	-
	SIPA1L1	21647	24733	11151440	11733289	1	NK Cells	46	48	1.08572	8.79944e-19	6.33753e-16	chr14	71320449	71741229	+
	SGMS1	4987	6326	42508701	45647306	2	CD4 T Cells	45	45	1.18125	1.23792e-18	6.64629e-16	chr10	50305586	50625163	-
	BNC2	3185	4282	15566952	17026221	3	NK Cells	43	46	1.22914	8.96906e-19	6.79096e-16	chr9	16409503	16870843	-
	GLS	12581	11823	11160506	11746199	1	NK Cells	46	48	0.893	9.80459e-19	6.89333e-16	chr2	190880821	190965552	+
	GNG2	40759	43754	25490352	25749700	3	B Cells	46	46	1.06256	1.10126e-18	6.91895e-16	chr14	51826195	51979342	+
	DPYD	17183	15744	24645653	24889562	3	CD8 T Cells	46	46	0.907334	1.17881e-18	7.10392e-16	chr1	97077743	97995000	-
	FUT8	5805	5010	43613366	44540544	1	CD4 T Cells	49	49	0.845101	2.39149e-18	7.13316e-16	chr14	65410592	65744121	+
	RASA3	12126	13667	24650710	24891639	3	CD8 T Cells	46	46	1.11611	1.26325e-18	7.46048e-16	chr13	113977783	114132623	-
	TUBB6	16329	15191	43590539	44717603	3	Monoctye DC	46	46	0.906892	4.22963e-18	7.75757e-16	chr18	12307669	12344320	+
	ATP2B1	281999	295934	43324869	44436860	3	Monoctye DC	46	46	1.023	4.31637e-18	7.86779e-16	chr12	89588049	89709300	-
	VIM	5768	8190	33919611	41514208	1	B Cells	49	49	1.16011	4.50386e-18	7.8695e-16	chr10	17228241	17237593	+
	RNF144A	2894	2319	43616277	44543235	1	CD4 T Cells	49	49	0.784649	2.71385e-18	8.01372e-16	chr2	6917412	7068286	+
	CYTOR	7691	6832	43599177	44725962	3	Monoctye DC	46	46	0.865952	4.72334e-18	8.55678e-16	chr2	87454781	87636740	+
	GNG2	41690	40257	43565178	44692537	3	Monoctye DC	46	46	0.941322	4.79328e-18	8.63053e-16	chr14	51826195	51979342	+
	SNED1	7818	6828	25523293	25786626	3	B Cells	46	46	0.864486	1.40448e-18	8.64018e-16	chr2	240998618	241095568	+
	ANKRD44	23823	27645	42489865	45625987	2	CD4 T Cells	45	45	1.08062	1.68623e-18	8.73554e-16	chr2	196967017	197311173	-
	P2RY8	15392	18195	42498296	45635437	2	CD4 T Cells	45	45	1.10081	1.67171e-18	8.73554e-16	chrX	1462581	1537185	-
	P2RY8	15392	18195	42498296	45635437	2	CD4 T Cells	45	45	1.10081	1.67171e-18	8.73554e-16	chrY	1462581	1537185	-
	FYB1	1457	1232	27528779	32484524	1	Monoctye DC	49	49	0.716586	6.16242e-18	8.74856e-16	chr5	39105252	39274528	-
	TBL1X	16117	18916	26847784	34599611	2	B Cells	44	45	0.910763	3.11084e-18	9.27878e-16	chrX	9463320	9741037	+
	SFMBT2	4449	3698	25526662	25789756	3	B Cells	46	46	0.822744	1.60439e-18	9.66856e-16	chr10	7158624	7411488	-
	PELI1	16144	14753	24646692	24890553	3	CD8 T Cells	46	46	0.904941	1.67806e-18	9.71595e-16	chr2	64092652	64144420	-
	RASA3	6945	8426	11166142	11749596	1	NK Cells	46	48	1.15289	1.45529e-18	9.9938e-16	chr13	113977783	114132623	-
	GEM	3699	4652	43575904	45390023	2	Monoctye DC	44	43	1.20735	9.8007e-18	1.00488e-15	chr8	94249253	94262350	-
	YWHAZ	33137	31764	43573731	44701030	3	Monoctye DC	46	46	0.934439	5.79859e-18	1.03774e-15	chr8	100916523	100953388	-
	RPL13	42936	43441	42470752	45610191	2	CD4 T Cells	45	45	0.942175	2.0422e-18	1.03972e-15	chr16	89560677	89564542	+
	ATG7	10632	12402	43568971	45382273	2	Monoctye DC	44	43	1.11984	1.02836e-17	1.05074e-15	chr3	11272309	11557665	+
	XRRA1	2776	3244	43316619	40382353	3	CD4 T Cells	46	46	1.25348	2.08283e-18	1.11825e-15	chr11	74807739	74949200	-
	SORL1	4371	6112	27525865	32479644	1	Monoctye DC	49	49	1.185	7.9346e-18	1.12106e-15	chr11	121452314	121633763	+
	FAM107B	66533	65083	43540335	44667711	3	Monoctye DC	46	46	0.953585	6.30713e-18	1.12195e-15	chr10	14518557	14774897	-
	RHOH	2816	2308	43576787	45392367	2	Monoctye DC	44	43	0.786831	1.11916e-17	1.13958e-15	chr4	40191053	40246967	+
	NUP58	17199	19228	33908180	41503170	1	B Cells	49	49	0.913426	6.74892e-18	1.17229e-15	chr13	25301556	25349800	+
	AL136456.1	107	278	24662729	24905028	3	CD8 T Cells	46	46	2.57284	2.07771e-18	1.17986e-15	NA	NA	NA	NA
	PIK3R1	6105	6747	26857796	34611780	2	B Cells	44	45	0.857602	4.14351e-18	1.22354e-15	chr5	68215756	68301821	+
	SYNE1	4824	4463	21310388	23598945	2	CD8 T Cells	44	45	0.835477	5.09027e-18	1.24224e-15	chr6	152121687	152637801	-
	CNOT2	19053	19048	15551084	17011455	3	NK Cells	43	46	0.91401	1.69608e-18	1.25209e-15	chr12	70243002	70354993	+
	TUBB6	5421	5631	33919958	41516767	1	B Cells	49	49	0.848689	7.30687e-18	1.26178e-15	chr18	12307669	12344320	+
	FOS	10599	9868	11162488	11748154	1	NK Cells	46	48	0.884715	1.93891e-18	1.30123e-15	chr14	75278826	75282230	+
	AP1S3	11073	12537	25520038	25780917	3	B Cells	46	46	1.1207	2.2355e-18	1.32024e-15	chr2	223751686	223838027	-
	GBP2	822	1227	25530289	25792227	3	B Cells	46	46	1.47752	2.5248e-18	1.46186e-15	chr1	89106132	89150456	-
	HSP90AA1	9452	9858	27520784	32475898	1	Monoctye DC	49	49	0.883857	1.05245e-17	1.47989e-15	chr14	102080742	102139699	-
	MT-ATP6	288595	301413	43330576	44244141	1	CD4 T Cells	49	49	1.0227	5.36246e-18	1.5678e-15	chrM	8527	9207	+
	FAM107B	41724	36547	43277671	40349050	3	CD4 T Cells	46	46	0.939554	3.03555e-18	1.60065e-15	chr10	14518557	14774897	-
	G0S2	8120	7375	43571483	45387300	2	Monoctye DC	44	43	0.871935	1.57831e-17	1.60157e-15	chr1	209675412	209676390	+
	CNOT2	12803	13595	27517433	32472161	1	Monoctye DC	49	49	0.89988	1.15393e-17	1.6149e-15	chr12	70243002	70354993	+
	TBL1XR1	17513	23351	33907866	41499047	1	B Cells	49	49	1.0894	9.44491e-18	1.6215e-15	chr3	177019340	177228000	-
	AC253572.2	3993	4982	43575610	45389693	2	Monoctye DC	44	43	1.1978	1.65887e-17	1.67757e-15	NA	NA	NA	NA
	GAB3	657	429	21314555	23602979	2	CD8 T Cells	44	45	0.589667	7.0485e-18	1.70603e-15	chrX	154675249	154751583	-
	ANKRD11	29506	35521	26834395	34583006	2	B Cells	44	45	0.93419	5.87523e-18	1.71772e-15	chr16	89267630	89490561	-
	HSPA1A	46	173	43619125	44545381	1	CD4 T Cells	49	49	3.68266	6.08014e-18	1.7602e-15	chr6	31815543	31817946	+
	DUSP4	1072	1756	27529164	32484000	1	Monoctye DC	49	49	1.38818	1.26645e-17	1.76402e-15	chr8	29333064	29350684	-
	PPP1R16B	16117	18070	43603054	44527484	1	CD4 T Cells	49	49	1.09786	6.43308e-18	1.8443e-15	chr20	38805697	38923024	+
	MX2	5025	6151	43574578	45388524	2	Monoctye DC	44	43	1.17514	1.87756e-17	1.88696e-15	chr21	41361999	41409393	+
	IL13RA1	3779	3211	43575824	45391464	2	Monoctye DC	44	43	0.815721	1.87871e-17	1.88696e-15	chrX	118727133	118794535	+
	RPLP1	41102	41550	42472586	45612082	2	CD4 T Cells	45	45	0.941373	3.77979e-18	1.89176e-15	chr15	69452814	69456205	+
	CPPED1	1323	1867	43578280	45392808	2	Monoctye DC	44	43	1.35476	1.92638e-17	1.92828e-15	chr16	12659799	12803887	-
	FAM20A	1384	1917	43605484	44730877	3	Monoctye DC	46	46	1.35025	1.11253e-17	1.96718e-15	chr17	68535113	68601367	-
	FHIT	4089	5408	21311123	23598000	2	CD8 T Cells	44	45	1.19436	8.2578e-18	1.98248e-15	chr3	59747277	61251459	-
	MAP4K4	26518	30201	33898861	41492197	1	B Cells	49	49	0.930514	1.22732e-17	2.08664e-15	chr2	101696850	101894689	+
	ZC3HAV1	11701	12837	33913678	41509561	1	B Cells	49	49	0.896361	1.22955e-17	2.08664e-15	chr7	139043515	139132122	-
	TLE4	44504	39070	43274891	40346527	3	CD4 T Cells	46	46	0.941673	4.12226e-18	2.13555e-15	chr9	79571773	79726882	+
	MT-ND1	405550	414634	43174053	44980041	2	Monoctye DC	44	43	0.981519	2.16157e-17	2.15639e-15	chrM	3307	4262	+
	MT-ND4	124815	155678	26739086	34462849	2	B Cells	44	45	0.967879	7.57192e-18	2.19207e-15	chrM	10760	12137	+
	ZDBF2	3198	3158	33922181	41519240	1	B Cells	49	49	0.806819	1.30184e-17	2.19668e-15	chr2	206274663	206314427	+
	FCRL1	2064	2686	25529047	25790768	3	B Cells	46	46	1.28812	4.17225e-18	2.36927e-15	chr1	157794403	157820120	-
	PIK3R1	10788	12337	43608383	44533217	1	CD4 T Cells	49	49	1.1198	8.54999e-18	2.42762e-15	chr5	68215756	68301821	+
	MTRNR2L1	1745	1373	42511943	45652259	2	CD4 T Cells	45	45	0.732704	4.9807e-18	2.45125e-15	chr17	22523415	22524663	+
	FOXN3	31015	30169	43548588	45364506	2	Monoctye DC	44	43	0.933829	2.51713e-17	2.50264e-15	chr14	89124871	89619149	-
	CEP78	2153	1815	21313059	23601593	2	CD8 T Cells	44	45	0.761285	1.07793e-17	2.56696e-15	chr9	78236062	78279690	+
	FNIP1	37661	41660	43541942	45353015	2	Monoctye DC	44	43	1.06195	2.66936e-17	2.64509e-15	chr5	131641714	131797063	-
	ATP2C1	11904	10907	43594964	44721887	3	Monoctye DC	46	46	0.893185	1.52445e-17	2.65846e-15	chr3	130850595	131016712	+
	HSP90B1	5296	6365	43601572	44726429	3	Monoctye DC	46	46	1.1716	1.52548e-17	2.65846e-15	chr12	103930107	103953931	+
	NCOA3	18518	17360	43588350	44715434	3	Monoctye DC	46	46	0.91387	1.53049e-17	2.65846e-15	chr20	47501887	47656877	+
	CD58	1240	951	21313972	23602457	2	CD8 T Cells	44	45	0.692586	1.14419e-17	2.70295e-15	chr1	116514534	116571039	-
	FOXO1	59523	58357	43259872	40327240	3	CD4 T Cells	46	46	1.05163	5.39126e-18	2.7448e-15	chr13	40555667	40666641	-
	JAML	658	1040	43578945	45393635	2	Monoctye DC	44	43	1.51735	2.86198e-17	2.82647e-15	chr11	118193725	118225094	-
	PHLDA1	5836	7967	27524400	32477789	1	Monoctye DC	49	49	1.1569	2.14894e-17	2.97916e-15	chr12	76025447	76031776	-
	PPM1L	2126	1688	11170961	11756334	1	NK Cells	46	48	0.754481	4.54782e-18	2.98428e-15	chr3	160755602	161078902	+
	GK5	862	609	21314350	23602799	2	CD8 T Cells	44	45	0.638006	1.27458e-17	2.98706e-15	chr3	142157527	142225592	-
	ADA	2271	1815	43577332	45392860	2	Monoctye DC	44	43	0.767252	3.44081e-17	3.38679e-15	chr20	44619522	44652233	-
	MT-ND3	82952	90980	11090135	11667042	1	NK Cells	46	48	1.04222	5.31485e-18	3.41179e-15	chrM	10059	10404	+
	SMAD3	18232	19720	27512004	32466036	1	Monoctye DC	49	49	0.91662	2.52594e-17	3.48545e-15	chr15	67063763	67195173	+
	NR3C1	35137	30626	43284258	40354971	3	CD4 T Cells	46	46	0.934935	7.19403e-18	3.60055e-15	chr5	143277931	143435512	-
	IGHA1	4006	4276	26859895	34614251	2	B Cells	44	45	0.828299	1.26329e-17	3.62173e-15	chr14	105703995	105708665	-
	MAP3K20	13653	12612	43593215	44720182	3	Monoctye DC	46	46	0.900502	2.10082e-17	3.62779e-15	chr2	173075435	173268015	+
	CUL1	11429	10628	43568174	45384047	2	Monoctye DC	44	43	0.892733	3.71457e-17	3.6441e-15	chr7	148697914	148801110	+
	IL1RAP	23461	25977	43583407	44706817	3	Monoctye DC	46	46	1.07937	2.13366e-17	3.66307e-15	chr3	190514051	190659750	+
	SUSD1	5040	6157	43574563	45388518	2	Monoctye DC	44	43	1.17278	4.18192e-17	4.089e-15	chr9	112040783	112175297	-
	RRP12	7644	7875	27522592	32477881	1	Monoctye DC	49	49	0.873066	3.02374e-17	4.15293e-15	chr10	97356358	97426076	-
	ADK	33295	38131	42480393	45615501	2	CD4 T Cells	45	45	1.06648	8.74384e-18	4.23274e-15	chr10	74151202	74709963	+
	DMXL2	26213	28779	27504023	32456977	1	Monoctye DC	49	49	0.930413	3.09747e-17	4.23449e-15	chr15	51447711	51622833	-
	NR4A2	12150	14087	26851751	34604440	2	B Cells	44	45	0.89971	1.54832e-17	4.3962e-15	chr2	156324437	156342348	-
	ADK	31915	36610	33893464	41485788	1	B Cells	49	49	0.937232	2.68733e-17	4.50876e-15	chr10	74151202	74709963	+
	SESN3	18061	20127	43601110	44525427	1	CD4 T Cells	49	49	1.09121	1.61289e-17	4.53591e-15	chr11	95165513	95232541	-
	MAPRE2	39867	40295	42473821	45613337	2	CD4 T Cells	45	45	0.94122	9.61453e-18	4.57915e-15	chr18	34976928	35143470	+
	PHACTR2	2663	2317	21312549	23601091	2	CD8 T Cells	44	45	0.785724	1.97263e-17	4.5866e-15	chr6	143536845	143831185	+
	SREBF2	3416	4311	43576187	45390364	2	Monoctye DC	44	43	1.21154	4.75536e-17	4.63435e-15	chr22	41833079	41907307	+
	AAK1	18713	21884	42494975	45631748	2	CD4 T Cells	45	45	1.08902	9.9172e-18	4.64833e-15	chr2	69457997	69674349	-
	RYBP	41098	39724	43565770	44693070	3	Monoctye DC	46	46	0.942239	2.72603e-17	4.65301e-15	chr3	72371825	72446623	-
	ABI1	15881	21237	33909498	41501161	1	B Cells	49	49	1.09259	2.79189e-17	4.65773e-15	chr10	26746593	26861087	-
	ERCC6	2765	2231	43604103	44730563	3	Monoctye DC	46	46	0.786563	2.74813e-17	4.66376e-15	chr10	49454168	49539538	-
	2025-03-03	11820	11018	43567783	45383657	2	Monoctye DC	44	43	0.894878	4.91064e-17	4.76995e-15	NA	NA	NA	NA
	TTC39B	1596	1177	43617575	44544377	1	CD4 T Cells	49	49	0.722132	1.77849e-17	4.95444e-15	chr9	15163622	15307360	-
	PIK3R1	9039	10467	43597829	44722327	3	Monoctye DC	46	46	1.12884	3.01895e-17	5.09409e-15	chr5	68215756	68301821	+
	PTPRJ	7910	9113	24654926	24896193	3	CD8 T Cells	46	46	1.14087	9.39222e-18	5.23288e-15	chr11	47980558	48170841	+
	ERN1	1410	1921	24661426	24903385	3	CD8 T Cells	46	46	1.34915	9.88515e-18	5.40553e-15	chr17	64039080	64130819	-
	PPP1R16B	2957	2794	27527279	32482962	1	Monoctye DC	49	49	0.800741	4.06353e-17	5.52958e-15	chr20	38805697	38923024	+
	ATP8A1	18604	24709	33906775	41497689	1	B Cells	49	49	1.08515	3.42511e-17	5.68203e-15	chr4	42408373	42657105	-
	RSRC1	14051	12941	43605120	44532613	1	CD4 T Cells	49	49	0.901849	2.20697e-17	6.09061e-15	chr3	158105855	158545730	+
	MALAT1	1032701	1250091	32892678	40272307	1	B Cells	49	49	0.98903	3.70169e-17	6.10654e-15	chr11	65497688	65506516	+
	LMNA	16042	20675	27514194	32465081	1	Monoctye DC	49	49	1.0922	4.53637e-17	6.1447e-15	chr1	156082573	156140081	+
	TBC1D12	9123	8235	43597745	44724559	3	Monoctye DC	46	46	0.879944	3.95547e-17	6.63643e-15	chr10	94402541	94536332	+
	CSGALNACT1	25971	24598	43593200	44520956	1	CD4 T Cells	49	49	0.927436	2.43874e-17	6.66791e-15	chr8	19404161	19758029	-
	JAM3	3688	5398	33921691	41517000	1	B Cells	49	49	1.19587	4.10968e-17	6.74194e-15	chr11	134069071	134152001	+
	LMNA	3205	3999	43615966	44541555	1	CD4 T Cells	49	49	1.22179	2.5183e-17	6.82229e-15	chr1	156082573	156140081	+
	NEAT1	10504	11898	25520607	25781556	3	B Cells	46	46	1.12119	1.23583e-17	6.88545e-15	chr11	65422774	65445540	+
	GAS7	1176	897	21314036	23602511	2	CD8 T Cells	44	45	0.688811	3.00181e-17	6.92503e-15	chr17	9910606	10198606	-
	HLA-B	43941	50916	33881438	41471482	1	B Cells	49	49	0.946731	4.24551e-17	6.92628e-15	chr6	31353872	31357188	-
	ZNF331	6175	5547	11166912	11752475	1	NK Cells	46	48	0.853611	1.10847e-17	6.96425e-15	chr19	53519527	53580269	+
	PAPSS2	12986	14739	43593882	44718055	3	Monoctye DC	46	46	1.10642	4.25152e-17	7.09283e-15	chr10	87659613	87747705	+
	CNOT6L	55804	70448	19409037	23336423	1	CD8 T Cells	49	49	1.04981	8.20663e-18	7.12746e-15	chr4	77713387	77819615	-
	DACH1	10683	9689	43608488	44535865	1	CD4 T Cells	49	49	0.888094	2.66518e-17	7.15455e-15	chr13	71437966	71867204	-
	WDFY2	6887	8735	21308325	23594673	2	CD8 T Cells	44	45	1.14538	3.16565e-17	7.24639e-15	chr13	51584455	51767709	+
	EPB41	21312	18232	43298083	40367365	3	CD4 T Cells	46	46	0.917627	1.4989e-17	7.37684e-15	chr1	28887091	29120046	+
	TRIM22	2052	1726	21313160	23601682	2	CD8 T Cells	44	45	0.759588	3.31018e-17	7.51895e-15	chr11	5689697	5737089	+
	RAD51B	2777	2297	11170310	11755725	1	NK Cells	46	48	0.786003	1.23809e-17	7.61658e-15	chr14	67819779	68730218	+
	LEF1	25352	29285	42488336	45624347	2	CD4 T Cells	45	45	1.07569	1.68234e-17	7.65804e-15	chr4	108047545	108168956	-
	MT-CO2	359970	394185	42153718	45259447	2	CD4 T Cells	45	45	1.01973	1.68571e-17	7.65804e-15	chrM	7586	8269	+
	ZNF708	3305	4883	33922074	41517515	1	B Cells	49	49	1.20714	4.75006e-17	7.70684e-15	chr19	21291160	21329425	-
	IGHM	18294	24304	33907085	41498094	1	B Cells	49	49	1.08545	4.88429e-17	7.88133e-15	chr14	105851705	105856218	-
	IGLC2	1881	3098	26862020	34615429	2	B Cells	44	45	1.27807	2.82771e-17	7.95233e-15	chr22	22900976	22901437	+
	TSC22D2	8952	8605	15561185	17021898	3	NK Cells	43	46	0.878812	1.15885e-17	8.34624e-15	chr3	150408335	150466431	+
	TIAM1	9520	11136	43570083	45383539	2	Monoctye DC	44	43	1.12298	8.83523e-17	8.55395e-15	chr21	31118416	31559977	-
	MAP3K1	7320	6622	43572283	45388053	2	Monoctye DC	44	43	0.868473	9.25618e-17	8.93222e-15	chr5	56815549	56896152	+
	UTY	12823	14766	43566780	45379909	2	Monoctye DC	44	43	1.10548	9.33223e-17	8.97627e-15	chrY	13234577	13480673	-
	ANO6	5612	6790	43573991	45387885	2	Monoctye DC	44	43	1.16153	9.40335e-17	9.01531e-15	chr12	45215987	45482280	+
	EZH2	9346	8409	43609825	44537145	1	CD4 T Cells	49	49	0.881032	3.40157e-17	9.04909e-15	chr7	148807257	148884321	-
	RERE	12945	14495	25518166	25778959	3	B Cells	46	46	1.10835	1.73782e-17	9.50296e-15	chr1	8352397	8848921	-
	GNLY	6642	6893	19458199	23399978	1	CD8 T Cells	49	49	0.863012	1.13422e-17	9.56925e-15	chr2	85685175	85698852	+
	FOXO3	58345	56974	43548523	44675820	3	Monoctye DC	46	46	0.951923	5.77831e-17	9.58582e-15	chr6	108559835	108684774	+
	TTTY14	4940	6411	21310272	23596997	2	CD8 T Cells	44	45	1.17196	4.5417e-17	1.02375e-14	chrY	18772706	19077416	-
	CYTOR	800	525	11172287	11757497	1	NK Cells	46	48	0.623603	1.8842e-17	1.13548e-14	chr2	87454781	87636740	+
	ST6GALNAC3	2587	3302	43604281	44729492	3	Monoctye DC	46	46	1.24426	6.91209e-17	1.13931e-14	chr1	76074746	76634603	+
	RGS1	10189	9272	43596679	44723522	3	Monoctye DC	46	46	0.887096	6.94491e-17	1.13931e-14	chr1	192575763	192580024	+
	ZFYVE28	2266	1936	21312946	23601472	2	CD8 T Cells	44	45	0.771543	5.11296e-17	1.14379e-14	chr4	2269582	2418651	-
	FAM3C	7352	10756	26856549	34607771	2	B Cells	44	45	1.13529	4.13498e-17	1.15191e-14	chr7	121348878	121396364	-
	RNF19B	4458	3872	43575145	45390803	2	Monoctye DC	44	43	0.833823	1.23337e-16	1.17864e-14	chr1	32936445	32964809	-
	GNG4	780	609	33924599	41521789	1	B Cells	49	49	0.637918	7.37979e-17	1.18434e-14	chr1	235547685	235650754	-
	GNA13	13776	17861	27516460	32467895	1	Monoctye DC	49	49	1.09875	8.86264e-17	1.195e-14	chr17	65009289	65056740	-
	BMPR1A	427	245	21314785	23603163	2	CD8 T Cells	44	45	0.518147	5.66335e-17	1.25739e-14	chr10	86756601	86932825	+
	FCN1	5814	7012	43573789	45387663	2	Monoctye DC	44	43	1.15783	1.3319e-16	1.2687e-14	chr9	134903232	134917912	-
	RCOR1	11145	12882	26852756	34605645	2	B Cells	44	45	0.896941	4.74334e-17	1.30903e-14	chr14	102592649	102730561	+
	TRPS1	8634	12507	26855267	34606020	2	B Cells	44	45	1.12409	5.045e-17	1.37939e-14	chr8	115408496	115809673	-
	LMBRD1	22414	29529	33902965	41492869	1	B Cells	49	49	1.07639	8.70421e-17	1.38933e-14	chr6	69672757	69867236	-
	ZFAND6	23556	30977	33901823	41491421	1	B Cells	49	49	1.07443	8.84379e-17	1.40402e-14	chr15	80059568	80138393	+
	TRAF5	2040	3158	33923339	41519240	1	B Cells	49	49	1.26481	8.92425e-17	1.40922e-14	chr1	211326615	211374946	+
	MT-CYB	290015	308593	43289588	45086082	2	Monoctye DC	44	43	1.02151	1.48588e-16	1.41082e-14	chrM	14747	15887	+
	GLIS3	1305	2061	27528931	32483695	1	Monoctye DC	49	49	1.3384	1.05241e-16	1.41258e-14	chr9	3824127	4348392	-
	AP1S3	14360	19259	33911019	41503139	1	B Cells	49	49	1.09578	9.29143e-17	1.4594e-14	chr2	223751686	223838027	-
	CERS6	5298	7523	33920081	41514875	1	B Cells	49	49	1.16017	9.34505e-17	1.46005e-14	chr2	168456249	168775134	+
	MX2	1024	1571	15569113	17028932	3	NK Cells	43	46	1.40262	2.08479e-17	1.46576e-14	chr21	41361999	41409393	+
	HIVEP2	17116	19194	33908263	41503204	1	B Cells	49	49	0.916232	9.49012e-17	1.47492e-14	chr6	142751469	142956698	-
	TTC28	2520	2435	33922859	41519963	1	B Cells	49	49	0.789479	9.91866e-17	1.53345e-14	chr22	27978014	28679865	-
	NFKBIA	28596	27788	43551007	45366887	2	Monoctye DC	44	43	0.93289	1.62737e-16	1.54021e-14	chr14	35401513	35404749	-
	MB21D2	7522	6712	43599346	44726082	3	Monoctye DC	46	46	0.869856	9.5068e-17	1.54245e-14	chr3	192796815	192917856	-
	ELF1	102293	101141	43504575	44631653	3	Monoctye DC	46	46	0.963852	9.46152e-17	1.54245e-14	chr13	40931924	41061440	-
	HSP90B1	7812	8993	25523299	25784461	3	B Cells	46	46	1.13947	2.88467e-17	1.54875e-14	chr12	103930107	103953931	+
	PGAP1	1877	1837	26862024	34616690	2	B Cells	44	45	0.759461	5.93999e-17	1.60919e-14	chr2	196833004	196927796	-
	ANXA2	21312	23989	43558291	45370686	2	Monoctye DC	44	43	1.0806	1.70772e-16	1.6111e-14	chr15	60347134	60402883	-
	MT-CYB	146603	152737	25384508	25640717	3	B Cells	46	46	1.03124	3.1765e-17	1.67498e-14	chrM	14747	15887	+
	SLC11A1	19642	22178	43559961	45372497	2	Monoctye DC	44	43	1.08396	1.80232e-16	1.69493e-14	chr2	218382029	218396894	+
	CLIC4	6501	5838	43573102	45388837	2	Monoctye DC	44	43	0.862109	1.80987e-16	1.69663e-14	chr1	24745382	24844321	+
	TRAF3	27762	24031	43291633	40361566	3	CD4 T Cells	46	46	0.928489	3.52523e-17	1.7065e-14	chr14	102777449	102911500	+
	KDM6A	21905	22102	15548232	17008401	3	NK Cells	43	46	0.922472	2.5165e-17	1.72813e-14	chrX	44873188	45112779	+
	SPSB1	4270	5268	43575333	45389407	2	Monoctye DC	44	43	1.18439	1.88588e-16	1.76228e-14	chr1	9292894	9369532	+
	IL1R2	862	1271	43606006	44731523	3	Monoctye DC	46	46	1.43737	1.10991e-16	1.79095e-14	chr2	101991960	102028544	+
	NCS1	2958	2419	43603910	44730375	3	Monoctye DC	46	46	0.797199	1.16074e-16	1.86279e-14	chr9	130172404	130237303	+
	DOCK8	22629	21802	43556974	45372873	2	Monoctye DC	44	43	0.924931	2.00757e-16	1.87008e-14	chr9	214854	465259	+
	DENND1A	4734	4712	27525502	32481044	1	Monoctye DC	49	49	0.843517	1.40011e-16	1.87076e-14	chr9	123379654	123930152	-
	HLA-DRB5	3426	2901	43576177	45391774	2	Monoctye DC	44	43	0.812903	2.05928e-16	1.91222e-14	chr6	32517353	32530287	-
	PRKCB	11959	10938	43607212	44534616	1	CD4 T Cells	49	49	0.895604	7.61903e-17	2.00877e-14	chr16	23835983	24220611	+
	AP003086.1	3700	5398	33921679	41517000	1	B Cells	49	49	1.19199	1.37711e-16	2.11795e-14	NA	NA	NA	NA
	RANBP2	13124	14540	33912255	41507858	1	B Cells	49	49	0.905191	1.409e-16	2.15577e-14	chr2	108719482	108785809	+
	TUT4	11907	13550	43594961	44719244	3	Monoctye DC	46	46	1.10934	1.4054e-16	2.24324e-14	chr1	52408282	52553487	-
	IARS	2752	3529	43576851	45391146	2	Monoctye DC	44	43	1.23107	2.44669e-16	2.26483e-14	NA	NA	NA	NA
	NAMPT	145415	153739	43461453	44579055	3	Monoctye DC	46	46	1.03063	1.42797e-16	2.26701e-14	chr7	106248298	106285966	-
	MT-CYB	105477	131336	19359364	23275535	1	CD8 T Cells	49	49	1.03546	2.77291e-17	2.27448e-14	chrM	14747	15887	+
	LINC00886	682	422	43606186	44732372	3	Monoctye DC	46	46	0.603194	1.4679e-16	2.31795e-14	chr3	156747343	156817062	-
	LINC00910	1574	1502	26862327	34617025	2	B Cells	44	45	0.740501	8.71259e-17	2.33886e-14	chr17	43338741	43389199	-
	LAPTM5	15475	19942	27514761	32465814	1	Monoctye DC	49	49	1.09208	1.77919e-16	2.36656e-14	chr1	30732469	30757774	-
	MBNL1	44199	49418	27486037	32436338	1	Monoctye DC	49	49	0.947523	1.79316e-16	2.37444e-14	chr3	152243828	152465780	+
	ZSWIM6	35027	42507	26828874	34576020	2	B Cells	44	45	0.941712	8.95445e-17	2.38213e-14	chr5	61332258	61546172	+
	ATP2B1	27325	29915	43591846	44515639	1	CD4 T Cells	49	49	1.07202	9.30623e-17	2.43189e-14	chr12	89588049	89709300	-
	MBNL2	4472	5418	43602396	44727376	3	Monoctye DC	46	46	1.18104	1.57045e-16	2.46669e-14	chr13	97221434	97394120	+
	NELL2	34386	34645	42479302	45618987	2	CD4 T Cells	45	45	0.938237	5.52033e-17	2.46985e-14	chr12	44508275	44921848	-
	CTNNB1	44579	55426	27485657	32430330	1	Monoctye DC	49	49	1.05366	1.89367e-16	2.49635e-14	chr3	41194741	41260096	+
	SNTB1	8924	10457	43570679	45384218	2	Monoctye DC	44	43	1.12493	2.8599e-16	2.63906e-14	chr8	120535745	120813273	-
	MCM9	2944	2359	24659892	24902947	3	CD8 T Cells	46	46	0.79349	5.01691e-17	2.69353e-14	chr6	118813442	118935162	-
	CAMSAP2	822	1387	27529414	32484369	1	Monoctye DC	49	49	1.42995	2.06147e-16	2.70547e-14	chr1	200739558	200860704	+
	MBD5	1461	2013	43578142	45392662	2	Monoctye DC	44	43	1.32273	2.95061e-16	2.71429e-14	chr2	148021011	148516971	+
	GAB1	1108	1716	14204282	15903843	2	NK Cells	41	43	1.38319	2.23515e-17	2.75007e-14	chr4	143336762	143474568	+
	ARL17B	991	799	19463850	23406072	1	CD8 T Cells	49	49	0.670472	3.454e-17	2.75657e-14	chr17	46274784	46361797	-
	PABPC1	112824	125379	42400864	45528253	2	CD4 T Cells	45	45	1.03485	6.27063e-17	2.76366e-14	chr8	100685816	100722809	-
	FCHSD2	20987	22894	27509249	32462862	1	Monoctye DC	49	49	0.92446	2.13403e-16	2.78831e-14	chr11	72836745	73142318	-
	RUNX3	6657	6376	21308555	23597032	2	CD8 T Cells	44	45	0.864937	1.27721e-16	2.81453e-14	chr1	24899511	24965121	-
	CTSL	3952	5530	27526284	32480226	1	Monoctye DC	49	49	1.18584	2.24909e-16	2.9257e-14	chr9	87724051	87731469	+
	EML4	58619	62780	43560552	44482774	1	CD4 T Cells	49	49	1.04871	1.16439e-16	3.01608e-14	chr2	42169353	42332548	+
	ANK3	2261	3142	21312951	23600266	2	CD8 T Cells	44	45	1.25493	1.40714e-16	3.07789e-14	chr10	60026298	60733490	-
	IGHG1	501	1007	26863400	34617520	2	B Cells	44	45	1.55974	1.17178e-16	3.08943e-14	chr14	105736343	105743071	-
	MTRNR2L8	10193	12598	21305019	23590810	2	CD8 T Cells	44	45	1.11613	1.43794e-16	3.12212e-14	chr11	10507894	10509186	-
	AHCTF1	24458	23650	43555145	45371025	2	Monoctye DC	44	43	0.9283	3.44224e-16	3.1567e-14	chr1	246839098	246931948	-
	NUTM2B-AS1	4814	4491	21310398	23598917	2	CD8 T Cells	44	45	0.842465	1.48014e-16	3.1903e-14	chr10	79661394	79826594	-
	LDLRAD3	2131	2804	43577472	45391871	2	Monoctye DC	44	43	1.2632	3.54118e-16	3.23739e-14	chr11	35943981	36232136	+
	HSPH1	5270	4580	43601598	44728214	3	Monoctye DC	46	46	0.847196	2.08048e-16	3.25051e-14	chr13	31134973	31162388	-
	ETV6	3834	5018	15566303	17025485	3	NK Cells	43	46	1.19658	4.84844e-17	3.25386e-14	chr12	11649674	11895377	+
	LY86-AS1	60	204	21315152	23603204	2	CD8 T Cells	44	45	3.07039	1.55853e-16	3.33491e-14	chr6	6346465	6622771	-
	CXCL3	3203	3991	43603665	44728803	3	Monoctye DC	46	46	1.21466	2.1557e-16	3.3503e-14	chr4	74036589	74038807	-
	ARHGEF18	3836	3215	43615335	44542339	1	CD4 T Cells	49	49	0.820683	1.31501e-16	3.37661e-14	chr19	7348937	7472485	+
	RAB8B	12681	16481	27517555	32469275	1	Monoctye DC	49	49	1.1014	2.64031e-16	3.41955e-14	chr15	63189560	63267776	+
	ADK	23291	32222	26840610	34586305	2	B Cells	44	45	1.07356	1.33463e-16	3.48763e-14	chr10	74151202	74709963	+
	LIMK2	2976	2485	43576627	45392190	2	Monoctye DC	44	43	0.801626	3.86121e-16	3.51907e-14	chr22	31212239	31280080	+
	CLCN3	4074	4160	33921305	41518238	1	B Cells	49	49	0.834285	2.35054e-16	3.57779e-14	chr4	169612633	169723673	+
	CRIP1	1873	2918	33923506	41519480	1	B Cells	49	49	1.27289	2.41108e-16	3.65112e-14	chr14	105486317	105488947	+
	DNAJB6	14163	13155	43592705	44719639	3	Monoctye DC	46	46	0.90545	2.3697e-16	3.6636e-14	chr7	157335381	157417439	+
	SAMD4A	1314	972	43578289	45393703	2	Monoctye DC	44	43	0.710149	4.11423e-16	3.73812e-14	chr14	54566117	54793315	+
	PTMA	24904	23319	25506207	25770135	3	B Cells	46	46	0.926832	7.24476e-17	3.75317e-14	chr2	231706895	231713551	+
	SYTL3	20501	20747	43298894	40364850	3	CD4 T Cells	46	46	1.08552	8.11811e-17	3.86644e-14	chr6	158650014	158764876	+
	TBK1	14817	14024	43564786	45380651	2	Monoctye DC	44	43	0.908636	4.27582e-16	3.87302e-14	chr12	64452090	64502114	+
	CHD1	22768	25172	43584100	44707622	3	Monoctye DC	46	46	1.07776	2.5524e-16	3.92551e-14	chr5	98853985	98929007	-
	RALGAPA1	13373	14844	33912006	41507554	1	B Cells	49	49	0.90691	2.64531e-16	3.98537e-14	chr14	35538352	35809304	-
	RERE	2196	1771	11170891	11756251	1	NK Cells	46	48	0.766346	6.78014e-17	4.00421e-14	chr1	8352397	8848921	-
	ARHGAP10	6658	8964	27523578	32476792	1	Monoctye DC	49	49	1.14097	3.11999e-16	4.02315e-14	chr4	147732063	148072776	+
	ST6GALNAC3	413	751	21314799	23602657	2	CD8 T Cells	44	45	1.64212	1.90581e-16	4.04867e-14	chr1	76074746	76634603	+
	HSPH1	10116	12503	21305096	23590905	2	CD8 T Cells	44	45	1.11614	1.92903e-16	4.06874e-14	chr13	31134973	31162388	-
	IFI6	1250	916	43578353	45393759	2	Monoctye DC	44	43	0.7035	4.56458e-16	4.12194e-14	chr1	27666064	27672212	-
	FGFR1	4900	6737	27525336	32479019	1	Monoctye DC	49	49	1.16516	3.28748e-16	4.2207e-14	chr8	38400215	38468834	-
	PGAP1	2589	2520	33922790	41519878	1	B Cells	49	49	0.795263	2.86878e-16	4.30011e-14	chr2	196833004	196927796	-
	EZH2	15411	17226	33909968	41505172	1	B Cells	49	49	0.913263	2.93359e-16	4.37504e-14	chr7	148807257	148884321	-
	NEAT1	13659	18333	33911720	41504065	1	B Cells	49	49	1.09662	2.98855e-16	4.43462e-14	chr11	65422774	65445540	+
	TUT4	7650	10208	27522586	32475548	1	Monoctye DC	49	49	1.13083	3.62149e-16	4.62939e-14	chr1	52408282	52553487	-
	HLA-DQB1	3889	4758	43602979	44728036	3	Monoctye DC	46	46	1.19266	3.13395e-16	4.79495e-14	chr6	32659467	32668383	-
	IL12RB2	3441	3130	14201949	15902429	2	NK Cells	41	43	0.812389	4.08573e-17	4.8259e-14	chr1	67307364	67398724	+
	COL19A1	8796	12701	26855105	34605826	2	B Cells	44	45	1.1205	1.92929e-16	4.99737e-14	chr6	69866556	70212468	+
	TRAF3	9210	8900	15560927	17021603	3	NK Cells	43	46	0.883477	7.69923e-17	5.05223e-14	chr14	102777449	102911500	+
	SSH2	54920	61908	42458768	45591724	2	CD4 T Cells	45	45	1.04971	1.18177e-16	5.13182e-14	chr17	29625938	29930276	-
	TOX2	6707	5916	43612464	44539638	1	CD4 T Cells	49	49	0.86372	2.0387e-16	5.18971e-14	chr20	43914852	44069616	+
	IFNG-AS1	3619	3019	43615552	44542535	1	CD4 T Cells	49	49	0.81686	2.05703e-16	5.19163e-14	chr12	67989445	68234686	+
	ATAD2	6315	5545	43612856	44540009	1	CD4 T Cells	49	49	0.859808	2.14282e-16	5.36232e-14	chr8	123319850	123416350	-
	TAF4B	10625	12277	26853276	34606250	2	B Cells	44	45	0.896652	2.0924e-16	5.37273e-14	chr18	26226445	26391685	+
	GNG2	52977	56252	24609859	24849054	3	CD8 T Cells	46	46	1.05148	1.03943e-16	5.48097e-14	chr14	51826195	51979342	+
	GAPDH	7807	9208	43571796	45385467	2	Monoctye DC	44	43	1.13229	6.20923e-16	5.59001e-14	chr12	6534512	6538374	+
	DLEU2	15729	14939	43563874	45379736	2	Monoctye DC	44	43	0.911798	6.24462e-16	5.60478e-14	chr13	49956670	50125720	-
	XAF1	559	358	21314653	23603050	2	CD8 T Cells	44	45	0.578344	2.76463e-16	5.78984e-14	chr17	6755447	6775647	+
	TGFB1	9905	13022	27520331	32472734	1	Monoctye DC	49	49	1.11414	4.60699e-16	5.86379e-14	chr19	41301587	41353922	-
	GAK	6063	6755	26857838	34611772	2	B Cells	44	45	0.864566	2.31029e-16	5.88108e-14	chr4	849276	932373	-
	CD82	4653	6649	33920726	41515749	1	B Cells	49	49	1.16752	4.11735e-16	6.07907e-14	chr11	44564427	44620358	+
	IPMK	15239	14454	43564364	45380221	2	Monoctye DC	44	43	0.910563	6.97459e-16	6.24099e-14	chr10	58191517	58267894	-
	HERC5	3345	2850	11169742	11755172	1	NK Cells	46	48	0.809632	1.08633e-16	6.28987e-14	chr4	88457119	88506163	+
	USP9Y	2963	4341	19461878	23402530	1	CD8 T Cells	49	49	1.21833	8.32322e-17	6.4678e-14	chrY	12537650	12860839	+
	AGO4	710	488	21314502	23602920	2	CD8 T Cells	44	45	0.620692	3.16631e-16	6.58437e-14	chr1	35808016	35857890	+
	PLEKHA5	2111	1649	43617060	44543905	1	CD4 T Cells	49	49	0.764901	2.78111e-16	6.90113e-14	chr12	19129733	19376400	+
	MT-ND5	33290	34160	15536847	16996343	3	NK Cells	43	46	0.938143	1.07674e-16	6.91196e-14	chrM	12337	14148	+
	SNX9	119864	142113	33805515	41380285	1	B Cells	49	49	0.968696	4.71671e-16	6.92934e-14	chr6	157700387	157945077	+
	ZEB1	197796	179516	43121599	40206081	3	CD4 T Cells	46	46	0.973513	1.52055e-16	7.12703e-14	chr10	31318495	31529814	+
	MAPK13	547	988	27529689	32484768	1	Monoctye DC	49	49	1.53069	5.66506e-16	7.17955e-14	chr6	36127809	36144524	+
	KDM4B	11837	13069	33913542	41509329	1	B Cells	49	49	0.902076	5.03531e-16	7.36078e-14	chr19	4969113	5153598	+
	PTBP3	6177	8650	33919202	41513748	1	B Cells	49	49	1.14414	5.08699e-16	7.39969e-14	chr9	112217716	112333664	-
	UBE2E2	10697	14301	19454144	23392570	1	CD8 T Cells	49	49	1.11176	9.90157e-17	7.49701e-14	chr3	23203020	23591794	+
	TRAPPC9	3295	3179	27526941	32482577	1	Monoctye DC	49	49	0.817621	6.04853e-16	7.63278e-14	chr8	139727725	140458579	-
	PCNX1	31693	31549	43287702	40354048	3	CD4 T Cells	46	46	1.06777	1.66321e-16	7.67389e-14	chr14	70907405	71115382	+
	AC079793.1	7680	6848	43611491	44538706	1	CD4 T Cells	49	49	0.873123	3.13783e-16	7.72142e-14	NA	NA	NA	NA
	CAMKMT	1713	2304	43577890	45392371	2	Monoctye DC	44	43	1.29123	8.7542e-16	7.80975e-14	chr2	44361947	44772592	+
	HLA-DQA1	2706	3463	43576897	45391212	2	Monoctye DC	44	43	1.22858	8.79686e-16	7.82417e-14	chr6	32628179	32647062	+
	RNF130	3721	4550	43615450	44541004	1	CD4 T Cells	49	49	1.19736	3.22016e-16	7.85853e-14	chr5	179911651	180072113	-
	SLC12A6	6524	7777	43573079	45386898	2	Monoctye DC	44	43	1.1444	8.89056e-16	7.88376e-14	chr15	34229784	34338060	-
	AGO2	9924	13039	27520312	32472717	1	Monoctye DC	49	49	1.11346	6.37515e-16	8.01071e-14	chr8	140520156	140635633	-
	ZEB1	9573	11152	43570030	45383523	2	Monoctye DC	44	43	1.11836	9.39293e-16	8.30431e-14	chr10	31318495	31529814	+
	AFF1	13978	16497	42499710	45637135	2	CD4 T Cells	45	45	1.09904	1.99272e-16	8.52797e-14	chr4	86935002	87141039	+
	SLC38A1	5782	5077	43601086	44727717	3	Monoctye DC	46	46	0.855969	5.7457e-16	8.74561e-14	chr12	46183063	46270017	-
	XRRA1	1440	1935	24661396	24903371	3	CD8 T Cells	46	46	1.33067	1.69688e-16	8.79071e-14	chr11	74807739	74949200	-
	TMTC2	2619	3361	43576984	45391314	2	Monoctye DC	44	43	1.232	1.00408e-15	8.85055e-14	chr12	82686880	83134870	+
	MBD5	3417	4546	21311795	23598862	2	CD8 T Cells	44	45	1.20143	4.2928e-16	8.86447e-14	chr2	148021011	148516971	+
	CBLB	36182	41221	42477506	45612411	2	CD4 T Cells	45	45	1.06091	2.11666e-16	8.92899e-14	chr3	105655461	105869552	-
	LPP	4849	4931	19459992	23401940	1	CD8 T Cells	49	49	0.845649	1.21403e-16	8.9623e-14	chr3	188153284	188890671	+
	TMEM104	2251	2934	43577352	45391741	2	Monoctye DC	44	43	1.2513	1.03106e-15	9.0614e-14	chr17	74776499	74839753	+
	LPXN	10490	9600	43596378	44723194	3	Monoctye DC	46	46	0.892123	6.37447e-16	9.65291e-14	chr11	58526871	58578220	-
	SYNE1	5356	4785	11167731	11753237	1	NK Cells	46	48	0.848946	1.70933e-16	9.70669e-14	chr6	152121687	152637801	-
	PLCXD1	1100	1568	43578503	45393107	2	Monoctye DC	44	43	1.36846	1.11612e-15	9.77981e-14	chrX	276322	303356	+
	PLCXD1	1100	1568	43578503	45393107	2	Monoctye DC	44	43	1.36846	1.11612e-15	9.77981e-14	chrY	276322	303356	+
	SETBP1	5217	7773	26858684	34610754	2	B Cells	44	45	1.15619	3.91513e-16	9.88118e-14	chr18	44680173	45068510	+
	CTNNB1	73504	79764	43506099	45314911	2	Monoctye DC	44	43	1.04178	1.13311e-15	9.89933e-14	chr3	41194741	41260096	+
	EXOC4	24146	22876	43595025	44522678	1	CD4 T Cells	49	49	0.927701	4.1616e-16	9.91032e-14	chr7	133253073	134066589	+
	ZNF704	8079	9335	43611092	44536219	1	CD4 T Cells	49	49	1.13144	4.12694e-16	9.91032e-14	chr8	80628451	80874781	-
	SAMHD1	7072	8239	43612099	44537315	1	CD4 T Cells	49	49	1.14079	4.15245e-16	9.91032e-14	chr20	36890229	36951893	-
	SVIL	4325	5220	43614846	44540334	1	CD4 T Cells	49	49	1.18184	4.20329e-16	9.92951e-14	chr10	29457338	29736959	-
	CDK14	29714	34110	33895665	41488288	1	B Cells	49	49	0.937914	6.88698e-16	9.96891e-14	chr7	90466424	91210590	+
	EZR	16024	19348	21299188	23584060	2	CD8 T Cells	44	45	1.09039	4.94904e-16	1.01486e-13	chr6	158765741	158819368	-
	CARMIL1	2836	2694	27527400	32483062	1	Monoctye DC	49	49	0.805023	8.26259e-16	1.03384e-13	chr6	25279078	25620530	+
	INPP4A	7597	6928	43572006	45387747	2	Monoctye DC	44	43	0.875476	1.20535e-15	1.04994e-13	chr2	98444854	98594392	+
	CYBB	5560	4954	43574043	45389721	2	Monoctye DC	44	43	0.855381	1.21562e-15	1.05576e-13	chrX	37780059	37813461	+
	CEMIP2	12286	12267	21302926	23591141	2	CD8 T Cells	44	45	0.90166	5.20093e-16	1.05916e-13	chr9	71683366	71816690	-
	SOX4	2102	1999	33923277	41520399	1	B Cells	49	49	0.777002	7.47864e-16	1.07725e-13	chr6	21593751	21598619	+
	LINC01578	13905	13142	43565698	45381533	2	Monoctye DC	44	43	0.907337	1.30458e-15	1.12971e-13	NA	NA	NA	NA
	TNRC6B	16949	23697	26846952	34594830	2	B Cells	44	45	1.08495	4.51988e-16	1.13108e-13	chr22	40044817	40335808	+
	CHORDC1	4960	4302	43601908	44728492	3	Monoctye DC	46	46	0.845508	7.72111e-16	1.16325e-13	chr11	90200429	90223077	-
	MACROD2	665	1257	26863236	34617270	2	B Cells	44	45	1.46681	4.82695e-16	1.19777e-13	chr20	13995369	16053197	+
	RYBP	43945	43367	43535658	45351308	2	Monoctye DC	44	43	0.947389	1.39244e-15	1.20226e-13	chr3	72371825	72446623	-
	PITPNC1	24111	26951	19440730	23379920	1	CD8 T Cells	49	49	0.929538	1.70953e-16	1.23123e-13	chr17	67377281	67697261	+
	ATXN1	4023	5804	33921356	41516594	1	B Cells	49	49	1.17874	8.6111e-16	1.23436e-13	chr6	16299112	16761491	-
	PPP3CA	31163	29952	43575705	44702842	3	Monoctye DC	46	46	0.936948	8.29457e-16	1.2433e-13	chr4	101023409	101348278	-
	WAC	28543	37214	33896836	41485184	1	B Cells	49	49	1.06524	8.748e-16	1.24792e-13	chr10	28532493	28623112	+
	PPIF	4952	6786	27525284	32478970	1	Monoctye DC	49	49	1.16132	1.01596e-15	1.26584e-13	chr10	79347469	79355334	+
	USP37	2674	2216	43576929	45392459	2	Monoctye DC	44	43	0.795585	1.51984e-15	1.30844e-13	chr2	218450251	218568351	-
	PELI1	32387	31015	43586784	44514539	1	CD4 T Cells	49	49	0.937722	5.77958e-16	1.34382e-13	chr2	64092652	64144420	-
	GAB2	10461	11906	43608710	44533648	1	CD4 T Cells	49	49	1.11446	5.77762e-16	1.34382e-13	chr11	78215293	78418348	-
	LINC01478	746	564	27529490	32485192	1	Monoctye DC	49	49	0.640704	1.09044e-15	1.35293e-13	chr18	44280768	44579953	-
	ADAM28	11528	13103	43595340	44719691	3	Monoctye DC	46	46	1.10802	9.11597e-16	1.35952e-13	chr8	24294069	24359014	+
	CD44	43298	46182	24619538	24859124	3	CD8 T Cells	46	46	1.05622	2.72387e-16	1.38678e-13	chr11	35138882	35232402	+
	RHOH	14561	15933	19450280	23390938	1	CD8 T Cells	49	49	0.909942	1.99342e-16	1.40152e-13	chr4	40191053	40246967	+
	SOX5	9341	10598	25521770	25782856	3	B Cells	46	46	1.12303	2.75982e-16	1.40508e-13	chr12	23529504	24562544	-
	MALT1	21364	27123	27508872	32458633	1	Monoctye DC	49	49	1.0759	1.1417e-15	1.4106e-13	chr18	58671465	58754477	+
	VIM	66435	72227	43513168	45322448	2	Monoctye DC	44	43	1.04371	1.64922e-15	1.41569e-13	chr10	17228241	17237593	+
	MAML2	18695	20691	19446146	23386180	1	CD8 T Cells	49	49	0.920372	2.07414e-16	1.42436e-13	chr11	95976598	96343195	-
	SPATA13	7095	6444	43572508	45388231	2	Monoctye DC	44	43	0.87193	1.67157e-15	1.43072e-13	chr13	23979805	24307074	+
	SPATA13	7095	6444	43572508	45388231	2	Monoctye DC	44	43	0.87193	1.67157e-15	1.43072e-13	chr13	23979810	24035027	+
	DGKD	3897	3580	21311315	23599828	2	CD8 T Cells	44	45	0.829598	7.26626e-16	1.46963e-13	chr2	233354494	233472104	+
	GBP4	941	656	43578662	45394019	2	Monoctye DC	44	43	0.669256	1.74232e-15	1.48697e-13	chr1	89181144	89198942	-
	FCHSD2	13893	15442	25517218	25778012	3	B Cells	46	46	1.10019	3.03222e-16	1.5176e-13	chr11	72836745	73142318	-
	TBC1D8	7145	8341	43599723	44724453	3	Monoctye DC	46	46	1.13801	1.0249e-15	1.52081e-13	chr2	101007228	101252866	-
	ITGB8	5477	7449	27524759	32478307	1	Monoctye DC	49	49	1.15258	1.24247e-15	1.5287e-13	chr7	20330702	20415754	+
	ZC3H12C	8190	7513	43571413	45387162	2	Monoctye DC	44	43	0.880659	1.818e-15	1.54708e-13	chr11	110093392	110171841	+
	MT-ATP6	472615	484402	43106988	44910273	2	Monoctye DC	44	43	0.983959	1.84473e-15	1.56532e-13	chrM	8527	9207	+
	MAML3	6093	6462	33919286	41515936	1	B Cells	49	49	0.866519	1.10812e-15	1.56563e-13	chr4	139716753	140154184	-
	DDX5	29722	34135	33895657	41488263	1	B Cells	49	49	0.938348	1.10395e-15	1.56563e-13	chr17	64498254	64508199	-
	TMEM51	1366	2123	27528870	32483633	1	Monoctye DC	49	49	1.31709	1.28136e-15	1.57001e-13	chr1	15152532	15220478	+
	LPXN	10526	11564	33914853	41510834	1	B Cells	49	49	0.897609	1.14771e-15	1.61385e-13	chr11	58526871	58578220	-
	IL18RAP	1903	2659	15568234	17027844	3	NK Cells	43	46	1.27745	2.58675e-16	1.6252e-13	chr2	102418689	102452565	+
	NAMPT	4647	4105	11168440	11753917	1	NK Cells	46	48	0.83942	2.93723e-16	1.63648e-13	chr7	106248298	106285966	-
	RAPGEF1	32731	42486	33892648	41479912	1	B Cells	49	49	1.06054	1.19595e-15	1.67371e-13	chr9	131576770	131740076	-
	FYN	61047	64601	21254165	23538807	2	CD8 T Cells	44	45	0.95563	8.40688e-16	1.68875e-13	chr6	111660332	111873452	-
	ZNRF2	7694	7030	43571909	45387645	2	Monoctye DC	44	43	0.877165	2.00052e-15	1.69264e-13	chr7	30284597	30367689	+
	SSH2	48229	47395	43271166	40338202	3	CD4 T Cells	46	46	1.0541	3.74848e-16	1.70291e-13	chr17	29625938	29930276	-
	PHF21A	8247	7571	43571356	45387104	2	Monoctye DC	44	43	0.881324	2.02237e-15	1.70625e-13	chr11	45929319	46121454	-
	SEMA4A	7031	6385	43572572	45388290	2	Monoctye DC	44	43	0.871811	2.03208e-15	1.70956e-13	chr1	156147366	156177752	+
	MAP4K3	47337	46081	43559531	44686713	3	Monoctye DC	46	46	0.948965	1.1649e-15	1.71991e-13	chr2	39249266	39437301	-
	ARHGAP6	1471	1098	43605397	44731696	3	Monoctye DC	46	46	0.727643	1.17284e-15	1.72303e-13	chrX	11117651	11665920	-
	RASA2	22308	22461	43297087	40363136	3	CD4 T Cells	46	46	1.08	3.89097e-16	1.74086e-13	chr3	141487027	141615344	+
	MYO1F	7154	7394	27523082	32478362	1	Monoctye DC	49	49	0.875886	1.44039e-15	1.75757e-13	chr19	8520778	8577577	-
	MAPKAP1	3926	4847	43575677	45389828	2	Monoctye DC	44	43	1.18523	2.21865e-15	1.8612e-13	chr9	125437393	125707234	-
	MED12L	2002	1600	43577601	45393075	2	Monoctye DC	44	43	0.767245	2.2506e-15	1.88266e-13	chr3	151085697	151437072	+
	NIBAN1	6352	7675	11166735	11750347	1	NK Cells	46	48	1.14817	3.45772e-16	1.8908e-13	chr1	184790724	184974508	-
	ANKRD33B	8317	9014	33917062	41513384	1	B Cells	49	49	0.885509	1.3581e-15	1.89167e-13	chr5	10564070	10657816	+
	POLB	4727	5178	26859174	34613349	2	B Cells	44	45	0.850035	7.79758e-16	1.91879e-13	chr8	42338454	42371808	+
	BTG1	16967	20101	26846934	34598426	2	B Cells	44	45	0.919334	7.86767e-16	1.92004e-13	chr12	92140278	92145846	-
	ANKRD11	37556	43450	33887823	41478948	1	B Cells	49	49	0.945263	1.39501e-15	1.93395e-13	chr16	89267630	89490561	-
	GNPTAB	13164	17660	33912215	41504738	1	B Cells	49	49	1.09609	1.42301e-15	1.96355e-13	chr12	101745499	101830959	-
	MT-ND2	199481	190862	43119914	40194735	3	CD4 T Cells	46	46	1.0263	4.48916e-16	1.97851e-13	chrM	4470	5511	+
	ELF2	12767	13657	27517469	32472099	1	Monoctye DC	49	49	0.906533	1.63614e-15	1.98821e-13	chr4	139028112	139177218	-
	NFKBIA	17111	19257	33908268	41503141	1	B Cells	49	49	0.919508	1.49488e-15	2.05314e-13	chr14	35401513	35404749	-
	PTPRK	3480	5008	19461361	23401863	1	CD8 T Cells	49	49	1.19672	3.07459e-16	2.0634e-13	chr6	127968785	128520616	-
	UBE2E2	27023	25429	25504088	25768025	3	B Cells	46	46	0.931442	4.26162e-16	2.09736e-13	chr3	23203020	23591794	+
	CTNNBL1	18591	17824	43561012	45376851	2	Monoctye DC	44	43	0.920409	2.53229e-15	2.11232e-13	chr20	37693955	37872129	+
	NTNG1	1670	1246	25529441	25792208	3	B Cells	46	46	0.738519	4.41748e-16	2.13842e-13	chr1	107140007	107484923	+
	IDI1	7380	7939	33917999	41514459	1	B Cells	49	49	0.878925	1.58736e-15	2.17006e-13	chr10	1039152	1049119	-
	DGKG	634	984	43578969	45393691	2	Monoctye DC	44	43	1.48999	2.6412e-15	2.19696e-13	chr3	186105668	186362234	-
	CCL22	77	241	27530159	32485515	1	Monoctye DC	49	49	2.65243	1.85447e-15	2.24429e-13	chr16	57358783	57366189	+
	SLC8A1	33796	37354	43545807	45357321	2	Monoctye DC	44	43	1.06108	2.77315e-15	2.30024e-13	chr2	40097270	40611053	-
	IFIT3	782	1157	43606086	44731637	3	Monoctye DC	46	46	1.4423	1.5843e-15	2.31598e-13	chr10	89327307	89377473	+
	HDAC9	4804	4821	27525432	32480935	1	Monoctye DC	49	49	0.850455	1.99905e-15	2.40939e-13	chr7	18086949	19002416	+
	MAML3	2275	3137	21312937	23600271	2	CD8 T Cells	44	45	1.24523	1.26962e-15	2.53314e-13	chr4	139716753	140154184	-
	GPR155	2636	3047	43316759	40382550	3	CD4 T Cells	46	46	1.23989	5.91037e-16	2.56658e-13	chr2	174431571	174487094	-
	P2RY8	5993	8828	26857908	34609699	2	B Cells	44	45	1.14309	1.06629e-15	2.58085e-13	chrX	1462581	1537185	-
	P2RY8	5993	8828	26857908	34609699	2	B Cells	44	45	1.14309	1.06629e-15	2.58085e-13	chrY	1462581	1537185	-
	PARP14	5570	5658	27524666	32480098	1	Monoctye DC	49	49	0.860844	2.18442e-15	2.6221e-13	chr3	122680839	122730840	+
	SEL1L3	6825	9971	26857076	34608556	2	B Cells	44	45	1.1337	1.10131e-15	2.64394e-13	chr4	25747433	25863760	-
	B4GALT5	20292	19533	43559311	45375142	2	Monoctye DC	44	43	0.924107	3.36537e-15	2.78364e-13	chr20	49632945	49713878	-
	SMYD3	13912	12721	24648924	24892585	3	CD8 T Cells	46	46	0.905488	5.5707e-16	2.78809e-13	chr1	245749342	246507312	-
	ZBTB20	21209	19771	24641627	24885535	3	CD8 T Cells	46	46	0.923123	5.68223e-16	2.79651e-13	chr3	114314500	115147288	-
	EPAS1	1929	2515	43604939	44730279	3	Monoctye DC	46	46	1.27097	1.93597e-15	2.81612e-13	chr2	46293667	46386697	+
	NBPF19	2428	3127	43577175	45391548	2	Monoctye DC	44	43	1.2364	3.5211e-15	2.89946e-13	chr1	149475045	149556361	+
	NLRC5	3356	2862	43576247	45391813	2	Monoctye DC	44	43	0.818702	3.52503e-15	2.89946e-13	chr16	56989485	57083531	+
	PHF10	4569	5494	43602299	44727300	3	Monoctye DC	46	46	1.17219	2.01818e-15	2.92132e-13	chr6	169703902	169725566	-
	DDX60L	8029	9424	43571574	45385251	2	Monoctye DC	44	43	1.12681	3.56699e-15	2.92583e-13	chr4	168356735	168537786	-
	PLEKHA5	1544	1357	27528692	32484399	1	Monoctye DC	49	49	0.744817	2.50482e-15	2.99453e-13	chr12	19129733	19376400	+
	VTI1A	4797	5824	43574806	45388851	2	Monoctye DC	44	43	1.16555	3.6771e-15	3.00779e-13	chr10	112446998	112818744	+
	ARID4B	25480	26554	14179910	15879005	2	NK Cells	41	43	0.930754	2.75214e-16	3.00992e-13	chr1	235131634	235328219	-
	RUNX2	1258	1893	14204132	15903666	2	NK Cells	41	43	1.34392	2.69501e-16	3.00992e-13	chr6	45328157	45664349	+
	ARAP2	10093	9986	21305119	23593422	2	CD8 T Cells	44	45	0.893483	1.52805e-15	3.02831e-13	chr4	35948221	36244514	-
	SMYD3	8664	12482	26855237	34606045	2	B Cells	44	45	1.11796	1.28424e-15	3.05826e-13	chr1	245749342	246507312	-
	RAB7A	4649	4115	11168438	11753907	1	NK Cells	46	48	0.841103	5.73064e-16	3.07673e-13	chr3	128693669	128825942	+
	RASGRP3	922	684	21314290	23602724	2	CD8 T Cells	44	45	0.669947	1.56753e-15	3.08584e-13	chr2	33436324	33564750	+
	YES1	6260	6520	19458581	23400351	1	CD8 T Cells	49	49	0.866125	4.85874e-16	3.1883e-13	chr18	721588	812546	-
	SNX8	2617	3345	43576986	45391330	2	Monoctye DC	44	43	1.22707	3.93882e-15	3.21297e-13	chr7	2251770	2354318	-
	GALNT2	2454	2148	21312758	23601260	2	CD8 T Cells	44	45	0.79045	1.65417e-15	3.23483e-13	chr1	230057990	230282122	+
	TCF7L2	1541	1484	26862360	34617043	2	B Cells	44	45	0.747294	1.38295e-15	3.26696e-13	chr10	112950247	113167678	+
	MOB3B	14907	13930	43591961	44718864	3	Monoctye DC	46	46	0.91094	2.4177e-15	3.48254e-13	chr9	27325209	27529814	-
	ZSWIM6	109360	115984	43497508	44616810	3	Monoctye DC	46	46	1.03388	2.47689e-15	3.5505e-13	chr5	61332258	61546172	+
	TMEM156	4092	4902	25527019	25788552	3	B Cells	46	46	1.18576	7.5544e-16	3.59797e-13	chr4	38966744	39032922	-
	LINC00926	4292	6467	26859609	34612060	2	B Cells	44	45	1.16924	1.54061e-15	3.61053e-13	chr15	57300365	57307769	+
	RORB	1790	1415	11171297	11756607	1	NK Cells	46	48	0.751177	6.99279e-16	3.68732e-13	chr9	74497335	74693177	+
	MAP3K8	26281	33097	27503955	32452659	1	Monoctye DC	49	49	1.06724	3.11568e-15	3.7098e-13	chr10	30434021	30461833	+
	SKAP1	8087	9981	15562050	17020522	3	NK Cells	43	46	1.12837	6.23738e-16	3.83716e-13	chr17	48133442	48430275	-
	BMP6	5156	6223	43574447	45388452	2	Monoctye DC	44	43	1.15868	4.75934e-15	3.86816e-13	chr6	7726099	7881728	+
	RAB11A	8776	8102	43570827	45386573	2	Monoctye DC	44	43	0.886286	4.76823e-15	3.86816e-13	chr15	65726054	65891989	+
	CPEB4	11987	15564	27518249	32470192	1	Monoctye DC	49	49	1.10034	3.26676e-15	3.87406e-13	chr5	173888349	173961980	+
	RERE	9704	8815	43609467	44536739	1	CD4 T Cells	49	49	0.889497	1.6967e-15	3.91422e-13	chr1	8352397	8848921	-
	GPCPD1	14802	19737	33910577	41502661	1	B Cells	49	49	1.08944	2.93679e-15	3.99634e-13	chr20	5544439	5611006	-
	RASGRP1	3834	4986	15566303	17025517	3	NK Cells	43	46	1.18895	6.77108e-16	4.08048e-13	chr15	38488103	38565575	-
	PPP4R3A	13246	12516	43566357	45382159	2	Monoctye DC	44	43	0.907108	5.14881e-15	4.16546e-13	chr14	91457508	91510554	-
	FAM172A	41849	36842	43277546	40348755	3	CD4 T Cells	46	46	0.944309	1.00283e-15	4.25772e-13	chr5	93617725	94111699	-
	GPC6	250	92	43319145	40385505	3	CD4 T Cells	46	46	0.394733	1.00931e-15	4.25772e-13	chr13	93226807	94408020	+
	FAM214A	11158	15860	26852743	34602667	2	B Cells	44	45	1.103	1.84512e-15	4.29012e-13	chr15	52581317	52709817	-
	CABLES1	1819	1706	33923560	41520692	1	B Cells	49	49	0.766282	3.17803e-15	4.30477e-13	chr18	23134564	23260470	+
	ANKRD11	15057	15006	15555080	17015497	3	NK Cells	43	46	0.911153	7.34801e-16	4.33959e-13	chr16	89267630	89490561	-
	HIVEP2	31776	30448	43587395	44515106	1	CD4 T Cells	49	49	0.93828	1.93492e-15	4.42916e-13	chr6	142751469	142956698	-
	REV3L	3184	2716	11169903	11755306	1	NK Cells	46	48	0.81058	8.72731e-16	4.52121e-13	chr6	111299028	111483715	-
	AC007952.4	4369	5336	43575234	45389339	2	Monoctye DC	44	43	1.1725	5.63135e-15	4.5434e-13	chr17	19164209	19174436	-
	PRKCB	31126	29957	43575742	44702837	3	Monoctye DC	46	46	0.938218	3.22691e-15	4.60326e-13	chr16	23835983	24220611	+
	MAGI3	1457	1092	43605411	44731702	3	Monoctye DC	46	46	0.730621	3.30176e-15	4.68739e-13	chr1	113390515	113685923	+
	PARP8	24747	26822	24638089	24878484	3	CD8 T Cells	46	46	1.0733	9.87433e-16	4.77999e-13	chr5	50665899	50846519	+
	ST6GALNAC3	926	1222	43318469	40384375	3	CD4 T Cells	46	46	1.41552	1.16879e-15	4.861e-13	chr1	76074746	76634603	+
	SLC39A11	3676	3114	43603192	44729680	3	Monoctye DC	46	46	0.825794	3.53282e-15	4.99142e-13	chr17	72645949	73092712	-
	RASA3	10746	9879	43596122	44722915	3	Monoctye DC	46	46	0.89618	3.69657e-15	5.19791e-13	chr13	113977783	114132623	-
	NASP	6457	6896	33918922	41515502	1	B Cells	49	49	0.872587	3.90282e-15	5.26239e-13	chr1	45583846	45618904	+
	KCNAB2	6118	5421	43600750	44727373	3	Monoctye DC	46	46	0.863771	4.08475e-15	5.71652e-13	chr1	5990927	6101193	+
	IFI16	2822	2951	26861079	34615576	2	B Cells	44	45	0.81147	2.47855e-15	5.7179e-13	chr1	158999968	159055155	+
	IL6ST	7959	7309	43571644	45387366	2	Monoctye DC	44	43	0.881613	7.14089e-15	5.7456e-13	chr5	55935095	55995022	-
	MAML3	2816	2270	24660020	24903036	3	CD8 T Cells	46	46	0.79826	1.23099e-15	5.86288e-13	chr4	139716753	140154184	-
	DISC1	2325	3001	43577278	45391674	2	Monoctye DC	44	43	1.23914	7.34687e-15	5.89526e-13	chr1	231626790	232041272	+
	PCNX4	3574	3635	33921805	41518763	1	B Cells	49	49	0.830983	4.41293e-15	5.92315e-13	chr14	60091911	60169133	+
	LINC01115	24	116	24662812	24905190	3	CD8 T Cells	46	46	4.78628	1.26828e-15	5.94459e-13	chr2	739588	740164	-
	LINC01115	24	116	24662812	24905190	3	CD8 T Cells	46	46	4.78628	1.26828e-15	5.94459e-13	chr2	779840	868608	-
	MED13L	43032	41145	25488079	25752309	3	B Cells	46	46	0.946424	1.31561e-15	6.16647e-13	chr12	115957905	116277693	-
	EXT1	9146	9993	33916233	41512405	1	B Cells	49	49	0.892703	4.69132e-15	6.26833e-13	chr8	117794490	118111826	-
	ATP1B3	9365	9238	21305847	23594170	2	CD8 T Cells	44	45	0.89081	3.24831e-15	6.31049e-13	chr3	141876124	141926549	+
	AC006001.2	3932	4838	43575671	45389837	2	Monoctye DC	44	43	1.18122	7.88862e-15	6.31282e-13	NA	NA	NA	NA
	KIF13B	14740	13780	43592128	44719014	3	Monoctye DC	46	46	0.91134	4.60576e-15	6.41526e-13	chr8	29067278	29263124	-
	MAP3K8	15112	16944	33910267	41505454	1	B Cells	49	49	0.916086	5.16045e-15	6.86409e-13	chr10	30434021	30461833	+
	PRKCE	74651	94922	33850728	41427476	1	B Cells	49	49	1.0389	5.50833e-15	7.29397e-13	chr2	45651345	46187990	+
	NR3C1	15671	15883	21299541	23587525	2	CD8 T Cells	44	45	0.915273	3.78781e-15	7.31048e-13	chr5	143277931	143435512	-
	WHRN	7583	6828	43599285	44725966	3	Monoctye DC	46	46	0.877771	5.38467e-15	7.46497e-13	chr9	114402080	114505473	-
	IFRD1	6172	5606	11166915	11752416	1	NK Cells	46	48	0.86311	1.48024e-15	7.53621e-13	chr7	112422887	112481017	+
	USP3	11754	11579	15558383	17018924	3	NK Cells	43	46	0.900638	1.31825e-15	7.63264e-13	chr15	63504511	63594640	+
	WWOX	11418	12633	33913961	41509765	1	B Cells	49	49	0.90398	5.89978e-15	7.77744e-13	chr16	78099400	79212667	+
	MT-CO3	143517	156046	14061873	15749513	2	NK Cells	41	43	0.971077	7.44276e-16	7.84919e-13	chrM	9207	9990	+
	PIK3CB	22475	25134	43557128	45369541	2	Monoctye DC	44	43	1.07359	9.89283e-15	7.89528e-13	chr3	138652698	138834928	-
	PSME4	9732	11430	11163355	11746592	1	NK Cells	46	48	1.11605	1.6058e-15	8.03688e-13	chr2	53864069	53970993	-
	SLC9A1	1908	1739	27528328	32484017	1	Monoctye DC	49	49	0.772393	6.87136e-15	8.11618e-13	chr1	27098809	27166981	-
	TMEM117	4305	6472	26859596	34612055	2	B Cells	44	45	1.16661	3.5589e-15	8.14658e-13	chr12	43835967	44389762	+
	MAML2	19241	24470	27510995	32461286	1	Monoctye DC	49	49	1.07776	7.05054e-15	8.29464e-13	chr11	95976598	96343195	-
	KIF1B	7014	7265	27523222	32478491	1	Monoctye DC	49	49	0.877782	7.287e-15	8.5388e-13	chr1	10210570	10381603	+
	SESTD1	19341	21745	43560262	45372930	2	Monoctye DC	44	43	1.07934	1.07477e-14	8.55441e-13	chr2	179101678	179264832	-
	FARS2	1554	1391	19463287	23405480	1	CD8 T Cells	49	49	0.744361	1.34421e-15	8.62894e-13	chr6	5261044	5829192	+
	AC104041.1	625	462	19464216	23406409	1	CD8 T Cells	49	49	0.614709	1.39517e-15	8.76553e-13	NA	NA	NA	NA
	SSBP3	8889	10353	43570714	45384322	2	Monoctye DC	44	43	1.11813	1.11645e-14	8.86224e-13	chr1	54225433	54413479	-
	ZBTB20	53157	51716	43566014	44493838	1	CD4 T Cells	49	49	0.952659	3.99732e-15	9.07975e-13	chr3	114314500	115147288	-
	DIRC3	409	838	26863492	34617689	2	B Cells	44	45	1.58994	4.09207e-15	9.29498e-13	chr2	217284019	217756593	-
	AP1S3	11226	15932	26852675	34602595	2	B Cells	44	45	1.1013	4.12379e-15	9.29552e-13	chr2	223751686	223838027	-
	RNF144B	4380	4545	33920999	41517853	1	B Cells	49	49	0.847817	7.13606e-15	9.36536e-13	chr6	18387350	18468870	+
	RANBP2	19258	18529	43560345	45376146	2	Monoctye DC	44	43	0.923675	1.20452e-14	9.53572e-13	chr2	108719482	108785809	+
	RNF19A	20368	22441	43598803	44523113	1	CD4 T Cells	49	49	1.07886	4.2451e-15	9.56897e-13	chr8	100257060	100336218	-
	ST6GAL1	7626	11041	26856275	34607486	2	B Cells	44	45	1.1235	4.29287e-15	9.60336e-13	chr3	186930325	187078553	+
	TBC1D5	1810	2546	21313402	23600862	2	CD8 T Cells	44	45	1.27027	5.20555e-15	9.98148e-13	chr3	17157162	18444817	-
	AGPAT5	10661	12082	43608510	44533472	1	CD4 T Cells	49	49	1.10972	4.47436e-15	1.00094e-12	chr8	6708642	6761503	+
	MALAT1	451814	497743	13753576	15407816	2	NK Cells	41	43	0.983897	1.0013e-15	1.01957e-12	chr11	65497688	65506516	+
	KLRC3	392	229	21314820	23603179	2	CD8 T Cells	44	45	0.527551	5.36662e-15	1.02239e-12	chr12	10412315	10420595	-
	HELB	7415	7858	43311980	40377739	3	CD4 T Cells	46	46	1.13673	2.49726e-15	1.02419e-12	chr12	66302493	66343643	+
	APBA2	9923	11866	42503765	45641766	2	CD4 T Cells	45	45	1.11356	2.49719e-15	1.03858e-12	chr15	28884483	29118315	+
	PTPRC	68715	66872	43250680	40318725	3	CD4 T Cells	46	46	1.04388	2.59511e-15	1.04974e-12	chr1	198638457	198757476	+
	PABPC1	35738	34003	25495373	25759451	3	B Cells	46	46	0.941775	2.30085e-15	1.06159e-12	chr8	100685816	100722809	-
	STK38L	16813	19000	43562790	45375675	2	Monoctye DC	44	43	1.08489	1.38221e-14	1.09132e-12	chr12	27243968	27325959	+
	ATG7	7278	7561	27522958	32478195	1	Monoctye DC	49	49	0.880408	9.44272e-15	1.10211e-12	chr3	11272309	11557665	+
	PLEKHA2	12170	13700	43607001	44531854	1	CD4 T Cells	49	49	1.10231	5.10079e-15	1.13249e-12	chr8	38901235	38973912	+
	TNFAIP6	2505	2367	27527731	32483389	1	Monoctye DC	49	49	0.800769	9.76489e-15	1.13523e-12	chr2	151357592	151380046	+
	MYO9B	48970	47790	43557898	44685004	3	Monoctye DC	46	46	0.95134	8.32605e-15	1.14888e-12	chr19	17075777	17214537	+
	ZMIZ1	21771	20713	43585097	44712081	3	Monoctye DC	46	46	0.927456	8.42002e-15	1.15644e-12	chr10	79068966	79316519	+
	AC016831.7	10537	11946	43608634	44533608	1	CD4 T Cells	49	49	1.11014	5.30513e-15	1.16907e-12	NA	NA	NA	NA
	FAM241A	7079	8206	43612092	44537348	1	CD4 T Cells	49	49	1.1351	5.40508e-15	1.18227e-12	chr4	112145454	112195256	+
	HIVEP1	16007	15285	43563596	45379390	2	Monoctye DC	44	43	0.916714	1.51045e-14	1.18939e-12	chr6	12008762	12164999	+
	PKIA	2261	2193	33923118	41520205	1	B Cells	49	49	0.792465	9.20575e-15	1.20282e-12	chr8	78516340	78605267	+
	SNTB2	336	185	21314876	23603223	2	CD8 T Cells	44	45	0.497219	6.44848e-15	1.22062e-12	chr16	69187129	69309052	+
	TRAF5	1141	1598	43578462	45393077	2	Monoctye DC	44	43	1.34453	1.62798e-14	1.27853e-12	chr1	211326615	211374946	+
	PRPF4B	17252	17013	42496436	45636619	2	CD4 T Cells	45	45	0.918322	3.16645e-15	1.29864e-12	chr6	4021267	4064983	+
	LINC02432	397	254	27529839	32485502	1	Monoctye DC	49	49	0.542201	1.12995e-14	1.30849e-12	chr4	141302910	141357096	-
	LINC01473	1484	2135	21313728	23601273	2	CD8 T Cells	44	45	1.29921	7.0352e-15	1.31803e-12	chr2	186032884	186422432	-
	MON2	10026	9944	21305186	23593464	2	CD8 T Cells	44	45	0.895671	7.05236e-15	1.31803e-12	chr12	62466817	62600476	+
	RNF149	13609	16019	42500079	45637613	2	CD4 T Cells	45	45	1.09613	3.2816e-15	1.32743e-12	chr2	101271219	101308701	-
	GTF2B	7409	8004	33917970	41514394	1	B Cells	49	49	0.882653	1.03643e-14	1.34822e-12	chr1	88852633	88891944	-
	NR3C1	23161	21719	25507950	25771735	3	B Cells	46	46	0.928202	2.97141e-15	1.34989e-12	chr5	143277931	143435512	-
	SPOPL	5452	7650	33919927	41514748	1	B Cells	49	49	1.14643	1.06852e-14	1.38387e-12	chr2	138501770	138573547	+
	MIR181A1HG	23512	22807	43556091	45371868	2	Monoctye DC	44	43	0.93123	1.76961e-14	1.38607e-12	chr1	198777861	198937471	-
	CAMK2D	15944	17728	43603227	44527826	1	CD4 T Cells	49	49	1.08877	6.39136e-15	1.38772e-12	chr4	113418054	113761927	-
	PRCP	3825	3781	27526411	32481975	1	Monoctye DC	49	49	0.837707	1.21899e-14	1.40608e-12	chr11	82822936	82970584	-
	ATXN7L1	2072	2793	42511616	45650839	2	CD4 T Cells	45	45	1.25526	3.55026e-15	1.4167e-12	chr7	105604772	105876599	-
	PELI2	12236	13103	27518000	32472653	1	Monoctye DC	49	49	0.907503	1.23431e-14	1.4182e-12	chr14	56117814	56301524	+
	SFMBT2	19931	20102	43299464	40365495	3	CD4 T Cells	46	46	1.08185	3.56232e-15	1.42151e-12	chr10	7158624	7411488	-
	TUBB6	3089	2527	25528022	25790927	3	B Cells	46	46	0.809744	3.25959e-15	1.45837e-12	chr18	12307669	12344320	+
	ARID5B	2277	1987	21312935	23601421	2	CD8 T Cells	44	45	0.788043	7.98098e-15	1.4822e-12	chr10	61901684	62096944	+
	FAM193A	6674	5966	43600194	44726828	3	Monoctye DC	46	46	0.871417	1.12138e-14	1.53302e-12	chr4	2536647	2732573	+
	LINC02109	24	122	15570113	17030381	3	NK Cells	43	46	4.64744	2.70836e-15	1.53798e-12	chr5	28809331	29217115	+
	S100Z	392	250	27529844	32485506	1	Monoctye DC	49	49	0.540469	1.35482e-14	1.55064e-12	chr5	76850001	76921650	+
	TENT5A	2110	3202	33923269	41519196	1	B Cells	49	49	1.23988	1.20346e-14	1.55183e-12	chr6	81491439	81752774	-
	RASGEF1B	21367	21264	42492321	45632368	2	CD4 T Cells	45	45	0.926733	4.03415e-15	1.58833e-12	chr4	81426393	82044244	-
	TXK	7756	6967	43611415	44538587	1	CD4 T Cells	49	49	0.879592	7.52781e-15	1.62255e-12	chr4	48066393	48134250	-
	OXSR1	10539	13736	27519697	32472020	1	Monoctye DC	49	49	1.10453	1.44061e-14	1.64246e-12	chr3	38165089	38255484	+
	MT-ND5	44111	46929	24618725	24858377	3	CD8 T Cells	46	46	1.05353	3.57104e-15	1.64765e-12	chrM	12337	14148	+
	RGS3	2618	2337	14202772	15903222	2	NK Cells	41	43	0.797248	1.6806e-15	1.65421e-12	chr9	113444731	113597743	+
	PMAIP1	1698	2209	24661138	24903097	3	CD8 T Cells	46	46	1.28828	3.66516e-15	1.66505e-12	chr18	59899996	59904305	+
	XIST	11239	13343	42502449	45640289	2	CD4 T Cells	45	45	1.10555	4.28572e-15	1.66517e-12	chrX	73820649	73852723	-
	ZC3H6	5423	6391	43613748	44539163	1	CD4 T Cells	49	49	1.15399	7.91325e-15	1.69326e-12	chr2	112275597	112340063	+
	MAP3K2	45678	51299	27484558	32434457	1	Monoctye DC	49	49	0.951741	1.49104e-14	1.69342e-12	chr2	127298668	127388465	-
	FYB1	15225	14202	43603946	44531352	1	CD4 T Cells	49	49	0.913409	7.99146e-15	1.6977e-12	chr5	39105252	39274528	-
	HSPA8	2376	3049	43577227	45391626	2	Monoctye DC	44	43	1.23194	2.19412e-14	1.71403e-12	chr11	123057489	123063230	-
	BHLHE40	1166	1592	24661670	24903714	3	CD8 T Cells	46	46	1.35206	3.851e-15	1.72297e-12	chr3	4979437	4985323	+
	ABLIM1	56921	63947	42456767	45589685	2	CD4 T Cells	45	45	1.04617	4.50114e-15	1.72616e-12	chr10	114431113	114768061	-
	RAPGEF6	47256	53319	42466432	45600313	2	CD4 T Cells	45	45	1.0507	4.76453e-15	1.80374e-12	chr5	131423921	131635231	-
	RALGAPA2	3619	5161	19461222	23401710	1	CD8 T Cells	49	49	1.18591	2.93938e-15	1.80827e-12	chr20	20389530	20712644	-
	RAB3GAP2	8609	11750	33916770	41510648	1	B Cells	49	49	1.11513	1.4127e-14	1.81373e-12	chr1	220148293	220272453	-
	WDR44	4335	3812	43575268	45390863	2	Monoctye DC	44	43	0.844194	2.3704e-14	1.84685e-12	chrX	118346073	118449961	+
	CD93	2557	3257	43577046	45391418	2	Monoctye DC	44	43	1.22283	2.38843e-14	1.856e-12	chr20	23079360	23086324	-
[truncated: 21,966 more rows]
