# Supplementary material for: Evolving epigenomics of immune cells at single-nucleus resolution in children en route to type 1 diabetes
Source: Nat Commun. 2026 Feb 25;17:3168. doi: 10.1038/s41467-026-69923-x (PMC13046956; doi:10.1038/s41467-026-69923-x)
Supplement: Supplementary file 10 — Supplementary Data 6 [file 41467_2026_69923_MOESM10_ESM.xlsx]

## Sheet: Sheet1
Case vs Control Fisher's exact test (two-sided) p-values for ATAC peaks
peak = atac peak identifier of format <chrom>-<start>-<end>	CaseControl_mergedATAC
num_reads1 = # of reads for the peak, for Case cells for CellType at timepoint	peak	num_reads1	num_reads2	rest_reads1	rest_reads2	timepoint	CellType	indiv_group1	indiv_group2	FC	p_val	fdr_p_val	gene	pearson	reps
num_reads2 = # of reads for the peak, for the matched control cells for CellType at timepoint	chr12-114762633-114762994	672	266	81746653	83726297	3	Monoctye DC	46	46	0.386476	1.91978e-43	1.91553e-38	TBX3	0.932128	6
rest_reads1 = # of reads for all other peaks, for Case cells for CellType at timepoint	chr16-12416096-12416811	537	1088	71103774	71902435	2	Monoctye DC	45	44	2.00355	5.83186e-42	5.81897e-37	CPPED1	0.72001	15
rest_reads2 = # of reads for all other peaks, for the matched control cells for CellType at timepoint	chr8-8227158-8229265	2843	4329	48990805	56846087	1	Monoctye DC	49	49	1.31225	8.6051e-30	8.58609e-25	NA	NA	NA
timepoint, CellType = timepoint and CellType tested	chr17-36181556-36183963	678	1303	48992970	56849113	1	Monoctye DC	49	49	1.65623	1.62969e-27	8.13043e-23	CCL4	0.855038	16
indiv_group1 = # of distinct individuals (by genotype) detected among the Case cells	chr17-36181556-36183963	678	1303	48992970	56849113	1	Monoctye DC	49	49	1.65623	1.62969e-27	8.13043e-23	CCL4L2	0.728768	15
indiv_group2 = # of distinct individuals (by genotype) detected among the matched controls	chr17-36181556-36183963	678	1303	48992970	56849113	1	Monoctye DC	49	49	1.65623	1.62969e-27	8.13043e-23	CCL3	0.675181	14
FC = (num_reads1/rest_reads1)/(num_reads2/rest_reads2)	chr17-36181556-36183963	678	1303	48992970	56849113	1	Monoctye DC	49	49	1.65623	1.62969e-27	8.13043e-23	CCL5	0.62206	16
P_val = fisher test p value	chr17-36181556-36183963	678	1303	48992970	56849113	1	Monoctye DC	49	49	1.65623	1.62969e-27	8.13043e-23	TAF15	0.206174	17
fdr_p_val = fdr adjusted p value (using all the peaks for this Celltype and timepoint)	chr17-36181556-36183963	1048	1563	71103263	71901960	2	Monoctye DC	45	44	1.47484	9.70107e-23	4.83981e-18	CCL4	0.855038	16
Gene, pearson, reps = results from scATAC to RNA correlation	chr17-36181556-36183963	1048	1563	71103263	71901960	2	Monoctye DC	45	44	1.47484	9.70107e-23	4.83981e-18	CCL4L2	0.728768	15
	chr17-36181556-36183963	1048	1563	71103263	71901960	2	Monoctye DC	45	44	1.47484	9.70107e-23	4.83981e-18	CCL3	0.675181	14
	chr17-36181556-36183963	1048	1563	71103263	71901960	2	Monoctye DC	45	44	1.47484	9.70107e-23	4.83981e-18	CCL5	0.62206	16
	chr17-36181556-36183963	1048	1563	71103263	71901960	2	Monoctye DC	45	44	1.47484	9.70107e-23	4.83981e-18	TAF15	0.206174	17
	chr15-91469436-91470367	1534	2212	68734189	71629029	1	CD4 T Cells	49	49	1.38369	7.40087e-23	7.38452e-18	NA	NA	NA
	chr17-36188745-36189215	856	1492	48992792	56848924	1	Monoctye DC	49	49	1.50211	7.04609e-22	2.3435e-17	CCL4	0.741043	16
	chr17-36188745-36189215	856	1492	48992792	56848924	1	Monoctye DC	49	49	1.50211	7.04609e-22	2.3435e-17	CCL5	0.598436	16
	chr17-36188745-36189215	856	1492	48992792	56848924	1	Monoctye DC	49	49	1.50211	7.04609e-22	2.3435e-17	CCL3	0.54802	14
	chr17-36188745-36189215	856	1492	48992792	56848924	1	Monoctye DC	49	49	1.50211	7.04609e-22	2.3435e-17	CCL4L2	0.516219	15
	chr17-36188745-36189215	856	1492	48992792	56848924	1	Monoctye DC	49	49	1.50211	7.04609e-22	2.3435e-17	TAF15	0.0134483	17
	chr1-26200947-26201598	366	679	71103945	71902844	2	Monoctye DC	45	44	1.83457	1.12597e-21	3.74494e-17	NA	NA	NA
	chr17-36192407-36192621	565	1057	48993083	56849359	1	Monoctye DC	49	49	1.61225	1.07277e-20	2.67601e-16	CCL3	0.8662	14
	chr17-36192407-36192621	565	1057	48993083	56849359	1	Monoctye DC	49	49	1.61225	1.07277e-20	2.67601e-16	CCL4L2	0.813875	15
	chr17-36192407-36192621	565	1057	48993083	56849359	1	Monoctye DC	49	49	1.61225	1.07277e-20	2.67601e-16	TAF15	-0.0152914	17
	chr17-36196337-36197079	1586	2475	48992062	56847941	1	Monoctye DC	49	49	1.34486	1.62297e-20	3.23876e-16	CCL3	0.72225	14
	chr17-36196337-36197079	1586	2475	48992062	56847941	1	Monoctye DC	49	49	1.34486	1.62297e-20	3.23876e-16	CCL4	0.657583	15
	chr17-36196337-36197079	1586	2475	48992062	56847941	1	Monoctye DC	49	49	1.34486	1.62297e-20	3.23876e-16	CCL4L2	0.6474	15
	chr17-36196337-36197079	1586	2475	48992062	56847941	1	Monoctye DC	49	49	1.34486	1.62297e-20	3.23876e-16	TAF15	-0.391343	16
	chr18-79421954-79422543	952	598	71103359	71902925	2	Monoctye DC	45	44	0.621169	2.54932e-20	6.3592e-16	NA	NA	NA
	chr10-3330618-3331054	887	553	81746438	83726010	3	Monoctye DC	46	46	0.608712	1.86423e-20	9.30055e-16	NA	NA	NA
	chr8-12194522-12194996	467	791	71103844	71902732	2	Monoctye DC	45	44	1.67496	2.64242e-19	5.27317e-15	NA	NA	NA
	chr3-122646147-122646877	442	225	68735281	71631016	1	CD4 T Cells	49	49	0.488473	2.37536e-19	1.18506e-14	NA	NA	NA
	chr6-44820062-44820710	750	455	81746575	83726108	3	Monoctye DC	46	46	0.592325	3.60328e-19	1.19844e-14	NA	NA	NA
	chr7-63925291-63927157	4263	3309	64352432	61580228	3	CD4 T Cells	46	46	0.811167	1.36921e-19	1.36618e-14	NA	NA	NA
	chr12-114684073-114684700	465	245	81746860	83726318	3	Monoctye DC	46	46	0.514427	6.20529e-18	1.54789e-13	TBX3	0.119558	6
	chr3-156815873-156817950	4808	4104	81742517	83722459	3	Monoctye DC	46	46	0.833399	8.95313e-18	1.78667e-13	TIPARP	0.269766	16
	chr3-156815873-156817950	4808	4104	81742517	83722459	3	Monoctye DC	46	46	0.833399	8.95313e-18	1.78667e-13	LINC00886	0.093155	14
	chr8-8227158-8229265	2025	2890	22931275	25442875	2	NK Cells	42	43	1.28625	2.37675e-18	2.37149e-13	NA	NA	NA
	chr12-24951774-24952191	214	520	64238032	79328150	1	B Cells	49	49	1.96767	5.35827e-18	5.34642e-13	BCAT1	0.802227	14
	chr19-21492936-21493724	657	394	71103654	71903129	2	Monoctye DC	45	44	0.59303	9.42313e-17	1.34319e-12	LINC00664	0.7937	7
	chr8-102076792-102077102	45	164	71104266	71903359	2	Monoctye DC	45	44	3.60394	8.11947e-17	1.34319e-12	NA	NA	NA
	chr1-26200947-26201598	453	755	81746872	83725808	3	Monoctye DC	46	46	1.62727	1.06699e-16	1.77439e-12	NA	NA	NA
	chr4-184329761-184330353	1109	1548	71103202	71901975	2	Monoctye DC	45	44	1.38034	1.68817e-16	2.10555e-12	MIR3945HG	0.595125	13
	chr12-52566472-52567255	720	481	24382177	26591663	2	CD8 T Cells	44	45	0.612554	3.96079e-17	2.95496e-12	KRT86	0.922438	13
	chr4-8409239-8410004	1733	1400	24381164	26590744	2	CD8 T Cells	44	45	0.740733	5.92302e-17	2.95496e-12	NA	NA	NA
	chr7-3149849-3150447	1182	1029	64237064	79327641	1	B Cells	49	49	0.704955	2.21064e-16	7.35252e-12	SNX8	0.4675	13
	chr7-3149849-3150447	1182	1029	64237064	79327641	1	B Cells	49	49	0.704955	2.21064e-16	7.35252e-12	CARD11	0.320698	13
	chr9-128192657-128193248	658	500	64237588	79328170	1	B Cells	49	49	0.615329	1.96352e-16	7.35252e-12	SPTAN1	-0.717623	15
	chr9-128192657-128193248	658	500	64237588	79328170	1	B Cells	49	49	0.615329	1.96352e-16	7.35252e-12	ENG	0.699278	15
	chr7-63899576-63901387	2829	2140	64353866	61581397	3	CD4 T Cells	46	46	0.790515	1.74139e-16	8.6877e-12	NA	NA	NA
	chr8-11782879-11784118	1747	1325	71102564	71902198	2	Monoctye DC	45	44	0.750013	2.14021e-15	2.24603e-11	NA	NA	NA
	chr9-131697865-131698695	2259	1778	71102052	71901745	2	Monoctye DC	45	44	0.778326	2.25101e-15	2.24603e-11	NUP214	0.899268	15
	chr9-131697865-131698695	2259	1778	71102052	71901745	2	Monoctye DC	45	44	0.778326	2.25101e-15	2.24603e-11	RAPGEF1	0.773498	16
	chr9-131697865-131698695	2259	1778	71102052	71901745	2	Monoctye DC	45	44	0.778326	2.25101e-15	2.24603e-11	DDX31	-0.474107	14
	chr9-131697865-131698695	2259	1778	71102052	71901745	2	Monoctye DC	45	44	0.778326	2.25101e-15	2.24603e-11	MED27	-0.131794	16
	chr9-131697865-131698695	2259	1778	71102052	71901745	2	Monoctye DC	45	44	0.778326	2.25101e-15	2.24603e-11	PRRC2B	0.0999948	15
	chr3-195746921-195748298	1740	1406	48333472	52221630	2	CD4 T Cells	45	45	0.74789	4.88297e-16	4.87218e-11	NA	NA	NA
	chr10-9957391-9957603	116	269	71104195	71903254	2	Monoctye DC	45	44	2.29319	9.51947e-15	8.63494e-11	NA	NA	NA
	chr4-127781605-127783344	1514	1396	64236732	79327274	1	B Cells	49	49	0.74666	3.79053e-15	9.45539e-11	NA	NA	NA
	chr10-96670831-96671752	750	525	24382147	26591619	2	CD8 T Cells	44	45	0.641845	4.11926e-15	1.32413e-10	PIK3AP1	-0.0806834	16
	chr2-241762187-241764620	1146	882	24381751	26591262	2	CD8 T Cells	44	45	0.705693	5.30827e-15	1.32413e-10	SNED1	-0.584907	15
	chr2-241762187-241764620	1146	882	24381751	26591262	2	CD8 T Cells	44	45	0.705693	5.30827e-15	1.32413e-10	PASK	0.0391999	15
	chr11-10527141-10527581	213	76	64356482	61583461	3	CD4 T Cells	46	46	0.372875	4.65654e-15	1.54875e-10	NA	NA	NA
	chr5-163914764-163917086	6898	9625	64231348	79319045	1	B Cells	49	49	1.1299	8.2958e-15	1.65549e-10	NA	NA	NA
	chr8-687460-688570	949	1345	81746376	83725218	3	Monoctye DC	46	46	1.38378	1.35812e-14	1.93588e-10	NA	NA	NA
	chr8-95212931-95213453	263	118	71104048	71903405	2	Monoctye DC	45	44	0.443682	2.57124e-14	2.13796e-10	NA	NA	NA
	chr9-63859160-63860109	148	335	48335064	52222701	2	CD4 T Cells	45	45	2.095	7.887e-15	3.93478e-10	NA	NA	NA
	chr16-21518952-21520631	5707	8039	64232539	79320631	1	B Cells	49	49	1.14066	2.39252e-14	3.97871e-10	NA	NA	NA
	chr17-36181556-36183963	1576	2078	81745749	83724485	3	Monoctye DC	46	46	1.28736	3.27645e-14	4.08651e-10	CCL4	0.855038	16
	chr17-36181556-36183963	1576	2078	81745749	83724485	3	Monoctye DC	46	46	1.28736	3.27645e-14	4.08651e-10	CCL4L2	0.728768	15
	chr17-36181556-36183963	1576	2078	81745749	83724485	3	Monoctye DC	46	46	1.28736	3.27645e-14	4.08651e-10	CCL3	0.675181	14
	chr17-36181556-36183963	1576	2078	81745749	83724485	3	Monoctye DC	46	46	1.28736	3.27645e-14	4.08651e-10	CCL5	0.62206	16
	chr17-36181556-36183963	1576	2078	81745749	83724485	3	Monoctye DC	46	46	1.28736	3.27645e-14	4.08651e-10	TAF15	0.206174	17
	chr8-20282033-20282362	100	242	81747225	83726321	3	Monoctye DC	46	46	2.36279	4.04212e-14	4.48131e-10	NA	NA	NA
	chr8-8227158-8229265	4347	5129	71099964	71898394	2	Monoctye DC	45	44	1.16678	6.75449e-14	5.18428e-10	NA	NA	NA
	chr3-122646147-122646877	259	143	30013368	36820676	1	CD8 T Cells	49	49	0.450051	5.23788e-15	5.2263e-10	NA	NA	NA
	chr6-166258460-166259917	539	990	64237707	79327680	1	B Cells	49	49	1.48734	5.04856e-14	6.75646e-10	SFT2D1	0.493309	17
	chr9-63859160-63860109	222	495	64238024	79328175	1	B Cells	49	49	1.80558	5.41714e-14	6.75646e-10	NA	NA	NA
	chr1-234314990-234315709	975	669	37909741	38285332	3	CD8 T Cells	46	46	0.679428	8.13244e-15	8.11447e-10	NA	NA	NA
	chr13-30147954-30148887	960	723	24381937	26591421	2	CD8 T Cells	44	45	0.690556	4.0673e-14	8.11663e-10	HMGB1	0.473006	16
	chr17-36196337-36197079	2665	3266	71101646	71900257	2	Monoctye DC	45	44	1.21189	1.72969e-13	1.23276e-09	CCL3	0.72225	14
	chr17-36196337-36197079	2665	3266	71101646	71900257	2	Monoctye DC	45	44	1.21189	1.72969e-13	1.23276e-09	CCL4	0.657583	15
	chr17-36196337-36197079	2665	3266	71101646	71900257	2	Monoctye DC	45	44	1.21189	1.72969e-13	1.23276e-09	CCL4L2	0.6474	15
	chr17-36196337-36197079	2665	3266	71101646	71900257	2	Monoctye DC	45	44	1.21189	1.72969e-13	1.23276e-09	TAF15	-0.391343	16
	chr3-122646147-122646877	378	259	64237868	79328411	1	B Cells	49	49	0.554845	1.59354e-13	1.76669e-09	NA	NA	NA
	chr21-14063472-14064579	261	156	64237985	79328514	1	B Cells	49	49	0.484002	2.69476e-13	2.44437e-09	NA	NA	NA
	chr3-183212202-183212841	928	806	64237318	79327864	1	B Cells	49	49	0.703316	2.65275e-13	2.44437e-09	NA	NA	NA
	chr12-32051406-32051955	660	1096	48992988	56849320	1	Monoctye DC	49	49	1.43111	2.11834e-13	3.0707e-09	NA	NA	NA
	chr12-114762633-114762994	300	175	48993348	56850241	1	Monoctye DC	49	49	0.502716	2.15425e-13	3.0707e-09	TBX3	0.932128	6
	chr1-16903705-16905678	3444	3348	48990204	56847068	1	Monoctye DC	49	49	0.837777	3.3121e-13	4.13098e-09	CROCC	-0.0338485	15
	chr8-20251712-20252334	557	374	24382340	26591770	2	CD8 T Cells	44	45	0.615671	2.54041e-13	4.22466e-09	NA	NA	NA
	chr19-17001378-17002259	2461	2056	68733262	71629185	1	CD4 T Cells	49	49	0.801662	1.32229e-13	4.39789e-09	MYO9B	-0.585074	16
	chr3-42490039-42490617	1046	761	81746279	83725802	3	Monoctye DC	46	46	0.710335	5.37652e-13	5.36464e-09	NA	NA	NA
	chr20-1587930-1588934	513	787	81746812	83725776	3	Monoctye DC	46	46	1.49785	7.01272e-13	6.34753e-09	SIRPB1	0.780465	13
	chr8-128973279-128973678	812	563	81746513	83726000	3	Monoctye DC	46	46	0.676959	7.63391e-13	6.34753e-09	NA	NA	NA
	chr1-234314990-234315709	1445	1027	64355250	61582510	3	CD4 T Cells	46	46	0.742731	2.55802e-13	6.38093e-09	NA	NA	NA
	chr4-164512080-164512365	167	81	64238079	79328589	1	B Cells	49	49	0.392764	9.23089e-13	7.67541e-09	NA	NA	NA
	chr14-51138894-51139715	857	1190	71103454	71902333	2	Monoctye DC	45	44	1.37313	1.16699e-12	7.76276e-09	GNG2	-0.259528	12
	chr16-90057680-90058054	143	331	48993505	56850085	1	Monoctye DC	49	49	1.99479	8.69327e-13	9.63784e-09	NA	NA	NA
	chr1-26200947-26201598	934	1219	64355761	61582318	3	CD4 T Cells	46	46	1.36391	7.53103e-13	1.50288e-08	NA	NA	NA
	chr8-100809142-100810711	2503	2537	64235743	79326133	1	B Cells	49	49	0.820773	2.5158e-12	1.93095e-08	PABPC1	0.224515	17
	chr7-24755436-24757825	2667	2236	81744658	83724327	3	Monoctye DC	46	46	0.818576	2.75544e-12	2.11488e-08	NA	NA	NA
	chr7-63925291-63927157	3242	3371	64235004	79325299	1	B Cells	49	49	0.841994	2.98509e-12	2.1275e-08	NA	NA	NA
	chr2-37833495-37833724	104	235	81747221	83726328	3	Monoctye DC	46	46	2.2062	3.09614e-12	2.20664e-08	NA	NA	NA
	chr8-8227158-8229265	4254	5093	48719023	50107319	3	B Cells	46	46	1.16404	2.5304e-13	2.52481e-08	NA	NA	NA
	chr6-149488761-149489145	387	221	71103924	71903302	2	Monoctye DC	45	44	0.564712	5.36133e-12	3.34343e-08	NA	NA	NA
	chr2-240620971-240621852	1856	1825	64236390	79326845	1	B Cells	49	49	0.796248	5.13254e-12	3.41413e-08	NA	NA	NA
	chr11-10527141-10527581	197	109	64238049	79328561	1	B Cells	49	49	0.448047	6.41975e-12	4.00348e-08	NA	NA	NA
	chr2-177634418-177635128	785	678	64237461	79327992	1	B Cells	49	49	0.699397	8.74787e-12	5.13443e-08	NA	NA	NA
	chr7-63899576-63901387	2654	2263	68733069	71628978	1	CD4 T Cells	49	49	0.818208	2.16812e-12	5.40832e-08	NA	NA	NA
	chr11-10527141-10527581	127	51	30013500	36820768	1	CD8 T Cells	49	49	0.327334	1.27591e-12	6.36545e-08	NA	NA	NA
	chr2-113235146-113235758	777	539	71103534	71902984	2	Monoctye DC	45	44	0.685983	1.27252e-11	7.359e-08	PAX8-AS1	0.303231	16
	chr5-97078988-97079636	655	438	71103656	71903085	2	Monoctye DC	45	44	0.66127	1.32755e-11	7.359e-08	NA	NA	NA
	chr11-77418231-77418913	742	510	71103569	71903013	2	Monoctye DC	45	44	0.679692	1.5149e-11	7.95555e-08	NA	NA	NA
	chr7-102978306-102978583	357	204	81746968	83726359	3	Monoctye DC	46	46	0.55792	1.40463e-11	9.34352e-08	NA	NA	NA
	chr1-89608044-89608741	3843	4656	68731880	71626585	1	CD4 T Cells	49	49	1.16258	4.69524e-12	9.36974e-08	PKN2	0.282469	17
	chr22-49975569-49976955	2253	2277	64235993	79326393	1	B Cells	49	49	0.818399	1.71121e-11	9.48571e-08	NA	NA	NA
	chr7-99081307-99081774	102	26	48723175	50112386	3	B Cells	46	46	0.247836	2.00938e-12	1.00247e-07	NA	NA	NA
	chr20-25321427-25321787	144	57	24382753	26592087	2	CD8 T Cells	44	45	0.362948	8.81786e-12	1.25691e-07	CST7	0.775262	17
	chr20-25321427-25321787	144	57	24382753	26592087	2	CD8 T Cells	44	45	0.362948	8.81786e-12	1.25691e-07	APMAP	0.7079	17
	chr2-38075801-38077421	3536	3070	81743789	83723493	3	Monoctye DC	46	46	0.847689	2.12096e-11	1.32267e-07	CYP1B1	0.88372	14
	chr2-38075801-38077421	3536	3070	81743789	83723493	3	Monoctye DC	46	46	0.847689	2.12096e-11	1.32267e-07	SRSF7	-0.805149	17
	chr2-38075801-38077421	3536	3070	81743789	83723493	3	Monoctye DC	46	46	0.847689	2.12096e-11	1.32267e-07	CEBPZ	-0.77871	17
	chr2-38075801-38077421	3536	3070	81743789	83723493	3	Monoctye DC	46	46	0.847689	2.12096e-11	1.32267e-07	CDC42EP3	0.412347	16
	chr2-38075801-38077421	3536	3070	81743789	83723493	3	Monoctye DC	46	46	0.847689	2.12096e-11	1.32267e-07	PRKD3	0.0352911	16
	chr7-74643171-74643794	968	706	71103343	71902817	2	Monoctye DC	45	44	0.721232	3.20277e-11	1.59785e-07	NCF1	0.598968	16
	chr10-38526769-38529747	153	57	48723124	50112355	3	B Cells	46	46	0.362222	5.47033e-12	1.81941e-07	NA	NA	NA
	chr22-38176239-38176636	272	180	64237974	79328490	1	B Cells	49	49	0.535879	4.92739e-11	2.58763e-07	MAFF	0.860975	16
	chr22-38176239-38176636	272	180	64237974	79328490	1	B Cells	49	49	0.535879	4.92739e-11	2.58763e-07	SH3BP1	0.476939	17
	chr22-38176239-38176636	272	180	64237974	79328490	1	B Cells	49	49	0.535879	4.92739e-11	2.58763e-07	PLA2G6	0.468972	16
	chr22-38176239-38176636	272	180	64237974	79328490	1	B Cells	49	49	0.535879	4.92739e-11	2.58763e-07	LGALS1	0.44227	17
	chr22-38176239-38176636	272	180	64237974	79328490	1	B Cells	49	49	0.535879	4.92739e-11	2.58763e-07	APOBEC3A	0.380453	15
	chr22-38176239-38176636	272	180	64237974	79328490	1	B Cells	49	49	0.535879	4.92739e-11	2.58763e-07	LGALS2	0.374049	14
	chr22-38176239-38176636	272	180	64237974	79328490	1	B Cells	49	49	0.535879	4.92739e-11	2.58763e-07	CYTH4	0.215715	16
	chr22-38176239-38176636	272	180	64237974	79328490	1	B Cells	49	49	0.535879	4.92739e-11	2.58763e-07	CBX6	0.171974	17
	chr22-38176239-38176636	272	180	64237974	79328490	1	B Cells	49	49	0.535879	4.92739e-11	2.58763e-07	GGA1	0.134374	16
	chr21-45555346-45556262	1152	1504	71103159	71902019	2	Monoctye DC	45	44	1.29104	5.86588e-11	2.7871e-07	NA	NA	NA
	chr4-184267732-184268672	1184	919	68734539	71630322	1	CD4 T Cells	49	49	0.744807	1.71655e-11	2.85459e-07	NA	NA	NA
	chr16-78794590-78795190	189	90	24382708	26592054	2	CD8 T Cells	44	45	0.436629	2.43741e-11	3.04003e-07	MAF	0.698736	14
	chr21-45555346-45556262	1455	1873	81745870	83724690	3	Monoctye DC	46	46	1.25685	5.40134e-11	3.17024e-07	NA	NA	NA
	chr17-68234896-68235243	342	210	24382555	26591934	2	CD8 T Cells	44	45	0.563022	3.04394e-11	3.37469e-07	NA	NA	NA
	chr1-150789322-150789717	846	1147	71103465	71902376	2	Monoctye DC	45	44	1.34072	8.88067e-11	4.02775e-07	CTSS	0.933389	13
	chr1-150789322-150789717	846	1147	71103465	71902376	2	Monoctye DC	45	44	1.34072	8.88067e-11	4.02775e-07	ADAMTSL4	0.904157	13
	chr1-150789322-150789717	846	1147	71103465	71902376	2	Monoctye DC	45	44	1.34072	8.88067e-11	4.02775e-07	MCL1	0.739821	13
	chr1-150789322-150789717	846	1147	71103465	71902376	2	Monoctye DC	45	44	1.34072	8.88067e-11	4.02775e-07	ENSA	0.325776	13
	chr1-150789322-150789717	846	1147	71103465	71902376	2	Monoctye DC	45	44	1.34072	8.88067e-11	4.02775e-07	RPRD2	0.125985	13
	chr11-33690315-33690791	481	711	71103830	71902812	2	Monoctye DC	45	44	1.46174	9.36774e-11	4.06393e-07	ABTB2	0.535436	13
	chr7-63925291-63927157	2656	2259	81744669	83724304	3	Monoctye DC	46	46	0.830421	8.29865e-11	4.60017e-07	NA	NA	NA
	chr11-60251514-60251769	185	339	81747140	83726224	3	Monoctye DC	46	46	1.78911	1.01675e-10	5.33951e-07	NA	NA	NA
	chr1-119222369-119222635	188	108	37680262	48966185	2	B Cells	44	45	0.442064	5.52336e-12	5.51115e-07	NA	NA	NA
	chr11-10527141-10527581	266	142	68735457	71631099	1	CD4 T Cells	49	49	0.512256	4.45689e-11	5.55881e-07	NA	NA	NA
	chr7-63925291-63927157	3969	3552	68731754	71627689	1	CD4 T Cells	49	49	0.85876	4.43403e-11	5.55881e-07	NA	NA	NA
	chr4-10954505-10955218	365	545	64356330	61582992	3	CD4 T Cells	46	46	1.56039	3.48853e-11	5.80137e-07	HS3ST1	0.55137	13
	chr4-10954505-10955218	365	545	64356330	61582992	3	CD4 T Cells	46	46	1.56039	3.48853e-11	5.80137e-07	WDR1	-0.0756322	17
	chr1-26200947-26201598	667	1005	48334545	52222031	2	CD4 T Cells	45	45	1.39457	2.13975e-11	6.34875e-07	NA	NA	NA
	chr3-59978816-59979371	489	330	48334723	52222706	2	CD4 T Cells	45	45	0.624607	2.54512e-11	6.34875e-07	NA	NA	NA
	chr9-125513551-125513872	225	110	71104086	71903413	2	Monoctye DC	45	44	0.483455	1.53293e-10	6.37311e-07	NA	NA	NA
	chr5-8456975-8458370	901	1206	71103410	71902317	2	Monoctye DC	45	44	1.32364	1.63038e-10	6.5071e-07	NA	NA	NA
	chr17-81094843-81095188	1213	1565	71103098	71901958	2	Monoctye DC	45	44	1.27585	1.74288e-10	6.68857e-07	NA	NA	NA
	chr17-36192407-36192621	950	1262	71103361	71902261	2	Monoctye DC	45	44	1.31366	1.92868e-10	7.12746e-07	CCL3	0.8662	14
	chr17-36192407-36192621	950	1262	71103361	71902261	2	Monoctye DC	45	44	1.31366	1.92868e-10	7.12746e-07	CCL4L2	0.813875	15
	chr17-36192407-36192621	950	1262	71103361	71902261	2	Monoctye DC	45	44	1.31366	1.92868e-10	7.12746e-07	TAF15	-0.0152914	17
	chr4-176981319-176981802	258	135	71104053	71903388	2	Monoctye DC	45	44	0.51744	2.11256e-10	7.52819e-07	NA	NA	NA
	chr3-184459365-184459622	101	245	48993547	56850171	1	Monoctye DC	49	49	2.0905	9.45473e-11	9.43383e-07	NA	NA	NA
	chr9-128192657-128193248	1837	1508	81745488	83725055	3	Monoctye DC	46	46	0.801498	1.89508e-10	9.45447e-07	SPTAN1	-0.717623	15
	chr9-128192657-128193248	1837	1508	81745488	83725055	3	Monoctye DC	46	46	0.801498	1.89508e-10	9.45447e-07	ENG	0.699278	15
	chr17-49715036-49716260	1163	957	24381734	26591187	2	CD8 T Cells	44	45	0.754509	1.00413e-10	1.00191e-06	FAM117A	0.490799	17
	chr17-49715036-49716260	1163	957	24381734	26591187	2	CD8 T Cells	44	45	0.754509	1.00413e-10	1.00191e-06	ABI3	0.335905	14
	chr17-36066307-36067037	505	353	24382392	26591791	2	CD8 T Cells	44	45	0.640937	1.12311e-10	1.01876e-06	CCL5	0.950476	14
	chr17-36066307-36067037	505	353	24382392	26591791	2	CD8 T Cells	44	45	0.640937	1.12311e-10	1.01876e-06	SLFN12L	0.894333	13
	chr17-36066307-36067037	505	353	24382392	26591791	2	CD8 T Cells	44	45	0.640937	1.12311e-10	1.01876e-06	SLFN13	0.85549	13
	chr17-36066307-36067037	505	353	24382392	26591791	2	CD8 T Cells	44	45	0.640937	1.12311e-10	1.01876e-06	HEATR9	0.792188	8
	chr17-36066307-36067037	505	353	24382392	26591791	2	CD8 T Cells	44	45	0.640937	1.12311e-10	1.01876e-06	SLFN5	0.747795	13
	chr17-36066307-36067037	505	353	24382392	26591791	2	CD8 T Cells	44	45	0.640937	1.12311e-10	1.01876e-06	CCL4	0.4238	14
	chr3-119218694-119219457	239	483	64238007	79328187	1	B Cells	49	49	1.63649	2.1198e-10	1.05756e-06	NA	NA	NA
	chr12-32051406-32051955	1033	1354	71103278	71902169	2	Monoctye DC	45	44	1.29618	3.13e-10	1.07693e-06	NA	NA	NA
	chr8-29990660-29991322	356	226	24382541	26591918	2	CD8 T Cells	44	45	0.58209	1.30697e-10	1.08674e-06	DUSP4	0.676639	15
	chr14-106736958-106737344	173	82	24382724	26592062	2	CD8 T Cells	44	45	0.43461	1.42408e-10	1.09303e-06	NA	NA	NA
	chr10-17205865-17206805	1710	2570	64236536	79326100	1	B Cells	49	49	1.21703	2.58197e-10	1.17103e-06	NA	NA	NA
	chr16-17311740-17312361	810	1323	64237436	79327347	1	B Cells	49	49	1.32263	2.57019e-10	1.17103e-06	NA	NA	NA
	chr4-153487419-153489137	1453	1148	71102858	71902375	2	Monoctye DC	45	44	0.781308	3.79106e-10	1.26089e-06	NA	NA	NA
	chr16-89360986-89361337	845	762	64237401	79327908	1	B Cells	49	49	0.730234	3.30901e-10	1.43552e-06	NA	NA	NA
	chr2-36355293-36357823	2687	2802	64235559	79325868	1	B Cells	49	49	0.844431	4.18033e-10	1.71793e-06	CRIM1	0.801544	16
	chr3-195624830-195625336	739	652	64237507	79328018	1	B Cells	49	49	0.714441	4.30435e-10	1.71793e-06	NA	NA	NA
	chr12-114813046-114813569	433	272	71103878	71903251	2	Monoctye DC	45	44	0.621193	5.49386e-10	1.7683e-06	NA	NA	NA
	chr17-36210318-36211133	602	969	48993046	56849447	1	Monoctye DC	49	49	1.38718	1.9826e-10	1.79838e-06	CCL4	0.701716	15
	chr17-36210318-36211133	602	969	48993046	56849447	1	Monoctye DC	49	49	1.38718	1.9826e-10	1.79838e-06	CCL4L2	0.591546	15
	chr17-36210318-36211133	602	969	48993046	56849447	1	Monoctye DC	49	49	1.38718	1.9826e-10	1.79838e-06	CCL3	0.554749	14
	chr12-114684073-114684700	236	141	48993412	56850275	1	Monoctye DC	49	49	0.514889	2.16577e-10	1.80082e-06	TBX3	0.119558	6
	chr7-99081307-99081774	67	18	37680383	48966275	2	B Cells	44	45	0.206736	3.65525e-11	1.82359e-06	NA	NA	NA
	chr8-8227158-8229265	6243	8549	64232003	79320121	1	B Cells	49	49	1.10888	5.00004e-10	1.91884e-06	NA	NA	NA
	chr4-95548716-95549995	361	250	48993287	56850166	1	Monoctye DC	49	49	0.596814	2.61089e-10	2.00394e-06	UNC5C	-0.000997953	6
	chr19-2394071-2394918	543	452	64237703	79328218	1	B Cells	49	49	0.674066	5.54572e-10	2.04943e-06	NA	NA	NA
	chr12-113142011-113143106	2050	2087	64236196	79326583	1	B Cells	49	49	0.824389	5.80121e-10	2.06728e-06	SDS	0.815603	12
	chr12-113142011-113143106	2050	2087	64236196	79326583	1	B Cells	49	49	0.824389	5.80121e-10	2.06728e-06	RASAL1	0.692936	12
	chr12-113142011-113143106	2050	2087	64236196	79326583	1	B Cells	49	49	0.824389	5.80121e-10	2.06728e-06	SLC8B1	0.633738	14
	chr12-113142011-113143106	2050	2087	64236196	79326583	1	B Cells	49	49	0.824389	5.80121e-10	2.06728e-06	PLBD2	0.61243	15
	chr12-113142011-113143106	2050	2087	64236196	79326583	1	B Cells	49	49	0.824389	5.80121e-10	2.06728e-06	RPL6	-0.202202	16
	chrX-1660948-1662092	5293	6443	48329919	52216593	2	CD4 T Cells	45	45	1.12665	1.2622e-10	2.51882e-06	NA	NA	NA
	chr11-126917618-126918023	63	154	71104248	71903369	2	Monoctye DC	45	44	2.41727	8.82457e-10	2.75158e-06	NA	NA	NA
	chr11-87173218-87173941	188	95	24382709	26592049	2	CD8 T Cells	44	45	0.463338	3.87978e-10	2.76515e-06	NA	NA	NA
	chr17-15914325-15915084	1025	1529	48992623	56848887	1	Monoctye DC	49	49	1.28555	3.90901e-10	2.78598e-06	ADORA2B	0.930039	10
	chr17-15914325-15915084	1025	1529	48992623	56848887	1	Monoctye DC	49	49	1.28555	3.90901e-10	2.78598e-06	ZSWIM7	0.604877	14
	chr17-15914325-15915084	1025	1529	48992623	56848887	1	Monoctye DC	49	49	1.28555	3.90901e-10	2.78598e-06	PMP22	0.589797	11
	chr17-15914325-15915084	1025	1529	48992623	56848887	1	Monoctye DC	49	49	1.28555	3.90901e-10	2.78598e-06	TTC19	0.436226	14
	chr17-15914325-15915084	1025	1529	48992623	56848887	1	Monoctye DC	49	49	1.28555	3.90901e-10	2.78598e-06	UBB	-0.155001	15
	chr2-181305219-181305997	1120	1465	81746205	83725098	3	Monoctye DC	46	46	1.27711	6.28608e-10	2.98676e-06	NA	NA	NA
	chr6-105459043-105459457	304	187	24382593	26591957	2	CD8 T Cells	44	45	0.564027	4.70713e-10	3.13115e-06	NA	NA	NA
	chr5-373468-374114	1391	1112	81745934	83725451	3	Monoctye DC	46	46	0.780527	7.07726e-10	3.20983e-06	AHRR	0.47691	10
	chr1-26200947-26201598	226	394	48723051	50112018	3	B Cells	46	46	1.69504	1.36527e-10	3.40564e-06	NA	NA	NA
	chr15-90190775-90192289	3840	5392	64234406	79323278	1	B Cells	49	49	1.13706	1.10693e-09	3.80857e-06	SEMA4B	0.721694	14
	chr15-90190775-90192289	3840	5392	64234406	79323278	1	B Cells	49	49	1.13706	1.10693e-09	3.80857e-06	CRTC3	-0.55009	16
	chr15-90190775-90192289	3840	5392	64234406	79323278	1	B Cells	49	49	1.13706	1.10693e-09	3.80857e-06	NGRN	0.384037	16
	chr6-21438214-21439211	879	1408	64237367	79327262	1	B Cells	49	49	1.29711	1.16562e-09	3.87681e-06	NA	NA	NA
	chr9-109974024-109974746	1357	1072	71102954	71902451	2	Monoctye DC	45	44	0.781197	1.41519e-09	4.27896e-06	PALM2-AKAP2	0.845902	15
	chr10-1359162-1359814	725	529	68734998	71630712	1	CD4 T Cells	49	49	0.700161	3.90529e-10	4.32962e-06	ADARB2	0.454056	11
	chr11-6932106-6932480	653	467	68735070	71630774	1	CD4 T Cells	49	49	0.686252	4.54335e-10	4.53331e-06	ZNF215	0.640555	10
	chr12-70049676-70050454	503	359	24382394	26591785	2	CD8 T Cells	44	45	0.654423	7.33474e-10	4.55694e-06	CNOT2	0.691929	17
	chr8-141157052-141157418	239	136	24382658	26592008	2	CD8 T Cells	44	45	0.521763	7.76395e-10	4.55694e-06	DENND3	0.579766	14
	chr9-63859160-63860109	116	296	37680334	48965997	2	B Cells	44	45	1.9636	1.49731e-10	4.98001e-06	NA	NA	NA
	chr2-134683525-134684030	1529	1241	81745796	83725322	3	Monoctye DC	46	46	0.792455	1.1491e-09	4.98502e-06	TMEM163	0.523702	13
	chr21-15222613-15223075	1707	2129	81745618	83724434	3	Monoctye DC	46	46	1.21773	1.23491e-09	5.13409e-06	NRIP1	0.864897	13
	chr21-15222613-15223075	1707	2129	81745618	83724434	3	Monoctye DC	46	46	1.21773	1.23491e-09	5.13409e-06	SAMSN1	0.785159	14
	chr20-62727559-62728716	1995	1652	71102316	71901871	2	Monoctye DC	45	44	0.818866	1.79311e-09	5.26219e-06	NTSR1	0.942261	9
	chr20-62727559-62728716	1995	1652	71102316	71901871	2	Monoctye DC	45	44	0.818866	1.79311e-09	5.26219e-06	RPS21	-0.762441	17
	chr20-62727559-62728716	1995	1652	71102316	71901871	2	Monoctye DC	45	44	0.818866	1.79311e-09	5.26219e-06	SS18L1	0.669304	15
	chr1-43348466-43349733	1121	1113	37679329	48965180	2	B Cells	44	45	0.764026	2.20105e-10	5.49047e-06	NA	NA	NA
	chr19-56838046-56840093	960	766	48334252	52222270	2	CD4 T Cells	45	45	0.738515	3.52673e-10	5.86489e-06	PEG3	0.632028	10
	chr19-56838046-56840093	960	766	48334252	52222270	2	CD4 T Cells	45	45	0.738515	3.52673e-10	5.86489e-06	ZNF787	0.569672	16
	chr13-51153742-51154583	1670	2056	71102641	71901467	2	Monoctye DC	45	44	1.21745	2.17779e-09	6.03605e-06	FAM124A	0.765928	9
	chr13-51153742-51154583	1670	2056	71102641	71901467	2	Monoctye DC	45	44	1.21745	2.17779e-09	6.03605e-06	INTS6	-0.693355	13
	chr13-51153742-51154583	1670	2056	71102641	71901467	2	Monoctye DC	45	44	1.21745	2.17779e-09	6.03605e-06	WDFY2	0.68268	13
	chr13-51153742-51154583	1670	2056	71102641	71901467	2	Monoctye DC	45	44	1.21745	2.17779e-09	6.03605e-06	RNASEH2B	0.205658	14
	chr19-5176551-5177152	499	714	71103812	71902809	2	Monoctye DC	45	44	1.41496	2.1587e-09	6.03605e-06	NA	NA	NA
	chr12-128810092-128811037	669	546	48992979	56849870	1	Monoctye DC	49	49	0.703352	9.7697e-10	6.49874e-06	SLC15A4	0.625309	15
	chr10-128102772-128103985	1497	1232	68734226	71630009	1	CD4 T Cells	49	49	0.789712	7.64976e-10	6.61127e-06	NA	NA	NA
	chr12-3727913-3729102	1545	1276	68734178	71629965	1	CD4 T Cells	49	49	0.792505	7.9511e-10	6.61127e-06	CCND2	0.588665	16
	chr11-10527141-10527581	129	49	48723148	50112363	3	B Cells	46	46	0.369316	4.02551e-10	6.69435e-06	NA	NA	NA
	chr3-195746921-195748298	1263	996	48722014	50111416	3	B Cells	46	46	0.766738	3.40257e-10	6.69435e-06	NA	NA	NA
	chr19-21492936-21493724	649	462	81746676	83726101	3	Monoctye DC	46	46	0.695036	1.80171e-09	6.91435e-06	LINC00664	0.7937	7
	chr8-38527314-38528484	3851	3424	81743474	83723139	3	Monoctye DC	46	46	0.868102	1.77127e-09	6.91435e-06	ADAM9	0.808668	14
	chr8-38527314-38528484	3851	3424	81743474	83723139	3	Monoctye DC	46	46	0.868102	1.77127e-09	6.91435e-06	ADAM32	0.693458	10
	chr8-38527314-38528484	3851	3424	81743474	83723139	3	Monoctye DC	46	46	0.868102	1.77127e-09	6.91435e-06	RAB11FIP1	0.649696	14
	chr8-38527314-38528484	3851	3424	81743474	83723139	3	Monoctye DC	46	46	0.868102	1.77127e-09	6.91435e-06	C8orf86	0.508856	6
	chr8-38527314-38528484	3851	3424	81743474	83723139	3	Monoctye DC	46	46	0.868102	1.77127e-09	6.91435e-06	FGFR1	0.394153	14
	chr8-38527314-38528484	3851	3424	81743474	83723139	3	Monoctye DC	46	46	0.868102	1.77127e-09	6.91435e-06	DDHD2	-0.321671	15
	chr8-38527314-38528484	3851	3424	81743474	83723139	3	Monoctye DC	46	46	0.868102	1.77127e-09	6.91435e-06	PLEKHA2	-0.0216043	14
	chr1-21439619-21441018	1676	2132	68734047	71629109	1	CD4 T Cells	49	49	1.22066	9.62539e-10	7.05616e-06	NA	NA	NA
	chr1-243101093-243101982	437	662	68735286	71630579	1	CD4 T Cells	49	49	1.45364	9.90051e-10	7.05616e-06	NA	NA	NA
	chr3-129491633-129492081	318	187	71103993	71903336	2	Monoctye DC	45	44	0.581514	2.64439e-09	7.13121e-06	NA	NA	NA
	chr21-45874845-45875380	807	592	71103504	71902931	2	Monoctye DC	45	44	0.725427	2.72221e-09	7.14788e-06	SLC19A1	0.87434	14
	chr1-43348466-43349733	1550	1260	48721727	50111152	3	B Cells	46	46	0.790369	5.17895e-10	7.38214e-06	NA	NA	NA
	chr6-32664773-32665186	722	645	64237524	79328025	1	B Cells	49	49	0.723413	2.39371e-09	7.70459e-06	RPS18	-0.549237	17
	chr10-114034575-114035112	54	162	64238192	79328508	1	B Cells	49	49	2.42932	2.49635e-09	7.78387e-06	NA	NA	NA
	chr20-32407117-32407725	1109	908	48334103	52222128	2	CD4 T Cells	45	45	0.757802	5.50453e-10	7.84623e-06	HCK	-0.810208	14
	chr15-85424100-85424470	427	280	68735296	71630961	1	CD4 T Cells	49	49	0.629231	1.19855e-09	7.97266e-06	NA	NA	NA
	chr2-8346063-8346599	190	100	24382707	26592044	2	CD8 T Cells	44	45	0.48259	1.45619e-09	8.07208e-06	LINC00299	0.863167	10
	chr5-96078971-96079339	260	417	71104051	71903106	2	Monoctye DC	45	44	1.58602	3.57368e-09	9.14303e-06	NA	NA	NA
	chr1-120850275-120851359	2450	2102	81744875	83724461	3	Monoctye DC	46	46	0.837678	2.48694e-09	9.19053e-06	NA	NA	NA
	chr2-88169875-88170848	347	633	64237899	79328037	1	B Cells	49	49	1.47719	3.11407e-09	9.41573e-06	NA	NA	NA
	chr18-6413688-6415310	1543	1247	71102768	71902276	2	Monoctye DC	45	44	0.799183	3.77559e-09	9.41811e-06	L3MBTL4	0.875732	14
	chr21-14063472-14064579	180	86	71104131	71903437	2	Monoctye DC	45	44	0.472467	4.00166e-09	9.73857e-06	NA	NA	NA
	chr16-75478082-75478399	910	692	81746415	83725871	3	Monoctye DC	46	46	0.742463	3.01853e-09	1.03857e-05	ZNRF1	0.484243	14
	chr8-2126264-2127499	1435	1163	81745890	83725400	3	Monoctye DC	46	46	0.791294	2.99323e-09	1.03857e-05	NA	NA	NA
	chr12-94704484-94704746	104	39	24382793	26592105	2	CD8 T Cells	44	45	0.343845	2.19698e-09	1.15375e-05	NA	NA	NA
	chr2-230318336-230319681	1822	2121	64354873	61581416	3	CD4 T Cells	46	46	1.21653	8.38687e-10	1.19548e-05	NA	NA	NA
	chr5-124951696-124952411	470	813	64237776	79327857	1	B Cells	49	49	1.40074	4.12518e-09	1.21061e-05	NA	NA	NA
	chr6-158284157-158284917	153	79	48993495	56850337	1	Monoctye DC	49	49	0.444981	2.00681e-09	1.25149e-05	NA	NA	NA
	chr7-102978306-102978583	232	144	48993416	56850272	1	Monoctye DC	49	49	0.53491	2.13297e-09	1.25192e-05	NA	NA	NA
	chr19-55519247-55520244	900	1177	71103411	71902346	2	Monoctye DC	45	44	1.29324	5.81089e-09	1.36039e-05	NA	NA	NA
	chrX-989787-990532	690	496	71103621	71903027	2	Monoctye DC	45	44	0.710851	5.86264e-09	1.36039e-05	NA	NA	NA
	chr7-2099606-2099930	403	678	48993245	56849738	1	Monoctye DC	49	49	1.44988	2.47886e-09	1.3741e-05	SNX8	0.578929	14
	chr5-67998689-67999288	1716	2126	81745609	83724437	3	Monoctye DC	46	46	1.20964	4.1843e-09	1.39168e-05	NA	NA	NA
	chr1-159076342-159077763	953	781	24381944	26591363	2	CD8 T Cells	44	45	0.751433	3.16471e-09	1.57886e-05	AIM2	0.50348	10
	chr4-184329761-184330353	802	1217	48992846	56849199	1	Monoctye DC	49	49	1.30774	3.17317e-09	1.63937e-05	MIR3945HG	0.595125	13
	chr6-155170846-155171794	608	957	48993040	56849459	1	Monoctye DC	49	49	1.35648	3.28599e-09	1.63937e-05	NA	NA	NA
	chr15-83164734-83165335	219	138	30013408	36820681	1	CD8 T Cells	49	49	0.513641	4.94943e-10	1.64616e-05	NA	NA	NA
	chr15-85407592-85408695	2133	3101	64236113	79325569	1	B Cells	49	49	1.17727	6.13225e-09	1.69964e-05	NA	NA	NA
	chr7-63899576-63901387	2147	2223	64236099	79326447	1	B Cells	49	49	0.838438	6.09335e-09	1.69964e-05	NA	NA	NA
	chr13-30870164-30870912	1981	2387	71102330	71901136	2	Monoctye DC	45	44	1.19155	8.00077e-09	1.74241e-05	B3GLCT	-0.768371	13
	chr13-30870164-30870912	1981	2387	71102330	71901136	2	Monoctye DC	45	44	1.19155	8.00077e-09	1.74241e-05	ALOX5AP	0.599145	14
	chr13-30870164-30870912	1981	2387	71102330	71901136	2	Monoctye DC	45	44	1.19155	8.00077e-09	1.74241e-05	HSPH1	-0.553698	14
	chr13-30870164-30870912	1981	2387	71102330	71901136	2	Monoctye DC	45	44	1.19155	8.00077e-09	1.74241e-05	HMGB1	-0.0728704	15
	chr21-43352606-43353067	760	558	71103551	71902965	2	Monoctye DC	45	44	0.72605	8.03283e-09	1.74241e-05	NA	NA	NA
	chr3-71225957-71227602	907	685	71103404	71902838	2	Monoctye DC	45	44	0.746843	7.72718e-09	1.74241e-05	NA	NA	NA
	chr1-85027023-85027930	366	247	24382531	26591897	2	CD8 T Cells	44	45	0.618796	3.97309e-09	1.80196e-05	MCOLN2	0.247001	14
	chr10-62631874-62632937	513	376	24382384	26591768	2	CD8 T Cells	44	45	0.672051	3.84527e-09	1.80196e-05	EGR2	0.472351	15
	chr20-45419562-45419916	507	863	64237739	79327807	1	B Cells	49	49	1.37837	6.77016e-09	1.82573e-05	CD40	0.530681	14
	chr20-45419562-45419916	507	863	64237739	79327807	1	B Cells	49	49	1.37837	6.77016e-09	1.82573e-05	PIGT	0.314462	17
	chr10-95831987-95832754	387	586	37910329	38285415	3	CD8 T Cells	46	46	1.49937	4.4296e-10	2.0046e-05	PDLIM1	0.414255	16
	chr10-95831987-95832754	387	586	37910329	38285415	3	CD8 T Cells	46	46	1.49937	4.4296e-10	2.0046e-05	BLNK	0.223886	12
	chr4-1330734-1331230	608	852	37910108	38285149	3	CD8 T Cells	46	46	1.38758	6.02711e-10	2.0046e-05	NA	NA	NA
	chr17-46192524-46194373	4159	4027	30697910	34208455	3	NK Cells	43	46	0.868912	2.07002e-10	2.06544e-05	NA	NA	NA
	chrX-155768488-155768743	155	82	48993493	56850334	1	Monoctye DC	49	49	0.45592	4.43386e-09	2.10669e-05	NA	NA	NA
	chr20-57604582-57605524	530	392	24382367	26591752	2	CD8 T Cells	44	45	0.678176	4.86805e-09	2.11187e-05	ZBP1	0.561012	14
	chr2-144505395-144505771	344	229	24382553	26591915	2	CD8 T Cells	44	45	0.610392	5.26211e-09	2.1877e-05	NA	NA	NA
	chr16-14974359-14976045	4163	5778	64234083	79322892	1	B Cells	49	49	1.12392	8.39261e-09	2.2037e-05	NA	NA	NA
	chr19-12872799-12873604	1325	1122	48333887	52221914	2	CD4 T Cells	45	45	0.783752	1.7995e-09	2.2444e-05	NA	NA	NA
	chr1-161611833-161613001	1251	1593	81746074	83724970	3	Monoctye DC	46	46	1.24328	7.44366e-09	2.34686e-05	NA	NA	NA
	chr3-138347306-138348868	3324	3902	81744001	83722661	3	Monoctye DC	46	46	1.14614	7.52657e-09	2.34686e-05	MRAS	0.875922	11
	chr3-138347306-138348868	3324	3902	81744001	83722661	3	Monoctye DC	46	46	1.14614	7.52657e-09	2.34686e-05	PIK3CB	0.833772	14
	chr3-138347306-138348868	3324	3902	81744001	83722661	3	Monoctye DC	46	46	1.14614	7.52657e-09	2.34686e-05	ARMC8	-8.30691e-05	15
	chr16-21501149-21503306	6821	7837	68728902	71623404	1	CD4 T Cells	49	49	1.10251	3.81942e-09	2.38186e-05	NA	NA	NA
	chr6-105646079-105646843	586	444	24382311	26591700	2	CD8 T Cells	44	45	0.694732	6.07342e-09	2.424e-05	NA	NA	NA
	chr1-16903705-16905678	7101	6122	64349594	61577415	3	CD4 T Cells	46	46	0.900955	2.15134e-09	2.4437e-05	CROCC	-0.0338485	15
	chr16-14974359-14976045	4714	5091	64351981	61578446	3	CD4 T Cells	46	46	1.12861	2.2042e-09	2.4437e-05	NA	NA	NA
	chr6-18160904-18161429	936	721	81746389	83725842	3	Monoctye DC	46	46	0.75209	8.50575e-09	2.5718e-05	NA	NA	NA
	chr10-17216090-17217005	464	798	64237782	79327872	1	B Cells	49	49	1.39267	1.00879e-08	2.58093e-05	VIM	0.657383	17
	chr12-124423833-124424175	170	88	24382727	26592056	2	CD8 T Cells	44	45	0.474641	6.86303e-09	2.63379e-05	NA	NA	NA
	chrX-989787-990532	848	622	37909868	38285379	3	CD8 T Cells	46	46	0.726301	1.14084e-09	2.84579e-05	NA	NA	NA
	chr14-72810042-72810602	536	341	64356159	61583196	3	CD4 T Cells	46	46	0.664842	3.02726e-09	3.02057e-05	NA	NA	NA
	chr3-12148258-12148517	189	325	81747136	83726238	3	Monoctye DC	46	46	1.67893	1.0653e-08	3.02178e-05	NA	NA	NA
	chr6-149488761-149489145	485	331	81746840	83726232	3	Monoctye DC	46	46	0.666341	1.03573e-08	3.02178e-05	NA	NA	NA
	chr7-27142896-27143918	1457	1194	81745868	83725369	3	Monoctye DC	46	46	0.80012	1.09025e-08	3.02178e-05	HOXA5	0.842535	14
	chr7-27142896-27143918	1457	1194	81745868	83725369	3	Monoctye DC	46	46	0.80012	1.09025e-08	3.02178e-05	HOXA3	0.822142	11
	chr1-9275146-9275966	2193	1877	81745132	83724686	3	Monoctye DC	46	46	0.835672	1.13189e-08	3.0524e-05	KIF1B	0.831072	16
	chr1-9275146-9275966	2193	1877	81745132	83724686	3	Monoctye DC	46	46	0.835672	1.13189e-08	3.0524e-05	RERE	-0.0754002	16
	chr1-9275146-9275966	2193	1877	81745132	83724686	3	Monoctye DC	46	46	0.835672	1.13189e-08	3.0524e-05	SPSB1	-0.0653919	15
	chr7-108454631-108456782	534	802	24382363	26591342	2	CD8 T Cells	44	45	1.3771	8.31339e-09	3.07223e-05	NRCAM	0.740833	12
	chrX-989787-990532	1888	1472	64354807	61582065	3	CD4 T Cells	46	46	0.81477	3.50423e-09	3.17862e-05	NA	NA	NA
	chr8-102076792-102077102	70	178	48993578	56850238	1	Monoctye DC	49	49	2.19143	7.01872e-09	3.18328e-05	NA	NA	NA
	chr8-73867360-73868684	272	170	24382625	26591974	2	CD8 T Cells	44	45	0.573076	9.04339e-09	3.22264e-05	NA	NA	NA
	chr16-12416096-12416811	633	984	48993015	56849432	1	Monoctye DC	49	49	1.33967	7.92584e-09	3.4384e-05	CPPED1	0.72001	15
	chr3-106068545-106069066	224	131	24382673	26592013	2	CD8 T Cells	44	45	0.536235	1.0186e-08	3.50466e-05	CBLB	0.834464	13
	chr12-22409207-22410650	747	595	24382150	26591549	2	CD8 T Cells	44	45	0.730345	1.05401e-08	3.50561e-05	ST8SIA1	0.747382	14
	chr20-49676515-49677297	338	227	24382559	26591917	2	CD8 T Cells	44	45	0.615802	1.14894e-08	3.69806e-05	PREX1	0.656946	17
	chr10-1240326-1241136	481	332	68735242	71630909	1	CD4 T Cells	49	49	0.662328	6.36311e-09	3.73473e-05	NA	NA	NA
	chr2-54574358-54575066	2424	3476	64235822	79325194	1	B Cells	49	49	1.16121	1.53059e-08	3.81801e-05	CCDC88A	-0.886616	16
	chr2-54574358-54575066	2424	3476	64235822	79325194	1	B Cells	49	49	1.16121	1.53059e-08	3.81801e-05	SPTBN1	0.537094	16
	chr3-184459365-184459622	137	250	71104174	71903273	2	Monoctye DC	45	44	1.80453	1.81075e-08	3.84415e-05	NA	NA	NA
	chr10-13117536-13118749	397	321	64237849	79328349	1	B Cells	49	49	0.654754	1.61858e-08	3.93903e-05	NA	NA	NA
	chr17-36188745-36189215	1291	1610	71103020	71901913	2	Monoctye DC	45	44	1.23323	1.99915e-08	4.1557e-05	CCL4	0.741043	16
	chr17-36188745-36189215	1291	1610	71103020	71901913	2	Monoctye DC	45	44	1.23323	1.99915e-08	4.1557e-05	CCL5	0.598436	16
	chr17-36188745-36189215	1291	1610	71103020	71901913	2	Monoctye DC	45	44	1.23323	1.99915e-08	4.1557e-05	CCL3	0.54802	14
	chr17-36188745-36189215	1291	1610	71103020	71901913	2	Monoctye DC	45	44	1.23323	1.99915e-08	4.1557e-05	CCL4L2	0.516219	15
	chr17-36188745-36189215	1291	1610	71103020	71901913	2	Monoctye DC	45	44	1.23323	1.99915e-08	4.1557e-05	TAF15	0.0134483	17
	chr15-50134338-50135569	1999	2395	71102312	71901128	2	Monoctye DC	45	44	1.18478	2.14239e-08	4.36256e-05	TRPM7	-0.574223	15
	chr15-50134338-50135569	1999	2395	71102312	71901128	2	Monoctye DC	45	44	1.18478	2.14239e-08	4.36256e-05	ATP8B4	0.479417	14
	chr15-50134338-50135569	1999	2395	71102312	71901128	2	Monoctye DC	45	44	1.18478	2.14239e-08	4.36256e-05	GABPB1	0.0364116	15
	chr12-132189080-132189974	3076	2717	81744249	83723846	3	Monoctye DC	46	46	0.86241	1.84476e-08	4.7197e-05	NA	NA	NA
	chr8-102076792-102077102	133	247	81747192	83726316	3	Monoctye DC	46	46	1.81324	1.81422e-08	4.7197e-05	NA	NA	NA
	chr1-17140971-17142123	2074	1750	71102237	71901773	2	Monoctye DC	45	44	0.834401	2.37026e-08	4.73004e-05	RCC2	0.820564	14
	chr1-17140971-17142123	2074	1750	71102237	71901773	2	Monoctye DC	45	44	0.834401	2.37026e-08	4.73004e-05	ARHGEF10L	0.729352	11
	chr1-17140971-17142123	2074	1750	71102237	71901773	2	Monoctye DC	45	44	0.834401	2.37026e-08	4.73004e-05	CROCC	-0.154218	13
	chr1-25267558-25268315	612	1006	64237634	79327664	1	B Cells	49	49	1.3311	2.03846e-08	4.84275e-05	NA	NA	NA
	chr8-2181890-2183327	772	575	71103539	71902948	2	Monoctye DC	45	44	0.73654	2.57293e-08	5.03381e-05	NA	NA	NA
	chr19-21593947-21594978	1966	1671	81745359	83724892	3	Monoctye DC	46	46	0.829857	2.03855e-08	5.08511e-05	NA	NA	NA
	chr12-68119284-68120203	458	333	24382439	26591811	2	CD8 T Cells	44	45	0.66667	1.68548e-08	5.25547e-05	IFNG	0.910704	14
	chr17-36198899-36199398	858	1278	48992790	56849138	1	Monoctye DC	49	49	1.28366	1.26475e-08	5.25816e-05	CCL4	0.834403	14
	chr17-36198899-36199398	858	1278	48992790	56849138	1	Monoctye DC	49	49	1.28366	1.26475e-08	5.25816e-05	CCL3	0.830683	14
	chr17-36198899-36199398	858	1278	48992790	56849138	1	Monoctye DC	49	49	1.28366	1.26475e-08	5.25816e-05	CCL4L2	0.802088	15
	chr17-36198899-36199398	858	1278	48992790	56849138	1	Monoctye DC	49	49	1.28366	1.26475e-08	5.25816e-05	TAF15	-0.373208	15
	chr9-96436157-96436638	233	140	24382664	26592004	2	CD8 T Cells	44	45	0.55094	1.74051e-08	5.25961e-05	NA	NA	NA
	chr9-136316170-136316876	625	485	24382272	26591659	2	CD8 T Cells	44	45	0.711531	1.79223e-08	5.25961e-05	CLIC3	0.790489	15
	chr9-136316170-136316876	625	485	24382272	26591659	2	CD8 T Cells	44	45	0.711531	1.79223e-08	5.25961e-05	ABCA2	0.766068	15
	chr1-10524731-10525745	562	428	24382335	26591716	2	CD8 T Cells	44	45	0.698296	1.99178e-08	5.45726e-05	NA	NA	NA
	chr12-10303941-10304478	322	215	24382575	26591929	2	CD8 T Cells	44	45	0.61223	2.16208e-08	5.45726e-05	KLRD1	0.968345	12
	chr12-10303941-10304478	322	215	24382575	26591929	2	CD8 T Cells	44	45	0.61223	2.16208e-08	5.45726e-05	KLRC1	0.937204	13
	chr12-10303941-10304478	322	215	24382575	26591929	2	CD8 T Cells	44	45	0.61223	2.16208e-08	5.45726e-05	KLRC3	0.870642	12
	chr12-10303941-10304478	322	215	24382575	26591929	2	CD8 T Cells	44	45	0.61223	2.16208e-08	5.45726e-05	KLRK1	0.858655	13
	chr12-10303941-10304478	322	215	24382575	26591929	2	CD8 T Cells	44	45	0.61223	2.16208e-08	5.45726e-05	KLRC2	0.847594	12
	chr12-10303941-10304478	322	215	24382575	26591929	2	CD8 T Cells	44	45	0.61223	2.16208e-08	5.45726e-05	KLRB1	0.842578	13
	chr12-10303941-10304478	322	215	24382575	26591929	2	CD8 T Cells	44	45	0.61223	2.16208e-08	5.45726e-05	KLRF1	0.815032	12
	chr12-10303941-10304478	322	215	24382575	26591929	2	CD8 T Cells	44	45	0.61223	2.16208e-08	5.45726e-05	CLEC2B	0.627019	14
	chr12-10303941-10304478	322	215	24382575	26591929	2	CD8 T Cells	44	45	0.61223	2.16208e-08	5.45726e-05	CD69	0.331824	14
	chr12-121557559-121558152	769	620	24382128	26591524	2	CD8 T Cells	44	45	0.73926	2.18774e-08	5.45726e-05	ORAI1	0.816265	14
	chr12-121557559-121558152	769	620	24382128	26591524	2	CD8 T Cells	44	45	0.73926	2.18774e-08	5.45726e-05	OASL	0.563541	14
	chr12-121557559-121558152	769	620	24382128	26591524	2	CD8 T Cells	44	45	0.73926	2.18774e-08	5.45726e-05	KDM2B	0.0409712	14
	chr21-34801056-34802430	326	219	24382571	26591925	2	CD8 T Cells	44	45	0.615968	2.18383e-08	5.45726e-05	NA	NA	NA
	chr3-111695356-111696034	247	152	24382650	26591992	2	CD8 T Cells	44	45	0.564259	2.16909e-08	5.45726e-05	PHLDB2	0.551862	14
	chr6-157146952-157147205	165	87	24382732	26592057	2	CD8 T Cells	44	45	0.483467	2.10487e-08	5.45726e-05	SNX9	-0.776614	14
	chr7-26912296-26912657	350	526	81746975	83726037	3	Monoctye DC	46	46	1.46733	2.25791e-08	5.49493e-05	NA	NA	NA
	chr12-120011892-120012658	786	1249	64237460	79327421	1	B Cells	49	49	1.28678	2.42467e-08	5.6263e-05	BICDL1	0.924098	16
	chr12-120011892-120012658	786	1249	64237460	79327421	1	B Cells	49	49	1.28678	2.42467e-08	5.6263e-05	RPLP0	0.235477	17
	chr1-15260646-15261836	5992	5530	81741333	83721033	3	Monoctye DC	46	46	0.901081	2.37551e-08	5.64349e-05	TMEM51	0.964384	10
	chr1-15260646-15261836	5992	5530	81741333	83721033	3	Monoctye DC	46	46	0.901081	2.37551e-08	5.64349e-05	ZBTB17	0.893976	14
	chr1-15260646-15261836	5992	5530	81741333	83721033	3	Monoctye DC	46	46	0.901081	2.37551e-08	5.64349e-05	SLC25A34	0.826231	14
	chr1-15260646-15261836	5992	5530	81741333	83721033	3	Monoctye DC	46	46	0.901081	2.37551e-08	5.64349e-05	CTRC	0.771867	13
	chr1-15260646-15261836	5992	5530	81741333	83721033	3	Monoctye DC	46	46	0.901081	2.37551e-08	5.64349e-05	CASP9	0.763636	14
	chr1-15260646-15261836	5992	5530	81741333	83721033	3	Monoctye DC	46	46	0.901081	2.37551e-08	5.64349e-05	FHAD1	0.718291	10
	chr1-15260646-15261836	5992	5530	81741333	83721033	3	Monoctye DC	46	46	0.901081	2.37551e-08	5.64349e-05	PLEKHM2	0.617624	14
	chr1-15260646-15261836	5992	5530	81741333	83721033	3	Monoctye DC	46	46	0.901081	2.37551e-08	5.64349e-05	EFHD2	0.472739	14
	chr8-2130901-2131496	1377	1141	68734346	71630100	1	CD4 T Cells	49	49	0.795118	1.02419e-08	5.67738e-05	NA	NA	NA
	chr6-32664773-32665186	1427	1173	81745898	83725390	3	Monoctye DC	46	46	0.802573	2.46785e-08	5.7265e-05	RPS18	-0.549237	17
	chr3-122646147-122646877	173	88	22933127	25445677	2	NK Cells	42	43	0.458445	1.17567e-09	5.86534e-05	NA	NA	NA
	chr12-4152985-4153903	1957	1645	71102354	71901878	2	Monoctye DC	45	44	0.831229	3.11053e-08	5.96856e-05	NA	NA	NA
	chr6-30768762-30769939	3059	2705	81744266	83723858	3	Monoctye DC	46	46	0.863372	2.67777e-08	6.07238e-05	HCG20	0.782071	8
	chr6-30768762-30769939	3059	2705	81744266	83723858	3	Monoctye DC	46	46	0.863372	2.67777e-08	6.07238e-05	FLOT1	0.540597	16
	chr6-30768762-30769939	3059	2705	81744266	83723858	3	Monoctye DC	46	46	0.863372	2.67777e-08	6.07238e-05	AIF1	0.463104	17
	chr6-30768762-30769939	3059	2705	81744266	83723858	3	Monoctye DC	46	46	0.863372	2.67777e-08	6.07238e-05	IER3	0.355743	16
	chr6-30768762-30769939	3059	2705	81744266	83723858	3	Monoctye DC	46	46	0.863372	2.67777e-08	6.07238e-05	HLA-B	-0.353193	17
	chr6-30768762-30769939	3059	2705	81744266	83723858	3	Monoctye DC	46	46	0.863372	2.67777e-08	6.07238e-05	HLA-C	-0.253106	17
	chr6-30768762-30769939	3059	2705	81744266	83723858	3	Monoctye DC	46	46	0.863372	2.67777e-08	6.07238e-05	TRIM26	-0.242839	15
	chr6-30768762-30769939	3059	2705	81744266	83723858	3	Monoctye DC	46	46	0.863372	2.67777e-08	6.07238e-05	HLA-A	-0.156048	17
	chr10-1938371-1939397	1360	1104	48721917	50111308	3	B Cells	46	46	0.789262	4.94145e-09	6.16316e-05	ADARB2	0.619064	10
	chr18-77073727-77074012	257	161	24382640	26591983	2	CD8 T Cells	44	45	0.574414	2.61778e-08	6.37073e-05	NA	NA	NA
	chr15-43749586-43750132	609	436	71103702	71903087	2	Monoctye DC	45	44	0.70797	3.40306e-08	6.40669e-05	NA	NA	NA
	chr6-17014829-17016347	932	772	22932368	25444993	2	NK Cells	42	43	0.746539	1.9478e-09	6.47831e-05	NA	NA	NA
	chr2-221517238-221518864	1299	1954	64236947	79326716	1	B Cells	49	49	1.21809	3.03189e-08	6.87543e-05	EPHA4	0.927052	15
	chr2-1780914-1781973	465	322	68735258	71630919	1	CD4 T Cells	49	49	0.664482	1.31192e-08	6.88957e-05	NA	NA	NA
	chr5-107474533-107475402	509	382	24382388	26591762	2	CD8 T Cells	44	45	0.688141	2.91377e-08	6.92222e-05	EFNA5	0.719887	10
	chr4-3372512-3373312	811	757	64237435	79327913	1	B Cells	49	49	0.755855	3.40285e-08	7.38115e-05	SH3BP2	0.707382	15
	chr4-3372512-3373312	811	757	64237435	79327913	1	B Cells	49	49	0.755855	3.40285e-08	7.38115e-05	RGS12	0.690478	15
	chr4-3372512-3373312	811	757	64237435	79327913	1	B Cells	49	49	0.755855	3.40285e-08	7.38115e-05	RNF4	-0.296296	15
	chr6-45687272-45687958	1041	1600	64237205	79327070	1	B Cells	49	49	1.24461	3.33703e-08	7.38115e-05	NA	NA	NA
	chr12-92581558-92581792	190	96	48723087	50112316	3	B Cells	46	46	0.491257	6.96243e-09	7.71894e-05	NA	NA	NA
	chr19-21593947-21594978	1890	1586	71102421	71901937	2	Monoctye DC	45	44	0.829826	4.2012e-08	7.7628e-05	NA	NA	NA
	chr12-24951774-24952191	553	759	71103758	71902764	2	Monoctye DC	45	44	1.35726	4.34029e-08	7.87399e-05	BCAT1	0.802227	14
	chr8-11782879-11784118	1681	1411	81745644	83725152	3	Monoctye DC	46	46	0.819539	3.63308e-08	8.05566e-05	NA	NA	NA
	chr9-120842404-120843478	4240	3898	68731483	71627343	1	CD4 T Cells	49	49	0.882178	1.6475e-08	8.21932e-05	NA	NA	NA
	chr1-184491375-184492364	339	232	24382558	26591912	2	CD8 T Cells	44	45	0.627509	3.60708e-08	8.37002e-05	C1orf21	0.827166	15
	chr1-184491375-184492364	339	232	24382558	26591912	2	CD8 T Cells	44	45	0.627509	3.60708e-08	8.37002e-05	IVNS1ABP	0.373878	16
	chr15-65773127-65774017	1802	1855	64236444	79326815	1	B Cells	49	49	0.83359	3.99936e-08	8.49048e-05	DENND4A	0.770584	15
	chr15-65773127-65774017	1802	1855	64236444	79326815	1	B Cells	49	49	0.83359	3.99936e-08	8.49048e-05	RAB11A	0.0441769	16
	chr1-66489171-66489474	468	323	81746857	83726240	3	Monoctye DC	46	46	0.673856	3.98549e-08	8.54675e-05	NA	NA	NA
	chr10-114034575-114035112	270	423	81747055	83726140	3	Monoctye DC	46	46	1.52963	4.02587e-08	8.54675e-05	NA	NA	NA
	chr21-14063472-14064579	238	133	48723039	50112279	3	B Cells	46	46	0.543333	9.10917e-09	9.08904e-05	NA	NA	NA
	chr7-26097176-26097807	469	327	68735254	71630914	1	CD4 T Cells	49	49	0.669044	1.93985e-08	9.21698e-05	NA	NA	NA
	chr2-231425432-231426601	693	553	24382204	26591591	2	CD8 T Cells	44	45	0.731684	4.17712e-08	9.47246e-05	B3GNT7	0.633423	15
	chr2-231425432-231426601	693	553	24382204	26591591	2	CD8 T Cells	44	45	0.731684	4.17712e-08	9.47246e-05	PTMA	0.296363	16
	chr2-238947914-238948716	1590	1329	81745735	83725234	3	Monoctye DC	46	46	0.81609	4.62729e-08	9.61888e-05	PER2	0.468449	15
	chr20-10350619-10351878	386	274	24382511	26591870	2	CD8 T Cells	44	45	0.650871	4.44483e-08	9.85557e-05	NA	NA	NA
	chr19-51887348-51888182	687	913	71103624	71902610	2	Monoctye DC	45	44	1.31419	5.57752e-08	9.93785e-05	NA	NA	NA
	chr3-195746921-195748298	2084	1653	64354611	61581884	3	CD4 T Cells	46	46	0.828904	1.21109e-08	0.000100701	NA	NA	NA
	chr20-44068887-44070675	2164	1858	48721113	50110554	3	B Cells	46	46	0.834795	1.11519e-08	0.000101156	TOX2	0.527125	17
	chr10-112369452-112369722	236	146	24382661	26591998	2	CD8 T Cells	44	45	0.567248	4.81079e-08	0.000104351	NA	NA	NA
	chr9-33130505-33131089	339	604	64237907	79328066	1	B Cells	49	49	1.44278	5.04439e-08	0.000104859	B4GALT1	0.653806	15
	chr11-396493-397735	512	329	64356183	61583208	3	CD4 T Cells	46	46	0.671514	1.39607e-08	0.000107152	NA	NA	NA
	chr5-56638469-56639734	1230	1012	68734493	71630229	1	CD4 T Cells	49	49	0.789506	2.37885e-08	0.00010789	MAP3K1	0.216864	15
	chr3-143157997-143158993	1296	1604	71103015	71901919	2	Monoctye DC	45	44	1.2239	6.36452e-08	0.000111411	U2SURP	-0.791486	15
	chr3-143157997-143158993	1296	1604	71103015	71901919	2	Monoctye DC	45	44	1.2239	6.36452e-08	0.000111411	ATR	-0.769531	14
	chr19-40687470-40687713	817	1371	37679633	48964922	2	B Cells	44	45	1.29132	5.58518e-09	0.000111457	NUMBL	0.818467	14
	chr4-76028282-76028841	548	388	71103763	71903135	2	Monoctye DC	45	44	0.700159	6.48152e-08	0.000111503	CXCL10	0.787045	13
	chr3-196111823-196112396	2719	2425	68733004	71628816	1	CD4 T Cells	49	49	0.85582	2.58923e-08	0.000112326	TFRC	0.18492	16
	chr11-86805877-86806335	183	103	24382714	26592041	2	CD8 T Cells	44	45	0.516081	5.58042e-08	0.00011847	NA	NA	NA
	chr1-234924796-234925011	176	91	20204705	22541403	1	NK Cells	48	48	0.463449	1.2331e-09	0.000123037	NA	NA	NA
	chr5-126816433-126816951	147	76	24382750	26592068	2	CD8 T Cells	44	45	0.474054	6.16121e-08	0.000128075	LMNB1	0.495546	14
	chr19-3171715-3172994	2245	2363	64236001	79326307	1	B Cells	49	49	0.852336	6.31673e-08	0.000128628	GNG7	0.698597	14
	chr18-39205535-39205889	394	260	71103917	71903263	2	Monoctye DC	45	44	0.652564	7.62495e-08	0.000128951	NA	NA	NA
	chr1-147083960-147085243	1430	1238	48333782	52221798	2	CD4 T Cells	45	45	0.801283	1.18572e-08	0.000131456	NA	NA	NA
	chr10-95831987-95832754	607	786	64356088	61582751	3	CD4 T Cells	46	46	1.3532	2.0134e-08	0.00013393	PDLIM1	0.414255	16
	chr10-95831987-95832754	607	786	64356088	61582751	3	CD4 T Cells	46	46	1.3532	2.0134e-08	0.00013393	BLNK	0.223886	12
	chr3-101466574-101467527	588	765	64356107	61582772	3	CD4 T Cells	46	46	1.35961	2.00014e-08	0.00013393	NA	NA	NA
	chr12-113862705-113863358	221	134	24382676	26592010	2	CD8 T Cells	44	45	0.555961	6.6007e-08	0.000134411	NA	NA	NA
	chr1-116006290-116006959	177	91	71104134	71903432	2	Monoctye DC	45	44	0.50841	8.40958e-08	0.000135339	NA	NA	NA
	chr4-184331508-184331958	743	975	71103568	71902548	2	Monoctye DC	45	44	1.29766	8.19044e-08	0.000135339	NA	NA	NA
	chr6-44820062-44820710	601	434	71103710	71903089	2	Monoctye DC	45	44	0.714103	8.40199e-08	0.000135339	NA	NA	NA
	chrX-2320560-2321648	1534	1266	71102777	71902257	2	Monoctye DC	45	44	0.81612	8.67042e-08	0.000137322	CD99	-0.374193	13
	chrX-1507413-1508309	639	506	24382258	26591638	2	CD8 T Cells	44	45	0.726075	6.91212e-08	0.000137937	P2RY8	0.285287	16
	chr17-36192407-36192621	1238	1557	81746087	83725006	3	Monoctye DC	46	46	1.22794	6.82701e-08	0.000139019	CCL3	0.8662	14
	chr17-36192407-36192621	1238	1557	81746087	83725006	3	Monoctye DC	46	46	1.22794	6.82701e-08	0.000139019	CCL4L2	0.813875	15
	chr17-36192407-36192621	1238	1557	81746087	83725006	3	Monoctye DC	46	46	1.22794	6.82701e-08	0.000139019	TAF15	-0.0152914	17
	chr6-157143339-157143755	455	337	24382442	26591807	2	CD8 T Cells	44	45	0.679126	7.18029e-08	0.000140479	SNX9	-0.721307	15
	chr7-157880971-157881804	677	863	64356018	61582674	3	CD4 T Cells	46	46	1.33214	2.25711e-08	0.000140757	NA	NA	NA
	chr3-129491633-129492081	213	136	48993435	56850280	1	Monoctye DC	49	49	0.550257	3.60092e-08	0.000143718	NA	NA	NA
	chr15-82045487-82047634	5110	5688	64233136	79322982	1	B Cells	49	49	0.901368	7.38381e-08	0.000144461	NA	NA	NA
	chr2-111534849-111535357	79	195	64238167	79328475	1	B Cells	49	49	1.99881	7.24379e-08	0.000144461	NA	NA	NA
	chr16-327080-327822	744	605	24382153	26591539	2	CD8 T Cells	44	45	0.745615	7.59847e-08	0.000145801	AXIN1	0.713092	16
	chr9-42443265-42443670	131	282	64238115	79328388	1	B Cells	49	49	1.74318	7.74177e-08	0.000148551	NA	NA	NA
	chr3-45166934-45167882	2531	3391	48991117	56847025	1	Monoctye DC	49	49	1.15463	4.06696e-08	0.000156076	CDCP1	0.804641	10
	chr3-45166934-45167882	2531	3391	48991117	56847025	1	Monoctye DC	49	49	1.15463	4.06696e-08	0.000156076	LIMD1	0.579561	16
	chr3-45166934-45167882	2531	3391	48991117	56847025	1	Monoctye DC	49	49	1.15463	4.06696e-08	0.000156076	LARS2	-0.0203304	15
	chr16-56858329-56858632	294	226	64237952	79328444	1	B Cells	49	49	0.622479	8.33898e-08	0.000156992	NA	NA	NA
	chr6-4153444-4153969	184	304	71104127	71903219	2	Monoctye DC	45	44	1.63381	1.04428e-07	0.000162808	CDYL	0.77714	14
	chr8-103138391-103139100	585	426	81746740	83726137	3	Monoctye DC	46	46	0.710991	8.35765e-08	0.000166784	NA	NA	NA
	chr15-38576638-38577198	260	168	24382637	26591976	2	CD8 T Cells	44	45	0.592472	8.95289e-08	0.000168549	NA	NA	NA
	chr9-87560320-87560626	637	467	71103674	71903056	2	Monoctye DC	45	44	0.724975	1.11974e-07	0.000171887	DAPK1	0.925361	14
	chr6-53460987-53461974	1178	945	71103133	71902578	2	Monoctye DC	45	44	0.793291	1.14965e-07	0.000173805	NA	NA	NA
	chr4-164512080-164512365	78	32	37680372	48966261	2	B Cells	44	45	0.3157	1.04881e-08	0.000174415	NA	NA	NA
	chr21-14533235-14534901	1482	2188	64236764	79326482	1	B Cells	49	49	1.19554	9.76091e-08	0.000180358	NA	NA	NA
	chr12-6166950-6168291	1224	1838	64237022	79326832	1	B Cells	49	49	1.21598	9.94407e-08	0.000180402	CD9	0.93207	16
	chr12-6166950-6168291	1224	1838	64237022	79326832	1	B Cells	49	49	1.21598	9.94407e-08	0.000180402	LTBR	0.828608	15
	chr12-6166950-6168291	1224	1838	64237022	79326832	1	B Cells	49	49	1.21598	9.94407e-08	0.000180402	PLEKHG6	0.779393	7
	chr12-6166950-6168291	1224	1838	64237022	79326832	1	B Cells	49	49	1.21598	9.94407e-08	0.000180402	PTPN6	0.778787	17
	chr12-6166950-6168291	1224	1838	64237022	79326832	1	B Cells	49	49	1.21598	9.94407e-08	0.000180402	VWF	0.667139	6
	chr12-6166950-6168291	1224	1838	64237022	79326832	1	B Cells	49	49	1.21598	9.94407e-08	0.000180402	TNFRSF1A	0.604764	15
	chr12-6166950-6168291	1224	1838	64237022	79326832	1	B Cells	49	49	1.21598	9.94407e-08	0.000180402	LRRC23	0.570742	16
	chr12-6166950-6168291	1224	1838	64237022	79326832	1	B Cells	49	49	1.21598	9.94407e-08	0.000180402	TPI1	0.378092	17
	chr12-6166950-6168291	1224	1838	64237022	79326832	1	B Cells	49	49	1.21598	9.94407e-08	0.000180402	GAPDH	0.281246	17
	chr12-6166950-6168291	1224	1838	64237022	79326832	1	B Cells	49	49	1.21598	9.94407e-08	0.000180402	CHD4	-0.0695637	17
	chr16-48458110-48458693	310	211	24382587	26591933	2	CD8 T Cells	44	45	0.624098	1.00172e-07	0.000185093	NA	NA	NA
	chr1-91124410-91125324	302	204	24382595	26591940	2	CD8 T Cells	44	45	0.619377	1.0476e-07	0.000186658	TGFBR3	0.911443	13
	chr6-142943875-142946621	4563	5535	24378334	26586609	2	CD8 T Cells	44	45	1.11224	1.03352e-07	0.000186658	NA	NA	NA
	chr3-142269738-142270917	578	452	24382319	26591692	2	CD8 T Cells	44	45	0.717039	1.08173e-07	0.000189359	GK5	0.74842	15
	chr12-92581558-92581792	339	272	64237907	79328398	1	B Cells	49	49	0.64973	1.11722e-07	0.000192198	NA	NA	NA
	chr16-3214732-3216477	613	554	64237633	79328116	1	B Cells	49	49	0.731834	1.1035e-07	0.000192198	NA	NA	NA
	chr6-45709626-45710099	160	327	64238086	79328343	1	B Cells	49	49	1.65497	1.09404e-07	0.000192198	RUNX2	0.490222	14
	chr7-38232087-38233373	1010	861	24381887	26591283	2	CD8 T Cells	44	45	0.781653	1.12313e-07	0.000193215	NA	NA	NA
	chr2-240620971-240621852	1108	1132	37679342	48965161	2	B Cells	44	45	0.786186	1.38689e-08	0.00019769	NA	NA	NA
	chr4-186190487-186192294	3795	4112	64352900	61579425	3	CD4 T Cells	46	46	1.13232	3.51355e-08	0.000206223	NA	NA	NA
	chr19-43341692-43342324	625	458	71103686	71903065	2	Monoctye DC	45	44	0.724655	1.39821e-07	0.000208227	NA	NA	NA
	chr9-656620-657466	702	1117	64237544	79327553	1	B Cells	49	49	1.28849	1.23778e-07	0.00020933	NA	NA	NA
	chr3-122646147-122646877	307	183	37910409	38285818	3	CD8 T Cells	46	46	0.590248	1.05956e-08	0.000211443	NA	NA	NA
	chr3-3798323-3800062	1649	1410	68734074	71629831	1	CD4 T Cells	49	49	0.8205	5.10248e-08	0.000212133	LRRN1	0.883706	16
	chr12-114746656-114746857	219	125	81747106	83726438	3	Monoctye DC	46	46	0.557284	1.08439e-07	0.000212156	NA	NA	NA
	chr12-66964246-66964993	2008	1752	68733715	71629489	1	CD4 T Cells	49	49	0.837241	5.47894e-08	0.000218673	HELB	0.661404	16
	chr12-66964246-66964993	2008	1752	68733715	71629489	1	CD4 T Cells	49	49	0.837241	5.47894e-08	0.000218673	GRIP1	0.493538	10
	chr15-79872257-79873248	1680	1422	81745645	83725141	3	Monoctye DC	46	46	0.82642	1.15747e-07	0.000222098	NA	NA	NA
	chrX-1660948-1662092	7698	8732	68728025	71622509	1	CD4 T Cells	49	49	1.08847	5.82002e-08	0.000223352	NA	NA	NA
	chr15-70486185-70487084	494	376	24382403	26591768	2	CD8 T Cells	44	45	0.697899	1.34741e-07	0.000224071	TLE3	0.436626	16
	chr20-20215951-20216617	249	160	24382648	26591984	2	CD8 T Cells	44	45	0.589186	1.34397e-07	0.000224071	NA	NA	NA
	chr3-195746921-195748298	780	681	48992868	56849735	1	Monoctye DC	49	49	0.752417	6.19464e-08	0.000228924	NA	NA	NA
	chr1-62209889-62210537	499	686	71103812	71902837	2	Monoctye DC	45	44	1.35947	1.62269e-07	0.000234652	NA	NA	NA
	chr16-69173320-69173943	1337	1092	71102974	71902431	2	Monoctye DC	45	44	0.807676	1.60996e-07	0.000234652	NA	NA	NA
	chr1-58929573-58930050	90	189	24382807	26591955	2	CD8 T Cells	44	45	1.92553	1.51649e-07	0.000244236	NA	NA	NA
	chr22-23263734-23264492	571	447	24382326	26591697	2	CD8 T Cells	44	45	0.7178	1.51762e-07	0.000244236	BCR	0.486566	17
	chr5-177370471-177371047	443	748	64237803	79327922	1	B Cells	49	49	1.36729	1.48433e-07	0.000246842	NA	NA	NA
	chr19-1344594-1345239	283	174	71104028	71903349	2	Monoctye DC	45	44	0.608007	1.82673e-07	0.000260385	SPPL2B	0.681778	15
	chr19-1344594-1345239	283	174	71104028	71903349	2	Monoctye DC	45	44	0.608007	1.82673e-07	0.000260385	MKNK2	0.569811	15
	chr19-1344594-1345239	283	174	71104028	71903349	2	Monoctye DC	45	44	0.608007	1.82673e-07	0.000260385	ARID3A	0.221327	15
	chr19-1344594-1345239	283	174	71104028	71903349	2	Monoctye DC	45	44	0.608007	1.82673e-07	0.000260385	MOB3A	-0.0935116	15
	chr1-202197601-202197977	471	356	24382426	26591788	2	CD8 T Cells	44	45	0.693044	1.65772e-07	0.000262549	LGR6	0.830437	9
	chr1-183022105-183024278	2071	2447	71102240	71901076	2	Monoctye DC	45	44	1.16842	1.89104e-07	0.000264418	LAMC1	0.89321	13
	chr2-159362632-159363388	1041	1307	71103270	71902216	2	Monoctye DC	45	44	1.24157	1.93452e-07	0.000264418	NA	NA	NA
	chr20-1587930-1588934	759	576	71103552	71902947	2	Monoctye DC	45	44	0.750458	1.9082e-07	0.000264418	SIRPB1	0.780465	13
	chr2-231383300-231384059	155	84	24382742	26592060	2	CD8 T Cells	44	45	0.496912	1.70995e-07	0.000264935	B3GNT7	0.89461	15
	chr2-231383300-231384059	155	84	24382742	26592060	2	CD8 T Cells	44	45	0.496912	1.70995e-07	0.000264935	PTMA	0.112884	16
	chr4-71107398-71108056	179	103	24382718	26592041	2	CD8 T Cells	44	45	0.527614	1.72589e-07	0.000264935	NA	NA	NA
	chr13-106796382-106796754	300	235	64237946	79328435	1	B Cells	49	49	0.634322	1.63301e-07	0.000267116	NA	NA	NA
	chr19-12872799-12873604	1860	1614	68733863	71629627	1	CD4 T Cells	49	49	0.832666	7.329e-08	0.000270845	NA	NA	NA
	chr22-46069938-46072434	991	1514	64237255	79327156	1	B Cells	49	49	1.23713	1.71162e-07	0.000275458	ATXN10	0.422156	17
	chr22-46069938-46072434	991	1514	64237255	79327156	1	B Cells	49	49	1.23713	1.71162e-07	0.000275458	FAM118A	0.0347652	16
	chr20-28602215-28603348	1163	1443	71103148	71902080	2	Monoctye DC	45	44	1.22697	2.04419e-07	0.000275631	NA	NA	NA
	chr3-101466574-101467527	449	679	48334763	52222357	2	CD4 T Cells	45	45	1.39967	2.78582e-08	0.000277967	NA	NA	NA
	chr1-36400565-36401856	326	227	24382571	26591917	2	CD8 T Cells	44	45	0.63847	1.85929e-07	0.000281088	STK40	0.301817	16
	chr17-2239863-2240301	423	717	64237823	79327953	1	B Cells	49	49	1.37259	1.79038e-07	0.000283559	MYO1C	0.683402	13
	chrX-1660948-1662092	2574	3034	81744751	83723529	3	Monoctye DC	46	46	1.15085	1.52079e-07	0.000286307	NA	NA	NA
	chr16-58264791-58265933	34	121	37680416	48966172	2	B Cells	44	45	2.73858	2.3114e-08	0.000288286	NA	NA	NA
	chr2-177171206-177171835	708	611	48992940	56849805	1	Monoctye DC	49	49	0.743728	8.09949e-08	0.000288628	NA	NA	NA
	chr9-134936459-134937138	1383	1137	71102928	71902386	2	Monoctye DC	45	44	0.812988	2.18418e-07	0.000290581	NA	NA	NA
	chr22-46941929-46943318	619	997	64237627	79327673	1	B Cells	49	49	1.30427	1.88689e-07	0.000294174	GRAMD4	0.751243	15
	chr1-161611833-161613001	2774	3318	68732949	71627923	1	CD4 T Cells	49	49	1.14776	8.38517e-08	0.000298809	NA	NA	NA
	chr19-37505889-37507198	2878	3168	64353817	61580369	3	CD4 T Cells	46	46	1.15033	5.60984e-08	0.000310969	NA	NA	NA
	chr3-59978816-59979371	638	437	64356057	61583100	3	CD4 T Cells	46	46	0.715797	6.26359e-08	0.000312487	NA	NA	NA
	chrX-1660948-1662092	6468	6801	64350227	61576736	3	CD4 T Cells	46	46	1.09883	5.97164e-08	0.000312487	NA	NA	NA
	chr15-40330422-40330763	723	958	81746602	83725605	3	Monoctye DC	46	46	1.29371	1.7252e-07	0.00031392	NA	NA	NA
	chrX-73850777-73851827	1137	924	81746188	83725639	3	Monoctye DC	46	46	0.793454	1.73039e-07	0.00031392	XIST	0.443388	16
	chrX-73850777-73851827	1137	924	81746188	83725639	3	Monoctye DC	46	46	0.793454	1.73039e-07	0.00031392	TSIX	-0.0974593	14
	chr16-29736800-29737002	938	736	71103373	71902787	2	Monoctye DC	45	44	0.775927	2.42927e-07	0.000314793	NA	NA	NA
	chr16-84199820-84200240	964	1218	71103347	71902305	2	Monoctye DC	45	44	1.24944	2.41146e-07	0.000314793	DNAAF1	0.899122	13
	chr16-84199820-84200240	964	1218	71103347	71902305	2	Monoctye DC	45	44	1.24944	2.41146e-07	0.000314793	CRISPLD2	0.731411	13
	chr16-84199820-84200240	964	1218	71103347	71902305	2	Monoctye DC	45	44	1.24944	2.41146e-07	0.000314793	COTL1	0.678506	14
	chr16-84199820-84200240	964	1218	71103347	71902305	2	Monoctye DC	45	44	1.24944	2.41146e-07	0.000314793	USP10	-0.213821	13
	chr8-8227158-8229265	3860	5632	37676590	48960661	2	B Cells	44	45	1.12278	2.84686e-08	0.000315618	NA	NA	NA
	chr13-84136393-84137687	596	472	24382301	26591672	2	CD8 T Cells	44	45	0.726152	2.1399e-07	0.000318682	NA	NA	NA
	chr2-223760638-223761623	623	498	24382274	26591646	2	CD8 T Cells	44	45	0.732948	2.21148e-07	0.000324499	NA	NA	NA
	chr4-3041292-3042198	2803	2459	71101508	71901064	2	Monoctye DC	45	44	0.867523	2.68852e-07	0.000343921	SH3BP2	0.689873	16
	chr4-3041292-3042198	2803	2459	71101508	71901064	2	Monoctye DC	45	44	0.867523	2.68852e-07	0.000343921	RGS12	0.592511	16
	chr1-160756014-160757093	493	378	24382404	26591766	2	CD8 T Cells	44	45	0.703035	2.37978e-07	0.000344134	FCRL6	0.902091	13
	chr1-160756014-160757093	493	378	24382404	26591766	2	CD8 T Cells	44	45	0.703035	2.37978e-07	0.000344134	CD244	0.45737	14
	chr1-160756014-160757093	493	378	24382404	26591766	2	CD8 T Cells	44	45	0.703035	2.37978e-07	0.000344134	SLAMF7	0.124899	14
	chr3-107942205-107942559	138	72	24382759	26592072	2	CD8 T Cells	44	45	0.478394	2.41712e-07	0.000344539	NA	NA	NA
	chr21-43957521-43957937	1704	1764	64236542	79326906	1	B Cells	49	49	0.838287	2.25358e-07	0.000345938	ICOSLG	0.505179	13
	chr21-43957521-43957937	1704	1764	64236542	79326906	1	B Cells	49	49	0.838287	2.25358e-07	0.000345938	PDXK	0.0649653	13
	chr5-963417-964258	589	534	64237657	79328136	1	B Cells	49	49	0.734158	2.34417e-07	0.000354392	NA	NA	NA
	chr11-86099845-86100228	265	401	71104046	71903122	2	Monoctye DC	45	44	1.49639	2.90474e-07	0.000366876	NA	NA	NA
	chr12-114806468-114806995	843	653	71103468	71902870	2	Monoctye DC	45	44	0.766005	2.96428e-07	0.000369716	NA	NA	NA
	chr1-28313807-28315532	2899	3338	71101412	71900185	2	Monoctye DC	45	44	1.13863	3.10094e-07	0.000381986	PTAFR	0.93395	13
	chr1-28313807-28315532	2899	3338	71101412	71900185	2	Monoctye DC	45	44	1.13863	3.10094e-07	0.000381986	SMPDL3B	0.799396	8
	chr1-28313807-28315532	2899	3338	71101412	71900185	2	Monoctye DC	45	44	1.13863	3.10094e-07	0.000381986	THEMIS2	0.788615	14
	chr1-28313807-28315532	2899	3338	71101412	71900185	2	Monoctye DC	45	44	1.13863	3.10094e-07	0.000381986	FGR	0.747126	13
	chr1-28313807-28315532	2899	3338	71101412	71900185	2	Monoctye DC	45	44	1.13863	3.10094e-07	0.000381986	EPB41	-0.7092	14
	chr1-28313807-28315532	2899	3338	71101412	71900185	2	Monoctye DC	45	44	1.13863	3.10094e-07	0.000381986	SESN2	0.660127	14
	chr12-114668192-114668399	150	75	81747175	83726488	3	Monoctye DC	46	46	0.48818	2.1941e-07	0.00038642	NA	NA	NA
	chr3-185298990-185299487	426	605	81746899	83725958	3	Monoctye DC	46	46	1.38662	2.20747e-07	0.00038642	NA	NA	NA
	chr6-340995-341481	1959	2317	71102352	71901206	2	Monoctye DC	45	44	1.1696	3.22246e-07	0.000392114	EXOC2	0.217707	15
	chr12-52559209-52559684	325	228	24382572	26591916	2	CD8 T Cells	44	45	0.643255	2.94751e-07	0.000398426	NA	NA	NA
	chr3-101466574-101467527	189	328	24382708	26591816	2	CD8 T Cells	44	45	1.59127	2.9356e-07	0.000398426	NA	NA	NA
	chr3-122646147-122646877	173	100	24382724	26592044	2	CD8 T Cells	44	45	0.530012	2.95489e-07	0.000398426	NA	NA	NA
	chr3-126606975-126607770	282	191	24382615	26591953	2	CD8 T Cells	44	45	0.621035	2.93152e-07	0.000398426	NA	NA	NA
	chr2-216119979-216120378	638	483	68735085	71630758	1	CD4 T Cells	49	49	0.726451	1.16844e-07	0.00040202	NA	NA	NA
	chr3-71066866-71067171	1836	1916	64236410	79326754	1	B Cells	49	49	0.845058	2.72941e-07	0.000406475	NA	NA	NA
	chr12-132907971-132909322	1551	1309	81745774	83725254	3	Monoctye DC	46	46	0.824021	2.41109e-07	0.000407756	NA	NA	NA
	chr14-51138894-51139715	1363	1685	81745962	83724878	3	Monoctye DC	46	46	1.20702	2.38942e-07	0.000407756	GNG2	-0.259528	12
	chr11-19281064-19281293	140	74	24382757	26592070	2	CD8 T Cells	44	45	0.484658	3.15144e-07	0.000413746	NA	NA	NA
	chr3-31502551-31503296	223	141	24382674	26592003	2	CD8 T Cells	44	45	0.579757	3.11226e-07	0.000413746	NA	NA	NA
	chr5-68423071-68423524	429	688	48993219	56849728	1	Monoctye DC	49	49	1.38209	1.21523e-07	0.00041812	NA	NA	NA
	chr6-152170378-152171462	753	623	24382144	26591521	2	CD8 T Cells	44	45	0.758621	3.27599e-07	0.000424514	SYNE1	0.775225	15
	chr20-29079755-29080603	112	204	71104199	71903319	2	Monoctye DC	45	44	1.80118	3.53326e-07	0.000424753	NA	NA	NA
	chr1-16903705-16905678	6771	7675	64231475	79320995	1	B Cells	49	49	0.917887	2.90373e-07	0.000426075	CROCC	-0.0338485	15
	chr1-15065699-15066406	143	77	24382754	26592067	2	CD8 T Cells	44	45	0.493727	3.34634e-07	0.00042807	EFHD2	0.564045	15
	chr2-136394101-136394976	1141	1713	64237105	79326957	1	B Cells	49	49	1.21572	2.99664e-07	0.000433335	NA	NA	NA
	chr1-21439619-21441018	705	933	81746620	83725630	3	Monoctye DC	46	46	1.29212	2.66079e-07	0.000442485	NA	NA	NA
	chr1-115828156-115829575	2259	2679	81745066	83723884	3	Monoctye DC	46	46	1.15789	2.75586e-07	0.000450782	SLC22A15	0.653496	13
	chr1-115828156-115829575	2259	2679	81745066	83723884	3	Monoctye DC	46	46	1.15789	2.75586e-07	0.000450782	CD58	0.191658	16
	chr1-115828156-115829575	2259	2679	81745066	83723884	3	Monoctye DC	46	46	1.15789	2.75586e-07	0.000450782	CD2	-0.18334	16
	chr1-144076426-144077804	385	271	48334827	52222765	2	CD4 T Cells	45	45	0.651493	5.12117e-08	0.000451403	NA	NA	NA
	chr22-49975569-49976955	1230	1059	48333982	52221977	2	CD4 T Cells	45	45	0.796879	5.88124e-08	0.000451403	NA	NA	NA
	chr5-149240049-149240912	512	384	48334700	52222652	2	CD4 T Cells	45	45	0.694165	5.66498e-08	0.000451403	NA	NA	NA
	chr22-20697170-20697783	1041	774	64355654	61582763	3	CD4 T Cells	46	46	0.776997	9.52988e-08	0.000452801	NA	NA	NA
	chr1-174153123-174153881	370	269	24382527	26591875	2	CD8 T Cells	44	45	0.666626	3.7086e-07	0.00045684	NA	NA	NA
	chr3-195746921-195748298	828	695	24382069	26591449	2	CD8 T Cells	44	45	0.769638	3.67238e-07	0.00045684	NA	NA	NA
	chr5-76732509-76733378	636	513	24382261	26591631	2	CD8 T Cells	44	45	0.739592	3.62576e-07	0.00045684	F2R	0.759976	13
	chr5-76732509-76733378	636	513	24382261	26591631	2	CD8 T Cells	44	45	0.739592	3.62576e-07	0.00045684	IQGAP2	0.216623	13
	chr16-57689141-57690203	1823	1903	64236423	79326767	1	B Cells	49	49	0.845309	3.22515e-07	0.000459717	NA	NA	NA
	chr4-123909-125765	3818	4118	64352877	61579419	3	CD4 T Cells	46	46	1.12714	1.01661e-07	0.000461073	NA	NA	NA
	chr3-98692763-98693353	419	595	81746906	83725968	3	Monoctye DC	46	46	1.38648	2.89911e-07	0.000466566	NA	NA	NA
	chr11-6925682-6927519	848	674	68734875	71630567	1	CD4 T Cells	49	49	0.762683	1.42109e-07	0.000472648	NA	NA	NA
	chr8-39951377-39952322	1409	1166	71102902	71902357	2	Monoctye DC	45	44	0.818339	4.01274e-07	0.000476651	IDO2	0.77233	6
	chr22-39117393-39118153	535	873	64237711	79327797	1	B Cells	49	49	1.32137	3.40882e-07	0.000479054	APOBEC3G	0.753375	16
	chr5-76180603-76181679	94	41	24382803	26592103	2	CD8 T Cells	44	45	0.399934	3.95215e-07	0.000480904	NA	NA	NA
	chr8-20282033-20282362	114	206	71104197	71903317	2	Monoctye DC	45	44	1.78693	4.20351e-07	0.000490609	NA	NA	NA
	chr9-124267227-124267805	1344	1637	71102967	71901886	2	Monoctye DC	45	44	1.20447	4.22859e-07	0.000490609	NEK6	0.919995	15
	chr9-124267227-124267805	1344	1637	71102967	71901886	2	Monoctye DC	45	44	1.20447	4.22859e-07	0.000490609	DENND1A	0.550845	16
	chr9-124267227-124267805	1344	1637	71102967	71901886	2	Monoctye DC	45	44	1.20447	4.22859e-07	0.000490609	RPL35	-0.25839	17
	chr1-26200947-26201598	427	718	64237819	79327952	1	B Cells	49	49	1.36163	3.57404e-07	0.000495298	NA	NA	NA
	chr17-74514052-74515132	641	488	68735082	71630753	1	CD4 T Cells	49	49	0.730536	1.54056e-07	0.000495857	NA	NA	NA
	chr1-9275146-9275966	1358	1284	48992290	56849132	1	Monoctye DC	49	49	0.814838	1.50332e-07	0.0005	KIF1B	0.831072	16
	chr1-9275146-9275966	1358	1284	48992290	56849132	1	Monoctye DC	49	49	0.814838	1.50332e-07	0.0005	RERE	-0.0754002	16
	chr1-9275146-9275966	1358	1284	48992290	56849132	1	Monoctye DC	49	49	0.814838	1.50332e-07	0.0005	SPSB1	-0.0653919	15
	chr12-14980816-14981406	788	750	64237458	79327920	1	B Cells	49	49	0.770723	3.69906e-07	0.0005056	PLBD1	0.699702	14
	chr12-14980816-14981406	788	750	64237458	79327920	1	B Cells	49	49	0.770723	3.69906e-07	0.0005056	ARHGDIB	-0.611333	15
	chr6-30227599-30228275	195	119	24382702	26592025	2	CD8 T Cells	44	45	0.559557	4.27247e-07	0.000513618	HLA-A	0.705902	16
	chr1-148333880-148335301	2160	2568	81745165	83723995	3	Monoctye DC	46	46	1.16078	3.26861e-07	0.00051768	NA	NA	NA
	chr7-100295187-100295658	445	615	71103866	71902908	2	Monoctye DC	45	44	1.36666	4.53077e-07	0.000519627	NA	NA	NA
	chr8-130006964-130007164	207	129	24382690	26592015	2	CD8 T Cells	44	45	0.571415	4.41108e-07	0.000523968	NA	NA	NA
	chr3-124639561-124640343	511	837	64237735	79327833	1	B Cells	49	49	1.32638	3.9113e-07	0.000527386	NA	NA	NA
	chr4-94214551-94215242	136	72	24382761	26592072	2	CD8 T Cells	44	45	0.485429	4.51083e-07	0.000529513	NA	NA	NA
	chr8-133217124-133218273	1248	1585	68734475	71629656	1	CD4 T Cells	49	49	1.21869	1.71197e-07	0.000533808	SLA	0.340237	15
	chr8-133217124-133218273	1248	1585	68734475	71629656	1	CD4 T Cells	49	49	1.21869	1.71197e-07	0.000533808	NDRG1	-0.0178706	16
	chr5-139764159-139764587	837	649	48722440	50111763	3	B Cells	46	46	0.753894	6.48741e-08	0.000539423	NA	NA	NA
	chr7-1169330-1170156	801	1027	71103510	71902496	2	Monoctye DC	45	44	1.2679	4.79592e-07	0.000543786	NA	NA	NA
	chr19-54694561-54695011	112	54	24382785	26592090	2	CD8 T Cells	44	45	0.442087	4.7904e-07	0.000555792	NCR1	0.888193	12
	chr8-47197901-47198952	3752	5164	64234494	79323506	1	B Cells	49	49	1.11452	4.19734e-07	0.000558408	CEBPD	-0.336511	14
	chr2-224890376-224890684	374	610	48993274	56849806	1	Monoctye DC	49	49	1.40561	1.77155e-07	0.000570204	CUL3	-0.49033	13
	chr1-61640957-61642053	1050	842	71103261	71902681	2	Monoctye DC	45	44	0.792992	5.24859e-07	0.00058462	NA	NA	NA
	chr16-53822789-53823477	73	149	71104238	71903374	2	Monoctye DC	45	44	2.01841	5.382e-07	0.00058462	NA	NA	NA
	chr21-38780717-38781229	504	361	71103807	71903162	2	Monoctye DC	45	44	0.708308	5.44901e-07	0.00058462	NA	NA	NA
	chr3-177426850-177427855	1024	819	71103287	71902704	2	Monoctye DC	45	44	0.790915	5.35958e-07	0.00058462	NA	NA	NA
	chr6-29965926-29966435	762	981	71103549	71902542	2	Monoctye DC	45	44	1.27309	5.40726e-07	0.00058462	NA	NA	NA
	chr20-37745340-37745786	290	186	68735433	71631055	1	CD4 T Cells	49	49	0.615453	1.95346e-07	0.00059065	NA	NA	NA
	chr1-16903705-16905678	7148	6822	68728575	71624419	1	CD4 T Cells	49	49	0.915814	2.02743e-07	0.000594986	CROCC	-0.0338485	15
	chr10-114034575-114035112	136	270	48993512	56850146	1	Monoctye DC	49	49	1.71093	1.9714e-07	0.000596074	NA	NA	NA
	chr2-217370315-217370716	337	558	48993311	56849858	1	Monoctye DC	49	49	1.42696	1.92815e-07	0.000596074	TNS1	0.87734	13
	chr1-192580304-192581417	728	556	71103583	71902967	2	Monoctye DC	45	44	0.755247	5.67809e-07	0.000597986	RGS1	0.702807	17
	chr3-57958791-57960327	2656	2330	71101655	71901193	2	Monoctye DC	45	44	0.867508	5.69345e-07	0.000597986	ABHD6	0.90872	14
	chr3-57958791-57960327	2656	2330	71101655	71901193	2	Monoctye DC	45	44	0.867508	5.69345e-07	0.000597986	PXK	0.697804	16
	chr16-48123203-48123482	158	263	71104153	71903260	2	Monoctye DC	45	44	1.64606	5.89842e-07	0.000613061	NA	NA	NA
	chr14-65170433-65171346	1871	1613	81745454	83724950	3	Monoctye DC	46	46	0.841726	4.00123e-07	0.000623811	NA	NA	NA
	chr19-14459471-14460043	256	171	24382641	26591973	2	CD8 T Cells	44	45	0.612475	5.47011e-07	0.000627359	ADGRE5	0.610855	15
	chr2-57894241-57894720	989	788	71103322	71902735	2	Monoctye DC	45	44	0.787908	6.12094e-07	0.00062963	FANCL	0.802514	11
	chr9-62798871-62802758	4518	6157	64233728	79322513	1	B Cells	49	49	1.10354	4.83155e-07	0.000634325	NA	NA	NA
	chr19-21482750-21484080	630	471	71103681	71903052	2	Monoctye DC	45	44	0.739309	6.35901e-07	0.000636493	NA	NA	NA
	chr2-112936057-112936810	1532	1283	71102779	71902240	2	Monoctye DC	45	44	0.828159	6.37903e-07	0.000636493	IL1B	0.917714	13
	chr2-112936057-112936810	1532	1283	71102779	71902240	2	Monoctye DC	45	44	0.828159	6.37903e-07	0.000636493	IL1RN	0.900686	13
	chr2-112936057-112936810	1532	1283	71102779	71902240	2	Monoctye DC	45	44	0.828159	6.37903e-07	0.000636493	IL1A	0.882909	10
	chr2-112936057-112936810	1532	1283	71102779	71902240	2	Monoctye DC	45	44	0.828159	6.37903e-07	0.000636493	ACTR3	0.845213	14
	chr2-112936057-112936810	1532	1283	71102779	71902240	2	Monoctye DC	45	44	0.828159	6.37903e-07	0.000636493	PAX8-AS1	0.787846	13
	chr8-141327308-141327725	1532	1283	71102779	71902240	2	Monoctye DC	45	44	0.828159	6.37903e-07	0.000636493	NA	NA	NA
	chr9-91130932-91131886	279	191	24382618	26591953	2	CD8 T Cells	44	45	0.627713	5.64394e-07	0.000639939	NA	NA	NA
	chr19-555549-556867	2544	2987	81744781	83723576	3	Monoctye DC	46	46	1.14638	4.23513e-07	0.000650118	CFD	0.865414	16
	chr19-555549-556867	2544	2987	81744781	83723576	3	Monoctye DC	46	46	1.14638	4.23513e-07	0.000650118	RPS15	-0.667463	17
	chr19-555549-556867	2544	2987	81744781	83723576	3	Monoctye DC	46	46	1.14638	4.23513e-07	0.000650118	MIDN	0.635307	17
	chr19-555549-556867	2544	2987	81744781	83723576	3	Monoctye DC	46	46	1.14638	4.23513e-07	0.000650118	CIRBP	-0.511019	17
	chr3-157127961-157128941	2634	2337	81744691	83724226	3	Monoctye DC	46	46	0.86627	4.38179e-07	0.000654067	TIPARP	0.241089	16
	chr8-78723679-78723909	142	246	81747183	83726317	3	Monoctye DC	46	46	1.69144	4.39196e-07	0.000654067	NA	NA	NA
	chr4-1330734-1331230	1098	1303	64355597	61582234	3	CD4 T Cells	46	46	1.24014	1.51305e-07	0.000656393	NA	NA	NA
	chr19-54859077-54859987	1607	1922	71102704	71901601	2	Monoctye DC	45	44	1.18272	6.74825e-07	0.000666667	LILRA6	0.956869	12
	chr19-54859077-54859987	1607	1922	71102704	71901601	2	Monoctye DC	45	44	1.18272	6.74825e-07	0.000666667	OSCAR	0.942301	12
	chr19-54859077-54859987	1607	1922	71102704	71901601	2	Monoctye DC	45	44	1.18272	6.74825e-07	0.000666667	FCAR	0.935269	13
	chr19-54859077-54859987	1607	1922	71102704	71901601	2	Monoctye DC	45	44	1.18272	6.74825e-07	0.000666667	LILRA2	0.920499	13
	chr19-54859077-54859987	1607	1922	71102704	71901601	2	Monoctye DC	45	44	1.18272	6.74825e-07	0.000666667	LILRB3	0.916428	13
	chr19-54859077-54859987	1607	1922	71102704	71901601	2	Monoctye DC	45	44	1.18272	6.74825e-07	0.000666667	LILRA1	0.906324	12
	chr19-54859077-54859987	1607	1922	71102704	71901601	2	Monoctye DC	45	44	1.18272	6.74825e-07	0.000666667	MBOAT7	0.899524	14
	chr19-54859077-54859987	1607	1922	71102704	71901601	2	Monoctye DC	45	44	1.18272	6.74825e-07	0.000666667	LAIR1	0.893045	14
	chr19-54859077-54859987	1607	1922	71102704	71901601	2	Monoctye DC	45	44	1.18272	6.74825e-07	0.000666667	LILRA5	0.869863	13
	chr19-54859077-54859987	1607	1922	71102704	71901601	2	Monoctye DC	45	44	1.18272	6.74825e-07	0.000666667	LILRB2	0.856279	13
	chr19-54859077-54859987	1607	1922	71102704	71901601	2	Monoctye DC	45	44	1.18272	6.74825e-07	0.000666667	MYADM	0.781173	14
	chr19-54859077-54859987	1607	1922	71102704	71901601	2	Monoctye DC	45	44	1.18272	6.74825e-07	0.000666667	LILRB4	0.774077	11
	chr19-54859077-54859987	1607	1922	71102704	71901601	2	Monoctye DC	45	44	1.18272	6.74825e-07	0.000666667	LILRB1	0.722001	13
	chr19-54859077-54859987	1607	1922	71102704	71901601	2	Monoctye DC	45	44	1.18272	6.74825e-07	0.000666667	RPL28	-0.573106	14
	chr7-27142896-27143918	1233	1010	71103078	71902513	2	Monoctye DC	45	44	0.810036	6.82901e-07	0.000668031	HOXA5	0.842535	14
	chr7-27142896-27143918	1233	1010	71103078	71902513	2	Monoctye DC	45	44	0.810036	6.82901e-07	0.000668031	HOXA3	0.822142	11
	chr1-173122605-173123464	476	785	64237770	79327885	1	B Cells	49	49	1.33545	5.18985e-07	0.000672517	KLHL20	0.210314	16
	chr20-3092566-3094334	1070	1427	24381827	26590717	2	CD8 T Cells	44	45	1.22285	6.0075e-07	0.000673508	NA	NA	NA
	chr2-10330939-10332384	3516	3148	71100795	71900375	2	Monoctye DC	45	44	0.885384	6.95444e-07	0.000673696	ADAM17	0.306224	16
	chr2-10330939-10332384	3516	3148	71100795	71900375	2	Monoctye DC	45	44	0.885384	6.95444e-07	0.000673696	HPCAL1	0.13539	16
	chr8-22715292-22716128	1982	2091	64236264	79326579	1	B Cells	49	49	0.854307	5.36394e-07	0.00067748	CHMP7	-0.694726	16
	chr8-22715292-22716128	1982	2091	64236264	79326579	1	B Cells	49	49	0.854307	5.36394e-07	0.00067748	EGR3	0.589057	16
	chr8-22715292-22716128	1982	2091	64236264	79326579	1	B Cells	49	49	0.854307	5.36394e-07	0.00067748	SLC25A37	0.534547	16
	chr8-22715292-22716128	1982	2091	64236264	79326579	1	B Cells	49	49	0.854307	5.36394e-07	0.00067748	TNFRSF10B	0.468186	15
	chr8-22715292-22716128	1982	2091	64236264	79326579	1	B Cells	49	49	0.854307	5.36394e-07	0.00067748	XPO7	0.382733	16
	chr8-42337389-42339623	4768	5327	64233478	79323343	1	B Cells	49	49	0.904711	5.29742e-07	0.00067748	POLB	0.632895	16
	chr18-70234484-70235033	567	420	81746758	83726143	3	Monoctye DC	46	46	0.72323	4.66074e-07	0.000683888	NA	NA	NA
	chr17-74514052-74515132	1708	1462	81745617	83725101	3	Monoctye DC	46	46	0.835737	4.90486e-07	0.000690518	NA	NA	NA
	chr4-182808861-182809439	1257	1043	81746068	83725520	3	Monoctye DC	46	46	0.810139	4.91353e-07	0.000690518	NA	NA	NA
	chr8-101108252-101109679	3620	3284	81743705	83723279	3	Monoctye DC	46	46	0.885737	4.84077e-07	0.000690518	PABPC1	0.122851	17
	chr11-126061764-126063536	2604	2310	81744721	83724253	3	Monoctye DC	46	46	0.866126	5.06449e-07	0.000698323	NA	NA	NA
	chr18-6355887-6356194	198	113	81747127	83726450	3	Monoctye DC	46	46	0.557216	5.10905e-07	0.000698323	NA	NA	NA
	chr15-101199390-101200126	1000	743	64355695	61582794	3	CD4 T Cells	46	46	0.776458	1.69975e-07	0.000706663	NA	NA	NA
	chr6-88379848-88380478	821	640	71103490	71902883	2	Monoctye DC	45	44	0.770873	7.41698e-07	0.000711595	NA	NA	NA
	chr2-96527756-96528453	1882	1609	71102429	71901914	2	Monoctye DC	45	44	0.845439	7.62349e-07	0.000724442	NA	NA	NA
	chr22-38984993-38985511	1864	1610	81745461	83724953	3	Monoctye DC	46	46	0.843316	5.49602e-07	0.000739702	NA	NA	NA
	chr3-129491633-129492081	315	207	81747010	83726356	3	Monoctye DC	46	46	0.641608	5.56005e-07	0.000739702	NA	NA	NA
	chr1-9280468-9280683	876	696	81746449	83725867	3	Monoctye DC	46	46	0.775739	5.7177e-07	0.000750666	SPSB1	0.251097	15
	chr12-78977209-78977746	450	617	71103861	71902906	2	Monoctye DC	45	44	1.35587	7.97498e-07	0.000750694	NA	NA	NA
	chr1-119222369-119222635	247	188	64237999	79328482	1	B Cells	49	49	0.616346	6.06332e-07	0.00075624	NA	NA	NA
	chr10-17854180-17854618	142	78	24382755	26592066	2	CD8 T Cells	44	45	0.503661	6.89111e-07	0.00076335	NA	NA	NA
	chr2-170178044-170178248	94	42	24382803	26592102	2	CD8 T Cells	44	45	0.409688	6.96187e-07	0.00076335	MYO3B	0.848994	8
	chr3-42490039-42490617	844	661	71103467	71902862	2	Monoctye DC	45	44	0.77447	8.2557e-07	0.000769855	NA	NA	NA
	chr12-50542396-50542746	91	207	64238155	79328463	1	B Cells	49	49	1.84201	6.27355e-07	0.000772801	NA	NA	NA
	chr1-144560501-144560927	310	204	68735413	71631037	1	CD4 T Cells	49	49	0.631464	2.78646e-07	0.000791473	NA	NA	NA
	chr1-213711884-213712435	269	170	68735454	71631071	1	CD4 T Cells	49	49	0.606424	2.85561e-07	0.000791473	NA	NA	NA
	chr1-10510503-10511499	1026	892	24381871	26591252	2	CD8 T Cells	44	45	0.797167	7.7403e-07	0.000796205	NA	NA	NA
	chr1-55127775-55128777	303	213	24382594	26591931	2	CD8 T Cells	44	45	0.644568	7.43046e-07	0.000796205	NA	NA	NA
	chr13-59979454-59979873	54	128	24382843	26592016	2	CD8 T Cells	44	45	2.17344	7.56124e-07	0.000796205	NA	NA	NA
	chr15-65512771-65513287	584	469	24382313	26591675	2	CD8 T Cells	44	45	0.736363	7.67347e-07	0.000796205	DPP8	0.287068	15
	chr2-191127955-191128745	324	231	24382573	26591913	2	CD8 T Cells	44	45	0.653731	7.58224e-07	0.000796205	STAT4	0.704988	15
	chr6-10751591-10751976	178	107	24382719	26592037	2	CD8 T Cells	44	45	0.551183	7.52138e-07	0.000796205	NA	NA	NA
	chr4-164512080-164512365	73	23	48723204	50112389	3	B Cells	46	46	0.306335	1.04335e-07	0.0008008	NA	NA	NA
	chr17-81094843-81095188	2055	2494	68733668	71628747	1	CD4 T Cells	49	49	1.16457	3.08041e-07	0.000805077	NA	NA	NA
	chr3-101466574-101467527	806	1066	68734917	71630175	1	CD4 T Cells	49	49	1.26912	3.14675e-07	0.000805077	NA	NA	NA
	chr6-149488761-149489145	362	248	68735361	71630993	1	CD4 T Cells	49	49	0.65739	3.07162e-07	0.000805077	NA	NA	NA
	chr6-109308006-109308396	313	213	22932987	25445552	2	NK Cells	42	43	0.613319	3.2523e-08	0.000811277	FOXO3	0.473425	15
	chr7-4204724-4205060	236	144	68735487	71631097	1	CD4 T Cells	49	49	0.585505	3.26782e-07	0.000815151	NA	NA	NA
	chr7-63925291-63927157	2755	2445	48720522	50109967	3	B Cells	46	46	0.862876	1.1558e-07	0.000823744	NA	NA	NA
	chr5-177327632-177328272	253	170	24382644	26591974	2	CD8 T Cells	44	45	0.616113	8.11085e-07	0.000825809	NA	NA	NA
	chr6-8017264-8017708	132	273	64238114	79328397	1	B Cells	49	49	1.67476	6.78852e-07	0.000826039	NA	NA	NA
	chr20-33387155-33387462	130	224	71104181	71903299	2	Monoctye DC	45	44	1.70392	9.07933e-07	0.000838821	NA	NA	NA
	chr16-57014448-57014989	842	660	71103469	71902863	2	Monoctye DC	45	44	0.775135	9.19014e-07	0.000841268	NA	NA	NA
	chr11-10899040-10900622	1052	789	64355643	61582748	3	CD4 T Cells	46	46	0.783773	2.20491e-07	0.000856367	ADM	0.719406	14
	chr11-10899040-10900622	1052	789	64355643	61582748	3	CD4 T Cells	46	46	0.783773	2.20491e-07	0.000856367	AMPD3	0.714581	14
	chr11-10899040-10900622	1052	789	64355643	61582748	3	CD4 T Cells	46	46	0.783773	2.20491e-07	0.000856367	SBF2	0.658834	16
	chr11-10899040-10900622	1052	789	64355643	61582748	3	CD4 T Cells	46	46	0.783773	2.20491e-07	0.000856367	USP47	-0.0491354	16
	chr11-10899040-10900622	1052	789	64355643	61582748	3	CD4 T Cells	46	46	0.783773	2.20491e-07	0.000856367	MTRNR2L8	-0.0311249	16
	chr15-91469436-91470367	1276	1488	64355419	61582049	3	CD4 T Cells	46	46	1.21866	2.23149e-07	0.000856367	NA	NA	NA
	chr19-39557544-39558823	371	252	71103940	71903271	2	Monoctye DC	45	44	0.671695	9.4939e-07	0.000857879	NA	NA	NA
	chr6-7617982-7618857	1074	1328	71103237	71902195	2	Monoctye DC	45	44	1.22276	9.54355e-07	0.000857879	BMP6	0.90919	10
	chr6-7617982-7618857	1074	1328	71103237	71902195	2	Monoctye DC	45	44	1.22276	9.54355e-07	0.000857879	RREB1	0.750477	15
	chr1-150789322-150789717	1017	1283	81746308	83725280	3	Monoctye DC	46	46	1.23173	6.79601e-07	0.000858354	CTSS	0.933389	13
	chr1-150789322-150789717	1017	1283	81746308	83725280	3	Monoctye DC	46	46	1.23173	6.79601e-07	0.000858354	ADAMTSL4	0.904157	13
	chr1-150789322-150789717	1017	1283	81746308	83725280	3	Monoctye DC	46	46	1.23173	6.79601e-07	0.000858354	MCL1	0.739821	13
	chr1-150789322-150789717	1017	1283	81746308	83725280	3	Monoctye DC	46	46	1.23173	6.79601e-07	0.000858354	ENSA	0.325776	13
	chr1-150789322-150789717	1017	1283	81746308	83725280	3	Monoctye DC	46	46	1.23173	6.79601e-07	0.000858354	RPRD2	0.125985	13
	chr1-234314990-234315709	405	283	81746920	83726280	3	Monoctye DC	46	46	0.682247	6.75723e-07	0.000858354	NA	NA	NA
	chr19-55165919-55167268	1941	1685	81745384	83724878	3	Monoctye DC	46	46	0.847588	6.75774e-07	0.000858354	NA	NA	NA
	chr2-111633396-111634595	191	118	24382706	26592026	2	CD8 T Cells	44	45	0.566475	8.594e-07	0.000866162	NA	NA	NA
	chr22-39600742-39601377	534	740	48722743	50111672	3	B Cells	46	46	1.34735	1.32277e-07	0.000879897	NA	NA	NA
	chr2-1509240-1510026	293	415	64356402	61583122	3	CD4 T Cells	46	46	1.48016	2.41131e-07	0.000891103	NA	NA	NA
	chr22-35533415-35534022	250	376	71104061	71903147	2	Monoctye DC	45	44	1.48728	1.00661e-06	0.000896774	RASD2	0.747405	14
	chr1-39524121-39526161	1108	967	30700961	34211515	3	NK Cells	43	46	0.783195	2.90848e-08	0.000902872	NA	NA	NA
	chr18-45874424-45875201	426	665	30701643	34211817	3	NK Cells	43	46	1.40086	4.52436e-08	0.000902872	NA	NA	NA
	chr22-26610216-26610694	130	258	30701939	34212224	3	NK Cells	43	46	1.78098	4.43081e-08	0.000902872	NA	NA	NA
	chr8-8227158-8229265	2519	3246	30699550	34209236	3	NK Cells	43	46	1.15639	4.34428e-08	0.000902872	NA	NA	NA
	chr4-15996815-15997132	74	29	24382823	26592115	2	CD8 T Cells	44	45	0.359334	9.13175e-07	0.000911157	FGFBP2	0.919421	14
	chr4-15996815-15997132	74	29	24382823	26592115	2	CD8 T Cells	44	45	0.359334	9.13175e-07	0.000911157	CD38	0.368465	14
	chr17-82583645-82584215	623	432	64356072	61583105	3	CD4 T Cells	46	46	0.724644	2.56076e-07	0.000912537	NA	NA	NA
	chr2-88764445-88766279	536	499	37679914	48965794	2	B Cells	44	45	0.716398	9.22117e-08	0.000920079	NA	NA	NA
	chr8-119578992-119579395	132	226	71104179	71903297	2	Monoctye DC	45	44	1.69309	1.04883e-06	0.000926119	NA	NA	NA
	chr10-14381454-14382401	563	514	64237683	79328156	1	B Cells	49	49	0.739296	7.74823e-07	0.000931459	NA	NA	NA
	chr10-103053690-103054835	587	473	24382310	26591671	2	CD8 T Cells	44	45	0.738848	9.7377e-07	0.000934248	NA	NA	NA
	chr5-143001830-143003358	850	723	24382047	26591421	2	CD8 T Cells	44	45	0.779922	9.48188e-07	0.000934248	ARHGAP26	0.735991	15
	chr5-143001830-143003358	850	723	24382047	26591421	2	CD8 T Cells	44	45	0.779922	9.48188e-07	0.000934248	NDFIP1	-0.179143	16
	chr5-143001830-143003358	850	723	24382047	26591421	2	CD8 T Cells	44	45	0.779922	9.48188e-07	0.000934248	NR3C1	0.00247884	16
	chr8-19496258-19497586	1661	2126	24381236	26590018	2	CD8 T Cells	44	45	1.17361	9.67858e-07	0.000934248	ATP6V1B2	-0.292038	16
	chr8-19496258-19497586	1661	2126	24381236	26590018	2	CD8 T Cells	44	45	1.17361	9.67858e-07	0.000934248	PSD3	-0.23701	13
	chr8-19496258-19497586	1661	2126	24381236	26590018	2	CD8 T Cells	44	45	1.17361	9.67858e-07	0.000934248	CSGALNACT1	0.230426	16
	chr9-114696877-114697536	163	95	24382734	26592049	2	CD8 T Cells	44	45	0.534402	9.71563e-07	0.000934248	NA	NA	NA
	chr19-40605367-40605678	1248	1846	64236998	79326824	1	B Cells	49	49	1.19779	7.87906e-07	0.00093591	NA	NA	NA
	chr14-95875810-95876909	1399	1435	64236847	79327235	1	B Cells	49	49	0.830611	8.10257e-07	0.000951137	TUNAR	0.819655	7
	chr11-73288216-73289674	4131	5328	48989517	56845088	1	Monoctye DC	49	49	1.11151	3.30898e-07	0.000971079	RELT	0.791565	15
	chr11-73288216-73289674	4131	5328	48989517	56845088	1	Monoctye DC	49	49	1.11151	3.30898e-07	0.000971079	P2RY6	0.729205	8
	chr11-73288216-73289674	4131	5328	48989517	56845088	1	Monoctye DC	49	49	1.11151	3.30898e-07	0.000971079	ATG16L2	0.721664	16
	chr11-73288216-73289674	4131	5328	48989517	56845088	1	Monoctye DC	49	49	1.11151	3.30898e-07	0.000971079	PDE2A	0.598972	14
	chr11-73288216-73289674	4131	5328	48989517	56845088	1	Monoctye DC	49	49	1.11151	3.30898e-07	0.000971079	ARAP1	0.527604	15
	chr11-73288216-73289674	4131	5328	48989517	56845088	1	Monoctye DC	49	49	1.11151	3.30898e-07	0.000971079	RAB6A	-0.238909	16
	chr3-141336683-141337649	606	560	64237640	79328110	1	B Cells	49	49	0.748305	8.3872e-07	0.0009731	NA	NA	NA
	chr1-244353603-244354261	2500	2888	71101811	71900635	2	Monoctye DC	45	44	1.14236	1.14206e-06	0.000999594	EFCAB2	0.594527	14
	chr1-244353603-244354261	2500	2888	71101811	71900635	2	Monoctye DC	45	44	1.14236	1.14206e-06	0.000999594	HNRNPU	-0.488573	15
	chr1-244353603-244354261	2500	2888	71101811	71900635	2	Monoctye DC	45	44	1.14236	1.14206e-06	0.000999594	AKT3	-0.406806	14
	chr11-78851887-78852427	162	270	81747163	83726293	3	Monoctye DC	46	46	1.62727	8.2184e-07	0.00101237	NA	NA	NA
	chr12-132444817-132446382	2756	2462	81744569	83724101	3	Monoctye DC	46	46	0.872206	8.20773e-07	0.00101237	NA	NA	NA
	chrX-18953886-18954187	198	115	68735525	71631126	1	CD4 T Cells	49	49	0.55733	4.16768e-07	0.00101426	NA	NA	NA
	chr6-44820062-44820710	424	340	48993224	56850076	1	Monoctye DC	49	49	0.691065	3.5706e-07	0.00101792	NA	NA	NA
	chr13-109785783-109787704	1880	2383	24381017	26589761	2	CD8 T Cells	44	45	1.16225	1.0755e-06	0.00102202	NA	NA	NA
	chr14-61528508-61529036	358	263	24382539	26591881	2	CD8 T Cells	44	45	0.673604	1.0906e-06	0.00102659	PRKCH	0.705301	17
	chr2-88764445-88766279	853	828	64237393	79327842	1	B Cells	49	49	0.78604	9.06416e-07	0.00102909	NA	NA	NA
	chr6-26304717-26305642	792	1223	64237454	79327447	1	B Cells	49	49	1.25045	9.07607e-07	0.00102909	NA	NA	NA
	chr3-124639561-124640343	303	458	48722974	50111954	3	B Cells	46	46	1.46965	1.65377e-07	0.00103133	NA	NA	NA
	chr3-37979583-37980767	1311	1244	48992337	56849172	1	Monoctye DC	49	49	0.817756	3.73526e-07	0.00103528	MYD88	0.844998	13
	chr3-37979583-37980767	1311	1244	48992337	56849172	1	Monoctye DC	49	49	0.817756	3.73526e-07	0.00103528	LRRFIP2	0.780919	13
	chr3-37979583-37980767	1311	1244	48992337	56849172	1	Monoctye DC	49	49	0.817756	3.73526e-07	0.00103528	ITGA9	0.762312	7
	chr3-37979583-37980767	1311	1244	48992337	56849172	1	Monoctye DC	49	49	0.817756	3.73526e-07	0.00103528	OXSR1	0.669886	13
	chr3-37979583-37980767	1311	1244	48992337	56849172	1	Monoctye DC	49	49	0.817756	3.73526e-07	0.00103528	GOLGA4	-0.348194	13
	chr14-105290517-105290964	190	118	24382707	26592026	2	CD8 T Cells	44	45	0.569456	1.11083e-06	0.00103587	BRF1	0.535691	16
	chr15-88639876-88640302	808	632	71103503	71902891	2	Monoctye DC	45	44	0.773484	1.2123e-06	0.00105184	ISG20	0.77865	17
	chr16-20691317-20692001	373	523	71103938	71903000	2	Monoctye DC	45	44	1.38656	1.22312e-06	0.00105208	NA	NA	NA
	chr1-159076342-159077763	984	1485	64237262	79327185	1	B Cells	49	49	1.22207	9.54975e-07	0.00106718	AIM2	0.50348	10
	chr5-16654696-16655202	123	75	64238123	79328595	1	B Cells	49	49	0.493764	9.73289e-07	0.00106718	NA	NA	NA
	chr7-74850970-74851271	68	166	64238178	79328504	1	B Cells	49	49	1.9768	9.69615e-07	0.00106718	NA	NA	NA
	chr6-39143366-39143768	165	90	68735558	71631151	1	CD4 T Cells	49	49	0.523406	4.56835e-07	0.0010853	NA	NA	NA
	chr20-50439017-50439381	742	951	71103569	71902572	2	Monoctye DC	45	44	1.26743	1.28778e-06	0.00109824	TMEM189	0.889894	13
	chr20-50439017-50439381	742	951	71103569	71902572	2	Monoctye DC	45	44	1.26743	1.28778e-06	0.00109824	B4GALT5	0.74262	13
	chr20-50439017-50439381	742	951	71103569	71902572	2	Monoctye DC	45	44	1.26743	1.28778e-06	0.00109824	CEBPB	0.632122	13
	chr20-50439017-50439381	742	951	71103569	71902572	2	Monoctye DC	45	44	1.26743	1.28778e-06	0.00109824	PTPN1	0.44542	13
	chr8-12194522-12194996	555	748	81746770	83725815	3	Monoctye DC	46	46	1.31589	9.0792e-07	0.00110477	NA	NA	NA
	chr10-1240326-1241136	231	146	30701838	34212336	3	NK Cells	43	46	0.567184	6.73716e-08	0.00112038	NA	NA	NA
	chr7-63925291-63927157	2257	1928	37908459	38284073	3	CD8 T Cells	46	46	0.845858	6.74069e-08	0.00112097	NA	NA	NA
	chr2-166792869-166793098	65	137	81747260	83726426	3	Monoctye DC	46	46	2.05787	9.53442e-07	0.00114619	NA	NA	NA
	chr8-141026705-141027186	1414	1195	81745911	83725368	3	Monoctye DC	46	46	0.825142	9.69624e-07	0.00115176	NA	NA	NA
	chr2-202624836-202625269	192	307	81747133	83726256	3	Monoctye DC	46	46	1.56116	9.83633e-07	0.00115466	NA	NA	NA
	chr17-74279907-74280511	1174	962	71103137	71902561	2	Monoctye DC	45	44	0.810313	1.36953e-06	0.00115806	DNAI2	0.901965	8
	chr17-74279907-74280511	1174	962	71103137	71902561	2	Monoctye DC	45	44	0.810313	1.36953e-06	0.00115806	TTYH2	0.736386	14
	chr19-54905619-54906209	204	130	24382693	26592014	2	CD8 T Cells	44	45	0.584312	1.28459e-06	0.00118681	NCR1	0.977798	13
	chr1-94017276-94017854	320	230	24382577	26591914	2	CD8 T Cells	44	45	0.659037	1.30826e-06	0.00119759	NA	NA	NA
	chr17-16267307-16268518	271	187	24382626	26591957	2	CD8 T Cells	44	45	0.632709	1.3234e-06	0.00120043	NA	NA	NA
	chr19-36331284-36332453	916	678	64355779	61582859	3	CD4 T Cells	46	46	0.773505	3.56051e-07	0.00122505	NFKBID	0.358543	16
	chr3-18740395-18741662	2209	2361	64236037	79326309	1	B Cells	49	49	0.865493	1.13803e-06	0.00123426	NA	NA	NA
	chr1-208243170-208245446	580	469	24382317	26591675	2	CD8 T Cells	44	45	0.741441	1.37817e-06	0.00123885	PLXNA2	0.84412	13
	chr1-208243170-208245446	580	469	24382317	26591675	2	CD8 T Cells	44	45	0.741441	1.37817e-06	0.00123885	CD55	0.374542	16
	chr3-195849471-195849969	210	339	68735513	71630902	1	CD4 T Cells	49	49	1.54903	5.36331e-07	0.00124452	NA	NA	NA
	chr9-113176585-113177525	620	823	81746705	83725740	3	Monoctye DC	46	46	1.29604	1.07791e-06	0.00125062	NA	NA	NA
	chr19-38864218-38865244	554	445	24382343	26591699	2	CD8 T Cells	44	45	0.736516	1.43407e-06	0.00127759	SIRT2	0.406495	16
	chr19-38864218-38865244	554	445	24382343	26591699	2	CD8 T Cells	44	45	0.736516	1.43407e-06	0.00127759	SIPA1L3	-0.0571869	16
	chr16-21518952-21520631	7170	8103	68728553	71623138	1	CD4 T Cells	49	49	1.08444	5.65896e-07	0.00128328	NA	NA	NA
	chr2-28508200-28508953	385	268	81746940	83726295	3	Monoctye DC	46	46	0.679648	1.13464e-06	0.00128651	NA	NA	NA
	chr8-143038602-143039730	289	428	81747036	83726135	3	Monoctye DC	46	46	1.44596	1.13103e-06	0.00128651	NA	NA	NA
	chr2-144508200-144508555	317	228	24382580	26591916	2	CD8 T Cells	44	45	0.659489	1.46077e-06	0.00128986	NA	NA	NA
	chr2-237898375-237899026	881	1107	71103430	71902416	2	Monoctye DC	45	44	1.24256	1.55402e-06	0.00130302	RAMP1	0.694008	16
	chr2-237898375-237899026	881	1107	71103430	71902416	2	Monoctye DC	45	44	1.24256	1.55402e-06	0.00130302	UBE2F	0.303224	16
	chr6-193706-194276	1124	1131	64237122	79327539	1	B Cells	49	49	0.814816	1.217e-06	0.00130571	IRF4	0.140302	17
	chr3-195746921-195748298	1097	894	71103214	71902629	2	Monoctye DC	45	44	0.805892	1.59039e-06	0.00131308	NA	NA	NA
	chr6-73394535-73395290	521	382	71103790	71903141	2	Monoctye DC	45	44	0.725056	1.59235e-06	0.00131308	DDX43	0.383784	13
	chr17-47829478-47830266	948	822	24381949	26591322	2	CD8 T Cells	44	45	0.795052	1.50526e-06	0.00131749	TBX21	0.885258	15
	chr17-47829478-47830266	948	822	24381949	26591322	2	CD8 T Cells	44	45	0.795052	1.50526e-06	0.00131749	OSBPL7	0.827041	15
	chr17-47829478-47830266	948	822	24381949	26591322	2	CD8 T Cells	44	45	0.795052	1.50526e-06	0.00131749	SKAP1	0.827038	14
	chr17-47829478-47830266	948	822	24381949	26591322	2	CD8 T Cells	44	45	0.795052	1.50526e-06	0.00131749	MRPL10	0.811112	16
	chr3-122646147-122646877	242	157	30701827	34212325	3	NK Cells	43	46	0.582193	9.28786e-08	0.00132391	NA	NA	NA
	chr16-79599222-79601577	2173	2321	64236073	79326349	1	B Cells	49	49	0.864926	1.25277e-06	0.00132979	MAF	0.78581	17
	chr1-32729839-32730175	200	311	71104111	71903212	2	Monoctye DC	45	44	1.53772	1.65279e-06	0.00135175	NA	NA	NA
	chr9-85600420-85601616	125	67	24382772	26592077	2	CD8 T Cells	44	45	0.49147	1.56796e-06	0.00136043	NA	NA	NA
	chr1-236417327-236417625	146	83	24382751	26592061	2	CD8 T Cells	44	45	0.521263	1.58706e-06	0.00136513	NA	NA	NA
	chr1-182629470-182630038	422	300	81746903	83726263	3	Monoctye DC	46	46	0.694095	1.23186e-06	0.00138106	RGS16	0.544861	16
	chr14-101726544-101726884	304	217	24382593	26591927	2	CD8 T Cells	44	45	0.654513	1.63058e-06	0.00138707	PPP2R5C	0.685559	15
	chr6-116136490-116137298	203	130	24382694	26592014	2	CD8 T Cells	44	45	0.587191	1.64036e-06	0.00138707	NA	NA	NA
	chr2-24739346-24739886	256	175	24382641	26591969	2	CD8 T Cells	44	45	0.626802	1.65476e-06	0.00138748	NCOA1	0.343442	14
	chr15-85580971-85582983	3644	4998	64234602	79323672	1	B Cells	49	49	1.11066	1.39697e-06	0.00144108	AKAP13	0.400531	17
	chr3-52779272-52779919	3474	3831	64234772	79324839	1	B Cells	49	49	0.892988	1.40095e-06	0.00144108	PRKCD	0.769856	15
	chr3-52779272-52779919	3474	3831	64234772	79324839	1	B Cells	49	49	0.892988	1.40095e-06	0.00144108	ALAS1	0.402056	14
	chr3-52779272-52779919	3474	3831	64234772	79324839	1	B Cells	49	49	0.892988	1.40095e-06	0.00144108	RPL29	-0.0331786	15
	chr4-176001182-176002648	1221	1240	64237025	79327430	1	B Cells	49	49	0.822374	1.37898e-06	0.00144108	NA	NA	NA
	chr11-45857788-45858479	1863	2221	81745462	83724342	3	Monoctye DC	46	46	1.16398	1.31494e-06	0.00145782	AMBRA1	0.291129	16
	chr11-45857788-45858479	1863	2221	81745462	83724342	3	Monoctye DC	46	46	1.16398	1.31494e-06	0.00145782	CKAP5	-0.134085	16
	chr13-25762692-25763258	358	248	68735365	71630993	1	CD4 T Cells	49	49	0.664735	6.64262e-07	0.00147287	NA	NA	NA
	chr3-105366176-105369996	6370	7159	48716907	50105253	3	B Cells	46	46	1.09271	2.70513e-07	0.00149953	ALCAM	0.689199	15
	chr3-105366176-105369996	6370	7159	48716907	50105253	3	B Cells	46	46	1.09271	2.70513e-07	0.00149953	CBLB	-0.395329	17
	chr3-105764512-105765410	260	402	48723017	50112010	3	B Cells	46	46	1.50329	2.64262e-07	0.00149953	NA	NA	NA
	chrX-155768488-155768743	178	100	71104133	71903423	2	Monoctye DC	45	44	0.555553	1.86526e-06	0.00151312	NA	NA	NA
	chr4-36322599-36323330	745	579	71103566	71902944	2	Monoctye DC	45	44	0.768543	1.9327e-06	0.00154203	NA	NA	NA
	chr7-155357460-155357935	1571	1870	71102740	71901653	2	Monoctye DC	45	44	1.17709	1.94727e-06	0.00154203	INSIG1	0.88926	12
	chr7-155357460-155357935	1571	1870	71102740	71901653	2	Monoctye DC	45	44	1.17709	1.94727e-06	0.00154203	RBM33	-0.692994	12
	chr8-21882319-21882544	108	192	71104203	71903331	2	Monoctye DC	45	44	1.75802	1.93637e-06	0.00154203	NA	NA	NA
	chr8-133138786-133139866	572	463	24382325	26591681	2	CD8 T Cells	44	45	0.742193	1.85834e-06	0.0015452	SLA	0.892647	14
	chr8-133138786-133139866	572	463	24382325	26591681	2	CD8 T Cells	44	45	0.742193	1.85834e-06	0.0015452	TG	0.534777	11
	chr8-133138786-133139866	572	463	24382325	26591681	2	CD8 T Cells	44	45	0.742193	1.85834e-06	0.0015452	NDRG1	-0.114789	15
	chr8-133138786-133139866	572	463	24382325	26591681	2	CD8 T Cells	44	45	0.742193	1.85834e-06	0.0015452	ST3GAL1	0.0404317	15
	chr3-93470343-93470758	3011	3477	81744314	83723086	3	Monoctye DC	46	46	1.12747	1.4449e-06	0.00158429	NA	NA	NA
	chr22-38981457-38982562	2233	1949	71102078	71901574	2	Monoctye DC	45	44	0.863115	2.04193e-06	0.00159879	GRAP2	-0.670534	14
	chr22-38981457-38982562	2233	1949	71102078	71901574	2	Monoctye DC	45	44	0.863115	2.04193e-06	0.00159879	APOBEC3A	0.626762	15
	chr22-38981457-38982562	2233	1949	71102078	71901574	2	Monoctye DC	45	44	0.863115	2.04193e-06	0.00159879	RPL3	-0.555305	17
	chr22-38981457-38982562	2233	1949	71102078	71901574	2	Monoctye DC	45	44	0.863115	2.04193e-06	0.00159879	CBX6	0.3615	17
	chr22-38981457-38982562	2233	1949	71102078	71901574	2	Monoctye DC	45	44	0.863115	2.04193e-06	0.00159879	MAFF	0.313171	16
	chr3-98692763-98693353	375	522	71103936	71903001	2	Monoctye DC	45	44	1.37653	2.05098e-06	0.00159879	NA	NA	NA
	chr7-130009920-130011101	3422	3111	81743903	83723452	3	Monoctye DC	46	46	0.887627	1.47771e-06	0.00160266	AC016831.7	0.219822	15
	chr17-80891295-80892440	4189	4686	71100122	71898837	2	Monoctye DC	45	44	1.10621	2.07524e-06	0.00160516	HGS	0.332395	15
	chr17-80891295-80892440	4189	4686	71100122	71898837	2	Monoctye DC	45	44	1.10621	2.07524e-06	0.00160516	SLC26A11	0.319385	14
	chr17-80891295-80892440	4189	4686	71100122	71898837	2	Monoctye DC	45	44	1.10621	2.07524e-06	0.00160516	GAA	0.232952	15
	chr17-80891295-80892440	4189	4686	71100122	71898837	2	Monoctye DC	45	44	1.10621	2.07524e-06	0.00160516	BAIAP2	0.172923	15
	chr17-80891295-80892440	4189	4686	71100122	71898837	2	Monoctye DC	45	44	1.10621	2.07524e-06	0.00160516	AATK	0.13472	15
	chr12-39442213-39443704	973	783	48722304	50111629	3	B Cells	46	46	0.78242	3.16702e-07	0.00160923	KIF21A	0.870855	14
	chr12-39442213-39443704	973	783	48722304	50111629	3	B Cells	46	46	0.78242	3.16702e-07	0.00160923	SLC2A13	0.435313	15
	chr6-159168648-159170181	890	708	48722387	50111704	3	B Cells	46	46	0.773454	3.22558e-07	0.00160923	NA	NA	NA
	chr1-43974279-43975518	3548	4003	71100763	71899520	2	Monoctye DC	45	44	1.1157	2.11004e-06	0.00161196	NA	NA	NA
	chr20-45495285-45495909	539	399	71103772	71903124	2	Monoctye DC	45	44	0.732032	2.11635e-06	0.00161196	NA	NA	NA
	chr15-97501161-97501622	855	1091	81746470	83725472	3	Monoctye DC	46	46	1.24586	1.50418e-06	0.00161383	NA	NA	NA
	chr15-63284252-63284702	537	401	81746788	83726162	3	Monoctye DC	46	46	0.729089	1.52719e-06	0.00162108	APH1B	0.593024	14
	chr1-89351153-89352373	1765	2111	81745560	83724452	3	Monoctye DC	46	46	1.16776	1.54545e-06	0.0016232	GBP2	0.722449	16
	chr19-54859077-54859987	1919	2281	81745406	83724282	3	Monoctye DC	46	46	1.16054	1.57618e-06	0.00163822	LILRA6	0.956869	12
	chr19-54859077-54859987	1919	2281	81745406	83724282	3	Monoctye DC	46	46	1.16054	1.57618e-06	0.00163822	OSCAR	0.942301	12
	chr19-54859077-54859987	1919	2281	81745406	83724282	3	Monoctye DC	46	46	1.16054	1.57618e-06	0.00163822	FCAR	0.935269	13
	chr19-54859077-54859987	1919	2281	81745406	83724282	3	Monoctye DC	46	46	1.16054	1.57618e-06	0.00163822	LILRA2	0.920499	13
	chr19-54859077-54859987	1919	2281	81745406	83724282	3	Monoctye DC	46	46	1.16054	1.57618e-06	0.00163822	LILRB3	0.916428	13
	chr19-54859077-54859987	1919	2281	81745406	83724282	3	Monoctye DC	46	46	1.16054	1.57618e-06	0.00163822	LILRA1	0.906324	12
	chr19-54859077-54859987	1919	2281	81745406	83724282	3	Monoctye DC	46	46	1.16054	1.57618e-06	0.00163822	MBOAT7	0.899524	14
	chr19-54859077-54859987	1919	2281	81745406	83724282	3	Monoctye DC	46	46	1.16054	1.57618e-06	0.00163822	LAIR1	0.893045	14
	chr19-54859077-54859987	1919	2281	81745406	83724282	3	Monoctye DC	46	46	1.16054	1.57618e-06	0.00163822	LILRA5	0.869863	13
	chr19-54859077-54859987	1919	2281	81745406	83724282	3	Monoctye DC	46	46	1.16054	1.57618e-06	0.00163822	LILRB2	0.856279	13
	chr19-54859077-54859987	1919	2281	81745406	83724282	3	Monoctye DC	46	46	1.16054	1.57618e-06	0.00163822	MYADM	0.781173	14
	chr19-54859077-54859987	1919	2281	81745406	83724282	3	Monoctye DC	46	46	1.16054	1.57618e-06	0.00163822	LILRB4	0.774077	11
	chr19-54859077-54859987	1919	2281	81745406	83724282	3	Monoctye DC	46	46	1.16054	1.57618e-06	0.00163822	LILRB1	0.722001	13
	chr19-54859077-54859987	1919	2281	81745406	83724282	3	Monoctye DC	46	46	1.16054	1.57618e-06	0.00163822	RPL28	-0.573106	14
	chr8-115100443-115101156	529	702	71103782	71902821	2	Monoctye DC	45	44	1.31228	2.17016e-06	0.00164042	NA	NA	NA
	chr1-235998818-235999918	846	725	24382051	26591419	2	CD8 T Cells	44	45	0.785778	2.00303e-06	0.00165174	NA	NA	NA
	chr20-59177551-59178172	379	285	24382518	26591859	2	CD8 T Cells	44	45	0.689505	2.02401e-06	0.00165536	NA	NA	NA
	chr10-3484995-3485643	572	752	71103739	71902771	2	Monoctye DC	45	44	1.30007	2.20969e-06	0.00165775	NA	NA	NA
	chr2-33475332-33476884	2394	2102	71101917	71901421	2	Monoctye DC	45	44	0.868269	2.25356e-06	0.00167805	RASGRP3	-0.158671	15
	chr1-1745558-1746459	1445	1244	68734278	71629997	1	CD4 T Cells	49	49	0.8261	7.77014e-07	0.00168543	NA	NA	NA
	chr11-10527141-10527581	225	140	48334987	52222896	2	CD4 T Cells	45	45	0.5759	2.42143e-07	0.00172577	NA	NA	NA
	chr9-39809315-39809993	765	554	64355930	61582983	3	CD4 T Cells	46	46	0.756794	5.20127e-07	0.00172993	NA	NA	NA
	chr4-98446265-98447573	458	358	24382439	26591786	2	CD8 T Cells	44	45	0.71672	2.15403e-06	0.00174738	NA	NA	NA
	chr8-124256799-124257159	436	603	81746889	83725960	3	Monoctye DC	46	46	1.35033	1.70017e-06	0.00174888	NA	NA	NA
	chr6-134938920-134939241	633	491	68735090	71630750	1	CD4 T Cells	49	49	0.744317	8.26034e-07	0.00175363	NA	NA	NA
	chr8-134324482-134325005	128	70	24382769	26592074	2	CD8 T Cells	44	45	0.501441	2.22236e-06	0.00178826	NA	NA	NA
	chr17-36188745-36189215	1724	2064	81745601	83724499	3	Monoctye DC	46	46	1.16891	1.75714e-06	0.00178904	CCL4	0.741043	16
	chr17-36188745-36189215	1724	2064	81745601	83724499	3	Monoctye DC	46	46	1.16891	1.75714e-06	0.00178904	CCL5	0.598436	16
	chr17-36188745-36189215	1724	2064	81745601	83724499	3	Monoctye DC	46	46	1.16891	1.75714e-06	0.00178904	CCL3	0.54802	14
	chr17-36188745-36189215	1724	2064	81745601	83724499	3	Monoctye DC	46	46	1.16891	1.75714e-06	0.00178904	CCL4L2	0.516219	15
	chr17-36188745-36189215	1724	2064	81745601	83724499	3	Monoctye DC	46	46	1.16891	1.75714e-06	0.00178904	TAF15	0.0134483	17
	chr12-6088919-6089241	455	615	71103856	71902908	2	Monoctye DC	45	44	1.33662	2.43078e-06	0.0017966	CD9	0.806452	13
	chr12-6088919-6089241	455	615	71103856	71902908	2	Monoctye DC	45	44	1.33662	2.43078e-06	0.0017966	VWF	0.74062	6
	chr1-199867615-199867925	315	450	71103996	71903073	2	Monoctye DC	45	44	1.41269	2.46527e-06	0.00180869	NA	NA	NA
	chr21-33947345-33949001	1024	1532	64237222	79327138	1	B Cells	49	49	1.2115	1.78675e-06	0.00181918	IFNGR2	-0.724738	16
	chr17-80980333-80981635	1645	1417	81745680	83725146	3	Monoctye DC	46	46	0.841035	1.8063e-06	0.00182051	AATK	0.282011	14
	chr4-98151227-98151715	168	325	64238078	79328345	1	B Cells	49	49	1.56653	1.81427e-06	0.00182854	NA	NA	NA
	chr3-143081858-143083152	549	878	64237697	79327792	1	B Cells	49	49	1.29505	1.83402e-06	0.00182997	NA	NA	NA
	chr9-78238099-78238402	248	169	24382649	26591975	2	CD8 T Cells	44	45	0.624837	2.29395e-06	0.00183111	CEP78	0.858816	14
	chr1-27891173-27891859	527	396	68735196	71630845	1	CD4 T Cells	49	49	0.721049	8.84477e-07	0.00183859	NA	NA	NA
	chr17-82909379-82909937	191	112	20204690	22541382	1	NK Cells	48	48	0.525604	3.74204e-08	0.00186689	NA	NA	NA
	chr6-224858-225789	3003	2711	81744322	83723852	3	Monoctye DC	46	46	0.881423	1.89625e-06	0.00189206	EXOC2	0.130725	16
	chr17-14300471-14301655	3717	4121	64234529	79324549	1	B Cells	49	49	0.897788	1.93483e-06	0.00190779	NA	NA	NA
	chrX-989787-990532	1155	1170	64237091	79327500	1	B Cells	49	49	0.82029	1.95025e-06	0.00190779	NA	NA	NA
	chr9-6703431-6704700	2895	4014	64235351	79324656	1	B Cells	49	49	1.12277	1.97769e-06	0.00191585	NA	NA	NA
	chr1-42931790-42932384	3007	4160	64235239	79324510	1	B Cells	49	49	1.12027	2.01026e-06	0.00192867	NA	NA	NA
	chr19-56476357-56478308	1066	1407	24381831	26590737	2	CD8 T Cells	44	45	1.21023	2.44554e-06	0.00193661	ZNF667-AS1	0.897583	16
	chr19-56476357-56478308	1066	1407	24381831	26590737	2	CD8 T Cells	44	45	1.21023	2.44554e-06	0.00193661	ZNF667	0.851631	16
	chr4-51842280-51844981	6491	7353	68729232	71623888	1	CD4 T Cells	49	49	1.08701	9.7129e-07	0.00193829	NA	NA	NA
	chr8-2144826-2145693	1082	904	68734641	71630337	1	CD4 T Cells	49	49	0.801717	9.70397e-07	0.00193829	NA	NA	NA
	chr20-52675331-52675728	527	709	81746798	83725854	3	Monoctye DC	46	46	1.31355	1.96982e-06	0.001946	NA	NA	NA
	chr7-3065754-3066023	542	498	64237704	79328172	1	B Cells	49	49	0.744035	2.05876e-06	0.00195639	NA	NA	NA
	chr22-40200794-40201098	116	61	24382781	26592083	2	CD8 T Cells	44	45	0.482174	2.51131e-06	0.00197304	NA	NA	NA
	chr2-151337657-151338035	456	625	81746869	83725938	3	Monoctye DC	46	46	1.33821	2.02e-06	0.00197602	TNFAIP6	0.935454	10
	chr3-185299887-185300381	961	1208	81746364	83725355	3	Monoctye DC	46	46	1.22731	2.04654e-06	0.00198254	NA	NA	NA
	chr19-43372240-43373064	271	176	81747054	83726387	3	Monoctye DC	46	46	0.634094	2.06984e-06	0.00198583	NA	NA	NA
	chr12-57223177-57223525	674	562	24382223	26591582	2	CD8 T Cells	44	45	0.764554	2.55746e-06	0.0019936	ARHGAP9	0.762189	17
	chr12-1271921-1272456	158	94	24382739	26592050	2	CD8 T Cells	44	45	0.54551	2.62881e-06	0.00200229	NA	NA	NA
	chr14-24633927-24634575	484	383	24382413	26591761	2	CD8 T Cells	44	45	0.72558	2.60924e-06	0.00200229	GZMH	0.782742	14
	chr14-24633927-24634575	484	383	24382413	26591761	2	CD8 T Cells	44	45	0.72558	2.60924e-06	0.00200229	GZMB	0.759347	14
	chr20-32285210-32286151	504	401	24382393	26591743	2	CD8 T Cells	44	45	0.729534	2.59382e-06	0.00200229	NA	NA	NA
	chr3-122646147-122646877	253	164	48334959	52222872	2	CD4 T Cells	45	45	0.599964	3.01376e-07	0.00200473	NA	NA	NA
	chr20-62787270-62787627	2368	2104	81744957	83724459	3	Monoctye DC	46	46	0.86751	2.11151e-06	0.00200652	NTSR1	0.908492	9
	chr20-62787270-62787627	2368	2104	81744957	83724459	3	Monoctye DC	46	46	0.86751	2.11151e-06	0.00200652	RPS21	-0.624265	15
	chr20-62787270-62787627	2368	2104	81744957	83724459	3	Monoctye DC	46	46	0.86751	2.11151e-06	0.00200652	SS18L1	0.579331	14
	chr2-127563512-127564101	661	507	71103650	71903016	2	Monoctye DC	45	44	0.758494	2.75549e-06	0.00200686	PROC	0.692023	14
	chr8-70211570-70212232	1639	1397	71102672	71902126	2	Monoctye DC	45	44	0.842875	2.79661e-06	0.00202205	NA	NA	NA
	chr16-50335111-50335831	756	619	48334456	52222417	2	CD4 T Cells	45	45	0.757828	3.24621e-07	0.0020244	BRD7	0.638275	16
	chr1-25267558-25268315	319	525	48993329	56849891	1	Monoctye DC	49	49	1.41832	7.52029e-07	0.00202802	NA	NA	NA
	chr12-47812830-47813368	2592	2292	71101719	71901231	2	Monoctye DC	45	44	0.874431	2.85988e-06	0.00204159	NA	NA	NA
	chr14-54908080-54908503	254	161	71104057	71903362	2	Monoctye DC	45	44	0.626813	2.86455e-06	0.00204159	NA	NA	NA
	chr17-36188745-36189215	677	979	22932623	25444786	2	NK Cells	42	43	1.3033	1.02626e-07	0.00204798	CCL4	0.741043	16
	chr17-36188745-36189215	677	979	22932623	25444786	2	NK Cells	42	43	1.3033	1.02626e-07	0.00204798	CCL5	0.598436	16
	chr17-36188745-36189215	677	979	22932623	25444786	2	NK Cells	42	43	1.3033	1.02626e-07	0.00204798	CCL3	0.54802	14
	chr17-36188745-36189215	677	979	22932623	25444786	2	NK Cells	42	43	1.3033	1.02626e-07	0.00204798	CCL4L2	0.516219	15
	chr17-36188745-36189215	677	979	22932623	25444786	2	NK Cells	42	43	1.3033	1.02626e-07	0.00204798	TAF15	0.0134483	17
	chr7-128422870-128423238	235	352	71104076	71903171	2	Monoctye DC	45	44	1.48122	2.90001e-06	0.0020522	NA	NA	NA
	chr6-104326206-104326727	356	247	81746969	83726316	3	Monoctye DC	46	46	0.677419	2.18665e-06	0.00205832	NA	NA	NA
	chr22-38984993-38985511	1633	1392	71102678	71902131	2	Monoctye DC	45	44	0.842944	2.93202e-06	0.00206024	NA	NA	NA
	chr2-178530276-178531452	1082	1609	64237164	79327061	1	B Cells	49	49	1.20418	2.21206e-06	0.00208224	NA	NA	NA
	chr2-118953956-118955071	2467	2837	71101844	71900686	2	Monoctye DC	45	44	1.1372	3.01167e-06	0.00210141	MARCO	0.925115	10
	chr2-118953956-118955071	2467	2837	71101844	71900686	2	Monoctye DC	45	44	1.1372	3.01167e-06	0.00210141	PTPN4	-0.823986	13
	chr1-51501041-51501648	170	104	24382727	26592040	2	CD8 T Cells	44	45	0.56094	2.80085e-06	0.00211717	EPS15	0.255347	15
	chr15-55587411-55588840	541	713	71103770	71902810	2	Monoctye DC	45	44	1.30328	3.09772e-06	0.00214644	NA	NA	NA
	chr1-21022049-21023095	296	212	24382601	26591932	2	CD8 T Cells	44	45	0.656714	2.88474e-06	0.00216002	EIF4G3	0.572006	15
	chr2-144659424-144660211	419	323	24382478	26591821	2	CD8 T Cells	44	45	0.706839	2.90084e-06	0.00216002	ZEB2	0.685882	16
	chr2-144659424-144660211	419	323	24382478	26591821	2	CD8 T Cells	44	45	0.706839	2.90084e-06	0.00216002	TEX41	0.640629	6
	chr2-144659424-144660211	419	323	24382478	26591821	2	CD8 T Cells	44	45	0.706839	2.90084e-06	0.00216002	LINC01412	0.156221	6
	chr4-3301733-3303450	2212	2375	64236034	79326295	1	B Cells	49	49	0.869445	2.32137e-06	0.00216471	NA	NA	NA
	chr2-101089461-101089697	246	155	71104065	71903368	2	Monoctye DC	45	44	0.623078	3.15003e-06	0.00216763	NA	NA	NA
	chr11-1659488-1660733	128	66	30701941	34212416	3	NK Cells	43	46	0.462719	1.74552e-07	0.00217708	NA	NA	NA
	chr6-28943949-28944651	275	484	64237971	79328186	1	B Cells	49	49	1.4252	2.36264e-06	0.0021828	NA	NA	NA
	chr3-114307279-114308199	225	150	24382672	26591994	2	CD8 T Cells	44	45	0.611281	2.95678e-06	0.00218537	NA	NA	NA
	chr13-50236650-50237250	276	195	24382621	26591949	2	CD8 T Cells	44	45	0.647825	2.98467e-06	0.00218976	NA	NA	NA
	chr8-73168038-73168815	297	213	24382600	26591931	2	CD8 T Cells	44	45	0.65759	3.01607e-06	0.00219664	NA	NA	NA
	chr18-44700586-44700956	302	218	24382595	26591926	2	CD8 T Cells	44	45	0.661883	3.07136e-06	0.00220446	SETBP1	0.598194	15
	chr6-5506271-5507655	408	314	24382489	26591830	2	CD8 T Cells	44	45	0.70567	3.09308e-06	0.00220446	NA	NA	NA
	chr6-75496170-75496624	221	147	24382676	26591997	2	CD8 T Cells	44	45	0.609898	3.082e-06	0.00220446	MYO6	0.686872	13
	chr1-231774888-231775406	1246	1036	71103065	71902487	2	Monoctye DC	45	44	0.822219	3.30687e-06	0.0022188	NA	NA	NA
	chr10-133400774-133401707	153	83	71104158	71903440	2	Monoctye DC	45	44	0.536454	3.30476e-06	0.0022188	NA	NA	NA
	chr14-64708209-64709004	2135	1863	71102176	71901660	2	Monoctye DC	45	44	0.862901	3.29414e-06	0.0022188	FUT8	-0.578686	16
	chr3-119628513-119629292	1090	894	71103221	71902629	2	Monoctye DC	45	44	0.811067	3.31334e-06	0.0022188	CD80	0.789543	11
	chr3-119628513-119629292	1090	894	71103221	71902629	2	Monoctye DC	45	44	0.811067	3.31334e-06	0.0022188	ARHGAP31	0.690891	15
	chr14-39228718-39229555	77	173	48993571	56850243	1	Monoctye DC	49	49	1.93625	8.56136e-07	0.00224801	NA	NA	NA
	chr13-46113081-46113933	1516	1299	81745809	83725264	3	Monoctye DC	46	46	0.836605	2.41525e-06	0.00225225	NA	NA	NA
	chr2-159878701-159879547	1663	2386	64236583	79326284	1	B Cells	49	49	1.16183	2.46592e-06	0.00225731	LY75	0.494296	14
	chr2-159878701-159879547	1663	2386	64236583	79326284	1	B Cells	49	49	1.16183	2.46592e-06	0.00225731	RBMS1	-0.420566	14
	chr8-2110227-2110491	628	476	48722649	50111936	3	B Cells	46	46	0.736951	4.77542e-07	0.00226899	NA	NA	NA
	chr11-36431576-36432083	295	490	48993353	56849926	1	Monoctye DC	49	49	1.43146	8.93716e-07	0.00227885	NA	NA	NA
	chr8-144456539-144457210	780	701	48992868	56849715	1	Monoctye DC	49	49	0.774514	9.36397e-07	0.00227885	NA	NA	NA
	chr9-63859160-63860109	57	140	48993591	56850276	1	Monoctye DC	49	49	2.1167	9.25106e-07	0.00227885	NA	NA	NA
	chr9-73131650-73132880	2199	1924	71102112	71901599	2	Monoctye DC	45	44	0.865218	3.44231e-06	0.0022898	NA	NA	NA
	chrX-989787-990532	926	744	48722351	50111668	3	B Cells	46	46	0.781184	5.10145e-07	0.00231371	NA	NA	NA
	chr5-147782023-147782962	904	724	48722373	50111688	3	B Cells	46	46	0.778684	5.35747e-07	0.00232419	PPP2R2B	0.64332	14
	chr5-147782023-147782962	904	724	48722373	50111688	3	B Cells	46	46	0.778684	5.35747e-07	0.00232419	JAKMIP2	0.404299	15
	chr1-32236009-32236423	728	1067	48992920	56849349	1	Monoctye DC	49	49	1.2631	1.0598e-06	0.00234299	SNRNP40	-0.663038	13
	chr1-32236009-32236423	728	1067	48992920	56849349	1	Monoctye DC	49	49	1.2631	1.0598e-06	0.00234299	RBBP4	-0.640093	13
	chr1-32236009-32236423	728	1067	48992920	56849349	1	Monoctye DC	49	49	1.2631	1.0598e-06	0.00234299	YARS	-0.453523	13
	chr12-75953690-75954424	670	991	48992978	56849425	1	Monoctye DC	49	49	1.27469	1.08016e-06	0.00234299	PHLDA1	0.906837	14
	chr2-166792869-166793098	33	98	48993615	56850318	1	Monoctye DC	49	49	2.55928	1.00225e-06	0.00234299	NA	NA	NA
	chr22-20697170-20697783	443	364	48993205	56850052	1	Monoctye DC	49	49	0.708115	1.05153e-06	0.00234299	NA	NA	NA
	chr8-128041825-128042518	1179	1648	48992469	56848768	1	Monoctye DC	49	49	1.20462	1.01879e-06	0.00234299	NA	NA	NA
	chr20-34769381-34770069	327	223	81746998	83726340	3	Monoctye DC	46	46	0.665836	2.54079e-06	0.00234739	NA	NA	NA
	chr12-68159340-68160056	435	339	24382462	26591805	2	CD8 T Cells	44	45	0.714566	3.31947e-06	0.00234903	IFNG	0.893567	12
	chr18-5574607-5575257	878	702	71103433	71902821	2	Monoctye DC	45	44	0.790657	3.58544e-06	0.00236922	EPB41L3	0.975415	12
	chr11-35039989-35040931	784	1200	64237462	79327470	1	B Cells	49	49	1.23945	2.61334e-06	0.00237051	NA	NA	NA
	chr10-79027232-79028035	673	563	24382224	26591581	2	CD8 T Cells	44	45	0.767053	3.37884e-06	0.00237421	NA	NA	NA
	chr13-50635026-50636339	3221	2893	71101090	71900630	2	Monoctye DC	45	44	0.888185	3.64249e-06	0.00237545	WDFY2	0.633111	15
	chr15-42056829-42058154	3723	3372	71100588	71900151	2	Monoctye DC	45	44	0.895654	3.63323e-06	0.00237545	CHP1	0.740211	16
	chr15-42056829-42058154	3723	3372	71100588	71900151	2	Monoctye DC	45	44	0.895654	3.63323e-06	0.00237545	MGA	-0.705591	16
	chr15-42056829-42058154	3723	3372	71100588	71900151	2	Monoctye DC	45	44	0.895654	3.63323e-06	0.00237545	TMEM87A	-0.68322	16
	chr15-42056829-42058154	3723	3372	71100588	71900151	2	Monoctye DC	45	44	0.895654	3.63323e-06	0.00237545	EHD4	0.681801	15
	chr9-133991601-133993177	2358	2756	81744967	83723807	3	Monoctye DC	46	46	1.14116	2.59502e-06	0.00237549	VAV2	0.227598	13
	chr19-566368-566724	406	564	81746919	83725999	3	Monoctye DC	46	46	1.35632	2.65344e-06	0.00238836	NA	NA	NA
	chrX-109472829-109473134	211	128	81747114	83726435	3	Monoctye DC	46	46	0.592295	2.65695e-06	0.00238836	NA	NA	NA
	chr13-32736424-32737529	162	90	71104149	71903433	2	Monoctye DC	45	44	0.549381	3.71856e-06	0.00240087	NA	NA	NA
	chr20-4135451-4136702	633	818	71103678	71902705	2	Monoctye DC	45	44	1.2779	3.72959e-06	0.00240087	C20orf194	0.730879	13
	chr20-4135451-4136702	633	818	71103678	71902705	2	Monoctye DC	45	44	1.2779	3.72959e-06	0.00240087	SMOX	0.469822	13
	chr2-201656160-201656388	94	45	24382803	26592099	2	CD8 T Cells	44	45	0.438952	3.45365e-06	0.00240981	NA	NA	NA
	chr4-108071778-108072797	1376	1773	24381521	26590371	2	CD8 T Cells	44	45	1.18147	3.47972e-06	0.00241113	LEF1	0.882326	15
	chr4-108071778-108072797	1376	1773	24381521	26590371	2	CD8 T Cells	44	45	1.18147	3.47972e-06	0.00241113	LEF1-AS1	0.719629	15
	chr4-108071778-108072797	1376	1773	24381521	26590371	2	CD8 T Cells	44	45	1.18147	3.47972e-06	0.00241113	SGMS2	-0.450981	14
	chr4-108071778-108072797	1376	1773	24381521	26590371	2	CD8 T Cells	44	45	1.18147	3.47972e-06	0.00241113	RPL34	0.42057	17
	chr6-73394535-73395290	546	415	68735177	71630826	1	CD4 T Cells	49	49	0.729349	1.24088e-06	0.00242771	DDX43	0.383784	13
	chr11-11987534-11988011	210	138	24382687	26592006	2	CD8 T Cells	44	45	0.602548	3.53211e-06	0.00243055	NA	NA	NA
	chr5-14154106-14155393	1518	2192	64236728	79326478	1	B Cells	49	49	1.16932	2.72074e-06	0.0024457	NA	NA	NA
	chr11-18411856-18412579	282	407	71104029	71903116	2	Monoctye DC	45	44	1.42722	3.85639e-06	0.00246658	NA	NA	NA
	chr19-57801940-57802555	482	668	48722795	50111744	3	B Cells	46	46	1.34747	5.95314e-07	0.00247499	NA	NA	NA
	chr2-190843944-190844624	741	940	71103570	71902583	2	Monoctye DC	45	44	1.25446	3.94375e-06	0.00250639	NA	NA	NA
	chr1-58812807-58813282	831	1264	64237415	79327406	1	B Cells	49	49	1.23171	2.825e-06	0.00251675	JUN	0.199261	16
	chr4-184267732-184268672	439	343	24382458	26591801	2	CD8 T Cells	44	45	0.71641	3.70825e-06	0.00253428	NA	NA	NA
	chr6-162109046-162109947	421	572	71103890	71902951	2	Monoctye DC	45	44	1.34357	4.05092e-06	0.0025582	NA	NA	NA
	chr3-102038252-102039002	524	390	71103787	71903133	2	Monoctye DC	45	44	0.736002	4.14184e-06	0.00258948	NA	NA	NA
	chr9-469628-470969	834	664	71103477	71902859	2	Monoctye DC	45	44	0.787314	4.15234e-06	0.00258948	NA	NA	NA
	chr12-75953690-75954424	895	1113	71103416	71902410	2	Monoctye DC	45	44	1.22975	4.20398e-06	0.0026054	PHLDA1	0.906837	14
	chr8-29402081-29402953	597	940	64237649	79327730	1	B Cells	49	49	1.27502	2.97839e-06	0.00262991	DUSP4	0.708068	16
	chr3-122646147-122646877	279	179	48722998	50112233	3	B Cells	46	46	0.623792	6.60134e-07	0.0026347	NA	NA	NA
	chr22-42439761-42440281	2681	2382	71101630	71901141	2	Monoctye DC	45	44	0.878599	4.28523e-06	0.00263936	NFAM1	0.664206	13
	chr22-42439761-42440281	2681	2382	71101630	71901141	2	Monoctye DC	45	44	0.878599	4.28523e-06	0.00263936	PACSIN2	0.638361	15
	chr22-42439761-42440281	2681	2382	71101630	71901141	2	Monoctye DC	45	44	0.878599	4.28523e-06	0.00263936	TSPO	0.516764	16
	chr22-42439761-42440281	2681	2382	71101630	71901141	2	Monoctye DC	45	44	0.878599	4.28523e-06	0.00263936	SNU13	-0.458683	16
	chr22-42439761-42440281	2681	2382	71101630	71901141	2	Monoctye DC	45	44	0.878599	4.28523e-06	0.00263936	ARFGAP3	0.377422	15
	chr22-42439761-42440281	2681	2382	71101630	71901141	2	Monoctye DC	45	44	0.878599	4.28523e-06	0.00263936	SREBF2	0.295886	16
	chr22-42439761-42440281	2681	2382	71101630	71901141	2	Monoctye DC	45	44	0.878599	4.28523e-06	0.00263936	XRCC6	-0.232162	16
	chr22-42439761-42440281	2681	2382	71101630	71901141	2	Monoctye DC	45	44	0.878599	4.28523e-06	0.00263936	TCF20	0.116472	16
	chr22-42439761-42440281	2681	2382	71101630	71901141	2	Monoctye DC	45	44	0.878599	4.28523e-06	0.00263936	TOB2	0.0458707	15
	chr1-116556371-116556896	335	248	24382562	26591896	2	CD8 T Cells	44	45	0.678795	3.93153e-06	0.0026686	NA	NA	NA
	chr11-45857788-45858479	1549	1835	71102762	71901688	2	Monoctye DC	45	44	1.17147	4.39651e-06	0.00267316	AMBRA1	0.291129	16
	chr11-45857788-45858479	1549	1835	71102762	71901688	2	Monoctye DC	45	44	1.17147	4.39651e-06	0.00267316	CKAP5	-0.134085	16
	chr12-32373719-32374399	686	532	71103625	71902991	2	Monoctye DC	45	44	0.76689	4.41427e-06	0.00267316	NA	NA	NA
	chr6-12595126-12595835	893	717	71103418	71902806	2	Monoctye DC	45	44	0.793987	4.42049e-06	0.00267316	NA	NA	NA
	chr1-247007309-247008298	2168	2328	64236078	79326342	1	B Cells	49	49	0.869535	3.07273e-06	0.00268942	SMYD3	-0.027635	16
	chr1-19476497-19478077	2021	1760	71102290	71901763	2	Monoctye DC	45	44	0.861176	4.47965e-06	0.00269262	NA	NA	NA
	chr11-118857448-118857794	493	449	64237753	79328221	1	B Cells	49	49	0.737502	3.16198e-06	0.00271503	CXCR5	0.956852	12
	chr6-4153444-4153969	171	326	64238075	79328344	1	B Cells	49	49	1.54378	3.15051e-06	0.00271503	CDYL	0.77714	14
	chr8-42292292-42293436	4017	4482	64234229	79324188	1	B Cells	49	49	0.903511	3.18363e-06	0.00271503	HOOK3	0.43163	16
	chr5-56729197-56729854	1979	2801	64236267	79325869	1	B Cells	49	49	1.14612	3.22859e-06	0.00273005	MAP3K1	0.390496	15
	chr1-112704666-112705089	1149	1395	71103162	71902128	2	Monoctye DC	45	44	1.2006	4.58439e-06	0.00273907	CTTNBP2NL	0.501672	10
	chr7-92312937-92313480	144	84	24382753	26592060	2	CD8 T Cells	44	45	0.534871	4.08703e-06	0.00275541	NA	NA	NA
	chr17-82583645-82584215	581	421	37910135	38285580	3	CD8 T Cells	46	46	0.71751	2.07745e-07	0.00275583	NA	NA	NA
	chr18-80175158-80175872	1335	1632	37909381	38284369	3	CD8 T Cells	46	46	1.21049	2.20955e-07	0.00275583	PARD6G	0.891685	14
	chr9-89640167-89640857	1190	998	81746135	83725565	3	Monoctye DC	46	46	0.81883	3.10595e-06	0.00276704	S1PR3	0.791743	13
	chr14-69716110-69717048	244	168	24382653	26591976	2	CD8 T Cells	44	45	0.631323	4.14213e-06	0.00277109	SUSD6	0.153624	16
	chr15-39623314-39623958	495	396	24382402	26591748	2	CD8 T Cells	44	45	0.733537	4.19133e-06	0.00277109	NA	NA	NA
	chr17-1285966-1286756	89	42	24382808	26592102	2	CD8 T Cells	44	45	0.432704	4.19361e-06	0.00277109	NA	NA	NA
	chr22-44308974-44309444	1515	1301	81745810	83725262	3	Monoctye DC	46	46	0.838446	3.1979e-06	0.00279898	PARVB	0.586456	15
	chr22-44308974-44309444	1515	1301	81745810	83725262	3	Monoctye DC	46	46	0.838446	3.1979e-06	0.00279898	FAM118A	-0.0933645	15
	chr7-63899576-63901387	1514	1300	81745811	83725263	3	Monoctye DC	46	46	0.838355	3.17249e-06	0.00279898	NA	NA	NA
	chr1-247077759-247079664	1959	2089	64236287	79326581	1	B Cells	49	49	0.86351	3.34052e-06	0.00280096	NA	NA	NA
	chr4-77586575-77587441	483	385	24382414	26591759	2	CD8 T Cells	44	45	0.730879	4.34091e-06	0.00284955	NA	NA	NA
	chr17-41307691-41309347	2785	2500	48720492	50109912	3	B Cells	46	46	0.872782	7.79755e-07	0.0028816	NA	NA	NA
	chr9-133823368-133824114	670	887	48722607	50111525	3	B Cells	46	46	1.28718	7.51189e-07	0.0028816	VAV2	0.774454	13
	chr7-129530742-129531246	1591	1373	81745734	83725190	3	Monoctye DC	46	46	0.842579	3.32157e-06	0.00288194	NA	NA	NA
	chr17-70205345-70205923	1105	911	71103206	71902612	2	Monoctye DC	45	44	0.815271	4.90274e-06	0.002898	NA	NA	NA
	chr2-73212522-73212770	443	321	71103868	71903202	2	Monoctye DC	45	44	0.716551	4.95283e-06	0.002898	NA	NA	NA
	chr5-56155970-56156898	2282	2006	71102029	71901517	2	Monoctye DC	45	44	0.869283	4.92436e-06	0.002898	NA	NA	NA
	chr8-9248898-9249217	328	461	71103983	71903062	2	Monoctye DC	45	44	1.38987	4.96655e-06	0.002898	NA	NA	NA
	chr6-5706520-5706886	487	364	68735236	71630877	1	CD4 T Cells	49	49	0.71722	1.51183e-06	0.00290094	NA	NA	NA
	chr16-5116896-5117627	179	293	68735544	71630948	1	CD4 T Cells	49	49	1.5707	1.54726e-06	0.00291291	NA	NA	NA
	chr16-14974359-14976045	2576	2983	37908140	38283018	3	CD8 T Cells	46	46	1.14665	3.66982e-07	0.00292214	NA	NA	NA
	chr16-88264446-88265907	333	482	37910383	38285519	3	CD8 T Cells	46	46	1.43326	3.59504e-07	0.00292214	ZNF469	0.658689	14
	chr16-88264446-88265907	333	482	37910383	38285519	3	CD8 T Cells	46	46	1.43326	3.59504e-07	0.00292214	CYBA	0.571043	17
	chr16-88264446-88265907	333	482	37910383	38285519	3	CD8 T Cells	46	46	1.43326	3.59504e-07	0.00292214	SLC7A5	0.311162	16
	chr16-88264446-88265907	333	482	37910383	38285519	3	CD8 T Cells	46	46	1.43326	3.59504e-07	0.00292214	BANP	0.275772	16
	chr17-51427196-51428237	1209	980	37909507	38285021	3	CD8 T Cells	46	46	0.802642	3.16674e-07	0.00292214	SPAG9	-0.384707	17
	chr17-51427196-51428237	1209	980	37909507	38285021	3	CD8 T Cells	46	46	0.802642	3.16674e-07	0.00292214	MBTD1	0.141095	15
	chr21-36112623-36114469	1283	1569	37909433	38284432	3	CD8 T Cells	46	46	1.21093	3.8072e-07	0.00292214	NA	NA	NA
	chr4-10954505-10955218	194	311	37910522	38285690	3	CD8 T Cells	46	46	1.58738	3.52315e-07	0.00292214	HS3ST1	0.55137	13
	chr4-10954505-10955218	194	311	37910522	38285690	3	CD8 T Cells	46	46	1.58738	3.52315e-07	0.00292214	WDR1	-0.0756322	17
	chr9-105299208-105299928	1057	1292	71103254	71902231	2	Monoctye DC	45	44	1.20874	5.03883e-06	0.00292308	FSD1L	0.822704	12
	chr9-105299208-105299928	1057	1292	71103254	71902231	2	Monoctye DC	45	44	1.20874	5.03883e-06	0.00292308	SLC44A1	0.797036	14
	chr2-20617962-20618344	752	950	71103559	71902573	2	Monoctye DC	45	44	1.24926	5.08597e-06	0.00293337	NA	NA	NA
	chr1-25099306-25100031	402	310	24382495	26591834	2	CD8 T Cells	44	45	0.707078	4.50179e-06	0.00293584	RUNX3	0.704203	17
	chr3-195746921-195748298	2397	2167	68733326	71629074	1	CD4 T Cells	49	49	0.867503	1.59909e-06	0.00295473	NA	NA	NA
	chr14-51844241-51844739	2756	3011	64235490	79325659	1	B Cells	49	49	0.884698	3.55359e-06	0.00295478	NA	NA	NA
	chr4-121696069-121697831	590	486	24382307	26591658	2	CD8 T Cells	44	45	0.755294	4.57326e-06	0.00296309	ANXA5	0.91253	17
	chr4-121696069-121697831	590	486	24382307	26591658	2	CD8 T Cells	44	45	0.755294	4.57326e-06	0.00296309	EXOSC9	-0.244917	17
	chr4-121696069-121697831	590	486	24382307	26591658	2	CD8 T Cells	44	45	0.755294	4.57326e-06	0.00296309	KIAA1109	0.168087	16
	chr1-2180395-2180771	766	610	81746559	83725953	3	Monoctye DC	46	46	0.77752	3.44539e-06	0.0029636	NA	NA	NA
	chr3-105792175-105792785	479	638	71103832	71902885	2	Monoctye DC	45	44	1.31714	5.24637e-06	0.00300849	NA	NA	NA
	chr4-40998700-40998918	414	296	71103897	71903227	2	Monoctye DC	45	44	0.707029	5.32174e-06	0.00303427	RHOH	-0.931646	9
	chr4-40998700-40998918	414	296	71103897	71903227	2	Monoctye DC	45	44	0.707029	5.32174e-06	0.00303427	APBB2	0.571813	9
	chr3-69281961-69282567	334	248	24382563	26591896	2	CD8 T Cells	44	45	0.680828	4.71449e-06	0.00303489	NA	NA	NA
	chr15-82832474-82833388	2344	2066	71101967	71901457	2	Monoctye DC	45	44	0.871603	5.37954e-06	0.0030498	HOMER2	0.731999	15
	chr15-82832474-82833388	2344	2066	71101967	71901457	2	Monoctye DC	45	44	0.871603	5.37954e-06	0.0030498	EFL1	0.60571	15
	chr15-82832474-82833388	2344	2066	71101967	71901457	2	Monoctye DC	45	44	0.871603	5.37954e-06	0.0030498	RPS17	0.0121688	17
	chr16-89784272-89784857	179	353	30013448	36820466	1	CD8 T Cells	49	49	1.60748	1.50893e-07	0.00306317	NA	NA	NA
	chr9-63859160-63860109	93	215	30013534	36820604	1	CD8 T Cells	49	49	1.88443	1.53498e-07	0.00306317	NA	NA	NA
	chr16-46961162-46962068	739	1135	64237507	79327535	1	B Cells	49	49	1.2437	3.71576e-06	0.00306409	NA	NA	NA
	chr3-125989928-125991300	1393	1094	64355302	61582443	3	CD4 T Cells	46	46	0.820721	9.71207e-07	0.003126	NA	NA	NA
	chr3-188153126-188154626	3181	2861	71101130	71900662	2	Monoctye DC	45	44	0.889406	5.55345e-06	0.00313061	NA	NA	NA
	chr3-125822218-125822458	81	28	64356614	61583509	3	CD4 T Cells	46	46	0.361245	1.08205e-06	0.00317545	NA	NA	NA
	chr6-130513467-130514152	1081	1266	64355614	61582271	3	CD4 T Cells	46	46	1.22388	1.0806e-06	0.00317545	NA	NA	NA
	chrY-26670241-26671644	96	170	64356599	61583367	3	CD4 T Cells	46	46	1.85058	1.06407e-06	0.00317545	NA	NA	NA
	chr3-72185584-72186457	1193	993	71103118	71902530	2	Monoctye DC	45	44	0.823104	5.70303e-06	0.00318741	NA	NA	NA
	chr7-150435103-150436045	1292	1084	71103019	71902439	2	Monoctye DC	45	44	0.829684	5.71811e-06	0.00318741	NA	NA	NA
	chr14-59274991-59275985	173	108	24382724	26592036	2	CD8 T Cells	44	45	0.572413	4.99152e-06	0.00319262	NA	NA	NA
	chr8-11782879-11784118	1105	1041	48992543	56849375	1	Monoctye DC	49	49	0.811885	1.51192e-06	0.00320973	NA	NA	NA
	chr1-234314990-234315709	1668	1465	68734055	71629776	1	CD4 T Cells	49	49	0.842794	1.80799e-06	0.00327999	NA	NA	NA
	chr10-38526769-38529747	59	145	64238187	79328525	1	B Cells	49	49	1.99012	4.06776e-06	0.00329981	NA	NA	NA
	chr11-117979577-117980197	1193	1220	64237053	79327450	1	B Cells	49	49	0.8281	4.0419e-06	0.00329981	IL10RA	0.712168	14
	chr11-117979577-117980197	1193	1220	64237053	79327450	1	B Cells	49	49	0.8281	4.0419e-06	0.00329981	KMT2A	-0.678746	15
	chr11-117979577-117980197	1193	1220	64237053	79327450	1	B Cells	49	49	0.8281	4.0419e-06	0.00329981	MPZL3	-0.592626	15
	chr11-117979577-117980197	1193	1220	64237053	79327450	1	B Cells	49	49	0.8281	4.0419e-06	0.00329981	DDX6	-0.402095	15
	chr11-117979577-117980197	1193	1220	64237053	79327450	1	B Cells	49	49	0.8281	4.0419e-06	0.00329981	UBE4A	0.0323791	15
	chr2-98252038-98252706	358	284	48993290	56850132	1	Monoctye DC	49	49	0.683662	1.58751e-06	0.00330001	NA	NA	NA
	chr13-20126496-20127103	980	806	81746345	83725757	3	Monoctye DC	46	46	0.803007	3.8697e-06	0.00330013	NA	NA	NA
	chr9-31211078-31211314	216	134	81747109	83726429	3	Monoctye DC	46	46	0.605705	3.94112e-06	0.00333255	NA	NA	NA
	chr5-59098832-59099831	525	425	24382372	26591719	2	CD8 T Cells	44	45	0.742269	5.25309e-06	0.00333852	NA	NA	NA
	chr2-144598231-144598436	139	81	24382758	26592063	2	CD8 T Cells	44	45	0.534321	5.35706e-06	0.00338305	NA	NA	NA
	chr1-119222369-119222635	205	121	48723072	50112291	3	B Cells	46	46	0.573882	9.5147e-07	0.0033906	NA	NA	NA
	chr17-51427196-51428237	4281	3673	64352414	61579864	3	CD4 T Cells	46	46	0.896613	1.1903e-06	0.00339334	SPAG9	-0.384707	17
	chr17-51427196-51428237	4281	3673	64352414	61579864	3	CD4 T Cells	46	46	0.896613	1.1903e-06	0.00339334	MBTD1	0.141095	15
	chr11-126329230-126329951	263	186	24382634	26591958	2	CD8 T Cells	44	45	0.648469	5.40828e-06	0.00339392	ST3GAL4	0.527204	14
	chr2-138475114-138475760	1118	1137	64237128	79327533	1	B Cells	49	49	0.823535	4.26049e-06	0.00340086	SPOPL	0.834454	14
	chr7-80726516-80727145	1207	1237	64237039	79327433	1	B Cells	49	49	0.8299	4.2318e-06	0.00340086	NA	NA	NA
	chr7-6256568-6257210	545	725	81746780	83725838	3	Monoctye DC	46	46	1.29883	4.0577e-06	0.0034023	NA	NA	NA
	chr18-9952623-9952910	535	405	81746790	83726158	3	Monoctye DC	46	46	0.739114	4.10802e-06	0.00341579	NA	NA	NA
	chr22-21762905-21763482	360	273	24382537	26591871	2	CD8 T Cells	44	45	0.695332	5.49958e-06	0.00342964	YPEL1	0.667126	14
	chrX-989787-990532	821	661	81746504	83725902	3	Monoctye DC	46	46	0.786083	4.16072e-06	0.00343102	NA	NA	NA
	chr2-48106229-48107213	1101	1542	48992547	56848874	1	Monoctye DC	49	49	1.20699	1.73805e-06	0.00346842	NA	NA	NA
	chr7-26097176-26097807	697	621	48992951	56849795	1	Monoctye DC	49	49	0.76783	1.71527e-06	0.00346842	NA	NA	NA
	chr5-140710213-140711588	2331	3260	64235915	79325410	1	B Cells	49	49	1.1325	4.48914e-06	0.00355494	NA	NA	NA
	chr18-3448830-3449693	4481	4110	71099830	71899413	2	Monoctye DC	45	44	0.907011	6.45767e-06	0.00355989	NA	NA	NA
	chr6-41100540-41101194	98	174	71104213	71903349	2	Monoctye DC	45	44	1.75578	6.42253e-06	0.00355989	NA	NA	NA
	chr19-36796607-36797892	2067	2393	71102244	71901130	2	Monoctye DC	45	44	1.14485	6.52919e-06	0.00355998	NA	NA	NA
	chr9-21381417-21382204	785	623	71103526	71902900	2	Monoctye DC	45	44	0.784809	6.51086e-06	0.00355998	NA	NA	NA
	chr1-117644765-117644965	91	44	24382806	26592100	2	CD8 T Cells	44	45	0.443346	5.82697e-06	0.00358895	NA	NA	NA
	chr15-78049535-78050707	920	806	24381977	26591338	2	CD8 T Cells	44	45	0.803303	5.7999e-06	0.00358895	TBC1D2B	0.617298	17
	chr2-222813236-222813820	305	432	71104006	71903091	2	Monoctye DC	45	44	1.40065	6.67368e-06	0.00359942	NA	NA	NA
	chr20-44643641-44643847	1332	1122	71102979	71902401	2	Monoctye DC	45	44	0.83298	6.65053e-06	0.00359942	SDC4	0.46333	15
	chr20-44643641-44643847	1332	1122	71102979	71902401	2	Monoctye DC	45	44	0.83298	6.65053e-06	0.00359942	ADA	0.403125	16
	chr20-44643641-44643847	1332	1122	71102979	71902401	2	Monoctye DC	45	44	0.83298	6.65053e-06	0.00359942	STK4	-0.182201	16
	chr1-12046805-12047900	250	175	24382647	26591969	2	CD8 T Cells	44	45	0.641845	5.9225e-06	0.00360814	NA	NA	NA
	chr5-139925825-139926490	171	107	24382726	26592037	2	CD8 T Cells	44	45	0.573746	5.93046e-06	0.00360814	NA	NA	NA
	chr1-148333880-148335301	1693	1904	64355002	61581633	3	CD4 T Cells	46	46	1.17527	1.3082e-06	0.00362587	NA	NA	NA
	chr12-114806468-114806995	1131	946	81746194	83725617	3	Monoctye DC	46	46	0.816655	4.43383e-06	0.00362625	NA	NA	NA
	chr8-39951377-39952322	1436	1732	81745889	83724831	3	Monoctye DC	46	46	1.17762	4.51563e-06	0.00366313	IDO2	0.77233	6
	chr3-183212202-183212841	536	400	48722741	50112012	3	B Cells	46	46	0.725582	1.06985e-06	0.003681	NA	NA	NA
	chr13-51153742-51154583	2010	2366	81745315	83724197	3	Monoctye DC	46	46	1.14929	4.59444e-06	0.00369701	FAM124A	0.765928	9
	chr13-51153742-51154583	2010	2366	81745315	83724197	3	Monoctye DC	46	46	1.14929	4.59444e-06	0.00369701	INTS6	-0.693355	13
	chr13-51153742-51154583	2010	2366	81745315	83724197	3	Monoctye DC	46	46	1.14929	4.59444e-06	0.00369701	WDFY2	0.68268	13
	chr13-51153742-51154583	2010	2366	81745315	83724197	3	Monoctye DC	46	46	1.14929	4.59444e-06	0.00369701	RNASEH2B	0.205658	14
	chr10-44310271-44311332	239	365	37910477	38285636	3	CD8 T Cells	46	46	1.51223	5.22038e-07	0.0037206	NA	NA	NA
	chr22-47090282-47091666	1217	992	37909499	38285009	3	CD8 T Cells	46	46	0.807129	5.59633e-07	0.00372264	NA	NA	NA
	chr5-14156581-14156854	407	669	64237839	79328001	1	B Cells	49	49	1.33105	4.77736e-06	0.00375338	NA	NA	NA
	chr16-11809744-11810450	269	181	48334943	52222855	2	CD4 T Cells	45	45	0.62277	6.65688e-07	0.00379845	NA	NA	NA
	chr17-48915432-48916250	523	407	48334689	52222629	2	CD4 T Cells	45	45	0.720268	6.85235e-07	0.00379845	UBE2Z	0.589778	16
	chr17-48915432-48916250	523	407	48334689	52222629	2	CD4 T Cells	45	45	0.720268	6.85235e-07	0.00379845	SKAP1	-0.58304	15
	chr10-1576776-1577059	390	274	48722887	50112138	3	B Cells	46	46	0.683089	1.15522e-06	0.00384221	ADARB2	0.378274	9
	chr8-102368137-102368637	448	599	71103863	71902924	2	Monoctye DC	45	44	1.32219	7.23364e-06	0.00388046	NA	NA	NA
	chr18-12920802-12921745	526	428	24382371	26591716	2	CD8 T Cells	44	45	0.746088	6.47439e-06	0.0039152	TUBB6	-0.729693	13
	chr18-12920802-12921745	526	428	24382371	26591716	2	CD8 T Cells	44	45	0.746088	6.47439e-06	0.0039152	LDLRAD4	-0.517481	13
	chr6-37697665-37699164	1155	960	71103156	71902563	2	Monoctye DC	45	44	0.82193	7.36868e-06	0.00393176	NA	NA	NA
	chr6-2939875-2940823	3248	3002	68732475	71628239	1	CD4 T Cells	49	49	0.8869	2.20991e-06	0.00393755	NA	NA	NA
	chr15-74725480-74726693	1270	1076	81746055	83725487	3	Monoctye DC	46	46	0.827216	4.96292e-06	0.00396156	NA	NA	NA
	chr3-122646147-122646877	374	241	64356321	61583296	3	CD4 T Cells	46	46	0.673402	1.48207e-06	0.00399674	NA	NA	NA
	chr3-149009445-149010146	258	182	24382639	26591962	2	CD8 T Cells	44	45	0.64682	6.73542e-06	0.00400032	GYG1	0.246013	15
	chr3-177679426-177680069	127	72	24382770	26592072	2	CD8 T Cells	44	45	0.519829	6.71722e-06	0.00400032	NA	NA	NA
	chr8-73346256-73346900	337	253	24382560	26591891	2	CD8 T Cells	44	45	0.688371	6.72369e-06	0.00400032	NA	NA	NA
	chr19-43777257-43777660	1083	895	71103228	71902628	2	Monoctye DC	45	44	0.817223	7.56753e-06	0.00401639	NA	NA	NA
	chr18-55064585-55065086	284	189	71104027	71903334	2	Monoctye DC	45	44	0.658096	7.65936e-06	0.00404361	TCF4	0.853282	12
	chr1-28199210-28200199	474	379	24382423	26591765	2	CD8 T Cells	44	45	0.73315	6.86314e-06	0.00405205	EPB41	0.59569	17
	chr1-21439619-21441018	1378	1996	64236868	79326674	1	B Cells	49	49	1.17294	5.23162e-06	0.00407817	NA	NA	NA
	chr8-6648600-6649450	707	560	81746618	83726003	3	Monoctye DC	46	46	0.773355	5.21441e-06	0.00412927	NA	NA	NA
	chr14-71266942-71267342	509	380	71103802	71903143	2	Monoctye DC	45	44	0.738264	7.86901e-06	0.00413243	NA	NA	NA
	chr5-54743961-54744767	279	201	24382618	26591943	2	CD8 T Cells	44	45	0.660578	7.07551e-06	0.00415287	NA	NA	NA
	chr17-81094843-81095188	938	1331	48992710	56849085	1	Monoctye DC	49	49	1.22287	2.14296e-06	0.0041926	NA	NA	NA
	chr4-146143573-146144205	928	1143	71103383	71902380	2	Monoctye DC	45	44	1.21799	8.04743e-06	0.004204	NA	NA	NA
	chr6-32586002-32586587	424	580	81746901	83725983	3	Monoctye DC	46	46	1.33559	5.35435e-06	0.00420671	NA	NA	NA
	chr4-39353066-39354195	1201	1081	30700868	34211401	3	NK Cells	43	46	0.807729	3.81354e-07	0.0042279	NA	NA	NA
	chr14-86296262-86296477	148	102	64238098	79328568	1	B Cells	49	49	0.558087	5.50114e-06	0.00424674	NA	NA	NA
	chr8-26608709-26610077	578	908	64237668	79327762	1	B Cells	49	49	1.2721	5.533e-06	0.00424674	PTK2B	0.542821	16
	chr8-26608709-26610077	578	908	64237668	79327762	1	B Cells	49	49	1.2721	5.533e-06	0.00424674	DPYSL2	0.496111	17
	chr8-26608709-26610077	578	908	64237668	79327762	1	B Cells	49	49	1.2721	5.533e-06	0.00424674	BNIP3L	0.489753	16
	chr13-87677276-87678026	341	237	71103970	71903286	2	Monoctye DC	45	44	0.68729	8.18056e-06	0.00425129	SLITRK5	0.541587	9
	chrY-2934606-2936305	2725	3211	68732998	71628030	1	CD4 T Cells	49	49	1.13072	2.42933e-06	0.00425256	LINC00278	-0.232194	14
	chrY-2934606-2936305	2725	3211	68732998	71628030	1	CD4 T Cells	49	49	1.13072	2.42933e-06	0.00425256	RPS4Y1	0.221589	17
	chrY-2934606-2936305	2725	3211	68732998	71628030	1	CD4 T Cells	49	49	1.13072	2.42933e-06	0.00425256	ZFY	0.0172994	17
	chr20-53892876-53894144	437	345	24382460	26591799	2	CD8 T Cells	44	45	0.723885	7.35907e-06	0.00426907	TSHZ2	-0.541917	15
	chr8-71843348-71844422	424	333	24382473	26591811	2	CD8 T Cells	44	45	0.720129	7.33782e-06	0.00426907	MSC	0.816338	14
	chr9-5832091-5833320	2626	3230	48332586	52219806	2	CD4 T Cells	45	45	1.13844	8.13967e-07	0.00427457	NA	NA	NA
	chr7-139819841-139820532	524	793	48993124	56849623	1	Monoctye DC	49	49	1.30421	2.23035e-06	0.00427965	NA	NA	NA
	chr4-184267732-184268672	1920	1673	71102391	71901850	2	Monoctye DC	45	44	0.861669	8.35629e-06	0.00432012	NA	NA	NA
	chr3-40798591-40798917	706	893	71103605	71902630	2	Monoctye DC	45	44	1.25081	8.40006e-06	0.00432036	CTNNB1	0.815852	14
	chr3-40798591-40798917	706	893	71103605	71902630	2	Monoctye DC	45	44	1.25081	8.40006e-06	0.00432036	RPL14	-0.619753	14
	chrX-15674315-15675978	2044	1928	20202837	22539566	1	NK Cells	48	48	0.845473	1.29966e-07	0.00432263	NA	NA	NA
	chr5-80387094-80387317	22	76	64238224	79328594	1	B Cells	49	49	2.7974	5.70775e-06	0.00434743	NA	NA	NA
	chr13-99403165-99404326	323	241	24382574	26591903	2	CD8 T Cells	44	45	0.684142	7.54427e-06	0.00435121	PCCA	0.200295	15
	chr2-236770061-236770466	265	443	48993383	56849973	1	Monoctye DC	49	49	1.44067	2.32705e-06	0.00438096	NA	NA	NA
	chr10-75773196-75773790	527	689	71103784	71902834	2	Monoctye DC	45	44	1.29287	8.59941e-06	0.00440021	NA	NA	NA
	chr19-54542476-54542788	60	23	24382837	26592121	2	CD8 T Cells	44	45	0.351486	7.80169e-06	0.00447382	NA	NA	NA
	chr15-101193694-101194288	727	574	71103584	71902949	2	Monoctye DC	45	44	0.78077	8.98214e-06	0.0045726	NA	NA	NA
	chr1-243642923-243643161	141	229	71104170	71903294	2	Monoctye DC	45	44	1.60606	9.08797e-06	0.00457974	NA	NA	NA
	chr7-37672871-37673155	199	301	71104112	71903222	2	Monoctye DC	45	44	1.49575	9.04644e-06	0.00457974	NA	NA	NA
	chr13-114042883-114043688	106	221	64238140	79328449	1	B Cells	49	49	1.6883	6.09481e-06	0.00460707	NA	NA	NA
	chr17-82909379-82909937	689	522	37910027	38285479	3	CD8 T Cells	46	46	0.750193	7.39367e-07	0.00461083	NA	NA	NA
	chr11-75536919-75537942	325	243	24382572	26591901	2	CD8 T Cells	44	45	0.685575	8.09093e-06	0.00461317	ARRB1	0.23622	16
	chr5-40240017-40240346	218	137	81747107	83726426	3	Monoctye DC	46	46	0.613584	5.94961e-06	0.00463786	NA	NA	NA
	chr22-19576373-19577548	2026	2344	71102285	71901179	2	Monoctye DC	45	44	1.1441	9.25372e-06	0.00463983	NA	NA	NA
	chr4-176902987-176903270	369	261	71103942	71903262	2	Monoctye DC	45	44	0.699455	9.31571e-06	0.00464756	NA	NA	NA
	chr1-67274392-67275034	489	369	68735234	71630872	1	CD4 T Cells	49	49	0.724098	2.76997e-06	0.00468449	IL12RB2	0.829875	12
	chr17-40577493-40578022	660	523	68735063	71630718	1	CD4 T Cells	49	49	0.760392	2.76087e-06	0.00468449	CCR7	0.920453	12
	chr11-104163482-104164546	267	191	24382630	26591953	2	CD8 T Cells	44	45	0.655925	8.27676e-06	0.00469231	PDGFD	0.860379	15
	chr10-124688896-124689217	502	407	24382395	26591737	2	CD8 T Cells	44	45	0.7434	8.40195e-06	0.00470976	CHST15	-0.782866	12
	chr10-124688896-124689217	502	407	24382395	26591737	2	CD8 T Cells	44	45	0.7434	8.40195e-06	0.00470976	FAM53B	0.132414	15
	chr15-93141268-93141682	192	126	24382705	26592018	2	CD8 T Cells	44	45	0.601729	8.39087e-06	0.00470976	NA	NA	NA
	chr11-110524219-110524462	99	51	24382798	26592093	2	CD8 T Cells	44	45	0.472353	8.50017e-06	0.0047382	NA	NA	NA
	chr10-32139255-32139904	1651	1937	71102660	71901586	2	Monoctye DC	45	44	1.16019	9.59597e-06	0.00476356	ZEB1	-0.556364	15
	chr10-32139255-32139904	1651	1937	71102660	71901586	2	Monoctye DC	45	44	1.16019	9.59597e-06	0.00476356	ITGB1	0.529583	15
	chr10-32139255-32139904	1651	1937	71102660	71901586	2	Monoctye DC	45	44	1.16019	9.59597e-06	0.00476356	EPC1	-0.387967	15
	chr15-59424666-59424870	359	312	64237887	79328358	1	B Cells	49	49	0.703758	6.35934e-06	0.00477089	NA	NA	NA
	chr1-108118049-108118833	812	656	81746513	83725907	3	Monoctye DC	46	46	0.788784	6.17817e-06	0.0047787	NA	NA	NA
	chr3-69058045-69059219	267	200	48993381	56850216	1	Monoctye DC	49	49	0.645543	2.58623e-06	0.00477874	NA	NA	NA
	chr16-2033016-2033735	1287	1538	71103024	71901985	2	Monoctye DC	45	44	1.18174	9.71252e-06	0.00479755	TNFRSF12A	0.414126	14
	chr16-2033016-2033735	1287	1538	71103024	71901985	2	Monoctye DC	45	44	1.18174	9.71252e-06	0.00479755	RPS2	0.00377459	16
	chr11-86743292-86744021	2738	2474	81744587	83724089	3	Monoctye DC	46	46	0.882219	6.26729e-06	0.00481034	PICALM	0.781357	14
	chr17-57422410-57423033	863	1233	48992785	56849183	1	Monoctye DC	49	49	1.23128	2.71578e-06	0.0048389	TSPOAP1	0.352651	15
	chr3-29324151-29324529	240	175	48993408	56850241	1	Monoctye DC	49	49	0.628395	2.68228e-06	0.0048389	NA	NA	NA
	chr3-212342-212701	412	368	64237834	79328302	1	B Cells	49	49	0.723293	6.51463e-06	0.00485092	NA	NA	NA
	chr5-14178501-14178974	417	561	71103894	71902962	2	Monoctye DC	45	44	1.33037	9.89739e-06	0.00486478	NA	NA	NA
	chr22-49051927-49052522	155	297	64238091	79328373	1	B Cells	49	49	1.55163	6.62176e-06	0.00489417	NA	NA	NA
	chr20-4090167-4090509	814	653	71103497	71902870	2	Monoctye DC	45	44	0.793295	1.00515e-05	0.00489432	C20orf194	0.869403	13
	chr20-4090167-4090509	814	653	71103497	71902870	2	Monoctye DC	45	44	0.793295	1.00515e-05	0.00489432	RNF24	0.809087	14
	chr20-4090167-4090509	814	653	71103497	71902870	2	Monoctye DC	45	44	0.793295	1.00515e-05	0.00489432	SMOX	0.733374	14
	chr22-42437445-42438153	1405	1194	71102906	71902329	2	Monoctye DC	45	44	0.840376	1.00556e-05	0.00489432	NA	NA	NA
	chr2-1780914-1781973	169	101	30701900	34212381	3	NK Cells	43	46	0.536312	4.91028e-07	0.00489943	NA	NA	NA
	chr7-74850970-74851271	52	127	48993596	56850289	1	Monoctye DC	49	49	2.10478	2.80352e-06	0.00490758	NA	NA	NA
	chr10-79331156-79332076	1529	1337	68734194	71629904	1	CD4 T Cells	49	49	0.839081	2.95797e-06	0.00491906	PPIF	0.769439	17
	chr10-79331156-79332076	1529	1337	68734194	71629904	1	CD4 T Cells	49	49	0.839081	2.95797e-06	0.00491906	ZMIZ1	0.532446	16
	chr10-79331156-79332076	1529	1337	68734194	71629904	1	CD4 T Cells	49	49	0.839081	2.95797e-06	0.00491906	ZCCHC24	0.521598	13
	chr13-20126496-20127103	899	730	71103412	71902793	2	Monoctye DC	45	44	0.802988	1.01798e-05	0.00493074	NA	NA	NA
	chr19-7013641-7014286	907	743	81746418	83725820	3	Monoctye DC	46	46	0.799819	6.49034e-06	0.00494351	NA	NA	NA
	chr14-42428811-42429313	796	1206	64237450	79327464	1	B Cells	49	49	1.22687	6.86944e-06	0.00496685	NA	NA	NA
	chr2-3253926-3254918	2740	3004	64235506	79325666	1	B Cells	49	49	0.887795	6.82984e-06	0.00496685	NA	NA	NA
	chr2-69731039-69731874	855	1287	64237391	79327383	1	B Cells	49	49	1.21892	6.77459e-06	0.00496685	AAK1	-0.806693	15
	chr3-31815605-31816142	416	305	68735307	71630936	1	CD4 T Cells	49	49	0.703536	3.05204e-06	0.00499228	NA	NA	NA
	chr18-23306866-23307197	244	171	24382653	26591973	2	CD8 T Cells	44	45	0.642596	9.05744e-06	0.00499305	NA	NA	NA
	chr7-75727665-75728474	412	323	24382485	26591821	2	CD8 T Cells	44	45	0.718848	9.01817e-06	0.00499305	NA	NA	NA
	chr10-5293685-5294323	186	306	24382711	26591838	2	CD8 T Cells	44	45	1.50848	9.1452e-06	0.00501373	NA	NA	NA
	chr1-27086514-27086994	27	71	71104284	71903452	2	Monoctye DC	45	44	2.6004	1.04202e-05	0.00502279	NA	NA	NA
	chr15-33104162-33104622	144	73	37910572	38285928	3	CD8 T Cells	46	46	0.501975	8.58748e-07	0.0050403	NA	NA	NA
	chr1-147072426-147073362	627	614	37679823	48965679	2	B Cells	44	45	0.753563	7.01526e-07	0.00504523	NA	NA	NA
	chr11-58647148-58647664	235	187	37680215	48966106	2	B Cells	44	45	0.61234	6.26621e-07	0.00504523	NA	NA	NA
	chr18-57649481-57650457	138	296	37680312	48965997	2	B Cells	44	45	1.65056	7.07897e-07	0.00504523	NEDD4L	0.65107	13
	chr18-57649481-57650457	138	296	37680312	48965997	2	B Cells	44	45	1.65056	7.07897e-07	0.00504523	WDR7	0.0282956	13
	chr9-75053742-75054081	171	124	37680279	48966169	2	B Cells	44	45	0.558013	6.89469e-07	0.00504523	NA	NA	NA
	chr16-57984311-57985894	1359	1316	48992289	56849100	1	Monoctye DC	49	49	0.834531	2.94013e-06	0.00505799	NA	NA	NA
	chr18-63040756-63041444	1136	1163	64237110	79327507	1	B Cells	49	49	0.82902	7.11117e-06	0.00510464	BCL2	0.204679	16
	chr1-3312934-3313412	2183	1943	81745142	83724620	3	Monoctye DC	46	46	0.869019	6.76258e-06	0.00511184	PRDM16	0.592967	11
	chr5-35136304-35136746	570	737	71103741	71902786	2	Monoctye DC	45	44	1.27861	1.06678e-05	0.00511742	PRLR	0.936366	8
	chr1-45586223-45586644	270	194	24382627	26591950	2	CD8 T Cells	44	45	0.658825	9.45577e-06	0.00513235	NA	NA	NA
	chr7-121530117-121531134	658	556	24382239	26591588	2	CD8 T Cells	44	45	0.774784	9.46443e-06	0.00513235	NA	NA	NA
	chr7-151408619-151409272	576	756	81746749	83725807	3	Monoctye DC	46	46	1.28147	6.85719e-06	0.00514439	WDR86	0.251739	15
	chr6-17014829-17016347	494	400	24382403	26591744	2	CD8 T Cells	44	45	0.742446	9.59856e-06	0.00517695	NA	NA	NA
	chr12-46959388-46959801	169	305	48993479	56850111	1	Monoctye DC	49	49	1.55532	3.06249e-06	0.00517919	NA	NA	NA
	chr10-70480303-70480888	1789	1905	64236457	79326765	1	B Cells	49	49	0.86228	7.27034e-06	0.00518162	PALD1	0.716832	13
	chr6-12051589-12052322	1024	844	71103287	71902679	2	Monoctye DC	45	44	0.815058	1.08567e-05	0.0051831	NA	NA	NA
	chr1-244319381-244320059	296	218	24382601	26591926	2	CD8 T Cells	44	45	0.6753	9.67245e-06	0.00518875	HNRNPU	-0.359105	17
	chr1-244319381-244320059	296	218	24382601	26591926	2	CD8 T Cells	44	45	0.6753	9.67245e-06	0.00518875	AKT3	-0.0129441	16
	chr10-1661891-1662866	2953	3253	64235293	79325417	1	B Cells	49	49	0.89204	7.40868e-06	0.00520862	ADARB2	0.0596024	10
	chr8-3324051-3324671	1032	1046	64237214	79327624	1	B Cells	49	49	0.820759	7.41262e-06	0.00520862	NA	NA	NA
	chr6-107657504-107658502	2033	1800	81745292	83724763	3	Monoctye DC	46	46	0.864461	7.03855e-06	0.00524104	NA	NA	NA
	chr6-16092913-16093334	365	260	81746960	83726303	3	Monoctye DC	46	46	0.69549	7.10301e-06	0.00524986	NA	NA	NA
	chr7-44145217-44146448	2036	1826	68733687	71629415	1	CD4 T Cells	49	49	0.860603	3.26481e-06	0.00525419	NA	NA	NA
	chr14-72451025-72451973	238	174	48993410	56850242	1	Monoctye DC	49	49	0.630055	3.1753e-06	0.00528048	NA	NA	NA
	chr16-87895364-87896539	677	575	24382220	26591569	2	CD8 T Cells	44	45	0.778773	1.00177e-05	0.00532661	SLC7A5	0.741758	16
	chr16-87895364-87896539	677	575	24382220	26591569	2	CD8 T Cells	44	45	0.778773	1.00177e-05	0.00532661	CYBA	0.407191	17
	chr16-87895364-87896539	677	575	24382220	26591569	2	CD8 T Cells	44	45	0.778773	1.00177e-05	0.00532661	BANP	0.282933	16
	chr3-187993948-187994536	297	219	24382600	26591925	2	CD8 T Cells	44	45	0.676114	1.00362e-05	0.00532661	NA	NA	NA
	chr1-235648734-235650698	1888	2020	64236358	79326650	1	B Cells	49	49	0.866389	7.70302e-06	0.00532824	GNG4	0.464378	16
	chr18-35410251-35410848	816	806	64237430	79327864	1	B Cells	49	49	0.79985	7.68646e-06	0.00532824	NA	NA	NA
	chr9-6715639-6716607	885	1326	64237361	79327344	1	B Cells	49	49	1.21329	7.74306e-06	0.00532824	NA	NA	NA
	chr5-170330778-170331932	2821	3100	64235425	79325570	1	B Cells	49	49	0.889861	7.80027e-06	0.00533084	NA	NA	NA
	chr1-26378007-26378833	1314	1201	24381583	26590943	2	CD8 T Cells	44	45	0.838069	1.01613e-05	0.00533624	PAFAH2	0.758132	15
	chr19-56507132-56508913	942	1243	24381955	26590901	2	CD8 T Cells	44	45	1.20991	1.01417e-05	0.00533624	ZNF667-AS1	0.845746	16
	chr19-56507132-56508913	942	1243	24381955	26590901	2	CD8 T Cells	44	45	1.20991	1.01417e-05	0.00533624	ZNF667	0.802319	16
	chr2-102417689-102418943	332	250	24382565	26591894	2	CD8 T Cells	44	45	0.690453	1.03509e-05	0.00535131	IL18RAP	0.876189	15
	chr3-106033633-106033953	161	101	24382736	26592043	2	CD8 T Cells	44	45	0.575211	1.03356e-05	0.00535131	CBLB	0.771171	12
	chr9-19999503-19999881	97	50	24382800	26592094	2	CD8 T Cells	44	45	0.47264	1.02947e-05	0.00535131	NA	NA	NA
	chr22-37432151-37432693	1562	1354	81745763	83725209	3	Monoctye DC	46	46	0.846346	7.31658e-06	0.00536795	LGALS2	0.902782	13
	chr22-37432151-37432693	1562	1354	81745763	83725209	3	Monoctye DC	46	46	0.846346	7.31658e-06	0.00536795	CYTH4	0.799181	14
	chr22-37432151-37432693	1562	1354	81745763	83725209	3	Monoctye DC	46	46	0.846346	7.31658e-06	0.00536795	LGALS1	0.785411	15
	chr22-37432151-37432693	1562	1354	81745763	83725209	3	Monoctye DC	46	46	0.846346	7.31658e-06	0.00536795	SH3BP1	0.769522	15
	chr22-37432151-37432693	1562	1354	81745763	83725209	3	Monoctye DC	46	46	0.846346	7.31658e-06	0.00536795	GGA1	0.718235	14
	chr22-37432151-37432693	1562	1354	81745763	83725209	3	Monoctye DC	46	46	0.846346	7.31658e-06	0.00536795	MAFF	0.330782	14
	chr1-54807182-54807662	230	391	48993418	56850025	1	Monoctye DC	49	49	1.46506	3.50218e-06	0.00545926	NA	NA	NA
	chr11-20386731-20388465	3155	4085	48990493	56846331	1	Monoctye DC	49	49	1.11583	3.61329e-06	0.00545926	NA	NA	NA
	chr11-118414947-118415467	470	397	48993178	56850019	1	Monoctye DC	49	49	0.727945	3.47057e-06	0.00545926	NA	NA	NA
	chr12-45509157-45509557	100	203	48993548	56850213	1	Monoctye DC	49	49	1.74945	3.56839e-06	0.00545926	NA	NA	NA
	chr3-27596328-27597249	623	919	48993025	56849497	1	Monoctye DC	49	49	1.27126	3.70575e-06	0.00545926	ZCWPW2	0.612823	13
	chr4-74661537-74662099	357	566	48993291	56849850	1	Monoctye DC	49	49	1.36633	3.6651e-06	0.00545926	CXCL2	0.734401	12
	chr6-56938687-56938922	80	172	48993568	56850244	1	Monoctye DC	49	49	1.85287	3.43752e-06	0.00545926	NA	NA	NA
	chrX-72569723-72569926	54	130	48993594	56850286	1	Monoctye DC	49	49	2.0747	3.72052e-06	0.00545926	NA	NA	NA
	chr14-24270860-24271990	5174	5868	64233072	79322802	1	B Cells	49	49	0.91839	8.19573e-06	0.00548833	NA	NA	NA
	chr3-150384484-150385888	3656	4078	64234590	79324592	1	B Cells	49	49	0.903243	8.18475e-06	0.00548833	TSC22D2	0.15443	16
	chr4-2290401-2291546	1832	2592	64236414	79326078	1	B Cells	49	49	1.14571	8.13864e-06	0.00548833	SH3BP2	-0.805228	16
	chr4-2290401-2291546	1832	2592	64236414	79326078	1	B Cells	49	49	1.14571	8.13864e-06	0.00548833	MXD4	0.669222	16
	chr4-2290401-2291546	1832	2592	64236414	79326078	1	B Cells	49	49	1.14571	8.13864e-06	0.00548833	ZFYVE28	0.319385	14
	chr18-10122764-10123524	872	706	71103439	71902817	2	Monoctye DC	45	44	0.800634	1.16266e-05	0.00552426	NA	NA	NA
	chr1-63651026-63651740	712	572	68735011	71630669	1	CD4 T Cells	49	49	0.770896	3.49991e-06	0.00554314	NA	NA	NA
	chr3-15271780-15272200	2377	2586	64235869	79326084	1	B Cells	49	49	0.880973	8.40713e-06	0.00559236	NA	NA	NA
	chr20-29752850-29753573	68	140	24382829	26592004	2	CD8 T Cells	44	45	1.88778	1.08913e-05	0.00560169	NA	NA	NA
	chr5-172274700-172275732	2041	1791	71102270	71901732	2	Monoctye DC	45	44	0.867757	1.18979e-05	0.00562637	UBTD2	0.152754	16
	chr4-26150707-26151256	481	634	71103830	71902889	2	Monoctye DC	45	44	1.30344	1.19599e-05	0.00562898	NA	NA	NA
	chr6-104326206-104326727	311	243	48993337	56850173	1	Monoctye DC	49	49	0.673367	3.93195e-06	0.00568588	NA	NA	NA
	chr19-58097259-58098785	1562	1977	24381335	26590167	2	CD8 T Cells	44	45	1.16053	1.11544e-05	0.00570756	NA	NA	NA
	chr4-141705881-141706242	190	115	71104121	71903408	2	Monoctye DC	45	44	0.598536	1.22629e-05	0.0057445	NA	NA	NA
	chr15-99915701-99916293	1336	1132	71102975	71902391	2	Monoctye DC	45	44	0.837888	1.23806e-05	0.00575402	NA	NA	NA
	chrX-1493234-1494509	775	619	71103536	71902904	2	Monoctye DC	45	44	0.789832	1.23985e-05	0.00575402	NA	NA	NA
	chr19-40687470-40687713	644	820	71103667	71902703	2	Monoctye DC	45	44	1.25914	1.24716e-05	0.00576112	NUMBL	0.818467	14
	chr13-102680330-102681363	261	454	64237985	79328216	1	B Cells	49	49	1.40857	8.73237e-06	0.00577024	NA	NA	NA
	chr19-41804255-41804554	188	142	64238058	79328528	1	B Cells	49	49	0.611637	8.82204e-06	0.00579115	NA	NA	NA
	chr15-60362488-60363055	513	670	71103798	71902853	2	Monoctye DC	45	44	1.29153	1.26453e-05	0.00579357	NA	NA	NA
	chr2-8432724-8433158	186	112	71104125	71903411	2	Monoctye DC	45	44	0.595458	1.2658e-05	0.00579357	NA	NA	NA
	chr7-105808841-105809655	735	632	24382162	26591512	2	CD8 T Cells	44	45	0.788427	1.13828e-05	0.00579474	NA	NA	NA
	chr15-70022881-70023791	579	905	64237667	79327765	1	B Cells	49	49	1.26571	8.90963e-06	0.00581042	DRAIC	0.37147	14
	chr15-70022881-70023791	579	905	64237667	79327765	1	B Cells	49	49	1.26571	8.90963e-06	0.00581042	TLE3	0.208046	16
	chr1-1189083-1189456	292	476	48993356	56849940	1	Monoctye DC	49	49	1.40485	4.13158e-06	0.00588921	NA	NA	NA
	chr20-64316337-64316856	227	334	71104084	71903189	2	Monoctye DC	45	44	1.45501	1.29819e-05	0.00589946	NA	NA	NA
	chr6-25463363-25463796	813	1010	71103498	71902513	2	Monoctye DC	45	44	1.2285	1.30076e-05	0.00589946	CARMIL1	0.464499	11
	chrX-40013991-40015086	254	181	24382643	26591963	2	CD8 T Cells	44	45	0.653397	1.17661e-05	0.00595942	NA	NA	NA
	chr6-16699077-16699818	324	244	24382573	26591900	2	CD8 T Cells	44	45	0.690521	1.19703e-05	0.00603227	ATXN1	0.553577	17
	chr12-114813046-114813569	567	437	81746758	83726126	3	Monoctye DC	46	46	0.752504	8.3021e-06	0.00604654	NA	NA	NA
	chr22-38176239-38176636	2285	2043	81745040	83724520	3	Monoctye DC	46	46	0.872956	8.36277e-06	0.00604658	MAFF	0.860975	16
	chr22-38176239-38176636	2285	2043	81745040	83724520	3	Monoctye DC	46	46	0.872956	8.36277e-06	0.00604658	SH3BP1	0.476939	17
	chr22-38176239-38176636	2285	2043	81745040	83724520	3	Monoctye DC	46	46	0.872956	8.36277e-06	0.00604658	PLA2G6	0.468972	16
	chr22-38176239-38176636	2285	2043	81745040	83724520	3	Monoctye DC	46	46	0.872956	8.36277e-06	0.00604658	LGALS1	0.44227	17
	chr22-38176239-38176636	2285	2043	81745040	83724520	3	Monoctye DC	46	46	0.872956	8.36277e-06	0.00604658	APOBEC3A	0.380453	15
	chr22-38176239-38176636	2285	2043	81745040	83724520	3	Monoctye DC	46	46	0.872956	8.36277e-06	0.00604658	LGALS2	0.374049	14
	chr22-38176239-38176636	2285	2043	81745040	83724520	3	Monoctye DC	46	46	0.872956	8.36277e-06	0.00604658	CYTH4	0.215715	16
	chr22-38176239-38176636	2285	2043	81745040	83724520	3	Monoctye DC	46	46	0.872956	8.36277e-06	0.00604658	CBX6	0.171974	17
	chr22-38176239-38176636	2285	2043	81745040	83724520	3	Monoctye DC	46	46	0.872956	8.36277e-06	0.00604658	GGA1	0.134374	16
	chr2-240624931-240625485	1364	1473	37679086	48964820	2	B Cells	44	45	0.831012	9.214e-07	0.00605699	GPR35	0.771892	15
	chr2-240624931-240625485	1364	1473	37679086	48964820	2	B Cells	44	45	0.831012	9.214e-07	0.00605699	MTERF4	-0.544414	16
	chr2-240624931-240625485	1364	1473	37679086	48964820	2	B Cells	44	45	0.831012	9.214e-07	0.00605699	SNED1	0.138778	15
	chr2-240624931-240625485	1364	1473	37679086	48964820	2	B Cells	44	45	0.831012	9.214e-07	0.00605699	PASK	-0.137204	15
	chr8-38527314-38528484	451	420	37679999	48965873	2	B Cells	44	45	0.716624	9.71264e-07	0.00605699	ADAM9	0.808668	14
	chr8-38527314-38528484	451	420	37679999	48965873	2	B Cells	44	45	0.716624	9.71264e-07	0.00605699	ADAM32	0.693458	10
	chr8-38527314-38528484	451	420	37679999	48965873	2	B Cells	44	45	0.716624	9.71264e-07	0.00605699	RAB11FIP1	0.649696	14
	chr8-38527314-38528484	451	420	37679999	48965873	2	B Cells	44	45	0.716624	9.71264e-07	0.00605699	C8orf86	0.508856	6
	chr8-38527314-38528484	451	420	37679999	48965873	2	B Cells	44	45	0.716624	9.71264e-07	0.00605699	FGFR1	0.394153	14
	chr8-38527314-38528484	451	420	37679999	48965873	2	B Cells	44	45	0.716624	9.71264e-07	0.00605699	DDHD2	-0.321671	15
	chr8-38527314-38528484	451	420	37679999	48965873	2	B Cells	44	45	0.716624	9.71264e-07	0.00605699	PLEKHA2	-0.0216043	14
	chr2-190695555-190696153	342	260	24382555	26591884	2	CD8 T Cells	44	45	0.697074	1.20821e-05	0.00605799	STAT4	0.745437	14
	chr5-147396044-147396639	319	444	71103992	71903079	2	Monoctye DC	45	44	1.37638	1.34428e-05	0.00606927	DPYSL3	0.86374	11
	chr1-230208509-230209314	397	311	24382500	26591833	2	CD8 T Cells	44	45	0.718293	1.23052e-05	0.00607465	GALNT2	-0.0413981	16
	chr11-18411856-18412579	118	212	24382779	26591932	2	CD8 T Cells	44	45	1.64735	1.22514e-05	0.00607465	NA	NA	NA
	chr2-157463686-157464633	504	709	24382393	26591435	2	CD8 T Cells	44	45	1.28988	1.22157e-05	0.00607465	NA	NA	NA
	chr6-106163067-106164814	429	341	24382468	26591803	2	CD8 T Cells	44	45	0.728835	1.23589e-05	0.00607465	PRDM1	0.70978	16
	chr6-106163067-106164814	429	341	24382468	26591803	2	CD8 T Cells	44	45	0.728835	1.23589e-05	0.00607465	ATG5	0.285404	17
	chr6-106163067-106164814	429	341	24382468	26591803	2	CD8 T Cells	44	45	0.728835	1.23589e-05	0.00607465	QRSL1	0.054405	15
	chr1-160861986-160863134	303	225	24382594	26591919	2	CD8 T Cells	44	45	0.680882	1.25341e-05	0.00612406	LY9	-0.730484	15
	chr17-42266514-42267419	1259	1149	24381638	26590995	2	CD8 T Cells	44	45	0.836809	1.25821e-05	0.00612406	STAT5B	0.943836	16
	chr17-42266514-42267419	1259	1149	24381638	26590995	2	CD8 T Cells	44	45	0.836809	1.25821e-05	0.00612406	STAT5A	0.734232	16
	chrX-131792044-131793367	670	530	81746655	83726033	3	Monoctye DC	46	46	0.772345	8.55473e-06	0.00614088	NA	NA	NA
	chr20-1587930-1588934	128	207	64356567	61583330	3	CD4 T Cells	46	46	1.69001	2.34854e-06	0.0061667	SIRPB1	0.780465	13
	chr7-105205145-105206217	1081	916	68734642	71630325	1	CD4 T Cells	49	49	0.813111	3.956e-06	0.00616758	NA	NA	NA
	chr15-65295293-65296546	2541	2778	64235705	79325892	1	B Cells	49	49	0.885301	9.54684e-06	0.00618555	NA	NA	NA
	chr10-74078024-74078442	226	157	24382671	26591987	2	CD8 T Cells	44	45	0.636976	1.28684e-05	0.00620287	NA	NA	NA
	chr10-77877487-77878454	543	448	24382354	26591696	2	CD8 T Cells	44	45	0.756502	1.28556e-05	0.00620287	DLG5	0.301157	15
	chr2-177165801-177166573	1719	1829	64236527	79326841	1	B Cells	49	49	0.861591	9.65352e-06	0.00620889	NA	NA	NA
	chr21-43921637-43922435	747	732	64237499	79327938	1	B Cells	49	49	0.793513	9.70733e-06	0.00620889	NA	NA	NA
	chr9-755707-756228	711	894	71103600	71902629	2	Monoctye DC	45	44	1.24341	1.38544e-05	0.00622694	NA	NA	NA
	chr13-113296561-113297921	1591	1568	48992057	56848848	1	Monoctye DC	49	49	0.849341	4.49577e-06	0.00623032	NA	NA	NA
	chr16-67857289-67858229	1502	2037	48992146	56848379	1	Monoctye DC	49	49	1.16877	4.49452e-06	0.00623032	FHOD1	0.818044	16
	chr16-67857289-67858229	1502	2037	48992146	56848379	1	Monoctye DC	49	49	1.16877	4.49452e-06	0.00623032	RRAD	0.780379	16
	chr16-67857289-67858229	1502	2037	48992146	56848379	1	Monoctye DC	49	49	1.16877	4.49452e-06	0.00623032	C16orf70	0.710084	15
	chr16-67857289-67858229	1502	2037	48992146	56848379	1	Monoctye DC	49	49	1.16877	4.49452e-06	0.00623032	NUTF2	0.40301	17
	chr16-67857289-67858229	1502	2037	48992146	56848379	1	Monoctye DC	49	49	1.16877	4.49452e-06	0.00623032	NAE1	-0.36155	17
	chr16-67857289-67858229	1502	2037	48992146	56848379	1	Monoctye DC	49	49	1.16877	4.49452e-06	0.00623032	SLC7A6	-0.29974	16
	chr16-67857289-67858229	1502	2037	48992146	56848379	1	Monoctye DC	49	49	1.16877	4.49452e-06	0.00623032	ATP6V0D1	0.262345	17
	chr16-67857289-67858229	1502	2037	48992146	56848379	1	Monoctye DC	49	49	1.16877	4.49452e-06	0.00623032	NFATC3	0.161185	16
	chr9-20242564-20243121	172	111	24382725	26592033	2	CD8 T Cells	44	45	0.591734	1.30323e-05	0.00625169	NA	NA	NA
	chr7-155482604-155483074	88	167	68735635	71631074	1	CD4 T Cells	49	49	1.82102	4.16601e-06	0.00629819	NA	NA	NA
	chr8-7354670-7355473	1283	1107	68734440	71630134	1	CD4 T Cells	49	49	0.827944	4.10476e-06	0.00629819	NA	NA	NA
	chr19-35239886-35240788	1003	1483	64237243	79327187	1	B Cells	49	49	1.1973	9.91026e-06	0.00629832	NA	NA	NA
	chr6-122798210-122798572	80	147	71104231	71903376	2	Monoctye DC	45	44	1.81708	1.40894e-05	0.00630415	NA	NA	NA
	chr5-82356724-82357777	836	1113	24382061	26591031	2	CD8 T Cells	44	45	1.22073	1.32142e-05	0.00630862	NA	NA	NA
	chr14-72237707-72238398	38	94	48723239	50112318	3	B Cells	46	46	2.40511	1.97337e-06	0.00635164	NA	NA	NA
	chr7-1169330-1170156	778	1177	64237468	79327493	1	B Cells	49	49	1.22507	1.01173e-05	0.00638923	NA	NA	NA
	chr12-68450759-68451900	825	1152	30701244	34211330	3	NK Cells	43	46	1.25309	7.0559e-07	0.00640028	IFNG	0.702702	15
	chr1-205313360-205314187	1579	1360	71102732	71902163	2	Monoctye DC	45	44	0.851731	1.44556e-05	0.00641053	MDM4	0.435694	17
	chr5-96080625-96080890	266	380	71104045	71903143	2	Monoctye DC	45	44	1.41269	1.44553e-05	0.00641053	NA	NA	NA
	chr8-23797015-23797471	288	406	71104023	71903117	2	Monoctye DC	45	44	1.39405	1.46099e-05	0.00645028	NA	NA	NA
	chr2-189580252-189582025	346	510	24382551	26591634	2	CD8 T Cells	44	45	1.35153	1.35771e-05	0.00645097	NA	NA	NA
	chr4-56817655-56818345	472	603	64356223	61582934	3	CD4 T Cells	46	46	1.33507	2.53415e-06	0.00648345	NA	NA	NA
	chr14-90630009-90630848	2455	2185	71101856	71901338	2	Monoctye DC	45	44	0.880128	1.47583e-05	0.00648355	TTC7B	0.868155	13
	chr14-90630009-90630848	2455	2185	71101856	71901338	2	Monoctye DC	45	44	0.880128	1.47583e-05	0.00648355	CALM1	-0.669209	15
	chr14-90630009-90630848	2455	2185	71101856	71901338	2	Monoctye DC	45	44	0.880128	1.47583e-05	0.00648355	RPS6KA5	-0.62932	14
	chr14-90630009-90630848	2455	2185	71101856	71901338	2	Monoctye DC	45	44	0.880128	1.47583e-05	0.00648355	CCDC88C	-0.453906	15
	chr4-37890312-37891883	1811	1577	71102500	71901946	2	Monoctye DC	45	44	0.861111	1.48152e-05	0.00648355	NA	NA	NA
	chr10-7030165-7030491	222	154	24382675	26591990	2	CD8 T Cells	44	45	0.636062	1.37161e-05	0.00648613	NA	NA	NA
	chr8-124256799-124257159	159	262	48723118	50112150	3	B Cells	46	46	1.60212	2.09089e-06	0.00651959	NA	NA	NA
	chr17-2930984-2931607	209	149	48993439	56850267	1	Monoctye DC	49	49	0.614393	4.77649e-06	0.00652868	NA	NA	NA
	chr17-35895775-35896554	364	281	24382533	26591863	2	CD8 T Cells	44	45	0.707843	1.39163e-05	0.00654978	HEATR9	0.777509	9
	chr17-35895775-35896554	364	281	24382533	26591863	2	CD8 T Cells	44	45	0.707843	1.39163e-05	0.00654978	CCL5	0.711739	16
	chr17-35895775-35896554	364	281	24382533	26591863	2	CD8 T Cells	44	45	0.707843	1.39163e-05	0.00654978	SLFN12L	0.616322	15
	chr17-35895775-35896554	364	281	24382533	26591863	2	CD8 T Cells	44	45	0.707843	1.39163e-05	0.00654978	SLFN13	0.567769	16
	chr17-35895775-35896554	364	281	24382533	26591863	2	CD8 T Cells	44	45	0.707843	1.39163e-05	0.00654978	CCL4	0.449176	16
	chr6-159168648-159170181	868	710	81746457	83725853	3	Monoctye DC	46	46	0.798636	9.19733e-06	0.006555	NA	NA	NA
	chr21-36112623-36114469	2618	2845	64354077	61580692	3	CD4 T Cells	46	46	1.13564	2.63742e-06	0.00657899	NA	NA	NA
	chr11-78289681-78290639	532	838	64237714	79327832	1	B Cells	49	49	1.27555	1.05356e-05	0.00658632	GAB2	0.917484	14
	chr11-78289681-78290639	532	838	64237714	79327832	1	B Cells	49	49	1.27555	1.05356e-05	0.00658632	RSF1	-0.528552	15
	chr11-78289681-78290639	532	838	64237714	79327832	1	B Cells	49	49	1.27555	1.05356e-05	0.00658632	CLNS1A	0.372638	15
	chr11-78289681-78290639	532	838	64237714	79327832	1	B Cells	49	49	1.27555	1.05356e-05	0.00658632	INTS4	-0.26947	13
	chr5-156401992-156402964	981	1453	64237265	79327217	1	B Cells	49	49	1.19939	1.05615e-05	0.00658632	NA	NA	NA
	chr11-122523697-122524482	624	486	71103687	71903037	2	Monoctye DC	45	44	0.770189	1.51373e-05	0.00659557	NA	NA	NA
	chr5-67182402-67182734	357	563	48993291	56849853	1	Monoctye DC	49	49	1.35908	4.90477e-06	0.00661343	NA	NA	NA
	chr8-29640820-29641560	955	1166	71103356	71902357	2	Monoctye DC	45	44	1.20737	1.53643e-05	0.00666537	NA	NA	NA
	chr6-32659618-32660169	696	677	64237550	79327993	1	B Cells	49	49	0.787668	1.07639e-05	0.00667091	HLA-DPB1	0.758536	14
	chr6-113662200-113662520	219	158	48993429	56850258	1	Monoctye DC	49	49	0.621755	5.02567e-06	0.00668608	NA	NA	NA
	chr2-149160751-149161306	231	149	71104080	71903374	2	Monoctye DC	45	44	0.637852	1.55083e-05	0.00669873	NA	NA	NA
	chr8-128224614-128225021	222	177	37680228	48966116	2	B Cells	44	45	0.613535	1.14206e-06	0.00670318	NA	NA	NA
	chr19-35000908-35001351	457	649	24382440	26591495	2	CD8 T Cells	44	45	1.30215	1.43158e-05	0.00670618	NA	NA	NA
	chr12-69359282-69360564	5615	5361	68730108	71625880	1	CD4 T Cells	49	49	0.91617	4.57548e-06	0.00672158	NA	NA	NA
	chr20-63941386-63941867	805	660	68734918	71630581	1	CD4 T Cells	49	49	0.786734	4.71553e-06	0.00672158	NA	NA	NA
	chr3-194306100-194307518	1800	1603	68733923	71629638	1	CD4 T Cells	49	49	0.854557	4.6567e-06	0.00672158	ATP13A3	-0.452487	16
	chr3-194306100-194307518	1800	1603	68733923	71629638	1	CD4 T Cells	49	49	0.854557	4.6567e-06	0.00672158	HES1	0.223541	15
	chr8-1951888-1952796	609	480	68735114	71630761	1	CD4 T Cells	49	49	0.756317	4.58653e-06	0.00672158	NA	NA	NA
	chr7-18177502-18178638	68	29	24382829	26592115	2	CD8 T Cells	44	45	0.39104	1.44785e-05	0.00672683	NA	NA	NA
	chr8-100415697-100416054	335	255	24382562	26591889	2	CD8 T Cells	44	45	0.697955	1.44947e-05	0.00672683	RNF19A	0.78654	16
	chr10-1938371-1939397	319	210	37910397	38285791	3	CD8 T Cells	46	46	0.651854	1.28197e-06	0.00673228	ADARB2	0.619064	10
	chr5-91390173-91390619	128	220	37910588	38285781	3	CD8 T Cells	46	46	1.7019	1.24935e-06	0.00673228	NA	NA	NA
	chr17-63984796-63985383	571	766	68735152	71630475	1	CD4 T Cells	49	49	1.28728	4.79566e-06	0.00673952	NA	NA	NA
	chr21-45224432-45224936	461	635	68735262	71630606	1	CD4 T Cells	49	49	1.32176	4.91138e-06	0.00680629	NA	NA	NA
	chr9-30574418-30575082	28	74	81747297	83726489	3	Monoctye DC	46	46	2.58038	9.63561e-06	0.00681866	NA	NA	NA
	chr14-52175373-52176531	354	272	24382543	26591872	2	CD8 T Cells	44	45	0.704527	1.48507e-05	0.00683558	PTGDR	0.707102	13
	chr2-238024963-238025327	94	48	24382803	26592096	2	CD8 T Cells	44	45	0.468215	1.49346e-05	0.00683558	NA	NA	NA
	chr6-138106792-138108050	477	387	24382420	26591757	2	CD8 T Cells	44	45	0.743917	1.48681e-05	0.00683558	NA	NA	NA
	chr19-14574236-14574598	1129	1358	71103182	71902165	2	Monoctye DC	45	44	1.18946	1.60895e-05	0.00689921	NA	NA	NA
	chr4-141635783-141637211	1953	1712	71102358	71901811	2	Monoctye DC	45	44	0.866857	1.61108e-05	0.00689921	IL15	0.791827	14
	chr4-141635783-141637211	1953	1712	71102358	71901811	2	Monoctye DC	45	44	0.866857	1.61108e-05	0.00689921	TBC1D9	0.53732	13
	chr2-191206254-191207118	417	331	24382480	26591813	2	CD8 T Cells	44	45	0.72782	1.52348e-05	0.00692086	STAT4	0.897794	15
	chr4-152957453-152958045	46	15	24382851	26592129	2	CD8 T Cells	44	45	0.298996	1.52596e-05	0.00692086	NA	NA	NA
	chr1-16386913-16387547	349	247	71103962	71903276	2	Monoctye DC	45	44	0.69987	1.63327e-05	0.00693471	NA	NA	NA
	chr2-203534240-203535830	4062	4509	71100249	71899014	2	Monoctye DC	45	44	1.09771	1.62854e-05	0.00693471	RAPH1	0.843029	14
	chr2-203534240-203535830	4062	4509	71100249	71899014	2	Monoctye DC	45	44	1.09771	1.62854e-05	0.00693471	CYP20A1	-0.297371	16
	chr2-203534240-203535830	4062	4509	71100249	71899014	2	Monoctye DC	45	44	1.09771	1.62854e-05	0.00693471	FAM117B	0.183699	16
	chr22-20122685-20123229	143	80	71104168	71903443	2	Monoctye DC	45	44	0.553222	1.64443e-05	0.00695254	NA	NA	NA
	chr1-58929573-58930050	748	973	68734975	71630268	1	CD4 T Cells	49	49	1.24822	5.08963e-06	0.00695669	NA	NA	NA
	chr8-8662134-8662642	339	466	71103972	71903057	2	Monoctye DC	45	44	1.35935	1.65283e-05	0.00695854	NA	NA	NA
	chr6-29925979-29927553	2804	3087	64235442	79325583	1	B Cells	49	49	0.891502	1.13268e-05	0.0069764	NA	NA	NA
	chr14-106694526-106695220	535	408	71103776	71903115	2	Monoctye DC	45	44	0.75414	1.67776e-05	0.00703381	NA	NA	NA
	chr19-17124907-17126565	4371	4023	71099940	71899500	2	Monoctye DC	45	44	0.910154	1.69749e-05	0.00706416	NA	NA	NA
	chr3-37979583-37980767	2172	1919	71102139	71901604	2	Monoctye DC	45	44	0.873697	1.69915e-05	0.00706416	MYD88	0.844998	13
	chr3-37979583-37980767	2172	1919	71102139	71901604	2	Monoctye DC	45	44	0.873697	1.69915e-05	0.00706416	LRRFIP2	0.780919	13
	chr3-37979583-37980767	2172	1919	71102139	71901604	2	Monoctye DC	45	44	0.873697	1.69915e-05	0.00706416	ITGA9	0.762312	7
	chr3-37979583-37980767	2172	1919	71102139	71901604	2	Monoctye DC	45	44	0.873697	1.69915e-05	0.00706416	OXSR1	0.669886	13
	chr3-37979583-37980767	2172	1919	71102139	71901604	2	Monoctye DC	45	44	0.873697	1.69915e-05	0.00706416	GOLGA4	-0.348194	13
	chr6-11774430-11774788	797	642	71103514	71902881	2	Monoctye DC	45	44	0.796567	1.70865e-05	0.00707417	NA	NA	NA
	chr15-39624602-39625192	382	539	68735341	71630702	1	CD4 T Cells	49	49	1.35396	5.25118e-06	0.00708051	NA	NA	NA
	chr1-234700154-234700599	839	1036	71103472	71902487	2	Monoctye DC	45	44	1.22108	1.71809e-05	0.00708385	ARID4B	-0.585559	14
	chr1-115982428-115982643	17	0	68735706	71631241	1	CD4 T Cells	49	49	0	5.35302e-06	0.00712158	NA	NA	NA
	chr12-54475411-54475766	290	416	81747035	83726147	3	Monoctye DC	46	46	1.40057	1.02004e-05	0.00716318	NA	NA	NA
	chr2-118953956-118955071	2787	3200	81744538	83723363	3	Monoctye DC	46	46	1.12105	1.04096e-05	0.00716318	MARCO	0.925115	10
	chr2-118953956-118955071	2787	3200	81744538	83723363	3	Monoctye DC	46	46	1.12105	1.04096e-05	0.00716318	PTPN4	-0.823986	13
	chr22-40592507-40592956	169	100	81747156	83726463	3	Monoctye DC	46	46	0.577728	1.03514e-05	0.00716318	NA	NA	NA
	chr5-145946325-145946871	1086	912	81746239	83725651	3	Monoctye DC	46	46	0.819927	1.02909e-05	0.00716318	NA	NA	NA
	chr10-25753549-25754102	1113	930	71103198	71902593	2	Monoctye DC	45	44	0.826292	1.74818e-05	0.00717828	APBB1IP	0.108497	11
	chr16-21501149-21503306	5323	7116	64232923	79321554	1	B Cells	49	49	1.08254	1.17369e-05	0.00718464	NA	NA	NA
	chr10-132427366-132428398	272	208	48993376	56850208	1	Monoctye DC	49	49	0.659023	5.52627e-06	0.00725534	STK32C	-0.345951	14
	chr16-28163598-28163996	260	173	71104051	71903350	2	Monoctye DC	45	44	0.657989	1.78891e-05	0.00731541	NA	NA	NA
	chr1-227934513-227935343	1802	1586	81745523	83724977	3	Monoctye DC	46	46	0.859327	1.08106e-05	0.00733791	WNT9A	0.753099	7
	chr2-20595397-20596214	864	1082	81746461	83725481	3	Monoctye DC	46	46	1.22271	1.07502e-05	0.00733791	NA	NA	NA
	chr3-60047591-60048882	1317	1142	68734406	71630099	1	CD4 T Cells	49	49	0.832071	5.59233e-06	0.00734206	NA	NA	NA
	chr17-1119878-1121075	256	184	24382641	26591960	2	CD8 T Cells	44	45	0.659037	1.64034e-05	0.00737337	NA	NA	NA
	chr6-73421799-73422803	420	334	24382477	26591810	2	CD8 T Cells	44	45	0.729171	1.64051e-05	0.00737337	NA	NA	NA
	chr19-52335687-52337260	698	877	71103613	71902646	2	Monoctye DC	45	44	1.24248	1.8125e-05	0.00738159	NA	NA	NA
	chr12-109952255-109952807	502	379	71103809	71903144	2	Monoctye DC	45	44	0.746588	1.82042e-05	0.00738372	NA	NA	NA
	chr19-7207560-7208342	443	332	68735280	71630909	1	CD4 T Cells	49	49	0.719142	5.71791e-06	0.00740944	NA	NA	NA
	chr15-81338400-81338629	307	213	81747018	83726350	3	Monoctye DC	46	46	0.67741	1.10499e-05	0.00743788	NA	NA	NA
	chr6-73231932-73232445	1292	1105	81746033	83725458	3	Monoctye DC	46	46	0.835045	1.1107e-05	0.00743788	SLC17A5	0.690255	13
	chr6-73231932-73232445	1292	1105	81746033	83725458	3	Monoctye DC	46	46	0.835045	1.1107e-05	0.00743788	CD109	0.611663	13
	chr12-52585735-52586518	1223	1006	37909493	38284995	3	CD8 T Cells	46	46	0.814505	1.49288e-06	0.00744789	NA	NA	NA
	chr6-150310983-150311352	184	122	24382713	26592022	2	CD8 T Cells	44	45	0.607959	1.66478e-05	0.00744889	NA	NA	NA
	chr3-93470343-93470758	2531	2587	48991117	56847829	1	Monoctye DC	49	49	0.880867	5.93007e-06	0.00755524	NA	NA	NA
	chr5-178388376-178388801	496	747	48993152	56849669	1	Monoctye DC	49	49	1.29791	5.98186e-06	0.00755524	PDLIM7	0.75587	13
	chr5-178388376-178388801	496	747	48993152	56849669	1	Monoctye DC	49	49	1.29791	5.98186e-06	0.00755524	DOK3	0.594183	13
	chr5-178388376-178388801	496	747	48993152	56849669	1	Monoctye DC	49	49	1.29791	5.98186e-06	0.00755524	COL23A1	0.502702	8
	chr5-178388376-178388801	496	747	48993152	56849669	1	Monoctye DC	49	49	1.29791	5.98186e-06	0.00755524	GRK6	0.444148	14
	chr8-94241919-94242854	999	1398	48992649	56849018	1	Monoctye DC	49	49	1.206	5.91617e-06	0.00755524	GEM	0.497112	15
	chr13-114339736-114340535	469	380	24382428	26591764	2	CD8 T Cells	44	45	0.742921	1.70022e-05	0.00757349	RASA3	0.576004	17
	chr11-3614063-3614947	1826	1595	71102485	71901928	2	Monoctye DC	45	44	0.863785	1.9055e-05	0.00757484	NA	NA	NA
	chr12-114762633-114762994	329	231	71103982	71903292	2	Monoctye DC	45	44	0.694323	1.90239e-05	0.00757484	TBX3	0.932128	6
	chr15-68053713-68055676	3785	3461	71100526	71900062	2	Monoctye DC	45	44	0.904235	1.89357e-05	0.00757484	NA	NA	NA
	chr5-53019293-53019587	363	493	71103948	71903030	2	Monoctye DC	45	44	1.34303	1.88337e-05	0.00757484	NA	NA	NA
	chr7-4724652-4725920	2432	2167	71101879	71901356	2	Monoctye DC	45	44	0.881132	1.88827e-05	0.00757484	NA	NA	NA
	chr1-220089445-220090496	1481	1272	71102830	71902251	2	Monoctye DC	45	44	0.849333	1.94422e-05	0.00758311	NA	NA	NA
	chr10-79938337-79939325	1674	1952	71102637	71901571	2	Monoctye DC	45	44	1.15311	1.95711e-05	0.00758311	NA	NA	NA
	chr17-2814053-2815325	1112	930	71103199	71902593	2	Monoctye DC	45	44	0.827035	1.92246e-05	0.00758311	NA	NA	NA
	chr17-18849944-18850511	687	864	71103624	71902659	2	Monoctye DC	45	44	1.24366	1.96077e-05	0.00758311	NA	NA	NA
	chr2-40470996-40472065	1637	1418	71102674	71902105	2	Monoctye DC	45	44	0.856591	1.9436e-05	0.00758311	SLC8A1	0.934203	10
	chr2-65266340-65266547	4	28	71104307	71903495	2	Monoctye DC	45	44	6.92219	1.94698e-05	0.00758311	NA	NA	NA
	chr3-167750191-167750699	582	450	71103729	71903073	2	Monoctye DC	45	44	0.764602	1.95017e-05	0.00758311	NA	NA	NA
	chr15-89067737-89068770	1504	1767	71102807	71901756	2	Monoctye DC	45	44	1.16181	1.97031e-05	0.00758405	ABHD2	0.892844	16
	chr15-89067737-89068770	1504	1767	71102807	71901756	2	Monoctye DC	45	44	1.16181	1.97031e-05	0.00758405	ZNF710	0.748598	16
	chr15-89067737-89068770	1504	1767	71102807	71901756	2	Monoctye DC	45	44	1.16181	1.97031e-05	0.00758405	ANPEP	0.518245	15
	chr17-47072542-47073200	506	383	71103805	71903140	2	Monoctye DC	45	44	0.748504	1.98643e-05	0.00758405	NA	NA	NA
	chr4-168509536-168510206	1642	1423	71102669	71902100	2	Monoctye DC	45	44	0.856993	2.00475e-05	0.00758405	DDX60L	0.479048	14
	chr7-41809585-41810581	632	495	71103679	71903028	2	Monoctye DC	45	44	0.774522	2.00662e-05	0.00758405	NA	NA	NA
	chr9-128218413-128219106	2490	2831	71101821	71900692	2	Monoctye DC	45	44	1.12431	2.00289e-05	0.00758405	SPTAN1	-0.888652	16
	chr9-128218413-128219106	2490	2831	71101821	71900692	2	Monoctye DC	45	44	1.12431	2.00289e-05	0.00758405	ENG	0.845375	16
	chr9-136727478-136728921	2818	2535	71101493	71900988	2	Monoctye DC	45	44	0.889575	1.99308e-05	0.00758405	NA	NA	NA
	chr5-151093482-151094319	203	138	24382694	26592006	2	CD8 T Cells	44	45	0.623326	1.71278e-05	0.00759554	TNIP1	0.594676	17
	chr5-151093482-151094319	203	138	24382694	26592006	2	CD8 T Cells	44	45	0.623326	1.71278e-05	0.00759554	NDST1	0.504816	12
	chr5-151093482-151094319	203	138	24382694	26592006	2	CD8 T Cells	44	45	0.623326	1.71278e-05	0.00759554	RPS14	-0.497827	17
	chr5-151093482-151094319	203	138	24382694	26592006	2	CD8 T Cells	44	45	0.623326	1.71278e-05	0.00759554	G3BP1	-0.397981	17
	chr8-72000311-72000679	208	142	24382689	26592002	2	CD8 T Cells	44	45	0.625975	1.72173e-05	0.00760143	NA	NA	NA
	chr15-28095970-28096405	458	389	48993190	56850027	1	Monoctye DC	49	49	0.731965	6.13868e-06	0.00765639	NA	NA	NA
	chr8-37575254-37575528	529	404	71103782	71903119	2	Monoctye DC	45	44	0.755216	2.03408e-05	0.0076588	NA	NA	NA
	chr10-317083-317769	369	268	68735354	71630973	1	CD4 T Cells	49	49	0.696929	6.01177e-06	0.00769036	NA	NA	NA
	chr2-102082382-102083620	363	530	24382534	26591614	2	CD8 T Cells	44	45	1.33876	1.75574e-05	0.00771745	IL1R1	0.720395	15
	chr2-102082382-102083620	363	530	24382534	26591614	2	CD8 T Cells	44	45	1.33876	1.75574e-05	0.00771745	RFX8	0.576346	9
	chr2-102082382-102083620	363	530	24382534	26591614	2	CD8 T Cells	44	45	1.33876	1.75574e-05	0.00771745	IL1RL2	0.545322	13
	chr2-102082382-102083620	363	530	24382534	26591614	2	CD8 T Cells	44	45	1.33876	1.75574e-05	0.00771745	IL1R2	0.513207	12
	chr2-102082382-102083620	363	530	24382534	26591614	2	CD8 T Cells	44	45	1.33876	1.75574e-05	0.00771745	TBC1D8	0.25477	14
	chr2-102082382-102083620	363	530	24382534	26591614	2	CD8 T Cells	44	45	1.33876	1.75574e-05	0.00771745	MAP4K4	-0.0824077	16
	chr11-69297351-69298169	5484	5105	71098827	71898418	2	Monoctye DC	45	44	0.920543	2.07102e-05	0.00773948	CPT1A	0.456856	16
	chr11-69297351-69298169	5484	5105	71098827	71898418	2	Monoctye DC	45	44	0.920543	2.07102e-05	0.00773948	TPCN2	0.4087	14
	chr11-69297351-69298169	5484	5105	71098827	71898418	2	Monoctye DC	45	44	0.920543	2.07102e-05	0.00773948	PPFIA1	0.189825	16
	chr11-69297351-69298169	5484	5105	71098827	71898418	2	Monoctye DC	45	44	0.920543	2.07102e-05	0.00773948	PPP6R3	0.164657	16
	chr12-47900482-47900769	802	648	71103509	71902875	2	Monoctye DC	45	44	0.798999	2.06859e-05	0.00773948	NA	NA	NA
	chr2-161243954-161245300	1005	809	37909711	38285192	3	CD8 T Cells	46	46	0.797085	1.62928e-06	0.00774134	NA	NA	NA
	chr17-36211681-36212379	722	1042	48992926	56849374	1	Monoctye DC	49	49	1.24376	6.29248e-06	0.00775133	CCL4L2	0.840345	15
	chr17-36211681-36212379	722	1042	48992926	56849374	1	Monoctye DC	49	49	1.24376	6.29248e-06	0.00775133	CCL3	0.837791	14
	chr17-36211681-36212379	722	1042	48992926	56849374	1	Monoctye DC	49	49	1.24376	6.29248e-06	0.00775133	TAF15	-0.165943	16
	chr19-54803337-54803945	133	79	24382764	26592065	2	CD8 T Cells	44	45	0.544637	1.77132e-05	0.00775179	KIR2DL4	0.93725	11
	chr19-54803337-54803945	133	79	24382764	26592065	2	CD8 T Cells	44	45	0.544637	1.77132e-05	0.00775179	KIR2DL1	0.891378	12
	chr19-54803337-54803945	133	79	24382764	26592065	2	CD8 T Cells	44	45	0.544637	1.77132e-05	0.00775179	NCR1	0.87779	12
	chr1-234924796-234925011	220	141	81747105	83726422	3	Monoctye DC	46	46	0.625758	1.16585e-05	0.00775517	NA	NA	NA
	chr10-113322867-113323132	385	344	64237861	79328326	1	B Cells	49	49	0.723538	1.27744e-05	0.00777203	TCF7L2	0.569899	13
	chr10-113322867-113323132	385	344	64237861	79328326	1	B Cells	49	49	0.723538	1.27744e-05	0.00777203	ACSL5	0.520993	14
	chr13-20221437-20222162	871	710	71103440	71902813	2	Monoctye DC	45	44	0.806094	2.09807e-05	0.0078113	LATS2	0.594577	12
	chr17-61970119-61970358	3	27	64356692	61583510	3	CD4 T Cells	46	46	9.40528	3.22118e-06	0.00783918	NA	NA	NA
	chr3-72375280-72375899	729	592	68734994	71630649	1	CD4 T Cells	49	49	0.779245	6.2583e-06	0.00786961	NA	NA	NA
	chr6-24973862-24975046	731	951	68734992	71630290	1	CD4 T Cells	49	49	1.24837	6.30963e-06	0.00786961	NA	NA	NA
	chr19-56838046-56840093	1023	846	48722254	50111566	3	B Cells	46	46	0.804055	2.60559e-06	0.00787827	PEG3	0.632028	10
	chr19-56838046-56840093	1023	846	48722254	50111566	3	B Cells	46	46	0.804055	2.60559e-06	0.00787827	ZNF787	0.569672	16
	chr15-63479313-63480023	1324	1690	24381573	26590454	2	CD8 T Cells	44	45	1.17039	1.81414e-05	0.00790452	USP3	0.19574	16
	chr18-55778687-55781079	1534	1322	71102777	71902201	2	Monoctye DC	45	44	0.85222	2.13911e-05	0.00793449	TCF4	0.856624	16
	chr19-46555675-46556210	928	768	81746397	83725795	3	Monoctye DC	46	46	0.808023	1.21855e-05	0.00794814	NA	NA	NA
	chr20-25308676-25311008	4124	3829	81743201	83722734	3	Monoctye DC	46	46	0.906519	1.21876e-05	0.00794814	ABHD12	0.780887	16
	chr9-116549084-116549639	1739	1527	81745586	83725036	3	Monoctye DC	46	46	0.857333	1.20368e-05	0.00794814	NA	NA	NA
	chr2-105802473-105802952	951	1158	71103360	71902365	2	Monoctye DC	45	44	1.20413	2.15166e-05	0.00795149	NA	NA	NA
	chr9-71782680-71783883	1486	1380	24381411	26590764	2	CD8 T Cells	44	45	0.851515	1.8366e-05	0.00796757	NA	NA	NA
	chr7-1961639-1962293	1090	1312	71103221	71902211	2	Monoctye DC	45	44	1.19029	2.17146e-05	0.00799507	NA	NA	NA
	chr1-225454239-225455213	473	384	24382424	26591760	2	CD8 T Cells	44	45	0.744393	1.85889e-05	0.00802937	NA	NA	NA
	chr1-43348466-43349733	1826	1956	64236420	79326714	1	B Cells	49	49	0.867424	1.35373e-05	0.00806131	NA	NA	NA
	chr1-234924796-234925011	226	181	64238020	79328489	1	B Cells	49	49	0.648535	1.36538e-05	0.00806131	NA	NA	NA
	chr16-56048436-56049004	471	750	64237775	79327920	1	B Cells	49	49	1.28945	1.36312e-05	0.00806131	CES1	0.438619	13
	chr5-6745370-6745883	291	246	64237955	79328424	1	B Cells	49	49	0.684551	1.35148e-05	0.00806131	NA	NA	NA
	chr6-159978615-159979477	2454	2683	64235792	79325987	1	B Cells	49	49	0.885339	1.35827e-05	0.00806131	NA	NA	NA
	chr2-238947914-238948716	1070	1290	71103241	71902233	2	Monoctye DC	45	44	1.19221	2.20482e-05	0.00806334	PER2	0.468449	15
	chr4-186190487-186192294	2273	2597	71102038	71900926	2	Monoctye DC	45	44	1.12984	2.20617e-05	0.00806334	NA	NA	NA
	chr1-33348621-33350558	3340	4554	64234906	79324116	1	B Cells	49	49	1.1041	1.38016e-05	0.00806876	NA	NA	NA
	chr3-108388148-108388856	478	443	64237768	79328227	1	B Cells	49	49	0.75048	1.3837e-05	0.00806876	NA	NA	NA
	chr9-124285985-124286800	1051	1544	64237195	79327126	1	B Cells	49	49	1.18962	1.3909e-05	0.00806876	NEK6	0.713367	15
	chr9-124285985-124286800	1051	1544	64237195	79327126	1	B Cells	49	49	1.18962	1.3909e-05	0.00806876	RPL35	-0.205326	17
	chr7-66148315-66148798	173	113	24382724	26592031	2	CD8 T Cells	44	45	0.598914	1.88527e-05	0.00810818	NA	NA	NA
	chr3-195687126-195687748	345	246	81746980	83726317	3	Monoctye DC	46	46	0.696188	1.2534e-05	0.00812098	NA	NA	NA
	chr8-2089791-2090151	860	861	64237386	79327809	1	B Cells	49	49	0.810715	1.41114e-05	0.00813887	NA	NA	NA
	chr5-34587559-34588002	481	641	81746844	83725922	3	Monoctye DC	46	46	1.30114	1.27334e-05	0.0081444	RAI14	0.930378	10
	chr7-139819841-139820532	778	982	81746547	83725581	3	Monoctye DC	46	46	1.23237	1.2715e-05	0.0081444	NA	NA	NA
	chr19-4830584-4831991	1591	1687	64236655	79326983	1	B Cells	49	49	0.858635	1.42358e-05	0.00816339	SEMA6B	0.589735	14
	chr19-4830584-4831991	1591	1687	64236655	79326983	1	B Cells	49	49	0.858635	1.42358e-05	0.00816339	TICAM1	0.449676	15
	chr2-230905322-230905798	950	1245	24381947	26590899	2	CD8 T Cells	44	45	1.20165	1.91156e-05	0.00818601	NA	NA	NA
	chr12-11980562-11981660	877	716	71103434	71902807	2	Monoctye DC	45	44	0.807345	2.25413e-05	0.00820855	NA	NA	NA
	chr2-230973861-230974939	971	1228	68734752	71630013	1	CD4 T Cells	49	49	1.21355	6.67533e-06	0.00822294	B3GNT7	0.675106	16
	chr2-230973861-230974939	971	1228	68734752	71630013	1	CD4 T Cells	49	49	1.21355	6.67533e-06	0.00822294	PTMA	0.458351	17
	chr1-8629201-8630120	858	699	71103453	71902824	2	Monoctye DC	45	44	0.80563	2.27487e-05	0.00825398	NA	NA	NA
	chr2-38213710-38214342	262	176	81747063	83726387	3	Monoctye DC	46	46	0.655876	1.30017e-05	0.00826306	NA	NA	NA
	chr2-23900378-23901187	763	948	71103548	71902575	2	Monoctye DC	45	44	1.22865	2.29632e-05	0.00827525	NA	NA	NA
	chr3-45994573-45996042	2365	2106	71101946	71901417	2	Monoctye DC	45	44	0.880588	2.29732e-05	0.00827525	NA	NA	NA
	chr19-14369420-14370013	2015	2175	64236231	79326495	1	B Cells	49	49	0.874073	1.45223e-05	0.00828014	ADGRE5	0.507675	16
	chr14-106094572-106095104	214	169	64238032	79328501	1	B Cells	49	49	0.639494	1.47339e-05	0.00835305	NA	NA	NA
	chr6-142842526-142843263	755	655	24382142	26591489	2	CD8 T Cells	44	45	0.795475	1.96001e-05	0.00835762	NA	NA	NA
	chr8-66112575-66114686	3000	3883	48990648	56846533	1	Monoctye DC	49	49	1.11546	6.87886e-06	0.00837031	NA	NA	NA
	chr8-52939647-52941855	143	77	48723134	50112335	3	B Cells	46	46	0.523535	2.87909e-06	0.00844921	NA	NA	NA
	chr17-2101209-2101889	720	575	71103591	71902948	2	Monoctye DC	45	44	0.789735	2.36289e-05	0.00848082	NA	NA	NA
	chr21-46253374-46254091	362	596	64237884	79328074	1	B Cells	49	49	1.33322	1.50676e-05	0.00849398	NA	NA	NA
	chr19-2710224-2711666	3592	4016	64234654	79324654	1	B Cells	49	49	0.905359	1.53242e-05	0.00853452	GNG7	0.896631	14
	chr19-2710224-2711666	3592	4016	64234654	79324654	1	B Cells	49	49	0.905359	1.53242e-05	0.00853452	MKNK2	0.588801	15
	chr19-2710224-2711666	3592	4016	64234654	79324654	1	B Cells	49	49	0.905359	1.53242e-05	0.00853452	MOB3A	0.287484	15
	chr2-241732434-241732767	1568	2232	64236678	79326438	1	B Cells	49	49	1.15269	1.53134e-05	0.00853452	FARP2	0.318568	15
	chr22-24400673-24401568	369	605	64237877	79328065	1	B Cells	49	49	1.32768	1.54163e-05	0.00853452	ADORA2A	0.839106	15
	chr22-24400673-24401568	369	605	64237877	79328065	1	B Cells	49	49	1.32768	1.54163e-05	0.00853452	UPB1	0.614515	14
	chr7-3067298-3067632	1060	1086	64237186	79327584	1	B Cells	49	49	0.829636	1.54817e-05	0.00853452	CARD11	0.679844	13
	chr7-3067298-3067632	1060	1086	64237186	79327584	1	B Cells	49	49	0.829636	1.54817e-05	0.00853452	SNX8	-0.149022	13
	chr8-42028680-42029219	434	322	71103877	71903201	2	Monoctye DC	45	44	0.733689	2.3892e-05	0.00854451	NA	NA	NA
	chr17-67246581-67247410	497	408	24382400	26591736	2	CD8 T Cells	44	45	0.752724	2.01409e-05	0.00855164	PITPNC1	0.662961	15
	chr19-55276217-55276593	196	133	24382701	26592011	2	CD8 T Cells	44	45	0.622196	2.02782e-05	0.00857347	NA	NA	NA
	chr22-27726375-27727190	3011	2749	81744314	83723814	3	Monoctye DC	46	46	0.891403	1.36364e-05	0.00861154	MN1	0.846258	14
	chr1-205933716-205934081	269	441	48993379	56849975	1	Monoctye DC	49	49	1.41284	7.17991e-06	0.00863138	NA	NA	NA
	chr22-23838337-23839485	1738	1637	24381159	26590507	2	CD8 T Cells	44	45	0.863636	2.0714e-05	0.00872079	NA	NA	NA
	chr1-151539463-151541291	2932	2648	71101379	71900875	2	Monoctye DC	45	44	0.893099	2.46655e-05	0.00874269	NA	NA	NA
	chr1-202295388-202296013	966	798	71103345	71902725	2	Monoctye DC	45	44	0.816905	2.46815e-05	0.00874269	NA	NA	NA
	chr2-109562472-109562723	53	107	71104258	71903416	2	Monoctye DC	45	44	1.99643	2.4709e-05	0.00874269	NA	NA	NA
	chr20-17538532-17538859	366	299	48993282	56850117	1	Monoctye DC	49	49	0.704038	7.37164e-06	0.00875637	RRBP1	0.29522	14
	chr20-17538532-17538859	366	299	48993282	56850117	1	Monoctye DC	49	49	0.704038	7.37164e-06	0.00875637	DSTN	0.113601	15
	chr16-4465710-4466332	390	307	24382507	26591837	2	CD8 T Cells	44	45	0.721781	2.08988e-05	0.00876162	NA	NA	NA
	chr1-6294653-6295194	123	72	24382774	26592072	2	CD8 T Cells	44	45	0.536734	2.09992e-05	0.00876686	NA	NA	NA
	chr3-186161932-186162682	915	752	71103396	71902771	2	Monoctye DC	45	44	0.812723	2.49016e-05	0.00877971	NA	NA	NA
	chr1-6962093-6964042	2855	2636	68732868	71628605	1	CD4 T Cells	49	49	0.885971	7.38077e-06	0.00878597	NA	NA	NA
	chr3-60017188-60018256	1108	947	68734615	71630294	1	CD4 T Cells	49	49	0.820144	7.39656e-06	0.00878597	NA	NA	NA
	chr4-10954505-10955218	597	793	68735126	71630448	1	CD4 T Cells	49	49	1.27461	7.29429e-06	0.00878597	HS3ST1	0.55137	13
	chr4-10954505-10955218	597	793	68735126	71630448	1	CD4 T Cells	49	49	1.27461	7.29429e-06	0.00878597	WDR1	-0.0756322	17
	chrX-68921753-68922258	153	88	81747172	83726475	3	Monoctye DC	46	46	0.561567	1.40593e-05	0.00882276	NA	NA	NA
	chr3-12395398-12395910	780	629	71103531	71902894	2	Monoctye DC	45	44	0.797447	2.51497e-05	0.00883596	NA	NA	NA
	chr6-32679357-32680348	274	394	81747051	83726169	3	Monoctye DC	46	46	1.40396	1.42077e-05	0.00885383	NA	NA	NA
	chr6-153956870-153957129	406	299	81746919	83726264	3	Monoctye DC	46	46	0.719044	1.42862e-05	0.00885383	NA	NA	NA
	chr8-60409102-60409591	150	94	24382747	26592050	2	CD8 T Cells	44	45	0.574604	2.13227e-05	0.00886482	NA	NA	NA
	chr14-105998724-106000361	611	485	68735112	71630756	1	CD4 T Cells	49	49	0.761694	7.55427e-06	0.00886774	NA	NA	NA
	chr10-69027585-69027899	109	61	24382788	26592083	2	CD8 T Cells	44	45	0.513139	2.14621e-05	0.00888574	NA	NA	NA
	chr13-27533056-27533647	337	470	81746988	83726093	3	Monoctye DC	46	46	1.36169	1.44317e-05	0.00888878	NA	NA	NA
	chr14-106267821-106268811	343	590	30013284	36820229	1	CD8 T Cells	49	49	1.40211	5.35776e-07	0.00890987	NA	NA	NA
	chr6-7730915-7731180	424	562	71103887	71902961	2	Monoctye DC	45	44	1.31074	2.56189e-05	0.00894818	BMP6	0.811532	10
	chr6-7730915-7731180	424	562	71103887	71902961	2	Monoctye DC	45	44	1.31074	2.56189e-05	0.00894818	RREB1	0.615769	14
	chr7-99208045-99208255	297	413	71104014	71903110	2	Monoctye DC	45	44	1.37512	2.56485e-05	0.00894818	SMURF1	0.781654	13
	chr2-85860993-85861473	297	205	71104014	71903318	2	Monoctye DC	45	44	0.682564	2.58783e-05	0.00896565	NA	NA	NA
	chr4-74108644-74109820	2913	3279	71101398	71900244	2	Monoctye DC	45	44	1.11313	2.58316e-05	0.00896565	CXCL3	0.980795	14
	chr4-74108644-74109820	2913	3279	71101398	71900244	2	Monoctye DC	45	44	1.11313	2.58316e-05	0.00896565	CXCL2	0.980293	13
	chr4-74108644-74109820	2913	3279	71101398	71900244	2	Monoctye DC	45	44	1.11313	2.58316e-05	0.00896565	EREG	0.980025	14
	chr4-74108644-74109820	2913	3279	71101398	71900244	2	Monoctye DC	45	44	1.11313	2.58316e-05	0.00896565	CXCL1	0.968891	12
	chr4-74108644-74109820	2913	3279	71101398	71900244	2	Monoctye DC	45	44	1.11313	2.58316e-05	0.00896565	CXCL8	0.962396	14
	chr4-74108644-74109820	2913	3279	71101398	71900244	2	Monoctye DC	45	44	1.11313	2.58316e-05	0.00896565	MTHFD2L	0.388133	15
	chr4-74108644-74109820	2913	3279	71101398	71900244	2	Monoctye DC	45	44	1.11313	2.58316e-05	0.00896565	ANKRD17	-0.16019	15
	chr16-10552753-10553498	966	981	64237280	79327689	1	B Cells	49	49	0.822348	1.63571e-05	0.00896754	NA	NA	NA
	chr15-87880988-87881330	212	311	71104099	71903212	2	Monoctye DC	45	44	1.45068	2.60097e-05	0.00898001	NA	NA	NA
	chr19-2394071-2394918	194	121	68735529	71631120	1	CD4 T Cells	49	49	0.598499	7.74936e-06	0.00899097	NA	NA	NA
	chr2-57892644-57893268	1215	1028	71103096	71902495	2	Monoctye DC	45	44	0.836686	2.61882e-05	0.00901046	FANCL	0.821081	12
	chr2-64838497-64839219	1977	2275	71102334	71901248	2	Monoctye DC	45	44	1.13794	2.63152e-05	0.00902303	SERTAD2	0.861623	14
	chr2-64838497-64839219	1977	2275	71102334	71901248	2	Monoctye DC	45	44	1.13794	2.63152e-05	0.00902303	RAB1A	0.805712	14
	chr2-64838497-64839219	1977	2275	71102334	71901248	2	Monoctye DC	45	44	1.13794	2.63152e-05	0.00902303	AC012368.1	0.765721	14
	chr2-64838497-64839219	1977	2275	71102334	71901248	2	Monoctye DC	45	44	1.13794	2.63152e-05	0.00902303	PELI1	0.703378	14
	chr2-64838497-64839219	1977	2275	71102334	71901248	2	Monoctye DC	45	44	1.13794	2.63152e-05	0.00902303	SPRED2	0.685405	14
	chr16-57601362-57602463	675	579	24382222	26591565	2	CD8 T Cells	44	45	0.786515	2.20125e-05	0.00903861	ADGRG1	0.564356	16
	chr7-55074004-55074430	103	56	24382794	26592088	2	CD8 T Cells	44	45	0.49852	2.19493e-05	0.00903861	NA	NA	NA
	chr18-61952105-61952541	208	353	30701861	34212129	3	NK Cells	43	46	1.52298	1.08803e-06	0.00904692	NA	NA	NA
	chr2-36800216-36800746	348	269	24382549	26591875	2	CD8 T Cells	44	45	0.708769	2.2339e-05	0.00909782	NA	NA	NA
	chr9-5326919-5327601	296	443	24382601	26591701	2	CD8 T Cells	44	45	1.37228	2.22908e-05	0.00909782	NA	NA	NA
	chr16-87979929-87980512	409	349	30013218	36820470	1	CD8 T Cells	49	49	0.695548	6.43088e-07	0.00916667	MVD	0.781549	14
	chr16-87979929-87980512	409	349	30013218	36820470	1	CD8 T Cells	49	49	0.695548	6.43088e-07	0.00916667	RNF166	0.675124	13
	chr16-87979929-87980512	409	349	30013218	36820470	1	CD8 T Cells	49	49	0.695548	6.43088e-07	0.00916667	KLHDC4	0.509008	14
	chr16-87979929-87980512	409	349	30013218	36820470	1	CD8 T Cells	49	49	0.695548	6.43088e-07	0.00916667	ZFPM1	0.460156	13
	chr16-87979929-87980512	409	349	30013218	36820470	1	CD8 T Cells	49	49	0.695548	6.43088e-07	0.00916667	SLC7A5	0.2811	13
	chr14-91835528-91837065	2053	2871	64236193	79325799	1	B Cells	49	49	1.13242	1.70465e-05	0.00918794	SLC24A4	-0.874952	13
	chr14-91835528-91837065	2053	2871	64236193	79325799	1	B Cells	49	49	1.13242	1.70465e-05	0.00918794	TC2N	0.691662	15
	chr14-91835528-91837065	2053	2871	64236193	79325799	1	B Cells	49	49	1.13242	1.70465e-05	0.00918794	RIN3	-0.47386	16
	chr14-91835528-91837065	2053	2871	64236193	79325799	1	B Cells	49	49	1.13242	1.70465e-05	0.00918794	RPS6KA5	0.41726	16
	chr16-21506800-21507455	2137	2981	64236109	79325689	1	B Cells	49	49	1.12959	1.68969e-05	0.00918794	EEF2K	0.735414	16
	chr16-21506800-21507455	2137	2981	64236109	79325689	1	B Cells	49	49	1.12959	1.68969e-05	0.00918794	ACSM3	0.729422	15
	chr16-21506800-21507455	2137	2981	64236109	79325689	1	B Cells	49	49	1.12959	1.68969e-05	0.00918794	ACSM1	0.0677448	9
	chr16-29192215-29192572	30	88	64238216	79328582	1	B Cells	49	49	2.37534	1.71274e-05	0.00918794	NA	NA	NA
	chr19-55688589-55688914	344	569	64237902	79328101	1	B Cells	49	49	1.33942	1.71109e-05	0.00918794	NA	NA	NA
	chr10-114173356-114175020	3948	4378	71100363	71899145	2	Monoctye DC	45	44	1.09659	2.69016e-05	0.00919251	NA	NA	NA
	chr19-37654425-37656396	1257	1493	71103054	71902030	2	Monoctye DC	45	44	1.17455	2.70036e-05	0.00919587	NA	NA	NA
	chr1-161386343-161386809	281	192	71104030	71903331	2	Monoctye DC	45	44	0.675679	2.71757e-05	0.00919668	NA	NA	NA
	chr6-169654366-169655319	538	692	71103773	71902831	2	Monoctye DC	45	44	1.27195	2.72825e-05	0.00919668	NA	NA	NA
	chr8-26133687-26134545	1985	2283	71102326	71901240	2	Monoctye DC	45	44	1.13734	2.72571e-05	0.00919668	BNIP3L	0.714306	15
	chr8-26133687-26134545	1985	2283	71102326	71901240	2	Monoctye DC	45	44	1.13734	2.72571e-05	0.00919668	DPYSL2	0.680484	16
	chr8-26133687-26134545	1985	2283	71102326	71901240	2	Monoctye DC	45	44	1.13734	2.72571e-05	0.00919668	DOCK5	0.663792	15
	chr14-68795199-68796375	2610	2342	71101701	71901181	2	Monoctye DC	45	44	0.887344	2.74857e-05	0.00920299	NA	NA	NA
	chr15-40105247-40105459	1585	1373	71102726	71902150	2	Monoctye DC	45	44	0.856618	2.74035e-05	0.00920299	BMF	0.900781	15
	chr15-40105247-40105459	1585	1373	71102726	71902150	2	Monoctye DC	45	44	0.856618	2.74035e-05	0.00920299	THBS1	0.473577	15
	chr10-3330618-3331054	508	440	48993140	56849976	1	Monoctye DC	49	49	0.74644	7.84438e-06	0.00920829	NA	NA	NA
	chr17-8072818-8073868	2266	2469	64235980	79326201	1	B Cells	49	49	0.882317	1.72789e-05	0.00921961	NA	NA	NA
	chr16-85360464-85360787	250	168	48334962	52222868	2	CD4 T Cells	45	45	0.621972	1.85362e-06	0.00924763	IRF8	0.150597	13
	chr17-50503878-50504337	1560	1350	71102751	71902173	2	Monoctye DC	45	44	0.855766	2.77514e-05	0.00926091	SPAG9	0.550449	16
	chr17-50503878-50504337	1560	1350	71102751	71902173	2	Monoctye DC	45	44	0.855766	2.77514e-05	0.00926091	LUC7L3	-0.239653	15
	chr17-50503878-50504337	1560	1350	71102751	71902173	2	Monoctye DC	45	44	0.855766	2.77514e-05	0.00926091	FAM117A	-0.150509	16
	chr17-50503878-50504337	1560	1350	71102751	71902173	2	Monoctye DC	45	44	0.855766	2.77514e-05	0.00926091	MBTD1	-0.00423671	15
	chr12-63843309-63845027	1136	1414	68734587	71629827	1	CD4 T Cells	49	49	1.1944	8.22656e-06	0.00927837	SRGAP1	0.754423	15
	chr12-63843309-63845027	1136	1414	68734587	71629827	1	CD4 T Cells	49	49	1.1944	8.22656e-06	0.00927837	TBK1	0.472425	16
	chr2-121699048-121700266	2083	2478	68733640	71628763	1	CD4 T Cells	49	49	1.14154	8.23284e-06	0.00927837	NA	NA	NA
	chr21-14063472-14064579	237	156	68735486	71631085	1	CD4 T Cells	49	49	0.631621	8.27604e-06	0.00927837	NA	NA	NA
	chr1-115056357-115056598	282	193	81747043	83726370	3	Monoctye DC	46	46	0.668218	1.51723e-05	0.00928482	NA	NA	NA
	chr8-133752587-133753646	2107	1881	81745218	83724682	3	Monoctye DC	46	46	0.871635	1.52608e-05	0.00928482	ST3GAL1	0.85451	13
	chr8-133752587-133753646	2107	1881	81745218	83724682	3	Monoctye DC	46	46	0.871635	1.52608e-05	0.00928482	NDRG1	0.59712	13
	chr2-10497872-10498219	551	427	81746774	83726136	3	Monoctye DC	46	46	0.756635	1.53655e-05	0.00929183	NA	NA	NA
	chr11-128379410-128379922	114	203	24382783	26591941	2	CD8 T Cells	44	45	1.63276	2.30033e-05	0.00933029	NA	NA	NA
	chr8-22715292-22716128	1289	1579	48721988	50110833	3	B Cells	46	46	1.19102	3.27428e-06	0.00933442	CHMP7	-0.694726	16
	chr8-22715292-22716128	1289	1579	48721988	50110833	3	B Cells	46	46	1.19102	3.27428e-06	0.00933442	EGR3	0.589057	16
	chr8-22715292-22716128	1289	1579	48721988	50110833	3	B Cells	46	46	1.19102	3.27428e-06	0.00933442	SLC25A37	0.534547	16
	chr8-22715292-22716128	1289	1579	48721988	50110833	3	B Cells	46	46	1.19102	3.27428e-06	0.00933442	TNFRSF10B	0.468186	15
	chr8-22715292-22716128	1289	1579	48721988	50110833	3	B Cells	46	46	1.19102	3.27428e-06	0.00933442	XPO7	0.382733	16
	chr3-195715844-195716316	250	189	48993398	56850227	1	Monoctye DC	49	49	0.65152	8.06084e-06	0.00935235	NA	NA	NA
	chr14-50521233-50522138	280	207	24382617	26591937	2	CD8 T Cells	44	45	0.677867	2.33204e-05	0.0094206	NA	NA	NA
	chr3-59559533-59560120	556	824	48993092	56849592	1	Monoctye DC	49	49	1.2772	8.231e-06	0.00944001	NA	NA	NA
	chr6-31851653-31852641	113	74	64238133	79328596	1	B Cells	49	49	0.530294	1.78887e-05	0.00949423	NEU1	0.507385	15
	chr1-109687232-109688453	296	471	30701773	34212011	3	NK Cells	43	46	1.42795	1.42769e-06	0.00949688	NA	NA	NA
	chr20-29689134-29690216	37	101	30702032	34212381	3	NK Cells	43	46	2.44964	1.2919e-06	0.00949688	NA	NA	NA
	chr6-108872054-108872570	308	225	30701761	34212257	3	NK Cells	43	46	0.655564	1.3609e-06	0.00949688	NA	NA	NA
	chr14-24053222-24053515	356	277	24382541	26591867	2	CD8 T Cells	44	45	0.713447	2.39493e-05	0.00952048	GZMH	0.687425	14
	chr14-24053222-24053515	356	277	24382541	26591867	2	CD8 T Cells	44	45	0.713447	2.39493e-05	0.00952048	GZMB	0.328294	14
	chr16-21540664-21541638	834	734	24382063	26591410	2	CD8 T Cells	44	45	0.806978	2.3881e-05	0.00952048	CRYM	0.503584	12
	chr18-44729770-44730066	421	337	24382476	26591807	2	CD8 T Cells	44	45	0.733972	2.39159e-05	0.00952048	SETBP1	0.0150598	15
	chr19-35247557-35249381	545	754	24382352	26591390	2	CD8 T Cells	44	45	1.26855	2.37947e-05	0.00952048	LSR	0.642625	16
	chr1-161386343-161386809	315	225	48334897	52222811	2	CD4 T Cells	45	45	0.66111	2.00914e-06	0.00954619	NA	NA	NA
	chr10-3804089-3804704	1527	1319	71102784	71902204	2	Monoctye DC	45	44	0.854184	2.88671e-05	0.00960111	NA	NA	NA
	chr5-151749654-151749894	681	541	71103630	71902982	2	Monoctye DC	45	44	0.78559	2.89886e-05	0.00960948	NA	NA	NA
	chr3-41352524-41352753	226	147	81747099	83726416	3	Monoctye DC	46	46	0.635066	1.61168e-05	0.00965793	NA	NA	NA
	chr8-48788643-48789147	771	626	81746554	83725937	3	Monoctye DC	46	46	0.792739	1.61645e-05	0.00965793	NA	NA	NA
	chr1-9425786-9426819	1905	2381	48333307	52220655	2	CD4 T Cells	45	45	1.15682	2.13e-06	0.00966042	KIF1B	-0.762598	16
	chr1-9425786-9426819	1905	2381	48333307	52220655	2	CD4 T Cells	45	45	1.15682	2.13e-06	0.00966042	RERE	0.299075	16
	chr11-86486525-86487011	233	166	24382664	26591978	2	CD8 T Cells	44	45	0.653257	2.44715e-05	0.00966054	PRSS23	0.775656	13
	chr11-86486525-86487011	233	166	24382664	26591978	2	CD8 T Cells	44	45	0.653257	2.44715e-05	0.00966054	SYTL2	0.484753	16
	chr5-107501942-107502587	140	86	24382757	26592058	2	CD8 T Cells	44	45	0.563252	2.44953e-05	0.00966054	EFNA5	0.460151	10
	chr20-4119544-4119916	93	188	48993555	56850228	1	Monoctye DC	49	49	1.74213	8.57571e-06	0.00972359	SMOX	0.803235	14
	chr9-6873813-6874173	214	122	64356481	61583415	3	CD4 T Cells	46	46	0.595765	4.09522e-06	0.00972897	NA	NA	NA
	chr20-57709505-57710684	5203	5900	68730520	71625341	1	CD4 T Cells	49	49	1.08812	8.86983e-06	0.00979294	PMEPA1	0.642096	15
	chr5-56736915-56737578	344	490	68735379	71630751	1	CD4 T Cells	49	49	1.36684	8.93131e-06	0.00979294	NA	NA	NA
	chr10-110441703-110442077	239	171	24382658	26591973	2	CD8 T Cells	44	45	0.65604	2.49499e-05	0.00980108	NA	NA	NA
	chr6-44641897-44643261	50	18	24382847	26592126	2	CD8 T Cells	44	45	0.330092	2.50802e-05	0.00981365	C6orf223	0.945702	7
	chr6-44641897-44643261	50	18	24382847	26592126	2	CD8 T Cells	44	45	0.330092	2.50802e-05	0.00981365	RUNX2	0.833492	14
	chr6-44641897-44643261	50	18	24382847	26592126	2	CD8 T Cells	44	45	0.330092	2.50802e-05	0.00981365	SLC35B2	0.82857	14
	chr6-44641897-44643261	50	18	24382847	26592126	2	CD8 T Cells	44	45	0.330092	2.50802e-05	0.00981365	NFKBIE	0.607094	14
	chr6-44641897-44643261	50	18	24382847	26592126	2	CD8 T Cells	44	45	0.330092	2.50802e-05	0.00981365	VEGFA	0.591557	14
	chr2-181876087-181877117	1715	1990	71102596	71901533	2	Monoctye DC	45	44	1.14745	2.9888e-05	0.00984223	UBE2E3	0.431893	14
	chr2-181876087-181877117	1715	1990	71102596	71901533	2	Monoctye DC	45	44	1.14745	2.9888e-05	0.00984223	ITGA4	0.262919	14
	chr6-32664773-32665186	1255	1066	71103056	71902457	2	Monoctye DC	45	44	0.839961	2.98383e-05	0.00984223	RPS18	-0.549237	17
	chr2-201123929-201124289	328	251	24382569	26591893	2	CD8 T Cells	44	45	0.701668	2.53641e-05	0.00988596	NA	NA	NA
	chr12-6138700-6139186	158	263	24382739	26591881	2	CD8 T Cells	44	45	1.52627	2.56093e-05	0.00988752	CD9	0.735979	15
	chr12-6138700-6139186	158	263	24382739	26591881	2	CD8 T Cells	44	45	1.52627	2.56093e-05	0.00988752	LTBR	0.67629	15
	chr12-6138700-6139186	158	263	24382739	26591881	2	CD8 T Cells	44	45	1.52627	2.56093e-05	0.00988752	PTPN6	0.665917	15
	chr12-6138700-6139186	158	263	24382739	26591881	2	CD8 T Cells	44	45	1.52627	2.56093e-05	0.00988752	PLEKHG6	0.485268	7
	chr12-6138700-6139186	158	263	24382739	26591881	2	CD8 T Cells	44	45	1.52627	2.56093e-05	0.00988752	TNFRSF1A	0.430073	15
	chr12-6138700-6139186	158	263	24382739	26591881	2	CD8 T Cells	44	45	1.52627	2.56093e-05	0.00988752	GAPDH	0.0786877	15
	chr3-168094634-168096605	738	641	24382159	26591503	2	CD8 T Cells	44	45	0.796404	2.56654e-05	0.00988752	GOLIM4	0.84435	16
	chr3-168094634-168096605	738	641	24382159	26591503	2	CD8 T Cells	44	45	0.796404	2.56654e-05	0.00988752	WDR49	0.585823	11
	chr5-143008729-143009710	988	887	24381909	26591257	2	CD8 T Cells	44	45	0.823187	2.56209e-05	0.00988752	ARHGAP26	0.607996	15
	chr5-143008729-143009710	988	887	24381909	26591257	2	CD8 T Cells	44	45	0.823187	2.56209e-05	0.00988752	NR3C1	0.361108	16
	chr5-143008729-143009710	988	887	24381909	26591257	2	CD8 T Cells	44	45	0.823187	2.56209e-05	0.00988752	NDFIP1	0.0924927	16
	chr1-31573876-31574150	450	683	48993198	56849733	1	Monoctye DC	49	49	1.30802	8.82524e-06	0.00989409	NA	NA	NA
	chr5-133467137-133467696	58	122	37910658	38285879	3	CD8 T Cells	46	46	2.08283	2.20481e-06	0.00990736	NA	NA	NA
	chr8-104665058-104666163	292	422	37910424	38285579	3	CD8 T Cells	46	46	1.43104	2.28374e-06	0.00990736	LRP12	0.516667	16
	chr15-83200198-83200509	73	31	71104238	71903492	2	Monoctye DC	45	44	0.419937	3.04247e-05	0.00998602	NA	NA	NA
	chr12-90106538-90106779	74	136	71104237	71903387	2	Monoctye DC	45	44	1.81741	3.0785e-05	0.0100588	NA	NA	NA
	chr9-110029108-110029879	1524	1317	71102787	71902206	2	Monoctye DC	45	44	0.854568	3.0848e-05	0.0100588	TXN	0.574384	15
	chr9-110029108-110029879	1524	1317	71102787	71902206	2	Monoctye DC	45	44	0.854568	3.0848e-05	0.0100588	TMEM245	-0.344726	15
	chr16-15013488-15015000	3098	3325	64353597	61580212	3	CD4 T Cells	46	46	1.1216	4.34807e-06	0.0100894	NA	NA	NA
	chr8-130276628-130277355	873	1299	64237373	79327371	1	B Cells	49	49	1.20492	1.91587e-05	0.0101145	NA	NA	NA
	chr14-34547475-34549855	507	476	64237739	79328194	1	B Cells	49	49	0.760261	1.93803e-05	0.0101243	NA	NA	NA
	chr22-40651626-40652447	208	371	64238038	79328299	1	B Cells	49	49	1.44436	1.92886e-05	0.0101243	RANGAP1	-0.738686	16
	chr22-40651626-40652447	208	371	64238038	79328299	1	B Cells	49	49	1.44436	1.92886e-05	0.0101243	TNRC6B	-0.695929	16
	chr22-40651626-40652447	208	371	64238038	79328299	1	B Cells	49	49	1.44436	1.92886e-05	0.0101243	XRCC6	-0.0998473	17
	chr22-40651626-40652447	208	371	64238038	79328299	1	B Cells	49	49	1.44436	1.92886e-05	0.0101243	GRAP2	-0.0587845	14
	chr5-34586000-34586348	555	711	71103756	71902812	2	Monoctye DC	45	44	1.26684	3.12582e-05	0.0101593	RAI14	0.911054	11
	chr15-79872257-79873248	671	541	68735052	71630700	1	CD4 T Cells	49	49	0.773668	9.41641e-06	0.0101741	NA	NA	NA
	chr2-3483221-3483619	249	167	68735474	71631074	1	CD4 T Cells	49	49	0.643572	9.48291e-06	0.0101741	NA	NA	NA
	chr6-28977296-28978047	1871	2194	81745454	83724369	3	Monoctye DC	46	46	1.14491	1.71354e-05	0.0101771	HLA-A	-0.462585	16
	chr12-4287822-4288152	28	75	24382869	26592069	2	CD8 T Cells	44	45	2.45604	2.68404e-05	0.0101817	NA	NA	NA
	chr2-176931767-176932191	366	287	24382531	26591857	2	CD8 T Cells	44	45	0.719006	2.69919e-05	0.0101817	NA	NA	NA
	chr20-5604678-5604894	161	104	24382736	26592040	2	CD8 T Cells	44	45	0.592297	2.68008e-05	0.0101817	NA	NA	NA
	chr4-174521730-174523289	928	1215	24381969	26590929	2	CD8 T Cells	44	45	1.20049	2.70412e-05	0.0101817	HPGD	0.637126	16
	chr5-68275035-68275661	373	293	24382524	26591851	2	CD8 T Cells	44	45	0.720262	2.70158e-05	0.0101817	PIK3R1	0.7736	15
	chr8-21857790-21858817	392	311	24382505	26591833	2	CD8 T Cells	44	45	0.727455	2.70408e-05	0.0101817	NA	NA	NA
	chr1-220770306-220770930	786	631	48722491	50111781	3	B Cells	46	46	0.780545	3.68542e-06	0.0102147	MARK1	0.647673	7
	chr1-220770306-220770930	786	631	48722491	50111781	3	B Cells	46	46	0.780545	3.68542e-06	0.0102147	RAB3GAP2	0.341193	14
	chr14-72810042-72810602	452	359	30701617	34212123	3	NK Cells	43	46	0.712753	1.64503e-06	0.0102587	NA	NA	NA
	chr10-42551599-42553303	2822	3118	64235424	79325552	1	B Cells	49	49	0.894711	1.97612e-05	0.0102696	NA	NA	NA
	chr7-142376637-142376869	175	265	71104136	71903258	2	Monoctye DC	45	44	1.49745	3.18741e-05	0.0103258	NA	NA	NA
	chrX-153032174-153033039	910	754	81746415	83725809	3	Monoctye DC	46	46	0.808985	1.7541e-05	0.0103563	NA	NA	NA
	chr15-64622427-64623182	497	410	24382400	26591734	2	CD8 T Cells	44	45	0.756414	2.76193e-05	0.0103603	NA	NA	NA
	chr2-37833495-37833724	34	91	48335178	52222945	2	CD4 T Cells	45	45	2.47722	2.40205e-06	0.0104206	NA	NA	NA
	chr18-23422252-23423556	858	1200	20204023	22540294	1	NK Cells	48	48	1.25362	4.17811e-07	0.0104222	RIOK3	0.676371	16
	chr18-23422252-23423556	858	1200	20204023	22540294	1	NK Cells	48	48	1.25362	4.17811e-07	0.0104222	NPC1	0.431104	15
	chr18-23422252-23423556	858	1200	20204023	22540294	1	NK Cells	48	48	1.25362	4.17811e-07	0.0104222	CABLES1	0.375821	15
	chr2-233379935-233380502	2065	2238	64236181	79326432	1	B Cells	49	49	0.877614	2.01649e-05	0.010425	DGKD	0.444664	14
	chr2-233379935-233380502	2065	2238	64236181	79326432	1	B Cells	49	49	0.877614	2.01649e-05	0.010425	INPP5D	0.266862	14
	chr2-1780914-1781973	119	61	22933181	25445704	2	NK Cells	42	43	0.461991	6.29411e-07	0.010467	NA	NA	NA
	chr3-188322762-188323646	1604	1423	68734119	71629818	1	CD4 T Cells	49	49	0.851296	9.88669e-06	0.0104945	NA	NA	NA
	chr10-18658218-18660139	5722	6541	64232524	79322129	1	B Cells	49	49	0.925678	2.04953e-05	0.0105412	NA	NA	NA
	chr7-132390635-132391188	758	939	71103553	71902584	2	Monoctye DC	45	44	1.22502	3.26461e-05	0.0105417	NA	NA	NA
	chr2-218733365-218734066	1915	1686	71102396	71901837	2	Monoctye DC	45	44	0.870632	3.3156e-05	0.0106718	CATIP-AS1	0.867592	13
	chr2-218733365-218734066	1915	1686	71102396	71901837	2	Monoctye DC	45	44	0.870632	3.3156e-05	0.0106718	CYP27A1	0.797481	9
	chr2-218733365-218734066	1915	1686	71102396	71901837	2	Monoctye DC	45	44	0.870632	3.3156e-05	0.0106718	SLC11A1	0.753574	16
	chr2-218733365-218734066	1915	1686	71102396	71901837	2	Monoctye DC	45	44	0.870632	3.3156e-05	0.0106718	CATIP	0.746162	12
	chr2-218733365-218734066	1915	1686	71102396	71901837	2	Monoctye DC	45	44	0.870632	3.3156e-05	0.0106718	CTDSP1	0.691095	16
	chr2-218733365-218734066	1915	1686	71102396	71901837	2	Monoctye DC	45	44	0.870632	3.3156e-05	0.0106718	TNS1	0.659164	13
	chr2-218733365-218734066	1915	1686	71102396	71901837	2	Monoctye DC	45	44	0.870632	3.3156e-05	0.0106718	PNKD	0.579229	17
	chr2-113097957-113098454	247	165	71104064	71903358	2	Monoctye DC	45	44	0.660591	3.33237e-05	0.0106913	NA	NA	NA
	chr16-15013488-15015000	1478	1761	37909238	38284240	3	CD8 T Cells	46	46	1.1798	2.68546e-06	0.0107181	NA	NA	NA
	chr6-30325370-30327617	4464	4967	37906252	38281034	3	CD8 T Cells	46	46	1.10177	2.64369e-06	0.0107181	NA	NA	NA
	chr10-110398558-110398930	919	1118	71103392	71902405	2	Monoctye DC	45	44	1.20302	3.38319e-05	0.0108196	PDCD4	-0.899699	14
	chr10-110398558-110398930	919	1118	71103392	71902405	2	Monoctye DC	45	44	1.20302	3.38319e-05	0.0108196	DUSP5	0.368577	14
	chr14-22448265-22449299	792	789	64237454	79327881	1	B Cells	49	49	0.806706	2.11464e-05	0.0108203	NA	NA	NA
	chr1-25754727-25755132	161	266	24382736	26591878	2	CD8 T Cells	44	45	1.51491	2.92995e-05	0.0108805	NA	NA	NA
	chr9-128511861-128512322	112	64	24382785	26592080	2	CD8 T Cells	44	45	0.523955	2.93333e-05	0.0108805	NA	NA	NA
	chrX-107450267-107451575	382	302	24382515	26591842	2	CD8 T Cells	44	45	0.724896	2.92655e-05	0.0108805	FRMPD3	0.832868	12
	chr1-1208116-1208454	1408	1655	71102903	71901868	2	Monoctye DC	45	44	1.16236	3.47836e-05	0.010899	TNFRSF18	0.897707	16
	chr10-132511158-132511475	317	223	71103994	71903300	2	Monoctye DC	45	44	0.695651	3.44866e-05	0.010899	NA	NA	NA
	chr14-39228718-39229555	101	171	71104210	71903352	2	Monoctye DC	45	44	1.67425	3.44363e-05	0.010899	NA	NA	NA
	chr19-45667598-45668289	2264	2580	71102047	71900943	2	Monoctye DC	45	44	1.12691	3.48394e-05	0.010899	GIPR	0.928018	14
	chr19-45667598-45668289	2264	2580	71102047	71900943	2	Monoctye DC	45	44	1.12691	3.48394e-05	0.010899	VASP	0.404684	16
	chr19-45667598-45668289	2264	2580	71102047	71900943	2	Monoctye DC	45	44	1.12691	3.48394e-05	0.010899	ERCC1	-0.0739986	17
	chr19-45667598-45668289	2264	2580	71102047	71900943	2	Monoctye DC	45	44	1.12691	3.48394e-05	0.010899	FOSB	0.0245863	17
	chr2-174597476-174597920	1462	1261	71102849	71902262	2	Monoctye DC	45	44	0.85293	3.4582e-05	0.010899	NA	NA	NA
	chr9-4085746-4086786	1144	965	71103167	71902558	2	Monoctye DC	45	44	0.834156	3.47359e-05	0.010899	GLIS3	0.768476	11
	chr9-129757077-129757542	748	603	71103563	71902920	2	Monoctye DC	45	44	0.797189	3.48449e-05	0.010899	NA	NA	NA
	chrX-71910592-71911865	362	510	68735361	71630731	1	CD4 T Cells	49	49	1.35189	1.03772e-05	0.0108992	NA	NA	NA
	chr13-77516060-77516687	633	502	81746692	83726061	3	Monoctye DC	46	46	0.774302	1.87211e-05	0.0109478	NA	NA	NA
	chr19-2710224-2711666	601	473	81746724	83726090	3	Monoctye DC	46	46	0.768417	1.8864e-05	0.0109478	GNG7	0.896631	14
	chr19-2710224-2711666	601	473	81746724	83726090	3	Monoctye DC	46	46	0.768417	1.8864e-05	0.0109478	MKNK2	0.588801	15
	chr19-2710224-2711666	601	473	81746724	83726090	3	Monoctye DC	46	46	0.768417	1.8864e-05	0.0109478	MOB3A	0.287484	15
	chr19-7879567-7879930	91	43	81747234	83726520	3	Monoctye DC	46	46	0.461357	1.89816e-05	0.0109478	NA	NA	NA
	chr5-399562-400229	2212	1985	81745113	83724578	3	Monoctye DC	46	46	0.876165	1.89274e-05	0.0109478	AHRR	0.748073	10
	chr5-399562-400229	2212	1985	81745113	83724578	3	Monoctye DC	46	46	0.876165	1.89274e-05	0.0109478	SLC12A7	0.720533	14
	chr7-8125351-8126440	1078	977	24381819	26591167	2	CD8 T Cells	44	45	0.831013	2.96673e-05	0.0109636	GLCCI1	0.835219	16
	chr2-84450501-84451103	50	109	68735673	71631132	1	CD4 T Cells	49	49	2.09188	1.05558e-05	0.0109713	NA	NA	NA
	chr11-10898016-10898307	1088	914	71103223	71902609	2	Monoctye DC	45	44	0.830736	3.52177e-05	0.0109812	AMPD3	0.809667	13
	chr11-10898016-10898307	1088	914	71103223	71902609	2	Monoctye DC	45	44	0.830736	3.52177e-05	0.0109812	ADM	0.795135	13
	chr11-10898016-10898307	1088	914	71103223	71902609	2	Monoctye DC	45	44	0.830736	3.52177e-05	0.0109812	SBF2	0.628798	14
	chr11-10898016-10898307	1088	914	71103223	71902609	2	Monoctye DC	45	44	0.830736	3.52177e-05	0.0109812	MTRNR2L8	-0.0653322	14
	chr6-134529502-134530342	880	1038	64355815	61582499	3	CD4 T Cells	46	46	1.23266	4.85701e-06	0.0110143	NA	NA	NA
	chr19-42352415-42352864	202	361	64238044	79328309	1	B Cells	49	49	1.44717	2.16424e-05	0.0110176	NA	NA	NA
	chr2-240624931-240625485	1667	1525	48333545	52221511	2	CD4 T Cells	45	45	0.846712	2.65169e-06	0.0110243	GPR35	0.771892	15
	chr2-240624931-240625485	1667	1525	48333545	52221511	2	CD4 T Cells	45	45	0.846712	2.65169e-06	0.0110243	MTERF4	-0.544414	16
	chr2-240624931-240625485	1667	1525	48333545	52221511	2	CD4 T Cells	45	45	0.846712	2.65169e-06	0.0110243	SNED1	0.138778	15
	chr2-240624931-240625485	1667	1525	48333545	52221511	2	CD4 T Cells	45	45	0.846712	2.65169e-06	0.0110243	PASK	-0.137204	15
	chr10-110389215-110389539	581	739	71103730	71902784	2	Monoctye DC	45	44	1.25781	3.58517e-05	0.0111095	NA	NA	NA
	chr19-51407194-51408054	2457	2201	71101854	71901322	2	Monoctye DC	45	44	0.885851	3.58405e-05	0.0111095	SIGLEC9	0.917635	11
	chr19-51407194-51408054	2457	2201	71101854	71901322	2	Monoctye DC	45	44	0.885851	3.58405e-05	0.0111095	SIGLEC5	0.874342	10
	chr19-51407194-51408054	2457	2201	71101854	71901322	2	Monoctye DC	45	44	0.885851	3.58405e-05	0.0111095	FPR1	0.810362	13
	chr2-240624931-240625485	2290	2500	64235956	79326170	1	B Cells	49	49	0.884032	2.19673e-05	0.0111263	GPR35	0.771892	15
	chr2-240624931-240625485	2290	2500	64235956	79326170	1	B Cells	49	49	0.884032	2.19673e-05	0.0111263	MTERF4	-0.544414	16
	chr2-240624931-240625485	2290	2500	64235956	79326170	1	B Cells	49	49	0.884032	2.19673e-05	0.0111263	SNED1	0.138778	15
	chr2-240624931-240625485	2290	2500	64235956	79326170	1	B Cells	49	49	0.884032	2.19673e-05	0.0111263	PASK	-0.137204	15
	chr2-69177403-69178648	2490	2821	71101821	71900702	2	Monoctye DC	45	44	1.12034	3.60741e-05	0.0111438	PCBP1-AS1	0.929886	15
	chr2-69177403-69178648	2490	2821	71101821	71900702	2	Monoctye DC	45	44	1.12034	3.60741e-05	0.0111438	MXD1	0.823849	15
	chr2-69177403-69178648	2490	2821	71101821	71900702	2	Monoctye DC	45	44	1.12034	3.60741e-05	0.0111438	PLEK	0.733951	15
	chr2-69177403-69178648	2490	2821	71101821	71900702	2	Monoctye DC	45	44	1.12034	3.60741e-05	0.0111438	GMCL1	-0.651191	15
	chr3-13879562-13880800	2235	2445	64354460	61581092	3	CD4 T Cells	46	46	1.14322	5.03074e-06	0.0111547	IQSEC1	-0.502934	16
	chr11-93085158-93085358	210	135	81747115	83726428	3	Monoctye DC	46	46	0.62766	1.99066e-05	0.0111588	NA	NA	NA
	chr12-39442213-39443704	1821	1611	81745504	83724952	3	Monoctye DC	46	46	0.863766	1.95853e-05	0.0111588	KIF21A	0.870855	14
	chr12-39442213-39443704	1821	1611	81745504	83724952	3	Monoctye DC	46	46	0.863766	1.95853e-05	0.0111588	SLC2A13	0.435313	15
	chr6-13251126-13251342	70	29	81747255	83726534	3	Monoctye DC	46	46	0.404492	1.97456e-05	0.0111588	NA	NA	NA
	chr8-22864431-22865807	1629	1429	81745696	83725134	3	Monoctye DC	46	46	0.856488	1.95577e-05	0.0111588	NA	NA	NA
	chr9-89442618-89443175	2941	2688	81744384	83723875	3	Monoctye DC	46	46	0.892369	1.98642e-05	0.0111588	S1PR3	0.609183	14
	chr9-89442618-89443175	2941	2688	81744384	83723875	3	Monoctye DC	46	46	0.892369	1.98642e-05	0.0111588	SEMA4D	-0.164141	15
	chr9-89442618-89443175	2941	2688	81744384	83723875	3	Monoctye DC	46	46	0.892369	1.98642e-05	0.0111588	SECISBP2	-0.150234	15
	chr8-128376962-128377190	132	74	71104179	71903449	2	Monoctye DC	45	44	0.554375	3.62541e-05	0.0111648	NA	NA	NA
	chr16-57889590-57889979	123	73	24382774	26592071	2	CD8 T Cells	44	45	0.544189	3.03711e-05	0.0111823	NA	NA	NA
	chr12-8482255-8483414	409	583	24382488	26591561	2	CD8 T Cells	44	45	1.307	3.07743e-05	0.0112067	NA	NA	NA
	chr12-128810092-128811037	298	225	24382599	26591919	2	CD8 T Cells	44	45	0.692306	3.07631e-05	0.0112067	SLC15A4	0.625309	15
	chr5-37672056-37672584	66	29	24382831	26592115	2	CD8 T Cells	44	45	0.40289	3.06042e-05	0.0112067	NA	NA	NA
	chr1-16903705-16905678	2255	2164	20202626	22539330	1	NK Cells	48	48	0.86017	5.61764e-07	0.0112105	CROCC	-0.0338485	15
	chr12-11821783-11822791	1212	1036	81746113	83725527	3	Monoctye DC	46	46	0.834579	2.01294e-05	0.0112206	NA	NA	NA
	chr14-89626160-89626848	377	298	24382520	26591846	2	CD8 T Cells	44	45	0.724781	3.09318e-05	0.0112231	NA	NA	NA
	chr3-195624830-195625336	564	432	48722713	50111980	3	B Cells	46	46	0.744725	4.1694e-06	0.0112437	NA	NA	NA
	chr9-133862577-133863129	1448	1726	81745877	83724837	3	Monoctye DC	46	46	1.16381	2.02877e-05	0.011246	SLC2A6	0.93184	15
	chr9-133862577-133863129	1448	1726	81745877	83724837	3	Monoctye DC	46	46	1.16381	2.02877e-05	0.011246	VAV2	0.867994	13
	chr9-133862577-133863129	1448	1726	81745877	83724837	3	Monoctye DC	46	46	1.16381	2.02877e-05	0.011246	RXRA	0.655746	15
	chr9-133862577-133863129	1448	1726	81745877	83724837	3	Monoctye DC	46	46	1.16381	2.02877e-05	0.011246	RPL7A	-0.480658	15
	chr12-75969316-75970155	1226	1679	48992422	56848737	1	Monoctye DC	49	49	1.18023	1.0255e-05	0.0113693	PHLDA1	0.95492	15
	chr12-75969316-75970155	1226	1679	48992422	56848737	1	Monoctye DC	49	49	1.18023	1.0255e-05	0.0113693	KRR1	-0.683024	17
	chr12-75969316-75970155	1226	1679	48992422	56848737	1	Monoctye DC	49	49	1.18023	1.0255e-05	0.0113693	ZDHHC17	-0.316971	15
	chr12-75969316-75970155	1226	1679	48992422	56848737	1	Monoctye DC	49	49	1.18023	1.0255e-05	0.0113693	OSBPL8	-0.277317	16
	chr12-75969316-75970155	1226	1679	48992422	56848737	1	Monoctye DC	49	49	1.18023	1.0255e-05	0.0113693	NAP1L1	-0.000512417	17
	chr6-87806111-87806418	153	251	48723124	50112161	3	B Cells	46	46	1.59505	4.33171e-06	0.011374	NA	NA	NA
	chr3-52670532-52671495	1688	2257	48991960	56848159	1	Monoctye DC	49	49	1.1523	1.04272e-05	0.0114332	ALAS1	0.795779	14
	chr3-52670532-52671495	1688	2257	48991960	56848159	1	Monoctye DC	49	49	1.1523	1.04272e-05	0.0114332	STAB1	0.662077	14
	chr3-52670532-52671495	1688	2257	48991960	56848159	1	Monoctye DC	49	49	1.1523	1.04272e-05	0.0114332	SFMBT1	-0.658234	15
	chr3-52670532-52671495	1688	2257	48991960	56848159	1	Monoctye DC	49	49	1.1523	1.04272e-05	0.0114332	RPL29	-0.372893	17
	chr3-52670532-52671495	1688	2257	48991960	56848159	1	Monoctye DC	49	49	1.1523	1.04272e-05	0.0114332	PRKCD	0.344893	16
	chr3-52670532-52671495	1688	2257	48991960	56848159	1	Monoctye DC	49	49	1.1523	1.04272e-05	0.0114332	DCP1A	0.0314162	16
	chr13-31987468-31987829	119	235	64238127	79328435	1	B Cells	49	49	1.59913	2.26987e-05	0.0114387	NA	NA	NA
	chr10-3339527-3339930	252	169	81747073	83726394	3	Monoctye DC	46	46	0.654782	2.09137e-05	0.0114656	NA	NA	NA
	chr11-10527141-10527581	122	66	81747203	83726497	3	Monoctye DC	46	46	0.528195	2.08601e-05	0.0114656	NA	NA	NA
	chr12-131575337-131576540	54	107	71104257	71903416	2	Monoctye DC	45	44	1.95946	3.74069e-05	0.0114844	NA	NA	NA
	chr2-226423199-226423843	687	1044	64237559	79327626	1	B Cells	49	49	1.23057	2.30679e-05	0.0115155	NA	NA	NA
	chr6-73394535-73395290	629	610	64237617	79328060	1	B Cells	49	49	0.785313	2.30819e-05	0.0115155	DDX43	0.383784	13
	chr2-60465756-60466049	115	220	48993533	56850196	1	Monoctye DC	49	49	1.64866	1.07296e-05	0.0116368	NA	NA	NA
	chr10-26365662-26366129	1108	1325	71103203	71902198	2	Monoctye DC	45	44	1.18256	3.82843e-05	0.011669	YME1L1	-0.47253	14
	chr10-26365662-26366129	1108	1325	71103203	71902198	2	Monoctye DC	45	44	1.18256	3.82843e-05	0.011669	APBB1IP	-0.0698115	14
	chr19-53553648-53554959	2144	2449	71102167	71901074	2	Monoctye DC	45	44	1.12956	3.82337e-05	0.011669	ZNF331	0.623152	16
	chr4-76023310-76023741	398	293	71103913	71903230	2	Monoctye DC	45	44	0.727998	3.8476e-05	0.011669	CXCL10	0.439138	13
	chr6-154126124-154126749	765	619	71103546	71902904	2	Monoctye DC	45	44	0.800157	3.84534e-05	0.011669	NA	NA	NA
	chr2-38653424-38654258	282	211	24382615	26591933	2	CD8 T Cells	44	45	0.686065	3.24022e-05	0.0116928	HNRNPLL	0.812364	17
	chr20-35539676-35540076	113	65	24382784	26592079	2	CD8 T Cells	44	45	0.527432	3.24609e-05	0.0116928	NA	NA	NA
	chr1-80925201-80925662	245	357	81747080	83726206	3	Monoctye DC	46	46	1.4227	2.14696e-05	0.0117061	NA	NA	NA
	chr11-63768125-63769763	1820	2135	81745505	83724428	3	Monoctye DC	46	46	1.14535	2.16229e-05	0.0117256	NA	NA	NA
	chr1-146035414-146035835	538	689	71103773	71902834	2	Monoctye DC	45	44	1.26643	3.88338e-05	0.0117418	NA	NA	NA
	chr9-131407659-131408111	469	384	24382428	26591760	2	CD8 T Cells	44	45	0.750741	3.27607e-05	0.0117584	RAPGEF1	-0.294385	17
	chr9-131407659-131408111	469	384	24382428	26591760	2	CD8 T Cells	44	45	0.750741	3.27607e-05	0.0117584	ABL1	0.0830494	15
	chr1-2554833-2556780	4812	4467	71099499	71899056	2	Monoctye DC	45	44	0.917986	3.92669e-05	0.0117688	TNFRSF14	0.474291	16
	chr10-119401610-119402080	1193	1418	71103118	71902105	2	Monoctye DC	45	44	1.17539	3.92769e-05	0.0117688	GRK5	-0.123247	13
	chr4-169210598-169211555	979	814	71103332	71902709	2	Monoctye DC	45	44	0.822219	3.91649e-05	0.0117688	NA	NA	NA
	chr9-114888781-114890198	378	313	48993270	56850103	1	Monoctye DC	49	49	0.713606	1.09917e-05	0.0117929	NA	NA	NA
	chr17-58971140-58971475	210	356	48993438	56850060	1	Monoctye DC	49	49	1.46095	1.11259e-05	0.0118099	NA	NA	NA
	chr8-55948169-55948621	1044	880	81746281	83725683	3	Monoctye DC	46	46	0.822986	2.19677e-05	0.0118482	NA	NA	NA
	chr12-104381701-104382384	546	520	64237700	79328150	1	B Cells	49	49	0.771213	2.39327e-05	0.0118805	NA	NA	NA
	chr15-90818246-90818855	1387	1461	64236859	79327209	1	B Cells	49	49	0.852977	2.41197e-05	0.0119141	NA	NA	NA
	chr10-18284178-18284718	74	135	71104237	71903388	2	Monoctye DC	45	44	1.80405	4.00454e-05	0.0119631	NA	NA	NA
	chr15-79872257-79873248	1356	1164	71102955	71902359	2	Monoctye DC	45	44	0.848866	4.04056e-05	0.0120347	NA	NA	NA
	chr2-235669220-235669865	165	264	37910551	38285737	3	CD8 T Cells	46	46	1.58432	3.25968e-06	0.0120462	AGAP1	0.927508	11
	chr4-54942709-54943030	827	655	37909889	38285346	3	CD8 T Cells	46	46	0.784256	3.24895e-06	0.0120462	NA	NA	NA
	chr11-86671589-86672627	434	400	64237812	79328270	1	B Cells	49	49	0.746335	2.45904e-05	0.0120867	PICALM	0.55829	16
	chr20-57698157-57698499	172	332	30013455	36820487	1	CD8 T Cells	49	49	1.57338	9.69879e-07	0.0120967	PMEPA1	0.351095	15
	chr10-43294304-43294800	37	89	24382860	26592055	2	CD8 T Cells	44	45	2.20557	3.38357e-05	0.0121007	NA	NA	NA
	chr22-42680460-42680908	1079	913	81746246	83725650	3	Monoctye DC	46	46	0.826151	2.25593e-05	0.0121019	NA	NA	NA
	chr22-45336846-45337400	586	800	24382311	26591344	2	CD8 T Cells	44	45	1.25177	3.42156e-05	0.0121494	FAM118A	0.662067	16
	chr5-54646085-54647102	471	386	24382426	26591758	2	CD8 T Cells	44	45	0.751447	3.41693e-05	0.0121494	NA	NA	NA
	chr15-75091827-75092096	328	447	71103983	71903076	2	Monoctye DC	45	44	1.34766	4.09903e-05	0.0121725	NA	NA	NA
	chr17-21418843-21420115	1279	1628	24381618	26590516	2	CD8 T Cells	44	45	1.16712	3.4503e-05	0.012208	MAP2K3	-0.591551	15
	chr3-31802669-31803395	963	1164	71103348	71902359	2	Monoctye DC	45	44	1.19529	4.13188e-05	0.0122337	NA	NA	NA
	chr8-129236301-129236894	890	1084	71103421	71902439	2	Monoctye DC	45	44	1.20444	4.14604e-05	0.0122393	NA	NA	NA
	chr3-195746921-195748298	1602	1708	64236644	79326962	1	B Cells	49	49	0.863354	2.51024e-05	0.0122405	NA	NA	NA
	chrX-369531-371513	258	216	64237988	79328454	1	B Cells	49	49	0.67795	2.51485e-05	0.0122405	NA	NA	NA
	chr1-18955470-18957121	4794	4451	71099517	71899072	2	Monoctye DC	45	44	0.918132	4.15879e-05	0.0122407	NA	NA	NA
	chr18-2960110-2960764	617	487	71103694	71903036	2	Monoctye DC	45	44	0.78053	4.19033e-05	0.0122496	NA	NA	NA
	chr19-266777-267665	601	760	71103710	71902763	2	Monoctye DC	45	44	1.2505	4.19267e-05	0.0122496	NA	NA	NA
	chr9-93083088-93083372	216	140	71104095	71903383	2	Monoctye DC	45	44	0.640944	4.19865e-05	0.0122496	NA	NA	NA
	chr15-85667625-85668510	367	599	64237879	79328071	1	B Cells	49	49	1.32167	2.52946e-05	0.0122518	NA	NA	NA
	chr10-22596894-22597491	268	198	24382629	26591946	2	CD8 T Cells	44	45	0.677427	3.492e-05	0.0122851	PIP4K2A	0.448641	16
	chr4-3201695-3203095	724	630	24382173	26591514	2	CD8 T Cells	44	45	0.797873	3.49671e-05	0.0122851	NA	NA	NA
	chr15-32866568-32867565	966	1167	71103345	71902356	2	Monoctye DC	45	44	1.19465	4.23741e-05	0.0123267	NA	NA	NA
	chr9-137150828-137151662	1836	1628	81745489	83724935	3	Monoctye DC	46	46	0.865749	2.31095e-05	0.0123307	NA	NA	NA
	chr7-73005370-73006180	1723	1847	64236523	79326823	1	B Cells	49	49	0.868051	2.56375e-05	0.0123579	NA	NA	NA
	chr18-12903991-12904372	110	63	24382787	26592081	2	CD8 T Cells	44	45	0.525146	3.5366e-05	0.0123817	NA	NA	NA
	chr13-31806433-31807613	296	224	24382601	26591920	2	CD8 T Cells	44	45	0.693886	3.54934e-05	0.0123828	NA	NA	NA
	chr11-13550717-13551056	100	55	24382797	26592089	2	CD8 T Cells	44	45	0.504307	3.57581e-05	0.0123886	NA	NA	NA
	chr13-48526314-48526529	87	45	24382810	26592099	2	CD8 T Cells	44	45	0.47427	3.57126e-05	0.0123886	NA	NA	NA
	chr20-5714066-5715382	1671	2087	24381226	26590057	2	CD8 T Cells	44	45	1.14519	3.59093e-05	0.0123979	RASSF2	-0.56042	16
	chr3-197682575-197682964	46	14	81747279	83726549	3	Monoctye DC	46	46	0.297153	2.33683e-05	0.0124025	NA	NA	NA
	chr16-75478082-75478399	783	636	71103528	71902887	2	Monoctye DC	45	44	0.803232	4.27604e-05	0.0124029	ZNRF1	0.484243	14
	chr19-55071160-55071431	519	401	81746806	83726162	3	Monoctye DC	46	46	0.754375	2.37023e-05	0.0124572	NA	NA	NA
	chr5-321452-321916	481	368	81746844	83726195	3	Monoctye DC	46	46	0.746987	2.37211e-05	0.0124572	AHRR	0.809409	10
	chr8-73167196-73167614	221	157	24382676	26591987	2	CD8 T Cells	44	45	0.651387	3.63322e-05	0.0125006	NA	NA	NA
	chr21-35491888-35492325	380	316	48993268	56850100	1	Monoctye DC	49	49	0.716654	1.19215e-05	0.0125212	NA	NA	NA
	chr4-54941687-54942434	458	331	37910258	38285670	3	CD8 T Cells	46	46	0.715623	3.5142e-06	0.012523	NA	NA	NA
	chr22-49462882-49463182	164	99	71104147	71903424	2	Monoctye DC	45	44	0.596949	4.35341e-05	0.0125907	NA	NA	NA
	chr16-21540664-21541638	2068	2882	64236178	79325788	1	B Cells	49	49	1.12851	2.63387e-05	0.0126349	CRYM	0.503584	12
	chr1-247456737-247457726	1174	1396	71103137	71902127	2	Monoctye DC	45	44	1.17588	4.40162e-05	0.0126385	NLRP3	0.78838	14
	chr1-247456737-247457726	1174	1396	71103137	71902127	2	Monoctye DC	45	44	1.17588	4.40162e-05	0.0126385	AHCTF1	0.754001	14
	chr1-247456737-247457726	1174	1396	71103137	71902127	2	Monoctye DC	45	44	1.17588	4.40162e-05	0.0126385	SMYD3	-0.5449	14
	chr12-46556821-46557034	139	218	71104172	71903305	2	Monoctye DC	45	44	1.55091	4.40796e-05	0.0126385	NA	NA	NA
	chr5-134503105-134503698	806	990	71103505	71902533	2	Monoctye DC	45	44	1.21464	4.40287e-05	0.0126385	NA	NA	NA
	chr1-183029675-183029969	112	184	71104199	71903339	2	Monoctye DC	45	44	1.6246	4.42415e-05	0.0126486	NA	NA	NA
	chr12-12560800-12563261	3722	3367	37906994	38282634	3	CD8 T Cells	46	46	0.895754	3.80913e-06	0.012669	NA	NA	NA
	chr3-79017869-79019540	709	551	37910007	38285450	3	CD8 T Cells	46	46	0.769533	3.74109e-06	0.012669	ROBO1	0.729443	13
	chr20-52494222-52494520	165	251	71104146	71903272	2	Monoctye DC	45	44	1.5043	4.46684e-05	0.0127342	NA	NA	NA
	chr2-168194750-168195422	227	162	24382670	26591982	2	CD8 T Cells	44	45	0.654367	3.71782e-05	0.0127478	NA	NA	NA
	chr5-32280685-32280921	104	58	24382793	26592086	2	CD8 T Cells	44	45	0.51136	3.73409e-05	0.0127597	NA	NA	NA
	chr1-235641710-235643202	1165	1250	37679285	48965043	2	B Cells	44	45	0.825663	2.82912e-06	0.0128312	GNG4	0.630051	16
	chr20-29079755-29080603	45	128	37680405	48966165	2	B Cells	44	45	2.18885	2.34773e-06	0.0128312	NA	NA	NA
	chr22-29167044-29167899	2570	2942	37677880	48963351	2	B Cells	44	45	0.880904	2.75667e-06	0.0128312	AP1B1	0.170316	16
	chr5-14154106-14155393	816	1307	37679634	48964986	2	B Cells	44	45	1.23255	2.47966e-06	0.0128312	NA	NA	NA
	chr5-35853538-35854659	413	384	37680037	48965909	2	B Cells	44	45	0.715484	2.72349e-06	0.0128312	IL7R	0.874554	15
	chr2-70068608-70069497	1004	839	71103307	71902684	2	Monoctye DC	45	44	0.826369	4.52726e-05	0.0128331	NA	NA	NA
	chr9-117782831-117784117	2183	1944	71102128	71901579	2	Monoctye DC	45	44	0.880619	4.51714e-05	0.0128331	NA	NA	NA
	chr11-122856400-122857057	298	226	24382599	26591918	2	CD8 T Cells	44	45	0.695383	3.7911e-05	0.0128335	UBASH3B	0.472874	16
	chr11-122856400-122857057	298	226	24382599	26591918	2	CD8 T Cells	44	45	0.695383	3.7911e-05	0.0128335	GRAMD1B	0.355813	16
	chr6-108874296-108875307	359	282	24382538	26591862	2	CD8 T Cells	44	45	0.720256	3.79427e-05	0.0128335	NA	NA	NA
	chr7-142352454-142352900	18	56	24382879	26592088	2	CD8 T Cells	44	45	2.85264	3.77861e-05	0.0128335	NA	NA	NA
	chr17-1462986-1463639	1937	2095	64236309	79326575	1	B Cells	49	49	0.875826	2.6945e-05	0.0128639	SCARF1	0.735773	12
	chr17-1462986-1463639	1937	2095	64236309	79326575	1	B Cells	49	49	0.875826	2.6945e-05	0.0128639	ABR	0.691413	16
	chr17-1462986-1463639	1937	2095	64236309	79326575	1	B Cells	49	49	0.875826	2.6945e-05	0.0128639	MIR22HG	0.663503	16
	chr17-1462986-1463639	1937	2095	64236309	79326575	1	B Cells	49	49	0.875826	2.6945e-05	0.0128639	SMG6	-0.560304	17
	chr17-1462986-1463639	1937	2095	64236309	79326575	1	B Cells	49	49	0.875826	2.6945e-05	0.0128639	SLC43A2	0.42983	16
	chr6-155388981-155389498	182	316	48993466	56850100	1	Monoctye DC	49	49	1.49631	1.23876e-05	0.0128752	NA	NA	NA
	chr14-65637625-65638201	89	187	64238157	79328483	1	B Cells	49	49	1.70143	2.71705e-05	0.0129075	NA	NA	NA
	chr2-98637419-98638105	289	487	64237957	79328183	1	B Cells	49	49	1.36457	2.72952e-05	0.0129075	ZAP70	0.827814	16
	chr2-98637419-98638105	289	487	64237957	79328183	1	B Cells	49	49	1.36457	2.72952e-05	0.0129075	MGAT4A	0.631844	15
	chr2-223835950-223836366	1476	1782	48721801	50110630	3	B Cells	46	46	1.17385	5.17464e-06	0.0129471	AP1S3	0.947915	15
	chr6-32586002-32586587	239	359	48723038	50112053	3	B Cells	46	46	1.46045	5.32007e-06	0.0129471	NA	NA	NA
	chr6-32679357-32680348	193	301	48723084	50112111	3	B Cells	46	46	1.51635	5.2011e-06	0.0129471	NA	NA	NA
	chr4-15001276-15005157	9739	10584	81737586	83715979	3	Monoctye DC	46	46	1.06107	2.47952e-05	0.0129531	CPEB2	-0.525718	16
	chr5-172361402-172362008	2972	2722	81744353	83723841	3	Monoctye DC	46	46	0.894231	2.49442e-05	0.012963	UBTD2	0.840464	13
	chr5-172361402-172362008	2972	2722	81744353	83723841	3	Monoctye DC	46	46	0.894231	2.49442e-05	0.012963	STK10	0.798338	13
	chr5-172361402-172362008	2972	2722	81744353	83723841	3	Monoctye DC	46	46	0.894231	2.49442e-05	0.012963	NPM1	-0.784001	13
	chr5-172361402-172362008	2972	2722	81744353	83723841	3	Monoctye DC	46	46	0.894231	2.49442e-05	0.012963	SH3PXD2B	0.775202	10
	chr5-172361402-172362008	2972	2722	81744353	83723841	3	Monoctye DC	46	46	0.894231	2.49442e-05	0.012963	ERGIC1	0.729373	13
	chr5-172361402-172362008	2972	2722	81744353	83723841	3	Monoctye DC	46	46	0.894231	2.49442e-05	0.012963	CREBRF	-0.522361	13
	chr1-116990487-116991160	1633	2186	48992015	56848230	1	Monoctye DC	49	49	1.15364	1.26117e-05	0.012973	CD58	0.595895	12
	chr1-116990487-116991160	1633	2186	48992015	56848230	1	Monoctye DC	49	49	1.15364	1.26117e-05	0.012973	CD2	-0.479778	11
	chr14-85933758-85935108	3053	2774	71101258	71900749	2	Monoctye DC	45	44	0.898515	4.59866e-05	0.0129986	NA	NA	NA
	chr2-135112086-135112816	180	121	24382717	26592023	2	CD8 T Cells	44	45	0.616375	3.88258e-05	0.013	NA	NA	NA
	chr2-144510378-144510834	537	450	24382360	26591694	2	CD8 T Cells	44	45	0.76837	3.86852e-05	0.013	GTDC1	0.633011	16
	chr2-230973861-230974939	825	730	24382072	26591414	2	CD8 T Cells	44	45	0.811336	3.87571e-05	0.013	B3GNT7	0.675106	16
	chr2-230973861-230974939	825	730	24382072	26591414	2	CD8 T Cells	44	45	0.811336	3.87571e-05	0.013	PTMA	0.458351	17
[truncated: 5,273 more rows]
