# Supplementary material for: Evolving epigenomics of immune cells at single-nucleus resolution in children en route to type 1 diabetes
Source: Nat Commun. 2026 Feb 25;17:3168. doi: 10.1038/s41467-026-69923-x (PMC13046956; doi:10.1038/s41467-026-69923-x)
Supplement: Supplementary file 11 — Supplementary Data 7 [file 41467_2026_69923_MOESM11_ESM.xlsx]

## Sheet: Sheet1
GADA vs Control Fisher's exact test (two-sided) p-values for scRNA genes
num_reads1 = # of reads for the gene, for GADA cells for CellType at timepoint	GADAControl_scRNA
num_reads2 = # of reads for the gene, for the matched control cells for CellType at timepoint	gene	num_reads1	num_reads2	rest_reads1	rest_reads2	timepoint	CellType	indiv_group1	indiv_group2	FC	p_val	fdr_p_val	gene_chr	gene_start	gene_end	strand
rest_reads1 = # of reads for all other genes, for GADA cells for CellType at timepoint	IGLC1	1395	5838	6244366	8855270	timepoint_1	B Cells	11	11	2.94976	0	0	chr22	22895375	22895834	+
rest_reads2 = # of reads for all other genes, for the matched control cells for CellType at timepoint	MT-CO2	125738	134500	16372432	15004906	timepoint_1	CD4 T Cells	11	11	1.16569	0	0	chrM	7586	8269	+
timepoint, CellType = timepoint and CellType tested	MT-CO3	163992	178907	16334178	14960499	timepoint_1	CD4 T Cells	11	11	1.18886	0	0	chrM	9207	9990	+
indiv_group1 = # of distinct individuals (by genotype) detected among the GADA cells	FTH1	48872	74367	13205846	15381099	timepoint_2	CD4 T Cells	9	9	1.30499	0	0	chr11	61959718	61967634	-
indiv_group2 = # of distinct individuals (by genotype) detected among the matched controls	IFI6	8096	2633	6516830	7110364	timepoint_1	Monoctye DC	11	11	0.298334	0	0	chr1	27666064	27672198	-
FC = (num_reads1/rest_reads1)/(num_reads2/rest_reads2)	JUN	10319	4972	6514607	7108025	timepoint_1	Monoctye DC	11	11	0.441994	0	0	chr1	58780791	58784047	-
P_val = fisher test p value	G0S2	30856	23612	6494070	7089385	timepoint_1	Monoctye DC	11	11	0.701966	0	0	chr1	209675412	209676390	+
fdr_p_val = fdr adjusted p value (using all the genes for this Celltype and timepoint)	IL1B	13626	6950	6511300	7106047	timepoint_1	Monoctye DC	11	11	0.467885	0	0	chr2	112829751	112836816	-
gene_chr, gene_start, gene_end, strand = gene information from gencode v32	CXCL8	54428	31848	6470498	7081149	timepoint_1	Monoctye DC	11	11	0.536763	0	0	chr4	73740541	73743716	+
	IER3	11347	6780	6513579	7106217	timepoint_1	Monoctye DC	11	11	0.548115	0	0	chr6	30743199	30744548	-
	SOD2	12131	7262	6512795	7105735	timepoint_1	Monoctye DC	11	11	0.549139	0	0	chr6	159669069	159745186	-
	SOD2	12131	7262	6512795	7105735	timepoint_1	Monoctye DC	11	11	0.549139	0	0	chr6	159679119	159762529	-
	LY6E	6828	2598	6518098	7110399	timepoint_1	Monoctye DC	11	11	0.349035	0	0	chr8	143017982	143023832	+
	VIM	31694	46555	6493232	7066442	timepoint_1	Monoctye DC	11	11	1.34745	0	0	chr10	17228241	17237593	+
	SRGN	32311	25001	6492615	7087996	timepoint_1	Monoctye DC	11	11	0.70979	0	0	chr10	69088103	69104805	+
	IFITM3	13583	3527	6511343	7109470	timepoint_1	Monoctye DC	11	11	0.238195	0	0	chr11	319676	327537	-
	NFKBIA	20383	13697	6504543	7099300	timepoint_1	Monoctye DC	11	11	0.616425	0	0	chr14	35401511	35404749	-
	B2M	60860	44728	6464066	7068269	timepoint_1	Monoctye DC	11	11	0.674172	0	0	chr15	44711487	44718877	+
	CCL2	5435	1971	6519491	7111026	timepoint_1	Monoctye DC	11	11	0.332667	0	0	chr17	34255218	34257203	+
	CCL3	15730	5881	6509196	7107116	timepoint_1	Monoctye DC	11	11	0.342962	0	0	chr17	36088256	36090169	-
	CCL4	4680	1508	6520246	7111489	timepoint_1	Monoctye DC	11	11	0.295582	0	0	chr17	36103827	36105621	+
	CCL3L1	4978	1988	6519948	7111009	timepoint_1	Monoctye DC	11	11	0.36634	0	0	chr17	36194869	36196758	-
	FTL	150709	120798	6374217	6992199	timepoint_1	Monoctye DC	11	11	0.735264	0	0	chr19	48965309	48966879	+
	APOBEC3A	9918	2786	6515008	7110211	timepoint_1	Monoctye DC	11	11	0.25768	0	0	chr22	38952741	38992778	+
	TMSB4X	46685	36594	6478241	7076403	timepoint_1	Monoctye DC	11	11	0.719044	0	0	chrX	12975110	12977227	+
	SAT1	29620	22661	6495306	7090336	timepoint_1	Monoctye DC	11	11	0.701806	0	0	chrX	23783173	23786226	+
	MT-CO2	49966	69386	6474960	7043611	timepoint_1	Monoctye DC	11	11	1.27386	0	0	chrM	7586	8269	+
	MT-CO3	61668	83320	6463258	7029677	timepoint_1	Monoctye DC	11	11	1.2394	0	0	chrM	9207	9990	+
	S100A9	120690	36439	11805649	6753810	timepoint_2	Monoctye DC	10	9	0.530294	0	0	chr1	153357854	153361023	+
	S100A8	42836	10187	11883503	6780062	timepoint_2	Monoctye DC	10	9	0.417695	0	0	chr1	153390032	153391073	-
	G0S2	56598	20541	11869741	6769708	timepoint_2	Monoctye DC	10	9	0.637444	0	0	chr1	209675412	209676390	+
	LYZ	112139	45873	11814200	6744376	timepoint_2	Monoctye DC	10	9	0.718492	0	0	chr12	69348341	69354234	+
	MALAT1	388812	307480	8007709	7030135	timepoint_3	Monoctye DC	11	11	0.904944	0	0	chr11	65497688	65506516	+
	THBS1	11022	4887	8385499	7332728	timepoint_3	Monoctye DC	11	11	0.507372	0	0	chr15	39581079	39599466	+
	MT-ND3	30265	43732	6494661	7069265	timepoint_1	Monoctye DC	11	11	1.32551	8.74891e-317	7.6491e-314	chrM	10059	10404	+
	EEF1A1	39901	55397	6485025	7057600	timepoint_1	Monoctye DC	11	11	1.27358	3.4348e-302	2.88289e-299	chr6	73515750	73523797	-
	HLA-DRB5	3152	1008	6521774	7111989	timepoint_1	Monoctye DC	11	11	0.293358	4.16035e-296	3.35757e-293	chr6	32517353	32530287	-
	PLIN2	4942	2227	6519984	7110770	timepoint_1	Monoctye DC	11	11	0.413371	3.43736e-285	2.67134e-282	chr9	19108375	19149290	-
	FTH1	79316	60224	16418854	15079182	timepoint_1	CD4 T Cells	11	11	0.827439	3.70147e-272	2.58893e-268	chr11	61959718	61967634	-
	MT-CYB	21831	32173	6503095	7080824	timepoint_1	Monoctye DC	11	11	1.35189	4.01943e-264	3.01214e-261	chrM	14747	15887	+
	CXCL2	7770	4537	6517156	7108460	timepoint_1	Monoctye DC	11	11	0.535637	1.26507e-254	9.15347e-252	chr4	74097040	74099196	-
	MT-ATP6	43267	58404	6481659	7054593	timepoint_1	Monoctye DC	11	11	1.23825	7.7604e-253	5.42788e-250	chrM	8527	9207	+
	MT-CYB	87727	94220	16410443	15045186	timepoint_1	CD4 T Cells	11	11	1.17041	3.27957e-248	1.72038e-244	chrM	14747	15887	+
	DUSP1	19633	14905	6505293	7098092	timepoint_1	Monoctye DC	11	11	0.696415	1.72269e-246	1.16604e-243	chr5	172768096	172771195	-
	GLUL	6678	3729	6518248	7109268	timepoint_1	Monoctye DC	11	11	0.512235	6.86086e-246	4.49879e-243	chr1	182381704	182392206	-
	MT-ATP6	120890	123177	13133828	15332289	timepoint_2	CD4 T Cells	9	9	0.873831	4.25618e-245	4.46537e-241	chrM	8527	9207	+
	MT-CO3	160902	167144	13093816	15288322	timepoint_2	CD4 T Cells	9	9	0.890877	1.81762e-242	1.27131e-238	chrM	9207	9990	+
	ISG15	3998	1769	6520928	7111228	timepoint_1	Monoctye DC	11	11	0.40589	2.00055e-238	1.27204e-235	chr1	1001138	1014540	+
	CD14	4605	2242	6520321	7110755	timepoint_1	Monoctye DC	11	11	0.446611	4.19343e-230	2.58796e-227	chr5	140631728	140633701	-
	IFITM3	5313	1166	11921026	6789083	timepoint_2	Monoctye DC	10	9	0.385461	2.55322e-229	1.07148e-225	chr11	319676	327537	-
	ACTB	28492	23530	6496434	7089467	timepoint_1	Monoctye DC	11	11	0.757569	4.88879e-220	2.9309e-217	chr7	5527148	5563784	-
	EREG	11713	8129	6513213	7104868	timepoint_1	Monoctye DC	11	11	0.636637	3.88513e-219	2.26449e-216	chr4	74365145	74388749	+
	MT-ND3	88382	93914	16409788	15045492	timepoint_1	CD4 T Cells	11	11	1.15796	2.4589e-216	1.0319e-212	chrM	10059	10404	+
	CCL4L2	2070	607	6522856	7112390	timepoint_1	Monoctye DC	11	11	0.268993	4.19465e-214	2.37882e-211	chr17	36210924	36212878	+
	APOBEC3A	5459	1271	11920880	6788978	timepoint_2	Monoctye DC	10	9	0.408935	4.70843e-214	1.64662e-210	chr22	38952741	38992778	+
	CTSD	6372	3709	6518554	7109288	timepoint_1	Monoctye DC	11	11	0.533954	6.44718e-211	3.56003e-208	chr11	1752755	1764573	-
	B2M	85101	40273	11841238	6749976	timepoint_2	Monoctye DC	10	9	0.831191	6.9588e-211	2.08595e-207	chr15	44711487	44718877	+
	IFI6	4837	1063	11921502	6789186	timepoint_2	Monoctye DC	10	9	0.385992	1.66619e-208	4.3702e-205	chr1	27666064	27672198	-
	FCN1	13363	9744	6511563	7103253	timepoint_1	Monoctye DC	11	11	0.668892	2.24104e-203	1.20574e-200	chr9	134903232	134917912	-
	MT-CO1	60911	78021	6464015	7034976	timepoint_1	Monoctye DC	11	11	1.175	1.6075e-198	8.43254e-196	chrM	5904	7445	+
	MT-ND4	24982	34821	6499944	7078176	timepoint_1	Monoctye DC	11	11	1.27861	5.32926e-196	2.72741e-193	chrM	10760	12137	+
	RPL13	27189	37531	6497737	7075466	timepoint_1	Monoctye DC	11	11	1.26625	6.2856e-196	3.14026e-193	chr16	89560657	89566828	+
	RPL10	30292	41311	6494634	7071686	timepoint_1	Monoctye DC	11	11	1.25101	1.91586e-195	9.34895e-193	chrX	154389955	154409168	+
	IGHM	9241	18878	6236520	8842230	timepoint_1	B Cells	11	11	1.43991	2.14369e-188	2.24905e-184	chr14	105851705	105856218	-
	RPS3A	15617	22950	6509309	7090047	timepoint_1	Monoctye DC	11	11	1.34806	1.3929e-185	6.64256e-183	chr4	151099624	151104642	+
	IFI30	11428	8220	6513498	7104777	timepoint_1	Monoctye DC	11	11	0.659819	7.82994e-185	3.65101e-182	chr19	18173162	18178117	+
	C15orf48	6281	3815	6518645	7109182	timepoint_1	Monoctye DC	11	11	0.557171	8.40361e-185	3.83333e-182	chr15	45430529	45448761	+
	MT-CO1	63980	63471	13190738	15391995	timepoint_2	CD4 T Cells	9	9	0.850784	1.36036e-183	7.1361e-180	chrM	5904	7445	+
	CXCL8	41881	29444	8354640	7308171	timepoint_3	Monoctye DC	11	11	0.804497	1.159e-182	8.10643e-179	chr4	73740541	73743716	+
	IGHA1	4408	1625	5874090	4796098	timepoint_3	B Cells	11	11	0.451693	1.38134e-182	2.89847e-178	chr14	105703995	105708665	-
	MT-ND4	50914	49542	13203804	15405924	timepoint_2	CD4 T Cells	9	9	0.834497	2.79894e-181	1.1746e-177	chrM	10760	12137	+
	HLA-DQB1	4042	9589	6241719	8851519	timepoint_1	B Cells	11	11	1.67215	8.20254e-176	5.73713e-172	chr6	32659467	32668383	-
	RPLP1	33677	44849	6491249	7068148	timepoint_1	Monoctye DC	11	11	1.22164	6.01554e-172	2.68562e-169	chr15	69452814	69456205	+
	KLF6	15890	12445	6509036	7100552	timepoint_1	Monoctye DC	11	11	0.718446	9.5997e-170	4.19647e-167	chr10	3775996	3785281	-
	MT-ATP6	123867	126832	16374303	15012574	timepoint_1	CD4 T Cells	11	11	1.11584	5.05695e-167	1.7685e-163	chrM	8527	9207	+
	RPS23	16287	23437	6508639	7089560	timepoint_1	Monoctye DC	11	11	1.32003	9.66758e-166	4.13989e-163	chr5	82273320	82278396	-
	IGHG2	50	844	5741410	6560132	timepoint_2	B Cells	9	9	14.7716	3.9285e-165	8.24318e-161	chr14	105639559	105644790	-
	IGLC2	7056	14726	6238705	8846382	timepoint_1	B Cells	11	11	1.47104	4.89465e-163	2.56761e-159	chr22	22900976	22901437	+
	HSP90AA1	5961	3725	6518965	7109272	timepoint_1	Monoctye DC	11	11	0.573232	2.90686e-161	1.21989e-158	chr14	102080738	102139699	-
	HLA-B	23976	20212	6500950	7092785	timepoint_1	Monoctye DC	11	11	0.773313	8.18228e-161	3.36645e-158	chr6	31269491	31357188	-
	PABPC1	23994	16797	16474176	15122609	timepoint_1	CD4 T Cells	11	11	0.76288	1.21749e-161	3.64952e-158	chr8	100685816	100722809	-
	IFIT3	570	1500	16533636	12598459	timepoint_3	CD4 T Cells	11	11	3.45327	2.73801e-159	5.74517e-155	chr10	89327997	89340971	+
	HBB	688	25	16497482	15139381	timepoint_1	CD4 T Cells	11	11	0.0395985	3.18247e-157	8.34722e-154	chr11	5225464	5229395	-
	FTH1	53611	48323	16480595	12551636	timepoint_3	CD4 T Cells	11	11	1.18281	9.99941e-158	1.04909e-153	chr11	61959718	61967634	-
	RPL3	9702	14912	6515224	7098085	timepoint_1	Monoctye DC	11	11	1.40993	4.51439e-156	1.82164e-153	chr22	39312882	39320389	-
	CST3	16233	12961	6508693	7100036	timepoint_1	Monoctye DC	11	11	0.732424	1.94778e-155	7.71136e-153	chr20	23626706	23638473	-
	HLA-DQB1	4139	5782	5874359	4791941	timepoint_3	B Cells	11	11	1.71165	2.17707e-156	2.28408e-152	chr6	32659467	32668383	-
	SERPINB2	1250	1859	11925089	6788390	timepoint_2	Monoctye DC	10	9	2.61211	1.10633e-155	2.57935e-152	chr18	63871692	63903888	+
	IFITM1	1299	330	6523627	7112667	timepoint_1	Monoctye DC	11	11	0.233039	1.05895e-154	4.11482e-152	chr11	313506	315272	+
	FTH1	32685	33641	7670178	6422419	timepoint_3	CD8 T Cells	11	10	1.22802	1.00936e-154	2.11794e-150	chr11	61959718	61967634	-
	RPS2	21890	30024	6503036	7082973	timepoint_1	Monoctye DC	11	11	1.25819	3.09071e-149	1.17913e-146	chr16	1962058	1964841	-
	RPS24	22340	30537	6502586	7082460	timepoint_1	Monoctye DC	11	11	1.25391	1.37622e-147	5.15665e-145	chr10	78033760	78056813	+
	GNLY	20917	19486	2586187	3123952	timepoint_3	NK Cells	11	11	0.772639	4.87125e-149	1.02213e-144	chr2	85685175	85698854	+
	S100A12	9442	3238	11916897	6787011	timepoint_2	Monoctye DC	10	9	0.60233	2.53299e-147	5.31497e-144	chr1	153373711	153375621	-
	RPL26	19895	27503	6505031	7085494	timepoint_1	Monoctye DC	11	11	1.26812	1.28689e-145	4.73733e-143	chr17	8377516	8383213	-
	TMSB10	44149	20285	11882190	6769964	timepoint_2	Monoctye DC	10	9	0.807004	6.21938e-145	1.18637e-141	chr2	84905656	84906671	+
	MT-CO2	120583	126923	13134135	15328543	timepoint_2	CD4 T Cells	9	9	0.902698	5.85467e-144	2.04748e-140	chrM	7586	8269	+
	FCER1G	7197	4949	6517729	7108048	timepoint_1	Monoctye DC	11	11	0.630796	3.43087e-140	1.24121e-137	chr1	161215234	161220699	+
	CCL4L2	3814	1621	8392707	7335994	timepoint_3	Monoctye DC	11	11	0.486348	4.76643e-141	2.50035e-137	chr17	36210924	36212878	+
	ENO1	4540	2730	6520386	7110267	timepoint_1	Monoctye DC	11	11	0.551607	5.6214e-138	1.99922e-135	chr1	8861000	8879190	-
	RPL5	6788	10820	6518138	7102177	timepoint_1	Monoctye DC	11	11	1.46221	3.54605e-136	1.24011e-133	chr1	92832013	92841924	+
	RGCC	2396	4115	16495774	15135291	timepoint_1	CD4 T Cells	11	11	1.87159	1.43184e-136	3.33826e-133	chr13	41457550	41470871	+
	IGKC	19012	27425	5722448	6533551	timepoint_2	B Cells	9	9	1.26233	1.30881e-136	1.37314e-132	chr2	88857161	88857683	-
	TPT1	39670	50946	6485256	7062051	timepoint_1	Monoctye DC	11	11	1.17807	6.91294e-134	2.37794e-131	chr13	45333471	45341370	-
	LMNA	4091	7164	6520835	7105833	timepoint_1	Monoctye DC	11	11	1.60638	9.12648e-134	3.08872e-131	chr1	156082573	156140089	+
	MT-ND1	64261	65345	13190457	15390121	timepoint_2	CD4 T Cells	9	9	0.872074	1.80485e-134	5.41015e-131	chrM	3307	4262	+
	AREG	4701	4478	11921638	6785771	timepoint_2	Monoctye DC	10	9	1.67307	3.06187e-132	5.35393e-129	chr4	74445136	74455005	+
	HBB	397	2	2606707	3143436	timepoint_3	NK Cells	11	11	0.00417824	9.55897e-133	1.00288e-128	chr11	5225464	5229395	-
	SERPINB2	2161	700	8394360	7336915	timepoint_3	Monoctye DC	11	11	0.37067	4.134e-132	1.73487e-128	chr18	63871692	63903888	+
	TYMP	5629	3697	6519297	7109300	timepoint_1	Monoctye DC	11	11	0.602478	9.78375e-130	3.25861e-127	chr22	50525752	50530032	-
	CXCL10	572	1526	8395949	7336089	timepoint_3	Monoctye DC	11	11	3.05283	8.33926e-130	2.91638e-126	chr4	76021118	76023497	-
	HLA-DRB5	2407	844	8394114	7336771	timepoint_3	Monoctye DC	11	11	0.401246	1.12758e-129	3.38002e-126	chr6	32517353	32530287	-
	RPS14	18694	25652	6506232	7087345	timepoint_1	Monoctye DC	11	11	1.25876	3.40596e-128	1.11668e-125	chr5	150442635	150449739	-
	RPL6	10703	15657	6514223	7097340	timepoint_1	Monoctye DC	11	11	1.34192	1.31739e-123	4.25275e-121	chr12	112405190	112418838	-
	LYZ	68645	52316	8327876	7285299	timepoint_3	Monoctye DC	11	11	0.872108	1.72003e-124	4.51142e-121	chr12	69348341	69354234	+
	NEAT1	49778	50484	8346743	7287131	timepoint_3	Monoctye DC	11	11	1.16054	1.51892e-123	3.54129e-120	chr11	65422774	65445540	+
	RPL15	13328	18919	6511598	7094078	timepoint_1	Monoctye DC	11	11	1.30214	2.79035e-122	8.8712e-120	chr3	23916545	23924374	+
	ZFP36L2	9248	11739	16488922	15127667	timepoint_1	CD4 T Cells	11	11	1.38328	1.69434e-121	3.55522e-118	chr2	43222402	43226606	-
	HLA-DQA2	2111	963	6522815	7112034	timepoint_1	Monoctye DC	11	11	0.418467	3.06125e-120	9.5872e-118	chr6	32741391	32747198	+
	RPS26	15715	26753	6547189	8826928	timepoint_2	CD8 T Cells	9	9	1.26192	6.01904e-121	1.26297e-116	chr12	56041351	56044697	+
	RPS4X	11198	16192	6513728	7096805	timepoint_1	Monoctye DC	11	11	1.32643	1.04936e-118	3.23803e-116	chrX	72255679	72277248	-
	SNHG5	4343	4105	11921996	6786144	timepoint_2	Monoctye DC	10	9	1.66014	3.43109e-118	5.53804e-115	chr6	85650491	85678932	-
	RPS6	12824	18192	6512102	7094805	timepoint_1	Monoctye DC	11	11	1.30131	3.85839e-117	1.17334e-114	chr9	19375715	19380236	-
	LY6E	4277	1200	11922062	6789049	timepoint_2	Monoctye DC	10	9	0.492792	5.59482e-117	8.38544e-114	chr8	143017982	143023832	+
	IFITM2	3503	2048	6521423	7110949	timepoint_1	Monoctye DC	11	11	0.536306	2.04362e-115	6.1259e-113	chr11	307631	315272	+
	RPL7A	10703	15510	6514223	7097487	timepoint_1	Monoctye DC	11	11	1.32932	2.07333e-115	6.12742e-113	chr9	133348218	133351426	+
	DDX21	6591	3828	16491579	15135578	timepoint_1	CD4 T Cells	11	11	0.632918	7.69886e-116	1.46859e-112	chr10	68956170	68985068	+
	RPL13A	15786	21782	6509140	7091215	timepoint_1	Monoctye DC	11	11	1.26575	5.47323e-114	1.59507e-111	chr19	49487554	49492308	+
	SNHG5	7846	12647	13246872	15442819	timepoint_2	CD4 T Cells	9	9	1.38238	7.77206e-115	2.03851e-111	chr6	85650491	85678932	-
	AC020656.1	4766	6415	8391755	7331200	timepoint_3	Monoctye DC	11	11	1.54024	1.77956e-114	3.73404e-111	chr12	69353493	69354225	-
	TNFAIP3	3925	2405	6521001	7110592	timepoint_1	Monoctye DC	11	11	0.56208	3.10559e-113	8.92665e-111	chr6	137867214	137883312	+
	MT-ATP6	72179	86870	6490725	8766811	timepoint_2	CD8 T Cells	9	9	0.892136	2.08118e-114	2.18347e-110	chrM	8527	9207	+
	RPS18	20075	26973	6504851	7086024	timepoint_1	Monoctye DC	11	11	1.23253	1.07551e-112	3.04965e-110	chr6	33272075	33276511	+
	RPS27A	14840	20586	6510086	7092411	timepoint_1	Monoctye DC	11	11	1.27251	2.4024e-112	6.72128e-110	chr2	55231903	55235853	+
	CCL3L1	6814	3798	8389707	7333817	timepoint_3	Monoctye DC	11	11	0.637819	4.11566e-113	7.8508e-110	chr17	36194869	36196758	-
	MT-CO3	81203	83115	5660257	6477861	timepoint_2	B Cells	9	9	0.895697	9.18718e-112	6.42582e-108	chrM	9207	9990	+
	RPL17	13979	19469	6510947	7093528	timepoint_1	Monoctye DC	11	11	1.27759	1.35547e-109	3.74233e-107	chr18	49488453	49492523	-
	MT-CYB	84772	88825	13169946	15366641	timepoint_2	CD4 T Cells	9	9	0.89861	2.4949e-110	5.81672e-107	chrM	14747	15887	+
	RPL32	20008	26808	6504918	7086189	timepoint_1	Monoctye DC	11	11	1.22909	2.95774e-109	8.06004e-107	chr3	12834485	12841582	-
	IFIT2	895	223	6524031	7112774	timepoint_1	Monoctye DC	11	11	0.228562	6.62815e-109	1.78306e-106	chr10	89283694	89309271	+
	RPS26	18461	19454	7684402	6436606	timepoint_3	CD8 T Cells	11	10	1.2573	2.88322e-110	3.02493e-106	chr12	56041351	56044697	+
	RPL21	15912	21818	6509014	7091179	timepoint_1	Monoctye DC	11	11	1.2578	1.30277e-108	3.46026e-106	chr13	27251309	27256691	+
	HLA-DQA2	2153	783	8394368	7336832	timepoint_3	Monoctye DC	11	11	0.416162	3.3998e-109	5.94484e-106	chr6	32741391	32747198	+
	MARCKS	7223	5301	6517703	7107696	timepoint_1	Monoctye DC	11	11	0.67323	1.23839e-107	3.24815e-105	chr6	113857345	113863475	+
	HLA-DRB5	2186	1486	6243575	8859622	timepoint_1	B Cells	11	11	0.479144	9.28313e-109	3.89576e-105	chr6	32517353	32530287	-
	MNDA	1516	606	6523410	7112391	timepoint_1	Monoctye DC	11	11	0.366688	1.53883e-107	3.98632e-105	chr1	158831351	158849506	+
	MT-CO2	59998	95353	6185763	8765755	timepoint_1	B Cells	11	11	1.1202	4.30977e-107	1.5072e-103	chrM	7586	8269	+
	RPS13	14251	19724	6510675	7093273	timepoint_1	Monoctye DC	11	11	1.26962	7.78743e-106	1.99273e-103	chr11	17074388	17077715	-
	CXCL3	3041	3048	11923298	6787201	timepoint_2	Monoctye DC	10	9	1.76043	1.69077e-106	2.36516e-103	chr4	74036589	74038807	-
	HLA-A	16588	14092	6508338	7098905	timepoint_1	Monoctye DC	11	11	0.779294	1.05511e-105	2.66739e-103	chr6	29941260	29945884	+
	MT-ND3	56887	54287	7645976	6401773	timepoint_3	CD8 T Cells	11	10	1.13859	2.11173e-104	1.47702e-100	chrM	10059	10404	+
	FTL	117291	112107	8279230	7225508	timepoint_3	Monoctye DC	11	11	1.09374	1.86075e-103	3.00339e-100	chr19	48965309	48966879	+
	VIM	61346	40132	11864993	6750117	timepoint_2	Monoctye DC	10	9	1.14902	2.57884e-103	3.38198e-100	chr10	17228241	17237593	+
	JUN	6155	10457	2600949	3132981	timepoint_3	NK Cells	11	11	1.40907	6.93848e-104	4.85301e-100	chr1	58780791	58784047	-
	VCAN	4174	2696	6520752	7110301	timepoint_1	Monoctye DC	11	11	0.592503	3.36607e-102	8.40837e-100	chr5	83471618	83582303	+
	MT2A	1556	2665	8394965	7334950	timepoint_3	Monoctye DC	11	11	1.95989	9.73232e-103	1.45867e-99	chr16	56608584	56609497	+
	THBS1	9810	7758	11916529	6782491	timepoint_2	Monoctye DC	10	9	1.389	4.15212e-102	5.12494e-99	chr15	39581079	39599466	+
	FOS	51152	24719	11875187	6765530	timepoint_2	Monoctye DC	10	9	0.848769	1.31738e-101	1.5357e-98	chr14	75278826	75282230	+
	MT-ND4	32140	36799	6530764	8816882	timepoint_2	CD8 T Cells	9	9	0.848716	2.32628e-102	1.62708e-98	chrM	10760	12137	+
	THBS1	8147	6215	6516779	7106782	timepoint_1	Monoctye DC	11	11	0.699788	8.21026e-101	2.02678e-98	chr15	39581079	39599466	+
	RGCC	6087	9388	6518839	7103609	timepoint_1	Monoctye DC	11	11	1.41479	1.00798e-100	2.45935e-98	chr13	41457550	41470871	+
	RPS12	22496	29567	6502430	7083430	timepoint_1	Monoctye DC	11	11	1.20566	3.1344e-100	7.55967e-98	chr6	132814569	132817564	+
	NFKBIZ	3139	1860	6521787	7111137	timepoint_1	Monoctye DC	11	11	0.543556	5.26613e-100	1.25567e-97	chr3	101827991	101861022	+
	EREG	14029	9241	8382492	7328374	timepoint_3	Monoctye DC	11	11	0.753766	1.55887e-100	2.18065e-97	chr4	74365145	74388749	+
	RPS8	13263	18377	6511663	7094620	timepoint_1	Monoctye DC	11	11	1.27103	1.323e-99	3.11915e-97	chr1	44775251	44778779	+
	ISG15	2556	599	11923783	6789650	timepoint_2	Monoctye DC	10	9	0.411611	4.94692e-100	5.46322e-97	chr1	1001138	1014540	+
	PLEKHO1	2270	1187	6522656	7111810	timepoint_1	Monoctye DC	11	11	0.479676	1.0874e-98	2.53522e-96	chr1	150149183	150164720	+
	RSAD2	204	710	16534002	12599249	timepoint_3	CD4 T Cells	11	11	4.56712	9.64852e-100	6.7485e-96	chr2	6865806	6898239	+
	S100A6	43611	20835	11882728	6769414	timepoint_2	Monoctye DC	10	9	0.83911	1.58204e-98	1.6598e-95	chr1	153534599	153536244	-
	MALAT1	264103	303973	6260823	6809024	timepoint_1	Monoctye DC	11	11	1.05581	1.11075e-96	2.56119e-94	chr11	65497688	65506516	+
	AIF1	13335	5477	11913004	6784772	timepoint_2	Monoctye DC	10	9	0.721392	5.49946e-96	5.495e-93	chr6	31615217	31617021	+
	IFIT3	188	708	5878310	4797015	timepoint_3	B Cells	11	11	4.61431	8.6816e-97	6.0722e-93	chr10	89327997	89340971	+
	RPL19	15522	21021	6509404	7091976	timepoint_1	Monoctye DC	11	11	1.24231	1.82595e-94	4.16456e-92	chr17	39200283	39204732	+
	RPL34	19885	26285	6505041	7086712	timepoint_1	Monoctye DC	11	11	1.21257	1.94395e-94	4.386e-92	chr4	108620566	108630412	+
	IGKC	23064	15188	5855434	4782535	timepoint_3	B Cells	11	11	0.806858	3.3765e-95	1.77123e-91	chr2	88857161	88857683	-
	DUSP2	2919	1734	6522007	7111263	timepoint_1	Monoctye DC	11	11	0.544927	2.00117e-92	4.46709e-90	chr2	96143169	96145440	-
	ACTB	41877	20040	11884462	6770209	timepoint_2	Monoctye DC	10	9	0.840511	5.6452e-93	5.38424e-90	chr7	5527148	5563784	-
	RPL41	27853	35685	6497073	7077312	timepoint_1	Monoctye DC	11	11	1.17527	1.24415e-91	2.74801e-89	chr12	56116590	56117967	+
	RPS4Y1	8296	6947	13246422	15448519	timepoint_2	CD4 T Cells	9	9	0.718153	1.3744e-92	2.88391e-89	chrY	2841602	2932000	+
	RPS15A	14835	20099	6510091	7092898	timepoint_1	Monoctye DC	11	11	1.24282	1.0374e-90	2.26746e-88	chr16	18781295	18790383	-
	MT-ATP6	67585	69224	5673875	6491752	timepoint_2	B Cells	9	9	0.896314	5.06512e-92	2.65704e-88	chrM	8527	9207	+
	MT-ND4	31163	30236	5710297	6530740	timepoint_2	B Cells	9	9	0.849061	8.97474e-92	3.76634e-88	chrM	10760	12137	+
	IGLC3	4711	3427	5736749	6557549	timepoint_2	B Cells	9	9	0.636583	2.02064e-91	7.06652e-88	chr22	22906342	22906803	+
	MALAT1	348691	270642	5529807	4527081	timepoint_3	B Cells	11	11	0.951011	6.5522e-91	2.7497e-87	chr11	65497688	65506516	+
	S100A4	38262	18213	11888077	6772036	timepoint_2	Monoctye DC	10	9	0.836056	4.9682e-90	4.53251e-87	chr1	153543613	153550136	-
	CREM	2056	4074	13252662	15451392	timepoint_2	CD4 T Cells	9	9	1.69936	1.34052e-89	2.5571e-86	chr10	35126791	35212958	+
	RACK1	7710	11250	6517216	7101747	timepoint_1	Monoctye DC	11	11	1.33851	6.29616e-88	1.36198e-85	chr5	181236897	181248096	-
	JCHAIN	883	2168	5740577	6558808	timepoint_2	B Cells	9	9	2.14858	5.34798e-89	1.60309e-85	chr4	70655541	70681817	-
	JUNB	22994	25296	16475176	15114110	timepoint_1	CD4 T Cells	11	11	1.19885	2.09106e-88	3.6564e-85	chr19	12791486	12793315	+
	RPS4Y1	6473	8254	16491697	15131152	timepoint_1	CD4 T Cells	11	11	1.38959	3.91325e-88	6.31629e-85	chrY	2841602	2932000	+
	HLA-DRB5	2075	758	5876423	4796965	timepoint_3	B Cells	11	11	0.447592	1.94087e-88	6.78756e-85	chr6	32517353	32530287	-
	MT2A	1060	2570	2606044	3140868	timepoint_3	NK Cells	11	11	2.01085	3.26808e-88	1.71435e-84	chr16	56608584	56609497	+
	SARAF	25774	19612	16472396	15119794	timepoint_1	CD4 T Cells	11	11	0.829215	1.19717e-87	1.7943e-84	chr8	30063003	30083208	-
	LDHA	2739	1632	6522187	7111365	timepoint_1	Monoctye DC	11	11	0.546577	4.37504e-86	9.36749e-84	chr11	18394560	18408425	+
	PTMA	33928	23449	5844570	4774274	timepoint_3	B Cells	11	11	0.846832	1.5912e-86	4.76972e-83	chr2	231706895	231713541	+
	MT-CO3	75755	117702	6170006	8743406	timepoint_1	B Cells	11	11	1.09514	2.33496e-86	6.9992e-83	chrM	9207	9990	+
	MT-CO1	38882	62571	6206879	8798537	timepoint_1	B Cells	11	11	1.13428	4.13441e-86	1.08441e-82	chrM	5904	7445	+
	ANXA1	7689	11168	6517237	7101829	timepoint_1	Monoctye DC	11	11	1.33238	8.19994e-85	1.73797e-82	chr9	73151865	73170393	+
	RPL4	4245	6750	6520681	7106247	timepoint_1	Monoctye DC	11	11	1.45864	1.1271e-84	2.36499e-82	chr15	66498015	66524532	-
	TIMP1	13153	11172	6511773	7101825	timepoint_1	Monoctye DC	11	11	0.779164	2.94809e-84	6.12472e-82	chrX	47582408	47586789	+
	RPL22	7085	10395	6517841	7102602	timepoint_1	Monoctye DC	11	11	1.34588	3.84693e-84	7.91374e-82	chr1	6185020	6209389	-
	RPL37	18473	24313	6506453	7088684	timepoint_1	Monoctye DC	11	11	1.20732	7.66138e-84	1.56076e-81	chr5	40825262	40835222	-
	S100A9	57865	44768	8338656	7292847	timepoint_3	Monoctye DC	11	11	0.885312	2.39286e-84	3.13808e-81	chr1	153357854	153361023	+
	MALAT1	977326	723227	15556880	11876732	timepoint_3	CD4 T Cells	11	11	0.971067	7.58465e-85	3.97872e-81	chr11	65497688	65506516	+
	TMSB10	46695	30868	16487511	12569091	timepoint_3	CD4 T Cells	11	11	0.867466	1.32588e-84	5.56421e-81	chr2	84905656	84906671	+
	RPL11	20505	26724	6504421	7086273	timepoint_1	Monoctye DC	11	11	1.19554	2.98297e-83	6.01844e-81	chr1	23691742	23696835	+
	RPL7	8051	11586	6516875	7101411	timepoint_1	Monoctye DC	11	11	1.3201	7.97236e-83	1.59318e-80	chr8	73290242	73295789	-
	RGCC	2416	4545	13252302	15450921	timepoint_2	CD4 T Cells	9	9	1.61334	1.33518e-83	2.33468e-80	chr13	41457550	41470871	+
	CRIP1	1245	3270	6244516	8857838	timepoint_1	B Cells	11	11	1.8513	1.80064e-82	4.19809e-79	chr14	105486317	105488947	+
	RPS26	43440	45341	16454730	15094065	timepoint_1	CD4 T Cells	11	11	1.13744	3.16666e-82	4.42974e-79	chr12	56041351	56044697	+
	RPL12	12141	16602	6512785	7096395	timepoint_1	Monoctye DC	11	11	1.25438	3.29484e-81	6.46127e-79	chr9	127447674	127451406	-
	RPL18A	17398	22955	6507528	7090042	timepoint_1	Monoctye DC	11	11	1.21032	3.28398e-81	6.46127e-79	chr19	17859910	17864153	+
	ATP2B1-AS1	7187	5585	6517739	7107412	timepoint_1	Monoctye DC	11	11	0.712851	4.53101e-81	8.80316e-79	chr12	89708959	89712590	+
	RPL18	11956	16358	6512970	7096639	timepoint_1	Monoctye DC	11	11	1.25507	2.01204e-80	3.87327e-78	chr19	48615328	48619184	-
	HLA-DRB1	9202	16686	6236559	8844422	timepoint_1	B Cells	11	11	1.27811	1.88339e-81	3.95192e-78	chr6	32578769	32589848	-
	CCL3	4685	2257	3053041	2380080	timepoint_2	NK Cells	9	8	0.618326	2.46277e-82	5.16763e-78	chr17	36088256	36090169	-
	HSP90AB1	9718	6596	16488452	15132810	timepoint_1	CD4 T Cells	11	11	0.739658	6.40111e-81	8.39466e-78	chr6	44246166	44253888	+
	ISG15	1576	2236	16532630	12597723	timepoint_3	CD4 T Cells	11	11	1.86179	3.41017e-81	1.19259e-77	chr1	1001138	1014540	+
	RPS7	11541	15837	6513385	7097160	timepoint_1	Monoctye DC	11	11	1.25879	8.88981e-80	1.69577e-77	chr2	3575260	3580920	+
	FTH1	192255	197448	6332671	6915549	timepoint_1	Monoctye DC	11	11	0.942102	1.60645e-79	3.03677e-77	chr11	61959718	61967634	-
	RPL9	15620	20756	6509306	7092241	timepoint_1	Monoctye DC	11	11	1.21895	9.82161e-79	1.84006e-76	chr4	39452521	39458949	-
	MT-ND1	42967	52871	6481959	7060126	timepoint_1	Monoctye DC	11	11	1.12877	2.06182e-78	3.82861e-76	chrM	3307	4262	+
	EEF1A1	85828	54171	11840511	6736078	timepoint_2	Monoctye DC	10	9	1.10856	1.17817e-78	1.03006e-75	chr6	73515750	73523797	-
	MT-ND2	25242	32175	6499684	7080822	timepoint_1	Monoctye DC	11	11	1.16928	6.29101e-78	1.15793e-75	chrM	4470	5511	+
	LRRFIP1	4236	2436	16493934	15136970	timepoint_1	CD4 T Cells	11	11	0.626684	6.60189e-78	8.14868e-75	chr2	237627587	237813682	+
	RPLP2	12163	16515	6512763	7096482	timepoint_1	Monoctye DC	11	11	1.24555	3.07731e-76	5.61489e-74	chr11	809965	812880	+
	IDO1	76	449	8396445	7337166	timepoint_3	Monoctye DC	11	11	6.76047	6.79925e-77	8.39227e-74	chr8	39902275	39928790	+
	DUSP1	23810	10979	11902529	6779270	timepoint_2	Monoctye DC	10	9	0.809888	1.54382e-76	1.29576e-73	chr5	172768096	172771195	-
	SOD2	15668	10896	8380853	7326719	timepoint_3	Monoctye DC	11	11	0.795789	7.79675e-76	9.08884e-73	chr6	159669069	159745186	-
	SOD2	15668	10896	8380853	7326719	timepoint_3	Monoctye DC	11	11	0.795789	7.79675e-76	9.08884e-73	chr6	159679119	159762529	-
	RPS28	16898	22185	6508028	7090812	timepoint_1	Monoctye DC	11	11	1.20433	8.8401e-75	1.59907e-72	chr19	8321158	8323340	+
	RPL13	59732	38360	11866607	6751889	timepoint_2	Monoctye DC	10	9	1.12796	2.48817e-75	2.00805e-72	chr16	89560657	89566828	+
	MALAT1	355862	485316	5889899	8375792	timepoint_1	B Cells	11	11	0.961259	1.18319e-75	2.25698e-72	chr11	65497688	65506516	+
	HLA-DPA1	5085	9863	6240676	8851245	timepoint_1	B Cells	11	11	1.36715	1.60914e-75	2.81372e-72	chr6	33064569	33080775	-
	RPL35A	13181	17701	6511745	7095296	timepoint_1	Monoctye DC	11	11	1.23189	3.37999e-74	6.06173e-72	chr3	197950190	197956610	+
	CD63	8926	7308	6516000	7105689	timepoint_1	Monoctye DC	11	11	0.751043	4.1456e-74	7.37178e-72	chr12	55725323	55729707	-
	RAPGEF6	3151	1685	16495019	15137721	timepoint_1	CD4 T Cells	11	11	0.582745	1.10303e-74	1.28583e-71	chr5	131423921	131635236	-
	TNF	849	295	6524077	7112702	timepoint_1	Monoctye DC	11	11	0.318741	1.42231e-73	2.50792e-71	chr6	31575565	31578336	+
	MT-ND3	43987	69680	6201774	8791428	timepoint_1	B Cells	11	11	1.11656	2.40071e-74	3.87493e-71	chrM	10059	10404	+
	RPL36A	7274	10434	6517652	7102563	timepoint_1	Monoctye DC	11	11	1.31583	3.25182e-73	5.68607e-71	chrX	101390824	101396154	+
	SERPINB2	1979	1111	6522947	7111886	timepoint_1	Monoctye DC	11	11	0.514981	3.36252e-73	5.83105e-71	chr18	63871692	63903888	+
	JUNB	8680	7093	6516246	7105904	timepoint_1	Monoctye DC	11	11	0.749606	5.58543e-73	9.60649e-71	chr19	12791486	12793315	+
	HLA-E	8346	6783	6516580	7106214	timepoint_1	Monoctye DC	11	11	0.745532	1.20997e-72	2.06413e-70	chr6	30489509	30494194	+
	PMAIP1	5433	2791	3052293	2379546	timepoint_2	NK Cells	9	8	0.659349	2.76041e-74	2.89609e-70	chr18	59899948	59904306	+
	BATF	1230	437	16496940	15138969	timepoint_1	CD4 T Cells	11	11	0.387171	3.37614e-73	3.7285e-70	chr14	75522455	75547004	+
	RPL13A	130165	128171	16368005	15011235	timepoint_1	CD4 T Cells	11	11	1.07306	2.41814e-72	2.53699e-69	chr19	49487554	49492308	+
	CXCL3	3586	2460	6521340	7110537	timepoint_1	Monoctye DC	11	11	0.629286	1.95424e-71	3.30692e-69	chr4	74036589	74038807	-
	CTSL	4427	3200	6520499	7109797	timepoint_1	Monoctye DC	11	11	0.663076	3.28702e-71	5.51772e-69	chr9	87726109	87731469	+
	EMP1	948	2037	6523978	7110960	timepoint_1	Monoctye DC	11	11	1.97109	4.75493e-71	7.91846e-69	chr12	13196723	13219941	+
	ISG15	2249	885	3055477	2381452	timepoint_2	NK Cells	9	8	0.505067	5.15192e-72	3.60343e-68	chr1	1001138	1014540	+
	MT-ATP6	60426	94001	6185335	8767107	timepoint_1	B Cells	11	11	1.09649	5.81744e-71	8.7191e-68	chrM	8527	9207	+
	ISG15	583	1144	5877915	4796579	timepoint_3	B Cells	11	11	2.4043	5.72887e-71	1.50261e-67	chr1	1001138	1014540	+
	ANKRD12	8229	5563	16489941	15133843	timepoint_1	CD4 T Cells	11	11	0.736697	1.79466e-70	1.79321e-67	chr18	9136228	9285985	+
	S100A9	43351	41895	6481575	7071102	timepoint_1	Monoctye DC	11	11	0.886515	1.2838e-69	2.12109e-67	chr1	153357854	153361023	+
	BCL11B	4812	6196	16493358	15133210	timepoint_1	CD4 T Cells	11	11	1.40318	3.34077e-70	3.18634e-67	chr14	99169287	99272197	-
	FOS	29492	27771	6495434	7085226	timepoint_1	Monoctye DC	11	11	0.863794	5.98273e-69	9.80747e-67	chr14	75278826	75282230	+
	CXCL8	59750	38182	11866589	6752067	timepoint_2	Monoctye DC	10	9	1.12239	2.94257e-69	2.28681e-66	chr4	73740541	73743716	+
	AREG	3951	2813	6520975	7110184	timepoint_1	Monoctye DC	11	11	0.653109	6.73668e-68	1.09578e-65	chr4	74445136	74455005	+
	H1FX	4885	1734	11921454	6788515	timepoint_2	Monoctye DC	10	9	0.623456	1.92594e-68	1.44329e-65	chr3	129314771	129316286	-
	ARL4C	3883	5149	16494287	15134257	timepoint_1	CD4 T Cells	11	11	1.44505	5.99094e-68	5.46556e-65	chr2	234493041	234497081	-
	CCL3L1	4871	1733	11921468	6788516	timepoint_2	Monoctye DC	10	9	0.624888	1.04729e-67	7.57766e-65	chr17	36194869	36196758	-
	ATP2B1	11007	8098	11915332	6782151	timepoint_2	Monoctye DC	10	9	1.2922	1.1254e-67	7.87139e-65	chr12	89588049	89709300	-
	RPL10A	7139	10145	6517787	7102852	timepoint_1	Monoctye DC	11	11	1.30358	7.56813e-67	1.22155e-64	chr6	35468401	35470785	+
	LDHA	6209	4025	16491961	15135381	timepoint_1	CD4 T Cells	11	11	0.706433	2.33994e-67	2.04579e-64	chr11	18394560	18408425	+
	HSP90AA1	5140	4208	11921199	6786041	timepoint_2	Monoctye DC	10	9	1.43792	3.55263e-67	2.40467e-64	chr14	102080738	102139699	-
	IER2	3646	2563	6521280	7110434	timepoint_1	Monoctye DC	11	11	0.644844	4.50183e-66	7.21083e-64	chr19	13150411	13154911	+
	MT-ATP6	151372	107698	16382834	12492261	timepoint_3	CD4 T Cells	11	11	0.933633	2.62528e-67	7.86947e-64	chrM	8527	9207	+
	MT-ND1	39299	47090	6523605	8806591	timepoint_2	CD8 T Cells	9	9	0.888218	1.58049e-67	8.29084e-64	chrM	3307	4262	+
	MT-ND5	18233	17715	13236485	15437751	timepoint_2	CD4 T Cells	9	9	0.833242	5.20909e-67	8.40787e-64	chrM	12337	14148	+
	RPL23	5967	8660	6518959	7104337	timepoint_1	Monoctye DC	11	11	1.33133	7.98778e-66	1.26975e-63	chr17	38847860	38853764	-
	SNHG5	2034	3542	6522892	7109455	timepoint_1	Monoctye DC	11	11	1.59743	1.14048e-65	1.7993e-63	chr6	85650491	85678932	-
	TPI1	2343	1461	6522583	7111536	timepoint_1	Monoctye DC	11	11	0.572006	7.57327e-65	1.1859e-62	chr12	6867119	6870948	+
	CXCL11	108	468	8396413	7337147	timepoint_3	Monoctye DC	11	11	4.95869	1.50609e-65	1.66328e-62	chr4	76033682	76041415	-
	HSBP1	1944	1138	6522982	7111859	timepoint_1	Monoctye DC	11	11	0.536993	1.26312e-64	1.96327e-62	chr16	83807978	83819737	+
	RPL27A	11675	15646	6513251	7097351	timepoint_1	Monoctye DC	11	11	1.22933	1.5373e-64	2.37185e-62	chr11	8682788	8714759	+
	ZFP36	14222	6282	11912117	6783967	timepoint_2	Monoctye DC	10	9	0.775816	6.13351e-65	4.02186e-62	chr19	39406847	39409412	+
	RPL30	21929	27835	6502997	7085162	timepoint_1	Monoctye DC	11	11	1.16438	2.81933e-64	4.3181e-62	chr8	98024851	98046469	-
	EEF1G	4654	6968	6520272	7106029	timepoint_1	Monoctye DC	11	11	1.37342	4.30346e-64	6.54344e-62	chr11	62559596	62574086	-
	MT-ND1	38135	38561	5703325	6522415	timepoint_2	B Cells	9	9	0.884868	1.1484e-64	3.01212e-61	chrM	3307	4262	+
	RPL23A	10520	14220	6514406	7098777	timepoint_1	Monoctye DC	11	11	1.23996	1.99906e-63	3.01772e-61	chr17	28719985	28724359	+
	IL6	593	173	6524333	7112824	timepoint_1	Monoctye DC	11	11	0.267617	7.47754e-63	1.12072e-60	chr7	22725884	22732002	+
	SNHG5	4309	7970	6558595	8845711	timepoint_2	CD8 T Cells	9	9	1.37105	3.07494e-64	1.29043e-60	chr6	85650491	85678932	-
	HLA-DPB1	10659	18498	6235102	8842610	timepoint_1	B Cells	11	11	1.22322	9.31775e-63	1.30343e-59	chr6	33075990	33089696	+
	H3F3B	13904	15412	6549000	8838269	timepoint_2	CD8 T Cells	9	9	0.821659	4.2514e-63	1.48679e-59	chr17	75776434	75785893	-
	CD37	8088	14425	6237673	8846683	timepoint_1	B Cells	11	11	1.25711	3.44076e-62	4.51235e-59	chr19	49335171	49343335	+
	MT-CO3	93531	117327	6469373	8736354	timepoint_2	CD8 T Cells	9	9	0.929854	1.79978e-62	5.39498e-59	chrM	9207	9990	+
	IFI27	540	40	11925799	6790209	timepoint_2	Monoctye DC	10	9	0.130103	9.11094e-62	5.62279e-59	chr14	94104836	94116698	+
	CCL3	11070	4751	11915269	6785498	timepoint_2	Monoctye DC	10	9	0.753805	9.10289e-62	5.62279e-59	chr17	36088256	36090169	-
	KLF2	11339	12880	16486831	15126526	timepoint_1	CD4 T Cells	11	11	1.23785	7.42202e-62	6.22945e-59	chr19	16324817	16327874	+
	TNFAIP3	10017	11524	16488153	15127882	timepoint_1	CD4 T Cells	11	11	1.2537	9.50694e-62	7.67246e-59	chr6	137867214	137883312	+
	RPS3	11264	15062	6513662	7097935	timepoint_1	Monoctye DC	11	11	1.22663	5.42325e-61	8.07065e-59	chr11	75399515	75422280	+
	RPS27	25595	32016	6499331	7080981	timepoint_1	Monoctye DC	11	11	1.14745	5.87236e-61	8.67744e-59	chr1	153990762	153992155	+
	RPL41	49373	77024	6196388	8784084	timepoint_1	B Cells	11	11	1.0996	8.10924e-62	1.00092e-58	chr12	56116590	56117967	+
	MT-CO1	35091	41977	6527813	8811704	timepoint_2	CD8 T Cells	9	9	0.886723	4.39676e-62	1.15322e-58	chrM	5904	7445	+
	RGS1	4959	1821	11921380	6788428	timepoint_2	Monoctye DC	10	9	0.644967	3.42666e-61	2.05433e-58	chr1	192575763	192580024	+
	JUNB	23181	23181	13231537	15432285	timepoint_2	CD4 T Cells	9	9	0.857607	1.93147e-61	2.89485e-58	chr19	12791486	12793315	+
	AC020656.1	5438	4338	11920901	6785911	timepoint_2	Monoctye DC	10	9	1.40111	1.16442e-60	6.78698e-58	chr12	69353493	69354225	-
	IFITM2	4027	1403	11922312	6788846	timepoint_2	Monoctye DC	10	9	0.611924	1.47369e-60	8.35742e-58	chr11	307631	315272	+
	FTH1	42692	54247	5698768	6506729	timepoint_2	B Cells	9	9	1.11194	3.96904e-61	9.25359e-58	chr11	61959718	61967634	-
	SAT1	1287	2678	2605817	3140760	timepoint_3	NK Cells	11	11	1.72578	2.91097e-61	1.22162e-57	chrX	23783173	23786226	+
	MALAT1	191762	157711	2865964	2224626	timepoint_2	NK Cells	9	8	1.05559	1.0513e-60	5.51487e-57	chr11	65497688	65506516	+
	NACA	11134	14858	6513792	7098139	timepoint_1	Monoctye DC	11	11	1.22414	4.40726e-59	6.46697e-57	chr12	56712428	56731628	-
	BCL2A1	4143	3081	6520783	7109916	timepoint_1	Monoctye DC	11	11	0.682181	7.5645e-59	1.10226e-56	chr15	79960892	79971196	-
	SAT1	27258	27368	8369263	7310247	timepoint_3	Monoctye DC	11	11	1.14893	2.44417e-59	2.5643e-56	chrX	23783173	23786226	+
	IFIT2	1547	2293	8394974	7335322	timepoint_3	Monoctye DC	11	11	1.69613	2.77091e-59	2.76867e-56	chr10	89283694	89309271	+
	RPS11	12260	16195	6512666	7096802	timepoint_1	Monoctye DC	11	11	1.21175	1.99518e-58	2.88723e-56	chr19	49496365	49499708	+
	IFIT3	627	207	6524299	7112790	timepoint_1	Monoctye DC	11	11	0.302849	3.00728e-58	4.32205e-56	chr10	89327997	89340971	+
	IFI44L	1241	260	11925098	6789989	timepoint_2	Monoctye DC	10	9	0.367979	8.62575e-59	4.763e-56	chr1	78619922	78646145	+
	RPL37A	13364	17502	6511562	7095495	timepoint_1	Monoctye DC	11	11	1.20136	6.88899e-58	9.83345e-56	chr2	216498825	216579180	+
	MT-CYB	39773	62547	6205988	8798561	timepoint_1	B Cells	11	11	1.10845	9.06259e-59	1.05645e-55	chrM	14747	15887	+
	PLAC8	869	366	6524057	7112631	timepoint_1	Monoctye DC	11	11	0.386353	1.20301e-57	1.7056e-55	chr4	83090048	83137075	-
	IFI16	1618	745	16496552	15138661	timepoint_1	CD4 T Cells	11	11	0.50177	2.35428e-58	1.82962e-55	chr1	158999968	159055155	+
	JUND	17244	28543	6228517	8832565	timepoint_1	B Cells	11	11	1.1667	2.60629e-58	2.87831e-55	chr19	18279694	18281622	-
	CLEC2B	4137	2545	16494033	15136861	timepoint_1	CD4 T Cells	11	11	0.670393	4.17852e-58	3.13135e-55	chr12	9852984	9870136	-
	RPL39	22868	28699	6502058	7084298	timepoint_1	Monoctye DC	11	11	1.15123	2.71744e-57	3.82684e-55	chrX	119786504	119791630	-
	NAMPT	11054	9656	6513872	7103341	timepoint_1	Monoctye DC	11	11	0.80131	3.6291e-57	5.07662e-55	chr7	106248298	106286326	-
	FABP5	3750	3154	11922589	6787095	timepoint_2	Monoctye DC	10	9	1.47724	1.05394e-57	5.67047e-55	chr8	81280536	81284777	+
	SNHG5	4566	5299	7698297	6450761	timepoint_3	CD8 T Cells	11	10	1.38466	1.10031e-58	5.77193e-55	chr6	85650491	85678932	-
	FCN1	16030	7303	11910309	6782946	timepoint_2	Monoctye DC	10	9	0.800183	1.21107e-57	6.35299e-55	chr9	134903232	134917912	-
	OASL	1142	564	6523784	7112433	timepoint_1	Monoctye DC	11	11	0.453039	8.96615e-57	1.24594e-54	chr12	121019111	121039242	-
	RPL29	12792	16784	6512134	7096213	timepoint_1	Monoctye DC	11	11	1.20359	1.21775e-56	1.68105e-54	chr3	51993522	51995895	-
	SOD2	2906	1644	16495264	15137762	timepoint_1	CD4 T Cells	11	11	0.6165	2.75909e-57	1.99635e-54	chr6	159669069	159745186	-
	SOD2	2906	1644	16495264	15137762	timepoint_1	CD4 T Cells	11	11	0.6165	2.75909e-57	1.99635e-54	chr6	159679119	159762529	-
	SNHG5	9405	9065	16524801	12590894	timepoint_3	CD4 T Cells	11	11	1.2648	3.90936e-57	1.02538e-53	chr6	85650491	85678932	-
	SLA	2095	1324	6522831	7111673	timepoint_1	Monoctye DC	11	11	0.579732	7.62289e-56	1.04543e-53	chr8	133036728	133102912	-
	TLE5	6175	7436	16491995	15131970	timepoint_1	CD4 T Cells	11	11	1.31229	1.923e-56	1.34501e-53	chr19	3052910	3063107	-
	IFIT3	1412	501	3056314	2381836	timepoint_2	NK Cells	9	8	0.455406	3.36523e-57	1.41225e-53	chr10	89327997	89340971	+
	CCL4	6907	4465	8389614	7333150	timepoint_3	Monoctye DC	11	11	0.739736	1.5703e-56	1.49771e-53	chr17	36103827	36105621	+
	H3F3B	31998	21215	16502208	12578744	timepoint_3	CD4 T Cells	11	11	0.87003	2.83267e-56	6.60422e-53	chr17	75776434	75785893	-
	CRIP1	6726	2699	11919613	6787550	timepoint_2	Monoctye DC	10	9	0.704803	1.49885e-55	7.67081e-53	chr14	105486317	105488947	+
	LY6E	1522	933	13253196	15454533	timepoint_2	CD4 T Cells	9	9	0.525721	1.09728e-55	1.53495e-52	chr8	143017982	143023832	+
	IL1B	14665	10499	8381856	7327116	timepoint_3	Monoctye DC	11	11	0.819238	2.22409e-55	2.02905e-52	chr2	112829751	112836816	-
	MT-ND5	24963	16256	16509243	12583703	timepoint_3	CD4 T Cells	11	11	0.854538	1.98665e-55	4.16859e-52	chrM	12337	14148	+
	HBA2	225	6	16497945	15139400	timepoint_1	CD4 T Cells	11	11	0.02906	6.42753e-55	4.35061e-52	chr16	172876	173710	+
	PDCD4	8947	6370	16489223	15133036	timepoint_1	CD4 T Cells	11	11	0.77587	1.19479e-54	7.83447e-52	chr10	110871795	110900006	+
	SELL	1382	327	11924957	6789922	timepoint_2	Monoctye DC	10	9	0.415586	4.40967e-54	2.20305e-51	chr1	169690665	169711702	-
	CYP1B1	869	1013	11925470	6789236	timepoint_2	Monoctye DC	10	9	2.04744	5.63818e-54	2.7513e-51	chr2	38066973	38109902	-
	MT-CYB	43758	45069	5697702	6515907	timepoint_2	B Cells	9	9	0.90131	2.23536e-54	4.69047e-51	chrM	14747	15887	+
	KLRB1	3582	3327	6559322	8850354	timepoint_2	CD8 T Cells	9	9	0.688493	4.22734e-54	9.8558e-51	chr12	9594551	9607916	-
	CD69	8086	7355	13246632	15448111	timepoint_2	CD4 T Cells	9	9	0.780077	1.13128e-53	1.4836e-50	chr12	9752486	9760901	-
	NFKBIA	24663	11852	11901676	6778397	timepoint_2	Monoctye DC	10	9	0.844048	5.51668e-53	2.63083e-50	chr14	35401511	35404749	-
	HLA-C	15862	14522	6509064	7098475	timepoint_1	Monoctye DC	11	11	0.83983	2.58407e-52	3.52088e-50	chr6	31268749	31272130	-
	B2M	34194	36754	2572910	3106684	timepoint_3	NK Cells	11	11	0.891473	2.57513e-53	9.00567e-50	chr15	44711487	44718877	+
	SNHG5	2467	4142	5738993	6556834	timepoint_2	B Cells	9	9	1.46925	5.27635e-53	1.00649e-49	chr6	85650491	85678932	-
	MT-ND4	67551	46985	16466655	12552974	timepoint_3	CD4 T Cells	11	11	0.912729	1.24435e-52	2.37365e-49	chrM	10760	12137	+
	CCL2	2344	721	11923995	6789528	timepoint_2	Monoctye DC	10	9	0.540255	5.88755e-52	2.7453e-49	chr17	34255218	34257203	+
	HLA-DRB5	1775	1147	5739685	6559829	timepoint_2	B Cells	9	9	0.565482	1.62665e-52	2.84433e-49	chr6	32517353	32530287	-
	IFIT1	187	487	16534019	12599472	timepoint_3	CD4 T Cells	11	11	3.41745	2.38345e-52	4.16766e-49	chr10	89392546	89406487	+
	B2M	35586	24451	3022140	2357886	timepoint_2	NK Cells	9	8	0.881887	1.27974e-52	4.47545e-49	chr15	44711487	44718877	+
	EEF2	2847	4438	6522079	7108559	timepoint_1	Monoctye DC	11	11	1.42996	3.31033e-51	4.48133e-49	chr19	3976056	3985463	-
	IL7R	4247	6655	13250471	15448811	timepoint_2	CD4 T Cells	9	9	1.34386	4.31978e-52	5.33187e-49	chr5	35852695	35879603	+
	MT-CYB	50843	62650	6512061	8791031	timepoint_2	CD8 T Cells	9	9	0.913402	3.42601e-52	7.18879e-49	chrM	14747	15887	+
	IER3	7667	5115	8388854	7332500	timepoint_3	Monoctye DC	11	11	0.763422	2.80828e-51	2.45526e-48	chr6	30743199	30744548	-
	MT-CO1	22075	23098	2585029	3120340	timepoint_3	NK Cells	11	11	0.867815	1.4514e-51	4.35067e-48	chrM	5904	7445	+
	ST8SIA4	912	429	6524014	7112568	timepoint_1	Monoctye DC	11	11	0.431505	4.06456e-50	5.4671e-48	chr5	100806933	100903282	-
	RPS4X	78085	97822	13176633	15357644	timepoint_2	CD4 T Cells	9	9	1.07438	6.07845e-51	7.08579e-48	chrX	72255679	72277248	-
	GLUL	5734	2274	11920605	6787975	timepoint_2	Monoctye DC	10	9	0.696553	1.87626e-50	8.55859e-48	chr1	182381704	182392206	-
	RPL17	85891	84717	16412279	15054689	timepoint_1	CD4 T Cells	11	11	1.07485	1.67867e-50	1.06738e-47	chr18	49488453	49492523	-
	IFI27	2673	1870	6522253	7111127	timepoint_1	Monoctye DC	11	11	0.64175	8.27714e-50	1.10624e-47	chr14	94104836	94116698	+
	B2M	67531	72701	13187187	15382765	timepoint_2	CD4 T Cells	9	9	0.923263	1.25048e-50	1.38099e-47	chr15	44711487	44718877	+
	TYMP	7048	2913	11919291	6787336	timepoint_2	Monoctye DC	10	9	0.725932	8.23716e-50	3.67745e-47	chr22	50525752	50530032	-
	RPLP0	5056	7207	6519870	7105790	timepoint_1	Monoctye DC	11	11	1.30759	5.10638e-49	6.78147e-47	chr12	120196699	120201235	-
	RPS26	10289	7350	11916050	6782899	timepoint_2	Monoctye DC	10	9	1.25469	3.02499e-49	1.32236e-46	chr12	56041351	56044697	+
	CCL3	14861	10783	8381660	7326832	timepoint_3	Monoctye DC	11	11	0.830302	2.3472e-49	1.97005e-46	chr17	36088256	36090169	-
	CXCR4	2566	4032	6522360	7108965	timepoint_1	Monoctye DC	11	11	1.44141	1.73908e-48	2.29504e-46	chr2	136114349	136118165	-
	BTG1	30988	31970	16467182	15107436	timepoint_1	CD4 T Cells	11	11	1.12428	5.83871e-49	3.60334e-46	chr12	92140278	92145846	-
	VIM	47504	45706	8349017	7291909	timepoint_3	Monoctye DC	11	11	1.101	4.7338e-49	3.82036e-46	chr10	17228241	17237593	+
	IFI44L	548	207	13254170	15455259	timepoint_2	CD4 T Cells	9	9	0.32395	6.26088e-49	6.5686e-46	chr1	78619922	78646145	+
	IL6	1295	552	8395226	7337063	timepoint_3	Monoctye DC	11	11	0.487769	9.56669e-49	7.43473e-46	chr7	22725884	22732002	+
	SNHG5	2750	6112	4842645	7697840	timepoint_1	CD8 T Cells	11	10	1.39787	5.71601e-50	1.19939e-45	chr6	85650491	85678932	-
	RPL15	64244	63959	16433926	15075447	timepoint_1	CD4 T Cells	11	11	1.08492	2.1482e-48	1.28787e-45	chr3	23916545	23924374	+
	GPRIN3	1583	780	16496587	15138626	timepoint_1	CD4 T Cells	11	11	0.536958	2.56007e-48	1.49216e-45	chr4	89236383	89307800	-
	MT2A	1378	2426	6523548	7110571	timepoint_1	Monoctye DC	11	11	1.61497	2.62531e-47	3.44293e-45	chr16	56608584	56609497	+
	RPL14	71413	49999	16462793	12549960	timepoint_3	CD4 T Cells	11	11	0.918752	2.98467e-48	4.81748e-45	chr3	40457292	40468587	+
	CCL3L1	1142	689	2605962	3142749	timepoint_3	NK Cells	11	11	0.500388	1.91739e-48	5.02908e-45	chr17	36194869	36196758	-
	SPP1	269	41	6524657	7112956	timepoint_1	Monoctye DC	11	11	0.139815	6.78952e-47	8.84873e-45	chr4	87975650	87983426	+
	RPS21	7316	9928	6517610	7103069	timepoint_1	Monoctye DC	11	11	1.24483	2.74774e-46	3.559e-44	chr20	62387103	62388520	+
	IGHG2	382	56	5878116	4797667	timepoint_3	B Cells	11	11	0.17962	1.61286e-47	3.76029e-44	chr14	105639559	105644790	-
	CEBPB	13488	6178	11912851	6784071	timepoint_2	Monoctye DC	10	9	0.804492	1.22981e-46	5.26636e-44	chr20	50190830	50192668	+
	RPS29	13744	17610	6511182	7095387	timepoint_1	Monoctye DC	11	11	1.17536	4.73011e-46	6.08907e-44	chr14	49570984	49599164	-
	BAZ1A	2965	1781	16495205	15137625	timepoint_1	CD4 T Cells	11	11	0.654585	1.34961e-46	7.65372e-44	chr14	34752731	34875647	-
	C3AR1	712	307	6524214	7112690	timepoint_1	Monoctye DC	11	11	0.395532	7.1042e-46	9.08948e-44	chr12	8056844	8066359	-
	RGS2	4567	3634	6520359	7109363	timepoint_1	Monoctye DC	11	11	0.729923	7.49872e-46	9.5361e-44	chr1	192809039	192812275	+
	IGHA1	2168	4449	6243593	8856659	timepoint_1	B Cells	11	11	1.44644	9.62779e-47	1.0101e-43	chr14	105703995	105708665	-
	CCR7	886	1338	5877612	4796385	timepoint_3	B Cells	11	11	1.85035	5.73014e-47	1.20235e-43	chr17	40553769	40565472	-
	TNFAIP3	5156	2042	11921183	6788207	timepoint_2	Monoctye DC	10	9	0.695608	7.03604e-46	2.95274e-43	chr6	137867214	137883312	+
	TMSB4X	11333	11190	5867165	4786533	timepoint_3	B Cells	11	11	1.20981	2.46411e-46	4.7004e-43	chrX	12975110	12977227	+
	TPT1	86305	53131	11840034	6737118	timepoint_2	Monoctye DC	10	9	1.08127	1.27216e-45	5.23406e-43	chr13	45333471	45341370	-
	MT-ND2	40368	42645	13214350	15412821	timepoint_2	CD4 T Cells	9	9	0.905981	6.01551e-46	6.01064e-43	chrM	4470	5511	+
	SCO2	2893	998	11923446	6789251	timepoint_2	Monoctye DC	10	9	0.605904	1.8095e-45	7.30169e-43	chr22	50523568	50526461	-
	SARAF	16451	22186	13238267	15433280	timepoint_2	CD4 T Cells	9	9	1.15658	1.05356e-45	1.00485e-42	chr8	30063003	30083208	-
	CFL1	6687	5663	6518239	7107334	timepoint_1	Monoctye DC	11	11	0.776852	1.30976e-44	1.65559e-42	chr11	65823022	65862026	-
	PTMA	20922	24701	6541982	8828980	timepoint_2	CD8 T Cells	9	9	0.875152	1.18839e-45	2.2669e-42	chr2	231706895	231713541	+
	RPS10	30803	25090	16467367	15114316	timepoint_1	CD4 T Cells	11	11	0.887635	7.56945e-45	4.17973e-42	chr6	34417454	34426069	-
	MT-CO1	79952	56405	16454254	12543554	timepoint_3	CD4 T Cells	11	11	0.925769	4.47931e-45	6.71353e-42	chrM	5904	7445	+
	RPS5	4531	6456	6520395	7106541	timepoint_1	Monoctye DC	11	11	1.30705	6.26349e-44	7.86987e-42	chr19	58386400	58394806	+
	CD69	4348	4335	6558556	8849346	timepoint_2	CD8 T Cells	9	9	0.739046	6.45132e-45	1.12807e-41	chr12	9752486	9760901	-
	EGR1	1278	744	6523648	7112253	timepoint_1	Monoctye DC	11	11	0.534029	1.00603e-43	1.25652e-41	chr5	138465479	138469303	+
	BTG2	2014	1356	6522912	7111641	timepoint_1	Monoctye DC	11	11	0.617623	1.09192e-43	1.35572e-41	chr1	203305491	203309602	+
	MTRNR2L1	340	19	11925999	6790230	timepoint_2	Monoctye DC	10	9	0.0981513	3.57629e-44	1.41587e-41	chr17	22523111	22524663	+
	MYL12A	1882	1244	6523044	7111753	timepoint_1	Monoctye DC	11	11	0.60635	1.17849e-43	1.4546e-41	chr18	3247481	3256236	+
	CD52	2885	5603	6242876	8855505	timepoint_1	B Cells	11	11	1.3689	5.86473e-44	5.85998e-41	chr1	26317958	26320523	+
	FTH1	309942	183709	11616397	6606540	timepoint_2	Monoctye DC	10	9	1.04105	1.85083e-43	7.19186e-41	chr11	61959718	61967634	-
	TIPARP	1610	781	8394911	7336834	timepoint_3	Monoctye DC	11	11	0.555098	9.95525e-44	7.46039e-41	chr3	156673235	156706770	+
	MX1	736	363	13253982	15455103	timepoint_2	CD4 T Cells	9	9	0.422977	8.55839e-44	7.80786e-41	chr21	41420304	41459214	+
	SCO2	2007	1357	6522919	7111640	timepoint_1	Monoctye DC	11	11	0.620234	6.43806e-43	7.89999e-41	chr22	50523568	50526461	-
	CD74	14115	13026	6510811	7099971	timepoint_1	Monoctye DC	11	11	0.846551	6.8883e-43	8.40333e-41	chr5	150400041	150412929	-
	RPS10	31681	21360	16502525	12578599	timepoint_3	CD4 T Cells	11	11	0.884742	7.19596e-44	1.00662e-40	chr6	34417454	34426069	-
	MT2A	1994	2740	16496176	15136666	timepoint_1	CD4 T Cells	11	11	1.49745	2.24742e-43	1.20917e-40	chr16	56608584	56609497	+
	LMNA	293	983	6245468	8860125	timepoint_1	B Cells	11	11	2.36474	1.98796e-43	1.89606e-40	chr1	156082573	156140089	+
	HELZ2	199	463	16534007	12599496	timepoint_3	CD4 T Cells	11	11	3.05311	1.45029e-43	1.90197e-40	chr20	63558086	63574239	-
	RPS26	5485	7605	6519441	7105392	timepoint_1	Monoctye DC	11	11	1.27188	1.95026e-42	2.36545e-40	chr12	56041351	56044697	+
	RPS4X	24985	16340	11901354	6773909	timepoint_2	Monoctye DC	10	9	1.14867	7.70675e-43	2.9402e-40	chrX	72255679	72277248	-
	TAF4B	673	231	16497497	15139175	timepoint_1	CD4 T Cells	11	11	0.374045	7.1131e-43	3.73135e-40	chr18	26225936	26391685	+
	LILRA5	1218	706	6523708	7112291	timepoint_1	Monoctye DC	11	11	0.531717	3.11477e-42	3.75616e-40	chr19	54307070	54313166	-
	IFIT2	2290	1084	3055436	2381253	timepoint_2	NK Cells	9	8	0.60756	1.3358e-43	4.00417e-40	chr10	89283694	89309271	+
	TMSB10	34164	34789	16464006	15104617	timepoint_1	CD4 T Cells	11	11	1.10969	1.42295e-42	7.2824e-40	chr2	84905656	84906671	+
	MALAT1	791154	903822	12463564	14551644	timepoint_2	CD4 T Cells	9	9	0.979739	9.78658e-43	8.21407e-40	chr11	65497688	65506516	+
	RPS26	37374	47889	13217344	15407577	timepoint_2	CD4 T Cells	9	9	1.09889	9.66123e-43	8.21407e-40	chr12	56041351	56044697	+
	RPS18	44460	28090	11881879	6762159	timepoint_2	Monoctye DC	10	9	1.1097	2.75741e-42	1.03319e-39	chr6	33272075	33276511	+
	LITAF	5472	2228	11920867	6788021	timepoint_2	Monoctye DC	10	9	0.715139	2.85728e-42	1.04414e-39	chr16	11547722	11636381	-
	TIMP1	14272	9730	11912067	6780519	timepoint_2	Monoctye DC	10	9	1.19743	2.88614e-42	1.04414e-39	chrX	47582408	47586789	+
	H1F0	744	348	6524182	7112649	timepoint_1	Monoctye DC	11	11	0.429071	1.23582e-41	1.48179e-39	chr22	37805093	37807436	+
	RPS29	55569	80808	6507335	8772873	timepoint_2	CD8 T Cells	9	9	1.07794	9.20028e-43	1.485e-39	chr14	49570984	49599164	-
	MT2A	3028	1082	11923311	6789167	timepoint_2	Monoctye DC	10	9	0.627614	5.01678e-42	1.78419e-39	chr16	56608584	56609497	+
	RPL6	60389	59922	16437781	15079484	timepoint_1	CD4 T Cells	11	11	1.08132	5.14976e-42	2.5728e-39	chr12	112405190	112418838	-
	ARID5A	3652	2350	16494518	15137056	timepoint_1	CD4 T Cells	11	11	0.701236	7.94839e-42	3.87863e-39	chr2	96536743	96552634	+
	IER2	3001	4945	2604103	3138493	timepoint_3	NK Cells	11	11	1.36664	2.10547e-42	4.90879e-39	chr19	13150411	13154911	+
	AC253572.2	1052	582	6523874	7112415	timepoint_1	Monoctye DC	11	11	0.507493	4.49447e-41	5.35838e-39	chr1	120849674	120850985	-
	HSPA6	369	104	6524557	7112893	timepoint_1	Monoctye DC	11	11	0.258541	4.52025e-41	5.35867e-39	chr1	161524540	161526894	+
	PGAM1	1343	815	6523583	7112182	timepoint_1	Monoctye DC	11	11	0.556679	5.31419e-41	6.26448e-39	chr10	97426191	97433444	+
	ARL4C	2307	3584	6522619	7109413	timepoint_1	Monoctye DC	11	11	1.42509	5.75871e-41	6.75056e-39	chr2	234493041	234497081	-
	MT-ND1	72049	70998	16426121	15068408	timepoint_1	CD4 T Cells	11	11	1.07385	1.51594e-41	7.2293e-39	chrM	3307	4262	+
	JUN	10749	4868	11915590	6785381	timepoint_2	Monoctye DC	10	9	0.795434	4.31312e-41	1.50837e-38	chr1	58780791	58784047	-
	DDIT4	1464	918	6523462	7112079	timepoint_1	Monoctye DC	11	11	0.575208	1.53002e-40	1.78358e-38	chr10	72273924	72276036	+
	TXN	2292	1628	6522634	7111369	timepoint_1	Monoctye DC	11	11	0.651573	1.75255e-40	2.0317e-38	chr9	110243810	110256507	-
	CCL7	718	813	11925621	6789436	timepoint_2	Monoctye DC	10	9	1.98878	8.46613e-41	2.91221e-38	chr17	34270221	34272242	+
	SLC25A6	4547	6400	6520379	7106597	timepoint_1	Monoctye DC	11	11	1.29115	4.31518e-40	4.97502e-38	chrX	1386152	1392113	-
	SLC25A6	4547	6400	6520379	7106597	timepoint_1	Monoctye DC	11	11	1.29115	4.31518e-40	4.97502e-38	chrY	1386152	1392113	-
	IGHG1	229	685	5741231	6560291	timepoint_2	B Cells	9	9	2.61763	3.14361e-41	5.07402e-38	chr14	105736343	105743071	-
	AC007952.4	1078	609	6523848	7112388	timepoint_1	Monoctye DC	11	11	0.518229	4.55139e-40	5.21868e-38	chr17	19112000	19112636	-
	GPI	892	465	6524034	7112532	timepoint_1	Monoctye DC	11	11	0.478202	5.06383e-40	5.77469e-38	chr19	34359480	34402413	+
	BASP1	4033	3158	11922306	6787091	timepoint_2	Monoctye DC	10	9	1.37533	2.32377e-40	7.86446e-38	chr5	17065598	17276843	+
	FABP5	3709	2923	6521217	7110074	timepoint_1	Monoctye DC	11	11	0.722928	1.2971e-39	1.47119e-37	chr8	81280536	81284777	+
	EIF1AY	344	94	6524582	7112903	timepoint_1	Monoctye DC	11	11	0.250664	1.33828e-39	1.50974e-37	chrY	20575776	20593154	+
	EIF1	58445	36351	11867894	6753898	timepoint_2	Monoctye DC	10	9	1.09242	6.8797e-40	2.29138e-37	chr17	41688885	41692668	+
	TMSB10	25059	24278	6499867	7088719	timepoint_1	Monoctye DC	11	11	0.888735	2.44303e-39	2.74129e-37	chr2	84905656	84906671	+
	MT-CO3	105720	86983	8290801	7250632	timepoint_3	Monoctye DC	11	11	0.941503	4.01851e-40	2.9076e-37	chrM	9207	9990	+
	RPL27	7527	10014	6517399	7102983	timepoint_1	Monoctye DC	11	11	1.22042	2.67134e-39	2.98153e-37	chr17	42998273	43002959	+
	PTMA	35559	36827	5705901	6524149	timepoint_2	B Cells	9	9	0.906297	3.65608e-40	5.47968e-37	chr2	231706895	231713541	+
	LGALS3BP	559	230	6524367	7112767	timepoint_1	Monoctye DC	11	11	0.377432	5.05555e-39	5.61274e-37	chr17	78971238	78979947	-
	RPL14	8603	11297	6516323	7101700	timepoint_1	Monoctye DC	11	11	1.20458	5.57264e-39	6.15424e-37	chr3	40457292	40468587	+
	CMPK2	244	48	13254474	15455418	timepoint_2	CD4 T Cells	9	9	0.16871	7.9e-40	6.37561e-37	chr2	6840570	6866635	-
	EIF1	28646	34643	6496280	7078354	timepoint_1	Monoctye DC	11	11	1.10937	6.92557e-39	7.60834e-37	chr17	41688885	41692668	+
	JUN	9544	10683	6553360	8842998	timepoint_2	CD8 T Cells	9	9	0.829727	5.98604e-40	8.9718e-37	chr1	58780791	58784047	-
	PTGS2	1360	845	6523566	7112152	timepoint_1	Monoctye DC	11	11	0.569955	9.03872e-39	9.8781e-37	chr1	186671791	186680423	-
	CD83	5055	4202	6519871	7108795	timepoint_1	Monoctye DC	11	11	0.762532	9.69057e-39	1.05356e-36	chr6	14117256	14136918	+
	TMSB10	15278	10845	7687585	6445215	timepoint_3	CD8 T Cells	11	10	0.84693	2.53666e-40	1.06453e-36	chr2	84905656	84906671	+
	MT-CO2	73954	93515	6488950	8760166	timepoint_2	CD8 T Cells	9	9	0.937328	8.0327e-40	1.12367e-36	chrM	7586	8269	+
	FTL	204787	111108	11721552	6679141	timepoint_2	Monoctye DC	10	9	0.952937	4.51173e-39	1.47921e-36	chr19	48965309	48966879	+
	ATF3	4390	3575	6520536	7109422	timepoint_1	Monoctye DC	11	11	0.747024	1.37921e-38	1.49175e-36	chr1	212565334	212620777	+
	HDGFL3	560	181	16497610	15139225	timepoint_1	CD4 T Cells	11	11	0.352223	3.7787e-39	1.76197e-36	chr15	83112738	83207823	-
	JUN	9966	10071	7692897	6445989	timepoint_3	CD8 T Cells	11	10	1.20569	5.25833e-40	1.83893e-36	chr1	58780791	58784047	-
	IGLC1	3202	1780	5875296	4795943	timepoint_3	B Cells	11	11	0.68113	1.06432e-39	1.86105e-36	chr22	22895375	22895834	+
	EEF1B2	3550	5127	6521376	7107870	timepoint_1	Monoctye DC	11	11	1.32482	1.74844e-38	1.88141e-36	chr2	206159585	206162928	+
	CRIP1	2221	3435	6522705	7109562	timepoint_1	Monoctye DC	11	11	1.41873	1.78835e-38	1.91454e-36	chr14	105486317	105488947	+
	MAP3K8	3490	5051	6521436	7107946	timepoint_1	Monoctye DC	11	11	1.32762	1.8802e-38	2.00266e-36	chr10	30434021	30461833	+
	CMPK2	111	323	16534095	12599636	timepoint_3	CD4 T Cells	11	11	3.81851	1.64206e-39	2.02678e-36	chr2	6840570	6866635	-
	XAF1	426	158	13254292	15455308	timepoint_2	CD4 T Cells	9	9	0.31808	2.90573e-39	2.25818e-36	chr17	6755447	6775647	+
	PNRC1	3580	2820	6521346	7110177	timepoint_1	Monoctye DC	11	11	0.722585	2.18346e-38	2.31391e-36	chr6	89080751	89085160	+
	GNLY	23208	15802	3034518	2366535	timepoint_2	NK Cells	9	8	0.873916	1.4818e-39	3.88657e-36	chr2	85685175	85698854	+
	PMAIP1	1135	667	6523791	7112330	timepoint_1	Monoctye DC	11	11	0.53908	4.35629e-38	4.59336e-36	chr18	59899948	59904306	+
	PKM	2048	1439	6522878	7111558	timepoint_1	Monoctye DC	11	11	0.644546	5.662e-38	5.94029e-36	chr15	72199029	72231822	-
	RPL27A	82328	80558	16415842	15058848	timepoint_1	CD4 T Cells	11	11	1.06632	1.43465e-38	6.5442e-36	chr11	8682788	8714759	+
	CCL4L2	1450	418	11924889	6789831	timepoint_2	Monoctye DC	10	9	0.506325	2.29987e-38	7.42432e-36	chr17	36210924	36212878	+
	SBNO2	980	438	16497190	15138968	timepoint_1	CD4 T Cells	11	11	0.487052	1.89021e-38	8.43879e-36	chr19	1107637	1174268	-
	FTH1	26336	37663	4819059	7666289	timepoint_1	CD8 T Cells	11	10	0.899458	1.11977e-39	1.17481e-35	chr11	61959718	61967634	-
	WHAMM	3258	2714	13251460	15452752	timepoint_2	CD4 T Cells	9	9	0.714409	1.78635e-38	1.33868e-35	chr15	82809628	82836108	+
	EIF3E	1310	2216	6523616	7110781	timepoint_1	Monoctye DC	11	11	1.55175	1.78135e-37	1.8596e-35	chr8	108201216	108435333	-
	ARL4C	5494	3651	8391027	7333964	timepoint_3	Monoctye DC	11	11	0.760445	3.26108e-38	2.28091e-35	chr2	234493041	234497081	-
	DUSP2	1536	2782	2605568	3140656	timepoint_3	NK Cells	11	11	1.50217	1.09581e-38	2.29934e-35	chr2	96143169	96145440	-
	RPL5	63369	62518	16434801	15076888	timepoint_1	CD4 T Cells	11	11	1.07512	6.53556e-38	2.79869e-35	chr1	92832013	92841924	+
	YPEL5	6468	7388	16491702	15132018	timepoint_1	CD4 T Cells	11	11	1.24475	6.43817e-38	2.79869e-35	chr2	30146941	30160533	+
	MGLL	631	288	6524295	7112709	timepoint_1	Monoctye DC	11	11	0.418684	3.84284e-37	3.9918e-35	chr3	127689062	128052190	-
	EMP3	1215	1124	4844180	7702828	timepoint_1	CD8 T Cells	11	10	0.581843	7.55366e-39	5.28328e-35	chr19	48321509	48330553	+
	OAZ1	2739	1701	16495431	15137705	timepoint_1	CD4 T Cells	11	11	0.676767	1.79226e-37	7.52139e-35	chr19	2269509	2273490	+
	MX1	605	900	16533601	12599059	timepoint_3	CD4 T Cells	11	11	1.9521	6.81413e-38	7.94339e-35	chr21	41420304	41459214	+
	SNHG8	7165	10169	13247553	15445297	timepoint_2	CD4 T Cells	9	9	1.21717	1.55513e-37	1.12522e-34	chr4	118278709	118285316	+
	TKT	3231	4694	6521695	7108303	timepoint_1	Monoctye DC	11	11	1.33269	1.10123e-36	1.13828e-34	chr3	53224712	53256052	-
	FOS	8621	5379	3049105	2376958	timepoint_2	NK Cells	9	8	0.800828	5.08413e-38	1.18534e-34	chr14	75278826	75282230	+
	RGCC	890	2320	4844505	7701632	timepoint_1	CD8 T Cells	11	10	1.63951	2.43214e-38	1.27584e-34	chr13	41457550	41470871	+
	PLEK	4759	3958	6520167	7109039	timepoint_1	Monoctye DC	11	11	0.762927	1.88275e-36	1.93655e-34	chr2	68365282	68397453	+
	DDIT3	1134	677	6523792	7112320	timepoint_1	Monoctye DC	11	11	0.547644	1.95198e-36	1.99797e-34	chr12	57516588	57521737	-
	AQP9	1183	718	6523743	7112279	timepoint_1	Monoctye DC	11	11	0.556753	2.83583e-36	2.88855e-34	chr15	58138169	58185911	+
	KLRB1	3329	3781	7699534	6452279	timepoint_3	CD8 T Cells	11	10	1.35512	1.59194e-37	4.77195e-34	chr12	9594551	9607916	-
	RPS15	13633	17153	6511293	7095844	timepoint_1	Monoctye DC	11	11	1.15417	4.78092e-36	4.84628e-34	chr19	1438358	1440494	+
	RPL24	8353	10914	6516573	7102083	timepoint_1	Monoctye DC	11	11	1.19857	6.86899e-36	6.92943e-34	chr3	101681091	101686718	-
	IFITM1	469	65	11925870	6790184	timepoint_2	Monoctye DC	10	9	0.243423	3.01728e-36	9.59267e-34	chr11	313506	315272	+
	H3F3B	23005	23873	13231713	15431593	timepoint_2	CD4 T Cells	9	9	0.889965	1.67499e-36	1.17154e-33	chr17	75776434	75785893	-
	RPS25	8752	11383	6516174	7101614	timepoint_1	Monoctye DC	11	11	1.19309	1.23069e-35	1.23558e-33	chr11	119015712	119018691	-
	RPS14	146169	105879	16388037	12494080	timepoint_3	CD4 T Cells	11	11	0.950536	1.27462e-36	1.40765e-33	chr5	150442635	150449739	-
	CD52	3491	4263	16494679	15135143	timepoint_1	CD4 T Cells	11	11	1.33074	4.03182e-36	1.65882e-33	chr1	26317958	26320523	+
	JARID2	6017	4400	11920322	6785849	timepoint_2	Monoctye DC	10	9	1.28438	5.68419e-36	1.78017e-33	chr6	15246069	15522042	+
	HLA-DRA	19582	31140	6226179	8829968	timepoint_1	B Cells	11	11	1.12088	2.72216e-36	2.48344e-33	chr6	32439878	32445046	+
	RNASET2	2702	2053	6522224	7110944	timepoint_1	Monoctye DC	11	11	0.69699	3.03626e-35	3.0338e-33	chr6	166929504	166957191	-
	CD86	1821	1268	6523105	7111729	timepoint_1	Monoctye DC	11	11	0.638752	3.8524e-35	3.83104e-33	chr3	122055362	122121139	+
	HBB	26	231	13254692	15455235	timepoint_2	CD4 T Cells	9	9	7.61951	7.19217e-36	4.86817e-33	chr11	5225464	5229395	-
	MT-ND5	10046	9599	5731414	6551377	timepoint_2	B Cells	9	9	0.836155	4.1854e-36	5.85482e-33	chrM	12337	14148	+
	FCN1	8200	8684	8388321	7328931	timepoint_3	Monoctye DC	11	11	1.21185	9.45986e-36	6.40311e-33	chr9	134903232	134917912	-
	CCDC71L	1188	732	6523738	7112265	timepoint_1	Monoctye DC	11	11	0.56522	6.57674e-35	6.50942e-33	chr7	106654360	106661158	-
	FAM177A1	2102	3448	13252616	15452018	timepoint_2	CD4 T Cells	9	9	1.40677	1.09401e-35	7.17361e-33	chr14	35044907	35113130	+
	MT-CO2	64028	68323	5677432	6492653	timepoint_2	B Cells	9	9	0.933794	6.16579e-36	8.08604e-33	chrM	7586	8269	+
	MTRNR2L1	193	15	8396328	7337600	timepoint_3	Monoctye DC	11	11	0.0889362	1.24828e-35	8.1852e-33	chr17	22523111	22524663	+
	XAF1	534	230	6524392	7112767	timepoint_1	Monoctye DC	11	11	0.395102	8.89896e-35	8.76652e-33	chr17	6755447	6775647	+
	ANXA1	1314	2336	13253404	15453130	timepoint_2	CD4 T Cells	9	9	1.52463	1.85056e-35	1.17668e-32	chr9	73151865	73170393	+
	HLA-DQB1	2327	3512	6522599	7109485	timepoint_1	Monoctye DC	11	11	1.38446	1.21937e-34	1.19561e-32	chr6	32659467	32668383	-
	TNFAIP8	916	516	6524010	7112481	timepoint_1	Monoctye DC	11	11	0.516746	1.71512e-34	1.67388e-32	chr5	119268692	119399688	+
	RSAD2	67	343	2607037	3143095	timepoint_3	NK Cells	11	11	4.24593	2.33718e-35	4.45828e-32	chr2	6865806	6898239	+
	RPL14	32424	24472	7670439	6431588	timepoint_3	CD8 T Cells	11	10	0.900508	1.87464e-35	4.617e-32	chr3	40457292	40468587	+
	SARAF	6482	6743	7696381	6449317	timepoint_3	CD8 T Cells	11	10	1.24116	1.98032e-35	4.617e-32	chr8	30063003	30083208	-
	IL1RN	2457	1847	6522469	7111150	timepoint_1	Monoctye DC	11	11	0.68958	6.90327e-34	6.70608e-32	chr2	113107214	113134016	+
	MYL12B	2105	1532	6522821	7111465	timepoint_1	Monoctye DC	11	11	0.66762	9.55472e-34	9.23902e-32	chr18	3261479	3278431	+
	CD69	4523	2611	3053203	2379726	timepoint_2	NK Cells	9	8	0.740927	5.27819e-35	1.10752e-31	chr12	9752486	9760901	-
	ADTRP	588	215	16497582	15139191	timepoint_1	CD4 T Cells	11	11	0.398463	3.10807e-34	1.25417e-31	chr6	11712054	11807046	-
	RPS26	10616	14194	5730844	6546782	timepoint_2	B Cells	9	9	1.17003	1.0754e-34	1.32736e-31	chr12	56041351	56044697	+
	S100B	256	69	2606848	3143369	timepoint_3	NK Cells	11	11	0.223544	7.84878e-35	1.37243e-31	chr21	46598604	46605208	-
	IFI44L	818	446	6524108	7112551	timepoint_1	Monoctye DC	11	11	0.500155	1.88659e-33	1.81588e-31	chr1	78619922	78646145	+
	SERPINA1	4680	3935	6520246	7109062	timepoint_1	Monoctye DC	11	11	0.771297	2.36525e-33	2.26621e-31	chr14	94376747	94390693	-
	ADM	1072	649	6523854	7112348	timepoint_1	Monoctye DC	11	11	0.555358	2.59737e-33	2.4773e-31	chr11	10305073	10307397	+
	ALDH1A2	365	480	11925974	6789769	timepoint_2	Monoctye DC	10	9	2.30978	1.06893e-33	3.29843e-31	chr15	57953424	58497866	-
	PSMA6	1250	797	6523676	7112200	timepoint_1	Monoctye DC	11	11	0.584886	3.82789e-33	3.63442e-31	chr14	35278633	35317493	+
	CD53	1568	1067	6523358	7111930	timepoint_1	Monoctye DC	11	11	0.624225	4.07311e-33	3.84982e-31	chr1	110871188	110899922	+
	CXCL2	7395	5244	11918944	6785005	timepoint_2	Monoctye DC	10	9	1.24551	1.37969e-33	4.19564e-31	chr4	74097040	74099196	-
	TNFSF10	328	638	8396193	7336977	timepoint_3	Monoctye DC	11	11	2.22583	8.33347e-34	5.29883e-31	chr3	172505508	172523475	-
	FURIN	1162	587	16497008	15138819	timepoint_1	CD4 T Cells	11	11	0.550502	1.42822e-33	5.65441e-31	chr15	90868588	90883458	+
	CLEC7A	6976	6173	6517950	7106824	timepoint_1	Monoctye DC	11	11	0.811732	6.58243e-33	6.19368e-31	chr12	10116777	10130258	-
	IFIT2	2251	1855	2604853	3141583	timepoint_3	NK Cells	11	11	0.683474	4.35983e-34	6.74241e-31	chr10	89283694	89309271	+
	FOS	7632	11018	2599472	3132420	timepoint_3	NK Cells	11	11	1.19734	4.49858e-34	6.74241e-31	chr14	75278826	75282230	+
	GPR183	3179	4556	6521747	7108441	timepoint_1	Monoctye DC	11	11	1.31467	9.97583e-33	9.34477e-31	chr13	99294539	99307399	-
	MYADM	725	1729	6245036	8859379	timepoint_1	B Cells	11	11	1.68095	1.15288e-33	1.00795e-30	chr19	53864763	53876435	+
	RPL26	45018	28082	11881321	6762167	timepoint_2	Monoctye DC	10	9	1.09563	4.13568e-33	1.2397e-30	chr17	8377516	8383213	-
	GBP1	141	338	16534065	12599621	timepoint_3	CD4 T Cells	11	11	3.14566	1.59823e-33	1.67679e-30	chr1	89052319	89065230	-
	2025-03-01	570	266	6524356	7112731	timepoint_1	Monoctye DC	11	11	0.428085	1.84026e-32	1.71618e-30	chr4	163524298	164384050	-
	SRA1	1284	831	6523642	7112166	timepoint_1	Monoctye DC	11	11	0.593689	1.87955e-32	1.74507e-30	chr5	140537340	140558252	-
	CTNNB1	3171	4540	6521755	7108457	timepoint_1	Monoctye DC	11	11	1.31336	2.08333e-32	1.92575e-30	chr3	41194741	41260096	+
	RPS4Y1	1688	2047	5876810	4795676	timepoint_3	B Cells	11	11	1.48586	1.34654e-33	2.17342e-30	chrY	2841602	2932000	+
	RPS16	14628	18180	6510298	7094817	timepoint_1	Monoctye DC	11	11	1.14007	2.46755e-32	2.2709e-30	chr19	39433137	39435949	-
	IRF7	235	457	16533971	12599502	timepoint_3	CD4 T Cells	11	11	2.55189	2.37685e-33	2.37492e-30	chr11	612553	615983	-
	CCL4	643	986	7702220	6455074	timepoint_3	CD8 T Cells	11	10	1.82958	1.37889e-33	2.89333e-30	chr17	36103827	36105621	+
	SAT1	4587	3203	16493583	15136203	timepoint_1	CD4 T Cells	11	11	0.760948	7.48137e-33	2.90707e-30	chrX	23783173	23786226	+
	RPS5	9625	6633	11916714	6783616	timepoint_2	Monoctye DC	10	9	1.2104	1.34971e-32	3.98886e-30	chr19	58386400	58394806	+
	ANXA1	11444	11700	8385077	7325915	timepoint_3	Monoctye DC	11	11	1.16991	7.37246e-33	4.54989e-30	chr9	73151865	73170393	+
	CTSS	19336	9499	11907003	6780750	timepoint_2	Monoctye DC	10	9	0.862845	1.68649e-32	4.91494e-30	chr1	150730188	150765792	-
	SOD1	4905	3462	16493265	15135944	timepoint_1	CD4 T Cells	11	11	0.769157	1.32222e-32	5.04437e-30	chr21	31659622	31668931	+
	MT-ND5	7419	9685	6517507	7103312	timepoint_1	Monoctye DC	11	11	1.1975	9.51873e-32	8.7219e-30	chrM	12337	14148	+
	MT2A	2102	2296	16532104	12597663	timepoint_3	CD4 T Cells	11	11	1.43335	9.46368e-33	9.0262e-30	chr16	56608584	56609497	+
	RPS27	99924	141555	6462980	8712126	timepoint_2	CD8 T Cells	9	9	1.05009	7.57169e-33	9.9298e-30	chr1	153990762	153992155	+
	RGS1	2038	3094	6522888	7109903	timepoint_1	Monoctye DC	11	11	1.39264	1.15077e-31	1.04985e-29	chr1	192575763	192580024	+
	RPS13	31580	20010	11894759	6770239	timepoint_2	Monoctye DC	10	9	1.1129	3.72476e-32	1.07064e-29	chr11	17074388	17077715	-
	IFI30	15368	7422	11910971	6782827	timepoint_2	Monoctye DC	10	9	0.848252	6.94728e-32	1.96993e-29	chr19	18173162	18178117	+
	CNBP	2227	1669	6522699	7111328	timepoint_1	Monoctye DC	11	11	0.687478	2.45899e-31	2.23363e-29	chr3	129169484	129183922	-
	ZFP36L1	5514	4778	6519412	7108219	timepoint_1	Monoctye DC	11	11	0.794881	2.91227e-31	2.63397e-29	chr14	68787660	68796253	-
	RPL32	42955	26798	11883384	6763451	timepoint_2	Monoctye DC	10	9	1.09575	9.81702e-32	2.74654e-29	chr3	12834485	12841582	-
	RPS5	40679	51279	13214039	15404187	timepoint_2	CD4 T Cells	9	9	1.08108	5.26601e-32	3.2499e-29	chr19	58386400	58394806	+
	BCL2A1	6228	2721	11920111	6787528	timepoint_2	Monoctye DC	10	9	0.767364	1.21873e-31	3.36482e-29	chr15	79960892	79971196	-
	ENO1	1870	1107	16496300	15138299	timepoint_1	CD4 T Cells	11	11	0.645109	8.98869e-32	3.36803e-29	chr1	8861000	8879190	-
	TNFRSF1B	2969	2352	6521957	7110645	timepoint_1	Monoctye DC	11	11	0.726692	3.7736e-31	3.38382e-29	chr1	12166991	12209228	+
	RPS19	16404	20196	6508522	7092801	timepoint_1	Monoctye DC	11	11	1.12938	3.7592e-31	3.38382e-29	chr19	41860255	41872925	+
	IFIT1	44	199	5878454	4797524	timepoint_3	B Cells	11	11	5.54155	2.8001e-32	4.19675e-29	chr10	89392546	89406487	+
	RPSA	4605	6275	6520321	7106722	timepoint_1	Monoctye DC	11	11	1.24999	7.32487e-31	6.54033e-29	chr3	39406716	39412542	+
	LGALS2	1940	1097	8394581	7336518	timepoint_3	Monoctye DC	11	11	0.647067	1.23337e-31	7.39424e-29	chr22	37570248	37582616	-
	CEBPB	6022	7984	6518904	7105013	timepoint_1	Monoctye DC	11	11	1.21619	1.19146e-30	1.05934e-28	chr20	50190830	50192668	+
	S100A4	1217	997	6561687	8852684	timepoint_2	CD8 T Cells	9	9	0.607263	1.14556e-31	1.41396e-28	chr1	153543613	153550136	-
	HLA-C	19563	20301	13235155	15435165	timepoint_2	CD4 T Cells	9	9	0.88996	2.72913e-31	1.63615e-28	chr6	31268749	31272130	-
	RSAD2	203	454	8396318	7337161	timepoint_3	Monoctye DC	11	11	2.5592	3.46655e-31	2.02052e-28	chr2	6865806	6898239	+
	PMAIP1	4113	3814	2602991	3139624	timepoint_3	NK Cells	11	11	0.769087	1.45568e-31	2.0363e-28	chr18	59899948	59904306	+
	PMAIP1	1878	2210	5876620	4795513	timepoint_3	B Cells	11	11	1.44188	1.54869e-31	2.1664e-28	chr18	59899948	59904306	+
	PABPC1	14032	9328	11912307	6780921	timepoint_2	Monoctye DC	10	9	1.16759	8.40738e-31	2.29107e-28	chr8	100685816	100722809	-
	MT-CO1	69141	67534	16429029	15071872	timepoint_1	CD4 T Cells	11	11	1.06442	6.40283e-31	2.35703e-28	chrM	5904	7445	+
	KRAS	3080	2039	16495090	15137367	timepoint_1	CD4 T Cells	11	11	0.721429	8.46042e-31	3.06078e-28	chr12	25205246	25250936	-
	SSH2	3209	2141	16494961	15137265	timepoint_1	CD4 T Cells	11	11	0.727066	1.06276e-30	3.77964e-28	chr17	29625938	29930276	-
	CD74	16887	12901	8379634	7324714	timepoint_3	Monoctye DC	11	11	0.874209	8.63758e-31	4.89844e-28	chr5	150400041	150412929	-
	OAS3	71	227	16534135	12599732	timepoint_3	CD4 T Cells	11	11	4.19548	7.57495e-31	6.91066e-28	chr12	112938444	112973251	+
	RPL12	26349	16801	11899990	6773448	timepoint_2	Monoctye DC	10	9	1.11993	2.78495e-30	7.49188e-28	chr9	127447674	127451406	-
	ARPC5L	2075	1273	16496095	15138133	timepoint_1	CD4 T Cells	11	11	0.668555	2.26156e-30	7.90905e-28	chr9	124862130	124877733	+
	HLA-DQB1	3841	5583	5737619	6555393	timepoint_2	B Cells	9	9	1.27197	7.43207e-31	8.66373e-28	chr6	32659467	32668383	-
	CD68	4366	3697	6520560	7109300	timepoint_1	Monoctye DC	11	11	0.776763	1.03003e-29	9.11946e-28	chr17	7579491	7582111	+
	KDSR	788	357	16497382	15139049	timepoint_1	CD4 T Cells	11	11	0.493707	2.68675e-30	9.24199e-28	chr18	63327726	63367228	-
	EIF2AK2	1072	724	13253646	15454742	timepoint_2	CD4 T Cells	9	9	0.579205	1.73084e-30	1.00884e-27	chr2	37099210	37157065	-
	HBB	201	22	7702662	6456038	timepoint_3	CD8 T Cells	11	10	0.13059	5.36446e-31	1.0233e-27	chr11	5225464	5229395	-
	RPL8	11536	14475	6513390	7098522	timepoint_1	Monoctye DC	11	11	1.15103	1.24957e-29	1.10167e-27	chr8	144789765	144792587	-
	RPL10	199548	189900	16298622	14949506	timepoint_1	CD4 T Cells	11	11	1.03706	3.32352e-30	1.1248e-27	chrX	154389955	154409168	+
	UBA52	13128	16329	6511798	7096668	timepoint_1	Monoctye DC	11	11	1.141	1.58495e-29	1.3915e-27	chr19	18571730	18577550	+
	HSPA1A	623	319	6524303	7112678	timepoint_1	Monoctye DC	11	11	0.469705	1.6174e-29	1.41408e-27	chr6	31815543	31817946	+
	HIST3H2A	605	306	6524321	7112691	timepoint_1	Monoctye DC	11	11	0.463969	1.77573e-29	1.54606e-27	chr1	228456979	228457873	-
	GRN	3301	2689	6521625	7110308	timepoint_1	Monoctye DC	11	11	0.747254	2.38092e-29	2.06442e-27	chr17	44345246	44353106	+
	UBC	28108	14253	11898231	6775996	timepoint_2	Monoctye DC	10	9	0.890631	7.9714e-30	2.11727e-27	chr12	124911604	124917368	-
	RPS18	89575	70886	7613288	6385174	timepoint_3	CD8 T Cells	11	10	0.944188	1.33254e-30	2.33006e-27	chr6	33272075	33276511	+
	TNFSF13B	774	437	6524152	7112560	timepoint_1	Monoctye DC	11	11	0.517921	2.96886e-29	2.56361e-27	chr13	108251240	108308484	+
	RGCC	619	1491	6245142	8859617	timepoint_1	B Cells	11	11	1.69779	3.32303e-30	2.78909e-27	chr13	41457550	41470871	+
	PLSCR1	209	408	16533997	12599551	timepoint_3	CD4 T Cells	11	11	2.5617	3.37708e-30	2.95255e-27	chr3	146515180	146544856	-
	NINJ1	3690	2399	8392831	7335216	timepoint_3	Monoctye DC	11	11	0.743958	5.51563e-30	3.04564e-27	chr9	93121496	93134251	-
	RPL3	24129	15441	11902210	6774808	timepoint_2	Monoctye DC	10	9	1.12398	1.28552e-29	3.37177e-27	chr22	39312882	39320389	-
	MT-ATP6	68788	52571	5809710	4745152	timepoint_3	B Cells	11	11	0.936407	3.32248e-30	4.35722e-27	chrM	8527	9207	+
	JUNB	8078	7699	5733382	6553277	timepoint_2	B Cells	9	9	0.834035	4.13376e-30	4.56519e-27	chr19	12791486	12793315	+
	CYP1B1	1042	500	8395479	7337115	timepoint_3	Monoctye DC	11	11	0.549094	9.08568e-30	4.88833e-27	chr2	38066973	38109902	-
	NINJ1	5397	2335	11920942	6787914	timepoint_2	Monoctye DC	10	9	0.759899	1.94638e-29	5.04209e-27	chr9	93121496	93134251	-
	MT-CO1	39591	41781	5701869	6519195	timepoint_2	B Cells	9	9	0.923499	5.44913e-30	5.71696e-27	chrM	5904	7445	+
	MT-ND2	42440	42081	16455730	15097325	timepoint_1	CD4 T Cells	11	11	1.08053	1.82262e-29	6.07048e-27	chrM	4470	5511	+
	MT-CO1	25753	37306	4819642	7666646	timepoint_1	CD8 T Cells	11	10	0.911101	1.54678e-30	6.49122e-27	chrM	5904	7445	+
	MT-CO2	82861	76609	8313660	7261006	timepoint_3	Monoctye DC	11	11	1.05797	1.39432e-29	7.31423e-27	chrM	7586	8269	+
	HBA1	126	5	16498044	15139401	timepoint_1	CD4 T Cells	11	11	0.0432441	2.26036e-29	7.4108e-27	chr16	176680	177522	+
	LEPROTL1	8940	9671	16489230	15129735	timepoint_1	CD4 T Cells	11	11	1.17886	3.23846e-29	1.04542e-26	chr8	30095408	30177208	+
	SERPING1	427	182	6524499	7112815	timepoint_1	Monoctye DC	11	11	0.390991	1.27484e-28	1.09631e-26	chr11	57597387	57614853	+
	G3BP2	4307	3035	16493863	15136371	timepoint_1	CD4 T Cells	11	11	0.767911	3.73781e-29	1.18834e-26	chr4	75642782	75724525	-
	SERF2	6184	3737	16528022	12596222	timepoint_3	CD4 T Cells	11	11	0.79299	1.62082e-29	1.36039e-26	chr15	43777087	43802589	+
	LST1	10410	4893	11915929	6785356	timepoint_2	Monoctye DC	10	9	0.825555	5.32835e-29	1.36347e-26	chr6	31586124	31588909	+
	MX1	111	407	2606993	3143031	timepoint_3	NK Cells	11	11	3.04106	1.09931e-29	1.44167e-26	chr21	41420304	41459214	+
	MET	375	463	11925964	6789786	timepoint_2	Monoctye DC	10	9	2.16856	8.07083e-29	2.02662e-26	chr7	116672196	116798386	+
	CD44	13932	9219	11912407	6781030	timepoint_2	Monoctye DC	10	9	1.16223	8.11306e-29	2.02662e-26	chr11	35138870	35232402	+
	HSPA8	1636	1402	11924703	6788847	timepoint_2	Monoctye DC	10	9	1.50517	8.53954e-29	2.10806e-26	chr11	123057489	123063230	-
	ZFP36	2909	2919	6559995	8850762	timepoint_2	CD8 T Cells	9	9	0.743811	1.87291e-29	2.18329e-26	chr19	39406847	39409412	+
	RPL27A	26663	41301	6219098	8819807	timepoint_1	B Cells	11	11	1.09181	2.71877e-29	2.19415e-26	chr11	8682788	8714759	+
	EIF2AK2	779	1011	16533427	12598948	timepoint_3	CD4 T Cells	11	11	1.70305	2.95035e-29	2.38105e-26	chr2	37099210	37157065	-
	HLA-A	11064	13592	6234697	8847516	timepoint_1	B Cells	11	11	0.865902	3.26129e-29	2.53451e-26	chr6	29941260	29945884	+
	XIST	601	1129	6524325	7111868	timepoint_1	Monoctye DC	11	11	1.72323	3.34532e-28	2.86509e-26	chrX	73820649	73852723	-
	VIM	2012	2313	5876486	4795410	timepoint_3	B Cells	11	11	1.40857	2.36331e-29	2.91702e-26	chr10	17228241	17237593	+
	RPL11	44248	27439	11882091	6762810	timepoint_2	Monoctye DC	10	9	1.08917	1.30851e-28	3.19262e-26	chr1	23691742	23696835	+
	MT-CYB	107686	77870	16426520	12522089	timepoint_3	CD4 T Cells	11	11	0.94891	4.16923e-29	3.24011e-26	chrM	14747	15887	+
	ASPH	1185	783	6523741	7112214	timepoint_1	Monoctye DC	11	11	0.606131	3.90688e-28	3.33244e-26	chr8	61500556	61714640	-
	HAPLN3	520	746	16533686	12599213	timepoint_3	CD4 T Cells	11	11	1.88256	4.9474e-29	3.70754e-26	chr15	88877288	88895626	-
	AFF1	477	172	16497693	15139234	timepoint_1	CD4 T Cells	11	11	0.39295	1.24289e-28	3.89248e-26	chr4	86935002	87141054	+
	HSP90AB1	3386	4136	4842009	7699816	timepoint_1	CD8 T Cells	11	10	0.768262	1.24318e-29	4.3476e-26	chr6	44246166	44253888	+
	RPS19	47348	62770	6198413	8798338	timepoint_1	B Cells	11	11	0.934432	6.13365e-29	4.59652e-26	chr19	41860255	41872925	+
	KLF6	8785	6741	16489385	15132665	timepoint_1	CD4 T Cells	11	11	0.836199	1.58162e-28	4.80973e-26	chr10	3775996	3785281	-
	RBM38	2321	2897	16495849	15136509	timepoint_1	CD4 T Cells	11	11	1.36019	1.5776e-28	4.80973e-26	chr20	57391396	57409333	+
	JCHAIN	1638	839	5876860	4796884	timepoint_3	B Cells	11	11	0.627595	4.2512e-29	4.95572e-26	chr4	70655541	70681817	-
	ZFP36	8681	7986	6516245	7105011	timepoint_1	Monoctye DC	11	11	0.843884	5.93203e-28	5.03934e-26	chr19	39406847	39409412	+
	RPS6	29825	18827	11896514	6771422	timepoint_2	Monoctye DC	10	9	1.10872	2.10138e-28	5.0682e-26	chr9	19375715	19380236	-
	ANXA1	15112	9931	11911227	6780318	timepoint_2	Monoctye DC	10	9	1.15423	2.14624e-28	5.11755e-26	chr9	73151865	73170393	+
	XRN2	2219	1402	16495951	15138004	timepoint_1	CD4 T Cells	11	11	0.688522	1.98843e-28	5.96047e-26	chr20	21303331	21389825	+
	NFKBIA	4726	7023	2602378	3136415	timepoint_3	NK Cells	11	11	1.23249	5.24605e-29	6.47517e-26	chr14	35401511	35404749	-
	RPL10	61088	91817	6184673	8769291	timepoint_1	B Cells	11	11	1.05941	9.07573e-29	6.56676e-26	chrX	154389955	154409168	+
	RPL18A	36706	22933	11889633	6767316	timepoint_2	Monoctye DC	10	9	1.09735	3.26027e-28	7.68655e-26	chr19	17859910	17864153	+
	H1FX	915	2003	6244846	8859105	timepoint_1	B Cells	11	11	1.54297	1.10006e-28	7.69417e-26	chr3	129314771	129316286	-
	RPL17	72674	89545	13182044	15365921	timepoint_2	CD4 T Cells	9	9	1.0567	1.46875e-28	8.32941e-26	chr18	49488453	49492523	-
	JUN	6126	3795	3051600	2378542	timepoint_2	NK Cells	9	8	0.795115	4.4611e-29	8.50976e-26	chr1	58780791	58784047	-
	RPS24	50199	30940	11876140	6759309	timepoint_2	Monoctye DC	10	9	1.08255	5.76502e-28	1.34408e-25	chr10	78033760	78056813	+
	RPS15A	32374	20337	11893965	6769912	timepoint_2	Monoctye DC	10	9	1.10335	5.89292e-28	1.3588e-25	chr16	18781295	18790383	-
	FOS	13921	16526	6548983	8837155	timepoint_2	CD8 T Cells	9	9	0.879973	1.24012e-28	1.36955e-25	chr14	75278826	75282230	+
	ERO1A	846	506	6524080	7112491	timepoint_1	Monoctye DC	11	11	0.54866	1.80916e-27	1.53071e-25	chr14	52639915	52695900	-
	RPS26	13031	23392	4832364	7680560	timepoint_1	CD8 T Cells	11	10	1.12903	5.41925e-29	1.62446e-25	chr12	56041351	56044697	+
	RPS23	37714	23519	11888625	6766730	timepoint_2	Monoctye DC	10	9	1.09531	7.9606e-28	1.81562e-25	chr5	82273320	82278396	-
	MAFB	5040	4396	6519886	7108601	timepoint_1	Monoctye DC	11	11	0.800111	2.66315e-27	2.24422e-25	chr20	40685848	40689236	-
	IRF9	949	793	6244812	8860315	timepoint_1	B Cells	11	11	0.588985	3.32073e-28	2.24771e-25	chr14	24161265	24166565	+
	ACTB	5340	5841	6557564	8847840	timepoint_2	CD8 T Cells	9	9	0.810808	2.1906e-28	2.29827e-25	chr7	5527148	5563784	-
	IRF7	681	376	6524245	7112621	timepoint_1	Monoctye DC	11	11	0.506482	2.93998e-27	2.46759e-25	chr11	612553	615983	-
	JMJD1C	2015	2992	6522911	7110005	timepoint_1	Monoctye DC	11	11	1.3621	3.38402e-27	2.82896e-25	chr10	63167221	63521850	-
	KLF3	2125	2674	16496045	15136732	timepoint_1	CD4 T Cells	11	11	1.37129	1.11936e-27	3.3081e-25	chr4	38664197	38701517	+
	MT-ND3	41595	60171	6521309	8793510	timepoint_2	CD8 T Cells	9	9	1.0723	3.60249e-28	3.59957e-25	chrM	10059	10404	+
	RPL30	45030	27856	11881309	6762393	timepoint_2	Monoctye DC	10	9	1.08652	1.60694e-27	3.62565e-25	chr8	98024851	98046469	-
	CYBA	14243	6925	11912096	6783324	timepoint_2	Monoctye DC	10	9	0.853964	1.62635e-27	3.6304e-25	chr16	88643289	88651054	-
	HAPLN3	46	186	5878452	4797537	timepoint_3	B Cells	11	11	4.95435	4.42503e-28	4.88687e-25	chr15	88877288	88895626	-
	JUP	489	93	11925850	6790156	timepoint_2	Monoctye DC	10	9	0.334038	2.37985e-27	5.25647e-25	chr17	41754604	41786931	-
	HSP90AB1	7272	8668	6238489	8852440	timepoint_1	B Cells	11	11	0.840161	9.4994e-28	6.22893e-25	chr6	44246166	44253888	+
	ARL4C	646	1509	6245115	8859599	timepoint_1	B Cells	11	11	1.64647	1.15383e-27	7.12081e-25	chr2	234493041	234497081	-
	JCHAIN	856	1884	6244905	8859224	timepoint_1	B Cells	11	11	1.55133	1.12094e-27	7.12081e-25	chr4	70655541	70681817	-
	HLA-DRB5	3172	1272	11923167	6788977	timepoint_2	Monoctye DC	10	9	0.704329	3.84792e-27	8.41052e-25	chr6	32517353	32530287	-
	LCP1	3455	2877	6521471	7110120	timepoint_1	Monoctye DC	11	11	0.763862	1.04582e-26	8.70808e-25	chr13	46125920	46211871	-
	IGLC3	4496	5103	6241265	8856005	timepoint_1	B Cells	11	11	0.800012	1.51644e-27	9.09128e-25	chr22	22906342	22906803	+
	ISG15	2492	2926	8394029	7334689	timepoint_3	Monoctye DC	11	11	1.3436	1.8006e-27	9.2151e-25	chr1	1001138	1014540	+
	BNIP3	209	52	6524717	7112945	timepoint_1	Monoctye DC	11	11	0.228234	1.14647e-26	9.50847e-25	chr10	131966455	131982013	-
	MT-ND4	55951	54780	16442219	15084626	timepoint_1	CD4 T Cells	11	11	1.06694	3.54953e-27	1.03444e-24	chrM	10760	12137	+
	CD44	8058	10289	6516868	7102708	timepoint_1	Monoctye DC	11	11	1.1713	1.54979e-26	1.28029e-24	chr11	35138870	35232402	+
	NDUFV2	2617	1725	16495553	15137681	timepoint_1	CD4 T Cells	11	11	0.718311	5.15122e-27	1.48066e-24	chr18	9102630	9134345	+
	LTB	9898	10555	16488272	15128851	timepoint_1	CD4 T Cells	11	11	1.16208	6.77878e-27	1.92215e-24	chr6	31580525	31582522	-
	SFPQ	4033	2980	11922306	6787269	timepoint_2	Monoctye DC	10	9	1.29781	9.26921e-27	2.00511e-24	chr1	35176378	35193145	-
	NFKBIA	10417	10461	13244301	15445005	timepoint_2	CD4 T Cells	9	9	0.86123	3.8994e-27	2.15319e-24	chr14	35401511	35404749	-
	TRIM22	715	438	13254003	15455028	timepoint_2	CD4 T Cells	9	9	0.525359	4.16877e-27	2.2429e-24	chr11	5689697	5737089	+
	PTMA	18262	12551	3039464	2369786	timepoint_2	NK Cells	9	8	0.882115	1.35636e-27	2.37171e-24	chr2	231706895	231713541	+
	ZNF331	4057	5887	13250661	15449579	timepoint_2	CD4 T Cells	9	9	1.24445	4.56791e-27	2.39621e-24	chr19	53519527	53580269	+
	RPL39	44847	27706	11881492	6762543	timepoint_2	Monoctye DC	10	9	1.08508	1.40475e-26	3.00774e-24	chrX	119786504	119791630	-
	TMSB10	29262	31274	13225456	15424192	timepoint_2	CD4 T Cells	9	9	0.916575	8.80621e-27	4.50684e-24	chr2	84905656	84906671	+
	XAF1	270	461	16533936	12599498	timepoint_3	CD4 T Cells	11	11	2.24053	6.28165e-27	4.5451e-24	chr17	6755447	6775647	+
	HLA-C	9980	12250	6235781	8848858	timepoint_1	B Cells	11	11	0.865173	8.43067e-27	4.91391e-24	chr6	31268749	31272130	-
	TENT5A	1017	659	6523909	7112338	timepoint_1	Monoctye DC	11	11	0.594412	6.7978e-26	5.59366e-24	chr6	81491439	81752774	-
	RPL35	8080	10294	6516846	7102703	timepoint_1	Monoctye DC	11	11	1.16868	6.99911e-26	5.73681e-24	chr9	124857880	124861981	-
	MT-ND5	10138	11824	6552766	8841857	timepoint_2	CD8 T Cells	9	9	0.864538	7.1869e-27	6.85467e-24	chrM	12337	14148	+
	TCN2	357	146	6524569	7112851	timepoint_1	Monoctye DC	11	11	0.375152	9.00757e-26	7.35431e-24	chr22	30607003	30627271	+
	NKG7	2870	2919	6560034	8850762	timepoint_2	CD8 T Cells	9	9	0.753918	8.31161e-27	7.58272e-24	chr19	51371606	51372701	-
	NPC2	4668	4064	6520258	7108933	timepoint_1	Monoctye DC	11	11	0.79863	9.59661e-26	7.80487e-24	chr14	74476192	74494177	-
	AHR	3147	2036	8393374	7335579	timepoint_3	Monoctye DC	11	11	0.74033	1.61253e-26	8.05611e-24	chr7	16916359	17346152	+
	TNF	340	150	2606764	3143288	timepoint_3	NK Cells	11	11	0.365903	7.05611e-27	8.22547e-24	chr6	31575565	31578336	+
	OASL	383	584	16533823	12599375	timepoint_3	CD4 T Cells	11	11	2.00091	1.1801e-26	8.25399e-24	chr12	121019111	121039242	-
	MT1G	6	116	6524920	7112881	timepoint_1	Monoctye DC	11	11	17.7349	1.07496e-25	8.70884e-24	chr16	56666731	56668065	-
	IFIT3	455	85	11925884	6790164	timepoint_2	Monoctye DC	10	9	0.328117	4.16854e-26	8.8352e-24	chr10	89327997	89340971	+
	TNIP2	971	505	16497199	15138901	timepoint_1	CD4 T Cells	11	11	0.56676	3.3034e-26	9.24203e-24	chr4	2741648	2756342	-
	DEK	2122	1353	16496048	15138053	timepoint_1	CD4 T Cells	11	11	0.694831	4.00466e-26	1.10566e-23	chr6	18223860	18264548	-
	OTOF	224	63	6524702	7112934	timepoint_1	Monoctye DC	11	11	0.257997	1.52518e-25	1.22616e-23	chr2	26457203	26558698	-
	LGALS1	10399	9786	6514527	7103211	timepoint_1	Monoctye DC	11	11	0.86325	1.52452e-25	1.22616e-23	chr22	37675636	37679802	+
	TMSB4X	63336	33599	11863003	6756650	timepoint_2	Monoctye DC	10	9	0.931745	5.87582e-26	1.23292e-23	chrX	12975110	12977227	+
	HLA-DQA2	1205	1097	6244556	8860011	timepoint_1	B Cells	11	11	0.641678	2.29772e-26	1.30305e-23	chr6	32741391	32747198	+
	TUBA1B	1496	1078	6523430	7111919	timepoint_1	Monoctye DC	11	11	0.661013	1.73253e-25	1.38755e-23	chr12	49127782	49131397	-
	EGR1	2107	782	11924232	6789467	timepoint_2	Monoctye DC	10	9	0.651874	6.91292e-26	1.43618e-23	chr5	138465479	138469303	+
	ANXA1	693	922	3057033	2381415	timepoint_2	NK Cells	9	8	1.70763	1.03723e-26	1.67416e-23	chr9	73151865	73170393	+
	S100A8	13736	13190	6511190	7099807	timepoint_1	Monoctye DC	11	11	0.880861	2.14217e-25	1.70909e-23	chr1	153390032	153391073	-
	HSPA1B	493	244	6524433	7112753	timepoint_1	Monoctye DC	11	11	0.45401	2.19728e-25	1.74642e-23	chr6	31827738	31830254	+
	RPL17	31276	19599	11895063	6770650	timepoint_2	Monoctye DC	10	9	1.10064	8.59858e-26	1.76886e-23	chr18	49488453	49492523	-
	RPS27A	33995	21220	11892344	6769029	timepoint_2	Monoctye DC	10	9	1.09636	9.34321e-26	1.90338e-23	chr2	55231903	55235853	+
	MT-CO2	37301	26696	3020425	2355641	timepoint_2	NK Cells	9	8	0.918589	1.30115e-26	1.95014e-23	chrM	7586	8269	+
	ZFP36L1	8636	4034	11917703	6786215	timepoint_2	Monoctye DC	10	9	0.820436	9.78617e-26	1.97445e-23	chr14	68787660	68796253	-
	TNFSF10	33	156	5878465	4797567	timepoint_3	B Cells	11	11	5.79218	1.9588e-26	2.05508e-23	chr3	172505508	172523475	-
	CCL7	913	440	8395608	7337175	timepoint_3	Monoctye DC	11	11	0.551476	5.99119e-26	2.92356e-23	chr17	34270221	34272242	+
	ARID5B	2198	1417	16495972	15137989	timepoint_1	CD4 T Cells	11	11	0.702537	1.26348e-25	3.44307e-23	chr10	61901684	62096944	+
	MT-ATP6	38002	27233	3019724	2355104	timepoint_2	NK Cells	9	8	0.919781	2.50235e-26	3.50045e-23	chrM	8527	9207	+
	CCL5	2096	2034	6560808	8851647	timepoint_2	CD8 T Cells	9	9	0.719336	4.22062e-26	3.69006e-23	chr17	35871491	35880793	-
	IRF9	807	526	13253911	15454940	timepoint_2	CD4 T Cells	9	9	0.558986	7.72895e-26	3.86135e-23	chr14	24161265	24166565	+
	FCER1G	8407	3922	11917932	6786327	timepoint_2	Monoctye DC	10	9	0.819385	2.08552e-25	4.16765e-23	chr1	161215234	161220699	+
	RPS7	25550	16156	11900789	6774093	timepoint_2	Monoctye DC	10	9	1.11062	2.30568e-25	4.56416e-23	chr2	3575260	3580920	+
	RPL10	69817	42379	11856522	6747870	timepoint_2	Monoctye DC	10	9	1.06613	2.43842e-25	4.78181e-23	chrX	154389955	154409168	+
	SERPING1	310	41	11926029	6790208	timepoint_2	Monoctye DC	10	9	0.232297	2.66993e-25	5.18732e-23	chr11	57597387	57614853	+
	AHNAK	351	936	6245410	8860172	timepoint_1	B Cells	11	11	1.8796	9.53355e-26	5.26427e-23	chr11	62433542	62556235	-
	PNPT1	312	501	16533894	12599458	timepoint_3	CD4 T Cells	11	11	2.10716	9.42024e-26	6.37629e-23	chr2	55634061	55693863	-
	SNHG8	8696	9318	16489474	15130088	timepoint_1	CD4 T Cells	11	11	1.1677	2.38399e-25	6.41323e-23	chr4	118278709	118285316	+
	MT-ATP6	32308	35946	2574796	3107492	timepoint_3	NK Cells	11	11	0.922771	5.87426e-26	6.48734e-23	chrM	8527	9207	+
	TPT1	233764	207940	16264406	14931466	timepoint_1	CD4 T Cells	11	11	0.969365	2.56122e-25	6.80281e-23	chr13	45333471	45341370	-
	RFLNB	2077	1255	8394444	7336360	timepoint_3	Monoctye DC	11	11	0.691436	1.5222e-25	7.25915e-23	chr17	439978	445939	-
	RPL38	6611	8522	6518315	7104475	timepoint_1	Monoctye DC	11	11	1.18249	1.11777e-24	8.85062e-23	chr17	74203582	74210655	+
	RNASET2	2727	1491	16531479	12598468	timepoint_3	CD4 T Cells	11	11	0.717475	1.46861e-25	9.62997e-23	chr6	166929504	166957191	-
	KLRB1	2164	2258	16532042	12597701	timepoint_3	CD4 T Cells	11	11	1.36924	1.74725e-25	1.11098e-22	chr12	9594551	9607916	-
	RPS28	103145	99089	16395025	15040317	timepoint_1	CD4 T Cells	11	11	1.0469	4.93449e-25	1.27828e-22	chr19	8321158	8323340	+
	CD37	4354	4951	16493816	15134455	timepoint_1	CD4 T Cells	11	11	1.23917	4.8765e-25	1.27828e-22	chr19	49335171	49343335	+
	MARCKS	5389	3784	8391132	7333831	timepoint_3	Monoctye DC	11	11	0.803503	3.30179e-25	1.53959e-22	chr6	113857345	113863475	+
	TSC22D3	14331	14838	16483839	15124568	timepoint_1	CD4 T Cells	11	11	1.1283	6.30747e-25	1.61402e-22	chrX	107713221	107777342	-
	AHNAK	1649	2479	6523277	7110518	timepoint_1	Monoctye DC	11	11	1.37905	2.07899e-24	1.63998e-22	chr11	62433542	62556235	-
	KLF2	15932	13705	16518274	12586254	timepoint_3	CD4 T Cells	11	11	1.12882	2.90414e-25	1.79228e-22	chr19	16324817	16327874	+
	RPS3	24798	15684	11901541	6774565	timepoint_2	Monoctye DC	10	9	1.11087	9.3267e-25	1.79543e-22	chr11	75399515	75422280	+
	HERC5	89	244	5878409	4797479	timepoint_3	B Cells	11	11	3.35916	1.80155e-25	1.80009e-22	chr4	88457119	88506163	+
	PTPRJ	729	433	6524197	7112564	timepoint_1	Monoctye DC	11	11	0.544858	2.526e-24	1.98513e-22	chr11	47980558	48170841	+
	CCL20	1	101	2607103	3143337	timepoint_3	NK Cells	11	11	83.7674	1.89889e-25	1.99222e-22	chr2	227805739	227817564	+
	ARPC5	1176	809	6523750	7112188	timepoint_1	Monoctye DC	11	11	0.631051	2.56259e-24	2.00638e-22	chr1	183620846	183635783	-
	DUSP1	5322	5457	7697541	6450603	timepoint_3	CD8 T Cells	11	10	1.22339	1.25046e-25	2.01834e-22	chr5	172768096	172771195	-
	FN1	55	143	11926284	6790106	timepoint_2	Monoctye DC	10	9	4.56662	1.09492e-24	2.08862e-22	chr2	215360440	215436073	-
	SNHG5	3072	3467	8393449	7334148	timepoint_3	Monoctye DC	11	11	1.29145	5.24769e-25	2.39375e-22	chr6	85650491	85678932	-
	HLA-DQA1	1569	1830	5876929	4795893	timepoint_3	B Cells	11	11	1.42909	2.73458e-25	2.60817e-22	chr6	32628179	32647062	+
	RPL13	218827	207176	16279343	14932230	timepoint_1	CD4 T Cells	11	11	1.03173	1.10323e-24	2.78905e-22	chr16	89560657	89566828	+
	NEIL1	1555	817	5876943	4796906	timepoint_3	B Cells	11	11	0.643758	3.06627e-25	2.79737e-22	chr15	75346955	75357115	+
	GNLY	1866	1785	6561038	8851896	timepoint_2	CD8 T Cells	9	9	0.709086	3.43595e-25	2.88386e-22	chr2	85685175	85698854	+
	HLA-DQB1	3847	2827	11922492	6787422	timepoint_2	Monoctye DC	10	9	1.2907	1.54542e-24	2.92141e-22	chr6	32659467	32668383	-
	S100A11	11475	10925	6513451	7102072	timepoint_1	Monoctye DC	11	11	0.873357	3.772e-24	2.9423e-22	chr1	152032506	152047907	-
	CREM	1556	1520	6244205	8859588	timepoint_1	B Cells	11	11	0.688543	5.75834e-25	3.09813e-22	chr10	35126791	35212958	+
	EEF1A1	212482	201250	16285688	14938156	timepoint_1	CD4 T Cells	11	11	1.03214	1.35985e-24	3.39688e-22	chr6	73515750	73523797	-
	PIK3AP1	607	338	6524319	7112659	timepoint_1	Monoctye DC	11	11	0.5108	4.59973e-24	3.57467e-22	chr10	96593315	96720514	-
	EIF4B	826	1395	6524100	7111602	timepoint_1	Monoctye DC	11	11	1.54923	5.17873e-24	4.00979e-22	chr12	53006158	53042209	+
	TUBA1A	4167	5973	13250551	15449493	timepoint_2	CD4 T Cells	9	9	1.2293	8.73818e-25	4.26403e-22	chr12	49184795	49189080	-
	IL18BP	258	88	6524668	7112909	timepoint_1	Monoctye DC	11	11	0.312886	5.68032e-24	4.38199e-22	chr11	71998613	72005715	+
	RPS3A	38966	24119	11887373	6766130	timepoint_2	Monoctye DC	10	9	1.08716	2.35828e-24	4.41819e-22	chr4	151099624	151104642	+
	RPL7A	67649	65638	16430521	15073768	timepoint_1	CD4 T Cells	11	11	1.05736	2.05977e-24	5.08471e-22	chr9	133348218	133351426	+
	H3F3B	12155	12863	2594949	3130575	timepoint_3	NK Cells	11	11	0.877689	5.39887e-25	5.3945e-22	chr17	75776434	75785893	-
	SPI1	3825	3283	6521101	7109714	timepoint_1	Monoctye DC	11	11	0.78734	7.5257e-24	5.78432e-22	chr11	47354860	47378576	-
	FTH1	10423	14342	2596681	3129096	timepoint_3	NK Cells	11	11	1.14122	6.08516e-25	5.80386e-22	chr11	61959718	61967634	-
	CCL20	356	153	6524570	7112844	timepoint_1	Monoctye DC	11	11	0.394243	8.2769e-24	6.33847e-22	chr2	227805739	227817564	+
	C4orf3	1073	725	6523853	7112272	timepoint_1	Monoctye DC	11	11	0.619814	8.81564e-24	6.7265e-22	chr4	119296419	119304445	-
	RPS10	10518	13046	6235243	8848062	timepoint_1	B Cells	11	11	0.874262	1.44248e-24	7.5669e-22	chr6	34417454	34426069	-
	TMA7	2324	3318	6522602	7109679	timepoint_1	Monoctye DC	11	11	1.30967	1.0473e-23	7.96217e-22	chr3	48440257	48444208	+
	LINC00189	92	5	6524834	7112992	timepoint_1	Monoctye DC	11	11	0.0498546	1.06684e-23	8.08139e-22	chr21	29193480	29288205	+
	CLEC2B	2602	2263	13252116	15453203	timepoint_2	CD4 T Cells	9	9	0.745874	1.7251e-24	8.22678e-22	chr12	9852984	9870136	-
	BCL9L	480	786	16497690	15138620	timepoint_1	CD4 T Cells	11	11	1.78447	3.68158e-24	8.98264e-22	chr11	118893875	118925608	-
	FGL2	578	318	6524348	7112679	timepoint_1	Monoctye DC	11	11	0.504687	1.21823e-23	9.19504e-22	chr7	77193369	77199848	-
	ZFYVE16	2532	1959	11923807	6788290	timepoint_2	Monoctye DC	10	9	1.35891	5.12875e-24	9.52359e-22	chr5	80408013	80483379	+
	JUN	5128	5126	5873370	4792597	timepoint_3	B Cells	11	11	1.22479	1.09405e-24	9.56522e-22	chr1	58780791	58784047	-
	HMGB1	5232	7199	5736228	6553777	timepoint_2	B Cells	9	9	1.20409	9.76118e-25	9.75328e-22	chr13	30456704	30617597	-
	XIST	882	1569	13253836	15453897	timepoint_2	CD4 T Cells	9	9	1.52561	2.2976e-24	1.07134e-21	chrX	73820649	73852723	-
	MTRNR2L12	11463	11692	13243255	15443774	timepoint_2	CD4 T Cells	9	9	0.87474	2.49044e-24	1.13602e-21	chr3	96617188	96618236	-
	MALAT1	969057	876480	15529113	14262926	timepoint_1	CD4 T Cells	11	11	0.985643	4.97024e-24	1.19874e-21	chr11	65497688	65506516	+
	ZC3HAV1	1157	534	3056569	2381803	timepoint_2	NK Cells	9	8	0.592384	9.25355e-25	1.21355e-21	chr7	139043515	139109720	-
	P4HB	1518	1119	6523408	7111878	timepoint_1	Monoctye DC	11	11	0.67621	1.65766e-23	1.24669e-21	chr17	81843161	81860624	-
	IL1R1	446	492	11925893	6789757	timepoint_2	Monoctye DC	10	9	1.93754	7.02068e-24	1.29224e-21	chr2	102064544	102179874	+
	CD52	4434	3057	8392087	7334558	timepoint_3	Monoctye DC	11	11	0.78894	3.44939e-24	1.53997e-21	chr1	26317958	26320523	+
	PPP1R15A	5473	4907	6519453	7108090	timepoint_1	Monoctye DC	11	11	0.822458	2.43204e-23	1.82255e-21	chr19	48872421	48876058	+
	RPS26	5572	5284	3052154	2377053	timepoint_2	NK Cells	9	8	1.21716	1.56776e-24	1.93508e-21	chr12	56041351	56044697	+
	CSNK2B	1033	695	6523893	7112302	timepoint_1	Monoctye DC	11	11	0.617174	2.73274e-23	2.04061e-21	chr6	31665236	31670343	+
	BRI3	5014	6581	6519912	7106416	timepoint_1	Monoctye DC	11	11	1.20401	2.82897e-23	2.10498e-21	chr7	98252379	98310441	+
	PMAIP1	2069	1265	8394452	7336350	timepoint_3	Monoctye DC	11	11	0.69964	4.89453e-24	2.13962e-21	chr18	59899948	59904306	+
	H1FX	2171	1838	13252547	15453628	timepoint_2	CD4 T Cells	9	9	0.726063	4.873e-24	2.17553e-21	chr3	129314771	129316286	-
	FCGR2A	1183	826	6523743	7112171	timepoint_1	Monoctye DC	11	11	0.640499	3.76654e-23	2.7927e-21	chr1	161505430	161524013	+
	BTG1	23008	14564	11903331	6775685	timepoint_2	Monoctye DC	10	9	1.11179	1.96017e-23	3.57655e-21	chr12	92140278	92145846	-
	IER2	3898	3520	5737562	6557456	timepoint_2	B Cells	9	9	0.790232	4.20358e-24	4.00926e-21	chr19	13150411	13154911	+
	RPL13	179832	216472	13074886	15238994	timepoint_2	CD4 T Cells	9	9	1.03234	9.23436e-24	4.03676e-21	chr16	89560657	89566828	+
	MT-ND4	14093	9609	3043633	2372728	timepoint_2	NK Cells	9	8	0.875125	3.69513e-24	4.30749e-21	chrM	10760	12137	+
	MT-ND4	23508	34278	4821887	7669674	timepoint_1	CD8 T Cells	11	10	0.917097	1.70926e-24	4.48318e-21	chrM	10760	12137	+
	PLEK	7910	3702	11918429	6786547	timepoint_2	Monoctye DC	10	9	0.822018	2.51679e-23	4.55257e-21	chr2	68365282	68397453	+
	STAT1	731	445	6524195	7112552	timepoint_1	Monoctye DC	11	11	0.558426	7.26786e-23	5.36977e-21	chr2	190964358	191020960	-
	DHRS9	250	327	11926089	6789922	timepoint_2	Monoctye DC	10	9	2.29736	2.99719e-23	5.37522e-21	chr2	169064789	169096167	+
	LINC01138	845	1208	16497325	15138198	timepoint_1	CD4 T Cells	11	11	1.55789	2.30794e-23	5.50312e-21	chr1	148290889	148519604	-
	EIF3L	1059	1691	6523867	7111306	timepoint_1	Monoctye DC	11	11	1.46477	7.54616e-23	5.55582e-21	chr22	37848868	37889407	+
	TUBB4B	2512	1935	11923827	6788314	timepoint_2	Monoctye DC	10	9	1.35295	3.88443e-23	6.90737e-21	chr9	137241287	137243707	+
	MX1	466	237	6524460	7112760	timepoint_1	Monoctye DC	11	11	0.466536	9.70329e-23	7.11903e-21	chr21	41420304	41459214	+
	MS4A7	862	1176	8395659	7336439	timepoint_3	Monoctye DC	11	11	1.56115	1.72677e-23	7.39447e-21	chr11	60378485	60395951	+
	PHLDA1	4574	3272	11921765	6786977	timepoint_2	Monoctye DC	10	9	1.25643	4.25313e-23	7.49945e-21	chr12	76025447	76033932	-
	RPL36	9119	11405	6515807	7101592	timepoint_1	Monoctye DC	11	11	1.14728	1.05635e-22	7.72315e-21	chr19	5674947	5691875	+
	CXCR4	8506	8331	7694357	6447729	timepoint_3	CD8 T Cells	11	10	1.16857	5.53781e-24	8.29999e-21	chr2	136114349	136118165	-
	MT-CO3	190721	140347	16343485	12459612	timepoint_3	CD4 T Cells	11	11	0.965648	1.45829e-23	8.74267e-21	chrM	9207	9990	+
	FAM177A1	1486	1774	7701377	6454286	timepoint_3	CD8 T Cells	11	10	1.42436	6.53891e-24	9.14707e-21	chr14	35044907	35113130	+
	RPL9	33892	21047	11892447	6769202	timepoint_2	Monoctye DC	10	9	1.09072	5.37892e-23	9.4055e-21	chr4	39452521	39458949	-
	RPLP1	75256	106453	6487648	8747228	timepoint_2	CD8 T Cells	9	9	1.04855	1.17754e-23	9.50321e-21	chr15	69452814	69456205	+
	DUSP4	871	429	8395650	7337186	timepoint_3	Monoctye DC	11	11	0.563616	2.29096e-23	9.61424e-21	chr8	29333064	29350684	-
	IFIT2	189	368	5878309	4797355	timepoint_3	B Cells	11	11	2.38571	1.17105e-23	9.82888e-21	chr10	89283694	89309271	+
	WARS	1653	2008	8394868	7335607	timepoint_3	Monoctye DC	11	11	1.39007	2.65337e-23	1.09168e-20	chr14	100333790	100376805	-
	UBC	10960	12986	6551944	8840695	timepoint_2	CD8 T Cells	9	9	0.878288	1.68942e-23	1.31293e-20	chr12	124911604	124917368	-
	PGAP1	140	287	16534066	12599672	timepoint_3	CD4 T Cells	11	11	2.6901	2.28936e-23	1.33438e-20	chr2	196833004	196927796	-
	JMJD1C	4152	3012	16494018	15136394	timepoint_1	CD4 T Cells	11	11	0.790541	6.03209e-23	1.42215e-20	chr10	63167221	63521850	-
	H1FX	3062	1738	16531144	12598221	timepoint_3	CD4 T Cells	11	11	0.744833	3.3156e-23	1.8803e-20	chr3	129314771	129316286	-
	SMAD7	1185	1583	16496985	15137823	timepoint_1	CD4 T Cells	11	11	1.45576	8.68561e-23	2.025e-20	chr18	48919853	48952052	-
	COTL1	2284	1518	16495886	15137888	timepoint_1	CD4 T Cells	11	11	0.724274	8.81155e-23	2.03179e-20	chr16	84565596	84618078	-
	PLP2	2148	1687	11924191	6788562	timepoint_2	Monoctye DC	10	9	1.37944	1.17465e-22	2.03701e-20	chrX	49171898	49175235	+
	EIF2AK2	823	525	6524103	7112472	timepoint_1	Monoctye DC	11	11	0.585171	2.79906e-22	2.03933e-20	chr2	37099210	37157065	-
	IFI6	914	1280	16497256	15138126	timepoint_1	CD4 T Cells	11	11	1.52613	8.95274e-23	2.04191e-20	chr1	27666064	27672198	-
	FTL	23143	23264	16475027	15116142	timepoint_1	CD4 T Cells	11	11	1.09545	9.06119e-23	2.04442e-20	chr19	48965309	48966879	+
	GSTP1	686	553	6245075	8860555	timepoint_1	B Cells	11	11	0.568196	4.02753e-23	2.06121e-20	chr11	67583595	67586656	+
	MT1G	182	12	11926157	6790237	timepoint_2	Monoctye DC	10	9	0.115806	1.24383e-22	2.13928e-20	chr16	56666731	56668065	-
	RFX2	337	688	6524589	7112309	timepoint_1	Monoctye DC	11	11	1.87276	3.00866e-22	2.18445e-20	chr19	5993164	6199572	-
	RNF125	2584	3867	13252134	15451599	timepoint_2	CD4 T Cells	9	9	1.28342	5.16461e-23	2.21161e-20	chr18	32018825	32073219	+
	JUNB	8147	14864	4837248	7689088	timepoint_1	CD8 T Cells	11	10	1.1475	9.52644e-24	2.22104e-20	chr19	12791486	12793315	+
	MT-ND4L	3522	3231	13251196	15452235	timepoint_2	CD4 T Cells	9	9	0.786749	6.88532e-23	2.88949e-20	chrM	10470	10766	+
	ARL5B	469	243	6524457	7112754	timepoint_1	Monoctye DC	11	11	0.475288	4.06711e-22	2.94277e-20	chr10	18659431	18681639	+
	TMSB10	11058	13130	6551846	8840551	timepoint_2	CD8 T Cells	9	9	0.880157	5.3658e-23	4.0211e-20	chr2	84905656	84906671	+
	HSPA1A	285	352	11926054	6789897	timepoint_2	Monoctye DC	10	9	2.1693	2.36475e-22	4.03411e-20	chr6	31815543	31817946	+
	RPLP0	11172	7364	11915167	6782885	timepoint_2	Monoctye DC	10	9	1.15772	2.74762e-22	4.64946e-20	chr12	120196699	120201235	-
	NEU4	447	483	11925892	6789766	timepoint_2	Monoctye DC	10	9	1.89785	2.92249e-22	4.90581e-20	chr2	241808825	241817413	+
	SQSTM1	2510	2057	6522416	7110940	timepoint_1	Monoctye DC	11	11	0.751767	6.89847e-22	4.97424e-20	chr5	179806398	179838078	+
	TNFAIP8	1123	604	8395398	7337011	timepoint_3	Monoctye DC	11	11	0.615463	1.2512e-22	5.04883e-20	chr5	119268692	119399688	+
	SMOX	943	483	8395578	7337132	timepoint_3	Monoctye DC	11	11	0.586111	1.56955e-22	6.21395e-20	chr20	4120980	4187747	+
	SRGN	6320	8656	13248398	15446810	timepoint_2	CD4 T Cells	9	9	1.1746	1.66583e-22	6.85374e-20	chr10	69088103	69104805	+
	LDHA	2308	2332	6560596	8851349	timepoint_2	CD8 T Cells	9	9	0.748971	9.56386e-23	6.91482e-20	chr11	18394560	18408425	+
	EIF1	36679	46204	6526225	8807477	timepoint_2	CD8 T Cells	9	9	0.933758	9.88632e-23	6.91482e-20	chr17	41688885	41692668	+
	CAPG	1044	718	6523882	7112279	timepoint_1	Monoctye DC	11	11	0.63088	9.71781e-22	6.97968e-20	chr2	85394753	85418432	-
	CD300E	2607	2151	6522319	7110846	timepoint_1	Monoctye DC	11	11	0.756872	9.7462e-22	6.97968e-20	chr17	74609885	74623738	-
	LEPROTL1	7562	10219	13247156	15445247	timepoint_2	CD4 T Cells	9	9	1.15894	1.75548e-22	7.08371e-20	chr8	30095408	30177208	+
	B2M	28827	35993	6534077	8817688	timepoint_2	CD8 T Cells	9	9	0.925531	1.16547e-22	7.88873e-20	chr15	44711487	44718877	+
	RSAD2	254	93	6524672	7112904	timepoint_1	Monoctye DC	11	11	0.335871	1.15082e-21	8.21347e-20	chr2	6865806	6898239	+
	YPEL5	3099	5465	6242662	8855643	timepoint_1	B Cells	11	11	1.24299	1.76272e-22	8.80644e-20	chr2	30146941	30160533	+
	CD69	5778	6886	6239983	8854222	timepoint_1	B Cells	11	11	0.840015	1.93568e-22	9.44568e-20	chr12	9752486	9760901	-
	RALA	1813	1161	16496357	15138245	timepoint_1	CD4 T Cells	11	11	0.697849	4.41073e-22	9.84578e-20	chr7	39623565	39708120	+
	ABLIM1	2041	1338	16496129	15138068	timepoint_1	CD4 T Cells	11	11	0.714398	5.06535e-22	1.1188e-19	chr10	114431113	114768061	-
	RPS8	33819	35890	5707641	6525086	timepoint_2	B Cells	9	9	0.928681	1.31304e-22	1.19789e-19	chr1	44775251	44778779	+
	RPL31	3166	4309	6521760	7108688	timepoint_1	Monoctye DC	11	11	1.2485	1.78434e-21	1.26918e-19	chr2	101002229	101024032	+
	S100B	218	39	3057508	2382298	timepoint_2	NK Cells	9	8	0.229617	1.16128e-22	1.28248e-19	chr21	46598604	46605208	-
	ITM2B	4046	3545	6520880	7109452	timepoint_1	Monoctye DC	11	11	0.803736	1.86569e-21	1.32256e-19	chr13	48232612	48270357	+
	CBX6	1719	635	11924620	6789614	timepoint_2	Monoctye DC	10	9	0.648813	8.68144e-22	1.44574e-19	chr22	38861422	38872249	-
	PSME2	758	639	6245003	8860469	timepoint_1	B Cells	11	11	0.594195	3.05074e-22	1.45486e-19	chr14	24143362	24147570	-
	PSAP	11135	10674	6513791	7102323	timepoint_1	Monoctye DC	11	11	0.879346	2.10815e-21	1.48941e-19	chr10	71816298	71851325	-
	HSP90AA1	14189	11545	16483981	15127861	timepoint_1	CD4 T Cells	11	11	0.886684	6.88635e-22	1.50517e-19	chr14	102080738	102139699	-
	LTB	1734	3269	6244027	8857839	timepoint_1	B Cells	11	11	1.32881	3.28596e-22	1.53221e-19	chr6	31580525	31582522	-
	ARPC1B	6829	3173	11919510	6787076	timepoint_2	Monoctye DC	10	9	0.816083	1.112e-21	1.83725e-19	chr7	99374249	99394816	+
	NFKBIA	6690	6451	5734770	6554525	timepoint_2	B Cells	9	9	0.84383	2.18395e-22	1.90941e-19	chr14	35401511	35404749	-
	TMEM176B	262	567	6524664	7112430	timepoint_1	Monoctye DC	11	11	1.9852	2.77956e-21	1.95717e-19	chr7	150791285	150801360	-
	NOP58	2622	1798	16495548	15137608	timepoint_1	CD4 T Cells	11	11	0.747281	1.00013e-21	2.16347e-19	chr2	202265736	202303661	+
	SARAF	17426	14798	16516780	12585161	timepoint_3	CD4 T Cells	11	11	1.11434	3.9574e-22	2.18521e-19	chr8	30063003	30083208	-
	RPL5	17471	11169	11908868	6779080	timepoint_2	Monoctye DC	10	9	1.12284	1.59984e-21	2.62262e-19	chr1	92832013	92841924	+
	GBP1	384	185	6524542	7112812	timepoint_1	Monoctye DC	11	11	0.44194	3.90503e-21	2.74044e-19	chr1	89052319	89065230	-
	HERC1	1942	1266	16496228	15138140	timepoint_1	CD4 T Cells	11	11	0.710414	1.3259e-21	2.83892e-19	chr15	63608618	63833948	-
	XCL2	906	668	2606198	3142770	timepoint_3	NK Cells	11	11	0.611507	3.1651e-22	2.88753e-19	chr1	168540768	168543997	-
	TMEM156	440	1060	6245321	8860048	timepoint_1	B Cells	11	11	1.69805	6.6609e-22	3.03838e-19	chr4	38966744	39032922	-
	RPS29	42542	51778	5698918	6509198	timepoint_2	B Cells	9	9	1.06508	3.74363e-22	3.1421e-19	chr14	49570984	49599164	-
	RPL6	25755	16137	11900584	6774112	timepoint_2	Monoctye DC	10	9	1.10048	1.9344e-21	3.14648e-19	chr12	112405190	112418838	-
	LRRFIP1	1580	3010	6244181	8858098	timepoint_1	B Cells	11	11	1.34279	7.33142e-22	3.27309e-19	chr2	237627587	237813682	+
	CXCR4	3478	5178	2603626	3138260	timepoint_3	NK Cells	11	11	1.23477	3.75106e-22	3.27952e-19	chr2	136114349	136118165	-
	NEU1	1021	705	6523905	7112292	timepoint_1	Monoctye DC	11	11	0.633412	4.92056e-21	3.4416e-19	chr6	31857659	31862822	-
	NEAT1	81234	43734	11845105	6746515	timepoint_2	Monoctye DC	10	9	0.94559	2.37804e-21	3.83833e-19	chr11	65422774	65445540	+
	IFIT1	195	59	6524731	7112938	timepoint_1	Monoctye DC	11	11	0.277549	6.32337e-21	4.40809e-19	chr10	89392546	89406487	+
	IRF2BP2	4052	2803	8392469	7334812	timepoint_3	Monoctye DC	11	11	0.791586	1.13538e-21	4.41178e-19	chr1	234604269	234609525	-
	RPL18	26831	16773	11899508	6773476	timepoint_2	Monoctye DC	10	9	1.09798	2.80106e-21	4.48662e-19	chr19	48615328	48619184	-
	GPR65	547	310	6524379	7112687	timepoint_1	Monoctye DC	11	11	0.519873	6.58381e-21	4.57444e-19	chr14	88005135	88014811	+
	HLA-B	24764	20659	16509442	12579300	timepoint_3	CD4 T Cells	11	11	1.09472	8.50753e-22	4.57727e-19	chr6	31269491	31357188	-
	GADD45B	7365	3457	11918974	6786792	timepoint_2	Monoctye DC	10	9	0.824419	2.90942e-21	4.62487e-19	chr19	2476122	2478259	+
	AC245014.3	520	289	6524406	7112708	timepoint_1	Monoctye DC	11	11	0.509821	6.91812e-21	4.79085e-19	chr1	145281116	145281462	+
	BTG1	8934	16135	4836461	7687817	timepoint_1	CD8 T Cells	11	10	1.1359	2.40839e-22	5.05353e-19	chr12	92140278	92145846	-
	SNRNP25	272	108	6524654	7112889	timepoint_1	Monoctye DC	11	11	0.364232	7.61531e-21	5.25632e-19	chr16	53010	57669	+
	IGHA1	2564	3744	5738896	6557232	timepoint_2	B Cells	9	9	1.27783	6.7751e-22	5.46777e-19	chr14	105703995	105708665	-
	RPS7	71254	68776	16426916	15070630	timepoint_1	CD4 T Cells	11	11	1.05185	2.68798e-21	5.69715e-19	chr2	3575260	3580920	+
	SPI1	5457	2479	11920882	6787770	timepoint_2	Monoctye DC	10	9	0.797892	3.62482e-21	5.71876e-19	chr11	47354860	47378576	-
	CD52	7147	3346	11919192	6786903	timepoint_2	Monoctye DC	10	9	0.822287	3.70379e-21	5.79975e-19	chr1	26317958	26320523	+
	RPL14	57049	62958	13197669	15392508	timepoint_2	CD4 T Cells	9	9	0.946436	1.46999e-21	5.81976e-19	chr3	40457292	40468587	+
	FGL2	538	796	8395983	7336819	timepoint_3	Monoctye DC	11	11	1.69307	1.70732e-21	6.5136e-19	chr7	77193369	77199848	-
	REL	2142	1728	6522784	7111269	timepoint_1	Monoctye DC	11	11	0.740026	1.01463e-20	6.98032e-19	chr2	60881521	60931610	+
	CAPZB	1557	1187	6523369	7111810	timepoint_1	Monoctye DC	11	11	0.699335	1.06271e-20	7.28722e-19	chr1	19338775	19485539	-
	SRRM2	6158	4710	16492012	15134696	timepoint_1	CD4 T Cells	11	11	0.833505	3.86282e-21	8.10536e-19	chr16	2752626	2772538	+
	HLA-A	22343	11426	11903996	6778823	timepoint_2	Monoctye DC	10	9	0.898202	5.8238e-21	9.05191e-19	chr6	29941260	29945884	+
	RPL21	35709	22034	11890630	6768215	timepoint_2	Monoctye DC	10	9	1.08377	7.1141e-21	1.09761e-18	chr13	27251309	27256691	+
	RPL12	74883	72163	16423287	15067243	timepoint_1	CD4 T Cells	11	11	1.05017	5.28367e-21	1.09769e-18	chr9	127447674	127451406	-
	B2M	30049	39651	6215712	8821457	timepoint_1	B Cells	11	11	0.930082	2.54695e-21	1.11339e-18	chr15	44711487	44718877	+
	IFI44	494	271	6524432	7112726	timepoint_1	Monoctye DC	11	11	0.503229	1.70869e-20	1.16787e-18	chr1	78649796	78664078	+
	RPS8	47901	37591	7654962	6418469	timepoint_3	CD8 T Cells	11	10	0.936319	8.94045e-22	1.17248e-18	chr1	44775251	44778779	+
	SNHG16	2728	1893	16495442	15137513	timepoint_1	CD4 T Cells	11	11	0.756194	5.73271e-21	1.17931e-18	chr17	76557764	76565348	+
	RPL15	30134	18721	11896205	6771528	timepoint_2	Monoctye DC	10	9	1.09117	8.53662e-21	1.30747e-18	chr3	23916545	23924374	+
	IRF7	148	304	5878350	4797419	timepoint_3	B Cells	11	11	2.51677	1.681e-21	1.35663e-18	chr11	612553	615983	-
	FKBP5	528	239	16497642	15139167	timepoint_1	CD4 T Cells	11	11	0.493277	6.91442e-21	1.40859e-18	chr6	35573585	35728583	-
	RNASE2	326	147	6524600	7112850	timepoint_1	Monoctye DC	11	11	0.41364	2.31355e-20	1.57614e-18	chr14	20955487	20956436	+
	RPS5	20639	30320	6542265	8823361	timepoint_2	CD8 T Cells	9	9	1.08896	2.48558e-21	1.62984e-18	chr19	58386400	58394806	+
	NFKBIA	2116	3243	1532673	1788583	timepoint_1	NK Cells	11	11	1.31276	9.37752e-23	1.96769e-18	chr14	35401511	35404749	-
	IER2	3521	4017	6242240	8857091	timepoint_1	B Cells	11	11	0.804143	4.80174e-21	2.05622e-18	chr19	13150411	13154911	+
	CRYBG1	1221	728	16496949	15138678	timepoint_1	CD4 T Cells	11	11	0.649745	1.06012e-20	2.13889e-18	chr6	106360808	106571978	+
	RIN2	479	261	6524447	7112736	timepoint_1	Monoctye DC	11	11	0.499836	3.16631e-20	2.15012e-18	chr20	19757606	20002459	+
	RAB33A	267	490	16497903	15138916	timepoint_1	CD4 T Cells	11	11	1.99992	1.09057e-20	2.17937e-18	chrX	130171962	130184870	+
	PTGS2	1811	1111	8394710	7336504	timepoint_3	Monoctye DC	11	11	0.702005	6.17714e-21	2.31455e-18	chr1	186671791	186680423	-
	CCT2	1677	1073	16496493	15138333	timepoint_1	CD4 T Cells	11	11	0.697258	1.17805e-20	2.33199e-18	chr12	69585426	69601570	+
	SCGB3A1	36	134	16534170	12599825	timepoint_3	CD4 T Cells	11	11	4.88446	4.58338e-21	2.40432e-18	chr5	180590105	180591499	-
	RPL15	26772	40876	6218989	8820232	timepoint_1	B Cells	11	11	1.07618	6.64317e-21	2.78787e-18	chr3	23916545	23924374	+
	RPS24	95858	91811	16402312	15047595	timepoint_1	CD4 T Cells	11	11	1.04374	1.46731e-20	2.87744e-18	chr10	78033760	78056813	+
	MT-ND1	29224	43233	4816171	7660719	timepoint_1	CD8 T Cells	11	10	0.930446	1.65386e-21	3.15481e-18	chrM	3307	4262	+
	RBM25	4525	3364	16493645	15136042	timepoint_1	CD4 T Cells	11	11	0.810148	1.63567e-20	3.17789e-18	chr14	73058532	73123899	+
	MT-CO1	42854	33528	7660009	6422532	timepoint_3	CD8 T Cells	11	10	0.933471	2.59139e-21	3.19854e-18	chrM	5904	7445	+
	RSAD2	9	87	5878489	4797636	timepoint_3	B Cells	11	11	11.8443	4.35155e-21	3.3818e-18	chr2	6865806	6898239	+
	IFIT3	361	179	1534428	1791647	timepoint_1	NK Cells	11	11	0.424716	3.76203e-22	3.94694e-18	chr10	89327997	89340971	+
	MT-CO3	82205	63872	5796293	4733851	timepoint_3	B Cells	11	11	0.952014	5.66983e-21	4.24893e-18	chrM	9207	9990	+
	ISG20	1494	1595	16532712	12598364	timepoint_3	CD4 T Cells	11	11	1.40096	8.31218e-21	4.25401e-18	chr15	88636153	88656483	+
	RGS1	4293	4019	16529913	12595940	timepoint_3	CD4 T Cells	11	11	1.22849	8.56218e-21	4.27762e-18	chr1	192575763	192580024	+
	RPS14	42962	26295	11883377	6763954	timepoint_2	Monoctye DC	10	9	1.075	2.83071e-20	4.30412e-18	chr5	150442635	150449739	-
	LAMP1	957	660	6523969	7112337	timepoint_1	Monoctye DC	11	11	0.632638	7.21996e-20	4.88698e-18	chr13	113297239	113323672	+
	FTH1	40373	30704	5838125	4767019	timepoint_3	B Cells	11	11	0.931827	7.43773e-21	5.38158e-18	chr11	61959718	61967634	-
	FBP1	1274	941	6523652	7112056	timepoint_1	Monoctye DC	11	11	0.677553	8.28658e-20	5.59091e-18	chr9	94603133	94640249	-
	IFI44	373	196	13254345	15455270	timepoint_2	CD4 T Cells	9	9	0.450646	1.66476e-20	6.46881e-18	chr1	78649796	78664078	+
	FAM102A	1547	1941	16496623	15137465	timepoint_1	CD4 T Cells	11	11	1.36729	3.43268e-20	6.60807e-18	chr9	127940582	127980989	-
	TYROBP	10840	10433	6514086	7102564	timepoint_1	Monoctye DC	11	11	0.882882	9.98798e-20	6.71723e-18	chr19	35904401	35908295	-
	CXCL10	168	47	6524758	7112950	timepoint_1	Monoctye DC	11	11	0.256632	1.00361e-19	6.72804e-18	chr4	76021118	76023497	-
	JUNB	2943	4426	2604161	3139012	timepoint_3	NK Cells	11	11	1.24731	8.62919e-21	7.24265e-18	chr19	12791486	12793315	+
	ARID4B	5551	4225	16492619	15135181	timepoint_1	CD4 T Cells	11	11	0.829435	3.94538e-20	7.526e-18	chr1	235131634	235328219	-
	MTRNR2L1	127	27	13254591	15455439	timepoint_2	CD4 T Cells	9	9	0.182326	2.03885e-20	7.77839e-18	chr17	22523111	22524663	+
	SERPINA1	6681	3126	11919658	6787123	timepoint_2	Monoctye DC	10	9	0.821805	5.42003e-20	8.18191e-18	chr14	94376747	94390693	-
	KLF3	1841	2826	13252877	15452640	timepoint_2	CD4 T Cells	9	9	1.31646	2.26908e-20	8.50217e-18	chr4	38664197	38701517	+
	DRAM1	576	342	6524350	7112655	timepoint_1	Monoctye DC	11	11	0.544661	1.40789e-19	9.40823e-18	chr12	101877580	102012130	+
	PABPC1	13882	17962	13240836	15437504	timepoint_2	CD4 T Cells	9	9	1.10966	2.70393e-20	9.95379e-18	chr8	100685816	100722809	-
	FOS	12638	11623	5865860	4786100	timepoint_3	B Cells	11	11	1.12686	1.49963e-20	1.04889e-17	chr14	75278826	75282230	+
	PABPC1	7451	9342	6517475	7103655	timepoint_1	Monoctye DC	11	11	1.15013	1.70911e-19	1.13848e-17	chr8	100685816	100722809	-
	PSME2	1815	695	11924524	6789554	timepoint_2	Monoctye DC	10	9	0.672558	7.63517e-20	1.14435e-17	chr14	24143362	24147570	-
	CENPV	690	353	16497480	15139053	timepoint_1	CD4 T Cells	11	11	0.55751	6.2381e-20	1.17923e-17	chr17	16342534	16353656	-
	CIB1	5378	4085	16492792	15135321	timepoint_1	CD4 T Cells	11	11	0.827748	6.56505e-20	1.22995e-17	chr15	90229975	90234047	-
	CCNL1	3459	3012	6521467	7109985	timepoint_1	Monoctye DC	11	11	0.79878	1.87957e-19	1.24807e-17	chr3	157146508	157160760	-
	CD99	1009	1577	6523917	7111420	timepoint_1	Monoctye DC	11	11	1.43372	1.89541e-19	1.25462e-17	chrX	2691187	2741309	+
	CD99	1009	1577	6523917	7111420	timepoint_1	Monoctye DC	11	11	1.43372	1.89541e-19	1.25462e-17	chrY	2691187	2741309	+
	MT-ND4	31997	24138	5846501	4773585	timepoint_3	B Cells	11	11	0.924322	1.86381e-20	1.26156e-17	chrM	10760	12137	+
	PNPT1	496	298	13254222	15455168	timepoint_2	CD4 T Cells	9	9	0.515256	3.79868e-20	1.37427e-17	chr2	55634061	55693863	-
	FTH1	213576	192035	8182945	7145580	timepoint_3	Monoctye DC	11	11	1.0289	4.53971e-20	1.67117e-17	chr11	61959718	61967634	-
	HLA-DRA	29866	24113	8366655	7313502	timepoint_3	Monoctye DC	11	11	0.923887	4.68655e-20	1.69548e-17	chr6	32439878	32445046	+
	EEF1G	10785	7060	11915554	6783189	timepoint_2	Monoctye DC	10	9	1.14976	1.19754e-19	1.78213e-17	chr11	62559596	62574086	-
	DUSP2	2247	2469	7700616	6453591	timepoint_3	CD8 T Cells	11	10	1.311	1.63642e-20	1.90761e-17	chr2	96143169	96145440	-
	SLC7A11	593	270	8395928	7337345	timepoint_3	Monoctye DC	11	11	0.521019	5.72761e-20	2.03699e-17	chr4	138164097	138242349	-
	VMP1	2494	2085	6522432	7110912	timepoint_1	Monoctye DC	11	11	0.766889	3.15859e-19	2.08417e-17	chr17	59707192	59842255	+
	SEPTIN9	1298	1664	16496872	15137742	timepoint_1	CD4 T Cells	11	11	1.39703	1.20829e-19	2.24368e-17	chr17	77280569	77500596	+
	UBC	19043	15068	8377478	7322547	timepoint_3	Monoctye DC	11	11	0.90545	6.60262e-20	2.30904e-17	chr12	124911604	124917368	-
	RPL4	9959	6552	11916380	6783697	timepoint_2	Monoctye DC	10	9	1.15553	1.57074e-19	2.32105e-17	chr15	66498015	66524532	-
	RPS12	85692	120411	6477212	8733270	timepoint_2	CD8 T Cells	9	9	1.04159	4.01153e-20	2.55072e-17	chr6	132814569	132817564	+
	AKAP13	3058	2242	11923281	6788007	timepoint_2	Monoctye DC	10	9	1.28771	1.77618e-19	2.60627e-17	chr15	85380571	85749358	+
	MTRNR2L12	3387	4520	6521539	7108477	timepoint_1	Monoctye DC	11	11	1.22418	4.03817e-19	2.6562e-17	chr3	96617188	96618236	-
	PGK1	2043	1659	6522883	7111338	timepoint_1	Monoctye DC	11	11	0.744905	4.14066e-19	2.71511e-17	chrX	77910739	78129295	+
	MT-ND3	75678	84317	13179040	15371149	timepoint_2	CD4 T Cells	9	9	0.955507	8.22623e-20	2.92561e-17	chrM	10059	10404	+
	DMXL2	1279	954	6523647	7112043	timepoint_1	Monoctye DC	11	11	0.684228	4.58023e-19	2.99398e-17	chr15	51447711	51622833	-
	C7orf50	538	315	6524388	7112682	timepoint_1	Monoctye DC	11	11	0.537095	5.06927e-19	3.30337e-17	chr7	996986	1138260	-
	RPS10	13904	10343	7688959	6445717	timepoint_3	CD8 T Cells	11	10	0.887547	3.0596e-20	3.37892e-17	chr6	34417454	34426069	-
	RPL23	14294	9183	11912045	6781066	timepoint_2	Monoctye DC	10	9	1.12837	2.37855e-19	3.46592e-17	chr17	38847860	38853764	-
	GADD45B	1730	2757	2605374	3140681	timepoint_3	NK Cells	11	11	1.32173	4.38043e-20	3.53517e-17	chr19	2476122	2478259	+
	NOP16	424	180	16497746	15139226	timepoint_1	CD4 T Cells	11	11	0.46263	1.95194e-19	3.59277e-17	chr5	176383938	176388975	-
	MT1G	1	87	6562903	8853594	timepoint_2	CD8 T Cells	9	9	64.4899	6.3343e-20	3.9092e-17	chr16	56666731	56668065	-
	AIF1	1315	653	16532891	12599306	timepoint_3	CD4 T Cells	11	11	0.651631	8.25595e-20	4.02871e-17	chr6	31615217	31617021	+
	MTRNR2L1	90	15	6562814	8853666	timepoint_2	CD8 T Cells	9	9	0.123544	6.83559e-20	4.09804e-17	chr17	22523111	22524663	+
	CD74	15411	15881	5726049	6545095	timepoint_2	B Cells	9	9	0.901781	5.87272e-20	4.56397e-17	chr5	150400041	150412929	-
	CAMSAP1	321	634	6524605	7112363	timepoint_1	Monoctye DC	11	11	1.81179	7.25158e-19	4.71084e-17	chr9	135808487	135907546	-
	KRT10	3377	2444	16494793	15136962	timepoint_1	CD4 T Cells	11	11	0.788673	2.61286e-19	4.76745e-17	chr17	40818117	40822614	-
	MFSD12	953	666	6523973	7112331	timepoint_1	Monoctye DC	11	11	0.641068	7.51765e-19	4.86861e-17	chr19	3538261	3574290	-
	RPL23	33063	32542	16465107	15106864	timepoint_1	CD4 T Cells	11	11	1.07258	2.74225e-19	4.9604e-17	chr17	38847860	38853764	-
	CCL5	6272	6431	2600832	3137007	timepoint_3	NK Cells	11	11	0.850405	6.77658e-20	5.26641e-17	chr17	35871491	35880793	-
	PRNP	1113	1701	6523813	7111296	timepoint_1	Monoctye DC	11	11	1.40195	1.02165e-18	6.59611e-17	chr20	4686350	4701590	+
	P2RY8	384	583	7702479	6455477	timepoint_3	CD8 T Cells	11	10	1.81143	6.38463e-20	6.69844e-17	chrX	1462581	1537185	-
	P2RY8	384	583	7702479	6455477	timepoint_3	CD8 T Cells	11	10	1.81143	6.38463e-20	6.69844e-17	chrY	1462581	1537185	-
	ACTR2	1576	1229	6523350	7111768	timepoint_1	Monoctye DC	11	11	0.71535	1.06516e-18	6.85587e-17	chr2	65227753	65271253	+
	IRF2BP2	2941	3969	6521985	7109028	timepoint_1	Monoctye DC	11	11	1.23797	1.23034e-18	7.89488e-17	chr1	234604269	234609525	-
	VIM	1997	2963	5739463	6558013	timepoint_2	B Cells	9	9	1.2984	1.09728e-19	8.22295e-17	chr10	17228241	17237593	+
	ICAM1	1659	1307	6523267	7111690	timepoint_1	Monoctye DC	11	11	0.72269	1.30844e-18	8.37041e-17	chr19	10271093	10286615	+
	CCL4L2	508	188	3057218	2382149	timepoint_2	NK Cells	9	8	0.474996	8.43034e-20	8.84469e-17	chr17	36210924	36212878	+
	CYBA	2533	2356	2604571	3141082	timepoint_3	NK Cells	11	11	0.771425	1.23665e-19	9.26733e-17	chr16	88643289	88651054	-
	RPL12	19159	18363	8377362	7319252	timepoint_3	Monoctye DC	11	11	1.09677	3.61823e-19	1.24461e-16	chr9	127447674	127451406	-
	RPL3	110042	104909	16388128	15034497	timepoint_1	CD4 T Cells	11	11	1.03892	6.96526e-19	1.24916e-16	chr22	39312882	39320389	-
	KLF2	3348	5764	6242413	8855344	timepoint_1	B Cells	11	11	1.21349	3.09344e-19	1.27274e-16	chr19	16324817	16327874	+
	RBM8A	3893	2875	16494277	15136531	timepoint_1	CD4 T Cells	11	11	0.804786	7.54619e-19	1.34188e-16	chr1	145917714	145927678	-
	TSPO	3406	4524	6521520	7108473	timepoint_1	Monoctye DC	11	11	1.21843	2.27913e-18	1.45358e-16	chr22	43151547	43163242	+
	SAT1	41767	22105	11884572	6768144	timepoint_2	Monoctye DC	10	9	0.929563	1.08786e-18	1.57424e-16	chrX	23783173	23786226	+
	IFIT3	364	196	13254354	15455270	timepoint_2	CD4 T Cells	9	9	0.461788	4.57314e-19	1.5993e-16	chr10	89327997	89340971	+
	EEF1A1	59484	88460	6186277	8772648	timepoint_1	B Cells	11	11	1.0482	4.17611e-19	1.68514e-16	chr6	73515750	73523797	-
	APOL6	44	147	5878454	4797576	timepoint_3	B Cells	11	11	4.09351	2.65267e-19	1.73941e-16	chr22	35648446	35668404	+
	ATP5F1E	6629	8338	6518297	7104659	timepoint_1	Monoctye DC	11	11	1.15382	2.9444e-18	1.87219e-16	chr20	59025475	59032345	-
	PIM3	2464	2073	6522462	7110924	timepoint_1	Monoctye DC	11	11	0.771759	3.13693e-18	1.98859e-16	chr22	49960768	49964072	+
	MT-ND1	39969	30481	5838529	4767242	timepoint_3	B Cells	11	11	0.934409	3.24066e-19	2.06057e-16	chrM	3307	4262	+
	HLA-A	8186	10669	5733274	6550307	timepoint_2	B Cells	9	9	1.14053	2.88656e-19	2.08858e-16	chr6	29941260	29945884	+
	RPSA	51103	49571	16447067	15089835	timepoint_1	CD4 T Cells	11	11	1.05708	1.18747e-18	2.09385e-16	chr3	39406716	39412542	+
	TUBA1A	3251	1405	11923088	6788844	timepoint_2	Monoctye DC	10	9	0.759068	1.69197e-18	2.43168e-16	chr12	49184795	49189080	-
	UQCRB	12365	12681	16485805	15126725	timepoint_1	CD4 T Cells	11	11	1.1176	1.40701e-18	2.46028e-16	chr8	96225920	96235634	-
	MYL12A	616	809	5877882	4796914	timepoint_3	B Cells	11	11	1.60916	4.05241e-19	2.50093e-16	chr18	3247481	3256236	+
	CXCR4	13727	14000	16484443	15125406	timepoint_1	CD4 T Cells	11	11	1.11142	1.4433e-18	2.50287e-16	chr2	136114349	136118165	-
	ITK	1522	977	16496648	15138429	timepoint_1	CD4 T Cells	11	11	0.699531	1.46204e-18	2.51458e-16	chr5	157142933	157255191	+
	OAZ2	634	400	6524292	7112597	timepoint_1	Monoctye DC	11	11	0.578754	4.16736e-18	2.63384e-16	chr15	64687573	64703281	-
	XIST	588	250	5877910	4797473	timepoint_3	B Cells	11	11	0.520947	4.43626e-19	2.6596e-16	chrX	73820649	73852723	-
	MT-CO3	147567	80882	11778772	6709367	timepoint_2	Monoctye DC	10	9	0.962685	1.93276e-18	2.75884e-16	chrM	9207	9990	+
	UCP2	282	729	6245479	8860379	timepoint_1	B Cells	11	11	1.82211	7.28212e-19	2.88303e-16	chr11	73974672	73983246	-
	HLA-B	12771	11998	7690092	6444062	timepoint_3	CD8 T Cells	11	10	1.1209	2.90109e-19	2.89874e-16	chr6	31269491	31357188	-
	CRIP1	1347	2097	5740113	6558879	timepoint_2	B Cells	9	9	1.36234	4.17003e-19	2.91666e-16	chr14	105486317	105488947	+
	GBP1	12	87	5878486	4797636	timepoint_3	B Cells	11	11	8.8832	5.2215e-19	3.04341e-16	chr1	89052319	89065230	-
	LCP1	5334	2460	11921005	6787789	timepoint_2	Monoctye DC	10	9	0.810035	2.378e-18	3.37146e-16	chr13	46125920	46211871	-
	RPLP1	135793	163528	13118925	15291938	timepoint_2	CD4 T Cells	9	9	1.03277	1.03689e-18	3.56674e-16	chr15	69452814	69456205	+
	HLA-A	26802	22731	16471368	15116675	timepoint_1	CD4 T Cells	11	11	0.924226	2.11955e-18	3.61581e-16	chr6	29941260	29945884	+
	NKG7	1325	2830	4844070	7701122	timepoint_1	CD8 T Cells	11	10	1.34334	2.21291e-19	3.86946e-16	chr19	51371606	51372701	-
	BNIP3L	1542	1208	6523384	7111789	timepoint_1	Monoctye DC	11	11	0.71863	6.23969e-18	3.92458e-16	chr8	26383054	26505636	+
	MIDN	2120	2951	6522806	7110046	timepoint_1	Monoctye DC	11	11	1.2769	6.24701e-18	3.92458e-16	chr19	1248553	1259140	+
	FAM20A	247	102	6524679	7112895	timepoint_1	Monoctye DC	11	11	0.378814	6.66972e-18	4.17763e-16	chr17	68535113	68601367	-
	APOL6	821	953	16533385	12599006	timepoint_3	CD4 T Cells	11	11	1.52322	8.82145e-19	4.20683e-16	chr22	35648446	35668404	+
	MYADM	1147	1482	16497023	15137924	timepoint_1	CD4 T Cells	11	11	1.40803	2.60009e-18	4.39982e-16	chr19	53864763	53876435	+
	PNP	1022	1570	6523904	7111427	timepoint_1	Monoctye DC	11	11	1.4092	7.19734e-18	4.4947e-16	chr14	20468954	20477094	+
	SRSF2	4881	3706	16493289	15135700	timepoint_1	CD4 T Cells	11	11	0.827415	2.68538e-18	4.50778e-16	chr17	76734115	76737374	-
	SRGN	8798	7024	16489372	15132382	timepoint_1	CD4 T Cells	11	11	0.870016	2.80921e-18	4.64139e-16	chr10	69088103	69104805	+
	ZNF331	4015	4454	16494155	15134952	timepoint_1	CD4 T Cells	11	11	1.2089	2.79305e-18	4.64139e-16	chr19	53519527	53580269	+
	RPS11	26118	16225	11900221	6774024	timepoint_2	Monoctye DC	10	9	1.0911	3.36296e-18	4.73591e-16	chr19	49496365	49499708	+
	SOCS3	1786	1436	6523140	7111561	timepoint_1	Monoctye DC	11	11	0.737558	7.63918e-18	4.75647e-16	chr17	78356778	78360077	-
	HBB	21	156	6562883	8853525	timepoint_2	CD8 T Cells	9	9	5.50652	8.16515e-19	4.75915e-16	chr11	5225464	5229395	-
	IGHD	2507	2212	5738953	6558764	timepoint_2	B Cells	9	9	0.77212	7.33777e-19	4.81152e-16	chr14	105836765	105845678	-
	IGLC2	5998	7972	5735462	6553004	timepoint_2	B Cells	9	9	1.16309	7.32101e-19	4.81152e-16	chr22	22900976	22901437	+
	ARL4C	1210	2615	4844185	7701337	timepoint_1	CD8 T Cells	11	10	1.35926	3.02634e-19	4.88474e-16	chr2	234493041	234497081	-
	TRPS1	985	846	11925354	6789403	timepoint_2	Monoctye DC	10	9	1.50854	3.83988e-18	5.37148e-16	chr8	115408496	115809673	-
	PPIF	4617	3306	8391904	7334309	timepoint_3	Monoctye DC	11	11	0.819384	1.62488e-18	5.49917e-16	chr10	79347469	79355334	+
	TXNIP	4592	4167	6520334	7108830	timepoint_1	Monoctye DC	11	11	0.832424	9.88783e-18	6.13835e-16	chr1	145992435	145996579	-
	GSTO1	2790	2396	6522136	7110601	timepoint_1	Monoctye DC	11	11	0.787781	1.00491e-17	6.22009e-16	chr10	104235356	104267459	+
	DNAJB1	2046	2435	16496124	15136971	timepoint_1	CD4 T Cells	11	11	1.29694	3.79495e-18	6.22105e-16	chr19	14514769	14529770	-
	RPL30	59160	83658	6503744	8770023	timepoint_2	CD8 T Cells	9	9	1.04822	1.16532e-18	6.60861e-16	chr8	98024851	98046469	-
	MT-ND4	29148	44172	6216613	8816936	timepoint_1	B Cells	11	11	1.06816	1.7261e-18	6.70717e-16	chrM	10760	12137	+
	NACA	24808	15439	11901531	6774810	timepoint_2	Monoctye DC	10	9	1.09307	4.84386e-18	6.73104e-16	chr12	56712428	56731628	-
	NUCKS1	1105	2061	6561799	8851620	timepoint_2	CD8 T Cells	9	9	1.38257	1.29189e-18	7.13359e-16	chr1	205712822	205750182	-
	H3F3B	13251	13597	5728209	6547379	timepoint_2	B Cells	9	9	0.897942	1.14851e-18	7.30278e-16	chr17	75776434	75785893	-
	KLF6	3722	5138	5737738	6555838	timepoint_2	B Cells	9	9	1.20801	1.19782e-18	7.39234e-16	chr10	3775996	3785281	-
	SPOCK2	2735	3147	16495435	15136259	timepoint_1	CD4 T Cells	11	11	1.25391	4.61562e-18	7.50772e-16	chr10	72059034	72089032	-
	CCL4	787	669	6562117	8853012	timepoint_2	CD8 T Cells	9	9	0.63012	1.56857e-18	8.43933e-16	chr17	36103827	36105621	+
	NOP53	1301	1922	6523625	7111075	timepoint_1	Monoctye DC	11	11	1.35519	1.44643e-17	8.9266e-16	chr19	47745546	47757058	+
	COTL1	17551	8940	11908788	6781309	timepoint_2	Monoctye DC	10	9	0.894658	6.65087e-18	9.18127e-16	chr16	84565596	84618078	-
	HIST3H2A	524	512	11925815	6789737	timepoint_2	Monoctye DC	10	9	1.71617	6.9317e-18	9.5064e-16	chr1	228456979	228457873	-
	RPL8	23354	14566	11902985	6775683	timepoint_2	Monoctye DC	10	9	1.09547	7.09496e-18	9.66712e-16	chr8	144789765	144792587	-
	RGCC	11532	7466	11914807	6782783	timepoint_2	Monoctye DC	10	9	1.13712	7.41355e-18	1.0036e-15	chr13	41457550	41470871	+
	FOLR3	293	333	11926046	6789916	timepoint_2	Monoctye DC	10	9	1.99617	7.57145e-18	1.01841e-15	chr11	72114869	72139892	+
	LILRA5	1640	630	11924699	6789619	timepoint_2	Monoctye DC	10	9	0.674712	7.79324e-18	1.04156e-15	chr19	54307070	54313166	-
	GCC2	2883	4146	13251835	15451320	timepoint_2	CD4 T Cells	9	9	1.23331	3.52291e-18	1.19228e-15	chr2	108448561	108509415	+
	TMSB10	9867	9144	5868631	4788579	timepoint_3	B Cells	11	11	1.13549	2.10835e-18	1.19566e-15	chr2	84905656	84906671	+
	PCED1B-AS1	5280	4050	16492890	15135356	timepoint_1	CD4 T Cells	11	11	0.835888	7.46932e-18	1.20561e-15	chr12	47205898	47216456	-
	VAMP8	1010	731	6523916	7112266	timepoint_1	Monoctye DC	11	11	0.663925	1.97053e-17	1.21254e-15	chr2	85561562	85582031	+
	IFIT1	194	23	11926145	6790226	timepoint_2	Monoctye DC	10	9	0.208232	9.21935e-18	1.22437e-15	chr10	89392546	89406487	+
	XAF1	86	205	5878412	4797518	timepoint_3	B Cells	11	11	2.9207	2.32696e-18	1.28491e-15	chr17	6755447	6775647	+
	RPL7A	25448	15806	11900891	6774443	timepoint_2	Monoctye DC	10	9	1.09091	1.02326e-17	1.35038e-15	chr9	133348218	133351426	+
	SMAD7	379	702	6524547	7112295	timepoint_1	Monoctye DC	11	11	1.69911	2.28421e-17	1.40145e-15	chr18	48919853	48952052	-
	IDS	1462	2122	6523464	7110875	timepoint_1	Monoctye DC	11	11	1.33144	2.35579e-17	1.44115e-15	chrX	149476988	149521096	-
	FOLR3	299	141	6524627	7112856	timepoint_1	Monoctye DC	11	11	0.432584	2.53252e-17	1.54476e-15	chr11	72114869	72139892	+
	SNHG8	1547	1225	11924792	6789024	timepoint_2	Monoctye DC	10	9	1.39081	1.20864e-17	1.58505e-15	chr4	118278709	118285316	+
	RPL37	47063	66888	6515841	8786793	timepoint_2	CD8 T Cells	9	9	1.05352	3.091e-18	1.62146e-15	chr5	40825262	40835222	-
	TAPBP	1760	1516	13252958	15453950	timepoint_2	CD4 T Cells	9	9	0.738712	4.92908e-18	1.6417e-15	chr6	33299694	33314387	-
	AP1S2	1138	1710	6523788	7111287	timepoint_1	Monoctye DC	11	11	1.3784	2.73216e-17	1.66171e-15	chrX	15825806	15854931	-
	HERC5	349	487	16533857	12599472	timepoint_3	CD4 T Cells	11	11	1.83112	3.72271e-18	1.73586e-15	chr4	88457119	88506163	+
	S100A4	2825	2692	2604279	3140746	timepoint_3	NK Cells	11	11	0.790333	2.42479e-18	1.75446e-15	chr1	153543613	153550136	-
	PCED1B-AS1	3761	3584	13250957	15451882	timepoint_2	CD4 T Cells	9	9	0.817246	5.40276e-18	1.77135e-15	chr12	47205898	47216456	-
	CD1D	495	292	6524431	7112705	timepoint_1	Monoctye DC	11	11	0.541129	2.94914e-17	1.78849e-15	chr1	158179947	158184896	+
	CCR7	2830	2724	16531376	12597235	timepoint_3	CD4 T Cells	11	11	1.26309	4.03908e-18	1.84243e-15	chr17	40553769	40565472	-
	RBM25	2169	2377	6243592	8858731	timepoint_1	B Cells	11	11	0.772444	4.83905e-18	1.84614e-15	chr14	73058532	73123899	+
	DCTPP1	510	245	16497660	15139161	timepoint_1	CD4 T Cells	11	11	0.523507	1.17132e-17	1.87616e-15	chr16	30423615	30430030	-
	EPSTI1	445	253	6524481	7112744	timepoint_1	Monoctye DC	11	11	0.521535	3.17979e-17	1.92281e-15	chr13	42886388	42992271	-
	DYNLRB1	1195	738	16496975	15138668	timepoint_1	CD4 T Cells	11	11	0.673001	1.32662e-17	2.10883e-15	chr20	34516409	34540958	+
	IFNAR2	698	461	6524228	7112536	timepoint_1	Monoctye DC	11	11	0.605855	3.69027e-17	2.22508e-15	chr21	33229901	33265675	+
	MARCKS	8033	3878	11918306	6786371	timepoint_2	Monoctye DC	10	9	0.847913	1.79042e-17	2.33344e-15	chr6	113857345	113863475	+
	RPS24	28040	42496	6217721	8818612	timepoint_1	B Cells	11	11	1.06824	6.99734e-18	2.60595e-15	chr10	78033760	78056813	+
	AC020916.1	863	1743	6244898	8859365	timepoint_1	B Cells	11	11	1.42359	7.07903e-18	2.60595e-15	chr19	13823880	13842928	-
	EGR2	438	248	6524488	7112749	timepoint_1	Monoctye DC	11	11	0.519398	4.38226e-17	2.63476e-15	chr10	62811996	62919900	-
	AZIN1-AS1	415	230	6524511	7112767	timepoint_1	Monoctye DC	11	11	0.508397	4.77204e-17	2.8609e-15	chr8	102864271	103002424	+
	RPS9	18788	22252	6506138	7090745	timepoint_1	Monoctye DC	11	11	1.08645	4.92495e-17	2.94417e-15	chr19	54200809	54249003	+
	LINC00861	984	467	16533222	12599492	timepoint_3	CD4 T Cells	11	11	0.622782	6.69465e-18	2.98881e-15	chr8	125859721	126292788	-
	LILRA1	360	188	6524566	7112809	timepoint_1	Monoctye DC	11	11	0.479047	5.11814e-17	3.05096e-15	chr19	54593582	54602381	+
	GLRX	732	400	16497438	15139006	timepoint_1	CD4 T Cells	11	11	0.595492	2.02506e-17	3.19487e-15	chr5	95751319	95822726	-
	NFKBIZ	3837	1714	11922502	6788535	timepoint_2	Monoctye DC	10	9	0.784586	2.48828e-17	3.22294e-15	chr3	101827991	101861022	+
	GRINA	1498	1180	6523428	7111817	timepoint_1	Monoctye DC	11	11	0.722592	5.55906e-17	3.30441e-15	chr8	143990056	143993415	+
	CD55	1641	2507	13253077	15452959	timepoint_2	CD4 T Cells	9	9	1.31019	1.10497e-17	3.56701e-15	chr1	207321376	207386804	+
	AREG	5146	3744	8391375	7333871	timepoint_3	Monoctye DC	11	11	0.83255	1.07909e-17	3.59405e-15	chr4	74445136	74455005	+
	CTSB	1995	1648	6522931	7111349	timepoint_1	Monoctye DC	11	11	0.75777	6.5493e-17	3.88203e-15	chr8	11842524	11869448	-
	CCT5	607	313	16497563	15139093	timepoint_1	CD4 T Cells	11	11	0.56193	2.48536e-17	3.89181e-15	chr5	10249929	10266389	+
	ACTB	5728	3721	3051998	2378616	timepoint_2	NK Cells	9	8	0.833781	3.93599e-18	3.9328e-15	chr7	5527148	5563784	-
	EGR1	105	317	2606999	3143121	timepoint_3	NK Cells	11	11	2.50394	5.79838e-18	4.05558e-15	chr5	138465479	138469303	+
	FFAR2	388	210	6524538	7112787	timepoint_1	Monoctye DC	11	11	0.49649	6.87622e-17	4.06433e-15	chr19	35443907	35451767	+
	TSPAN33	1266	1278	6244495	8859830	timepoint_1	B Cells	11	11	0.711532	1.16854e-17	4.22751e-15	chr7	129144707	129169699	+
	LYN	2301	1940	6522625	7111057	timepoint_1	Monoctye DC	11	11	0.773407	7.24106e-17	4.26796e-15	chr8	55879835	56014169	+
	VIM	2506	4397	6243255	8856711	timepoint_1	B Cells	11	11	1.23672	1.21292e-17	4.31368e-15	chr10	17228241	17237593	+
	ICAM1	2446	1024	11923893	6789225	timepoint_2	Monoctye DC	10	9	0.735301	3.84168e-17	4.9454e-15	chr19	10271093	10286615	+
	LGALS1	15740	7989	11910599	6782260	timepoint_2	Monoctye DC	10	9	0.891475	4.01931e-17	5.14251e-15	chr22	37675636	37679802	+
	HLA-DRB1	9919	12100	6515007	7100897	timepoint_1	Monoctye DC	11	11	1.11903	8.86354e-17	5.20962e-15	chr6	32578769	32589848	-
	HERC5	375	214	13254343	15455252	timepoint_2	CD4 T Cells	9	9	0.489408	1.66332e-17	5.28811e-15	chr4	88457119	88506163	+
	CSTA	2032	2818	6522894	7110179	timepoint_1	Monoctye DC	11	11	1.27216	1.00567e-16	5.89438e-15	chr3	122325248	122341969	+
	BTF3	3910	5083	6521016	7107914	timepoint_1	Monoctye DC	11	11	1.19252	1.00871e-16	5.89573e-15	chr5	73498408	73505635	+
	FCAR	606	1007	6524320	7111990	timepoint_1	Monoctye DC	11	11	1.52433	1.01473e-16	5.91445e-15	chr19	54874235	54891420	+
	FNIP2	823	722	11925516	6789527	timepoint_2	Monoctye DC	10	9	1.54084	4.69695e-17	5.93712e-15	chr4	158769026	158908050	+
	C15orf48	5320	2475	11921019	6787774	timepoint_2	Monoctye DC	10	9	0.817118	4.68933e-17	5.93712e-15	chr15	45430529	45448761	+
	RPLP1	61507	83416	6184254	8777692	timepoint_1	B Cells	11	11	0.955921	1.70993e-17	5.9799e-15	chr15	69452814	69456205	+
	HLA-DQB1	3772	3998	8392749	7333617	timepoint_3	Monoctye DC	11	11	1.21287	1.86227e-17	6.10562e-15	chr6	32659467	32668383	-
	CCNI	5433	3703	11920906	6786546	timepoint_2	Monoctye DC	10	9	1.19711	5.06699e-17	6.36651e-15	chr4	77047155	77075989	-
	TNFSF10	372	199	6524554	7112798	timepoint_1	Monoctye DC	11	11	0.490719	1.10826e-16	6.44174e-15	chr3	172505508	172523475	-
	AC116407.2	163	283	16534043	12599676	timepoint_3	CD4 T Cells	11	11	2.27831	1.47426e-17	6.44466e-15	chr17	32127595	32128454	+
	JUNB	12357	15025	6550547	8838656	timepoint_2	CD8 T Cells	9	9	0.901309	1.26833e-17	6.49104e-15	chr19	12791486	12793315	+
	RSAD2	134	38	13254584	15455428	timepoint_2	CD4 T Cells	9	9	0.243202	2.27242e-17	7.11674e-15	chr2	6865806	6898239	+
	ISG20	196	358	8396325	7337257	timepoint_3	Monoctye DC	11	11	2.09012	2.24438e-17	7.24521e-15	chr15	88636153	88656483	+
	ASGR1	416	234	6524510	7112763	timepoint_1	Monoctye DC	11	11	0.515995	1.31219e-16	7.60601e-15	chr17	7173431	7179564	-
	UBC	12399	14941	6512527	7098056	timepoint_1	Monoctye DC	11	11	1.10539	1.37625e-16	7.95535e-15	chr12	124911604	124917368	-
	RPL10A	16565	10472	11909774	6779777	timepoint_2	Monoctye DC	10	9	1.11035	6.48524e-17	8.09998e-15	chr6	35468401	35470785	+
	HLA-DPA1	12374	9641	8384147	7327974	timepoint_3	Monoctye DC	11	11	0.891572	2.55124e-17	8.11101e-15	chr6	33064569	33080775	-
	PSAP	18245	9347	11908094	6780902	timepoint_2	Monoctye DC	10	9	0.899808	7.00691e-17	8.69977e-15	chr10	71816298	71851325	-
	NEAT1	1936	2124	7700927	6453936	timepoint_3	CD8 T Cells	11	10	1.30898	1.04507e-17	9.96756e-15	chr11	65422774	65445540	+
	RPS16	29773	39591	6215988	8821517	timepoint_1	B Cells	11	11	0.937284	2.97671e-17	1.02394e-14	chr19	39433137	39435949	-
	COPE	1957	1338	16496213	15138068	timepoint_1	CD4 T Cells	11	11	0.745062	6.8544e-17	1.06538e-14	chr19	18899514	18919387	-
	TNFAIP3	6497	7591	6556407	8846090	timepoint_2	CD8 T Cells	9	9	0.866081	2.165e-17	1.08163e-14	chr6	137867214	137883312	+
	CD79B	613	789	5877885	4796934	timepoint_3	B Cells	11	11	1.57706	2.02134e-17	1.08753e-14	chr17	63928740	63932354	-
	RPS17	4012	5197	6520914	7107800	timepoint_1	Monoctye DC	11	11	1.18827	1.92234e-16	1.10814e-14	chr15	82536750	82540459	-
	HLA-C	10292	12399	6552612	8841282	timepoint_2	CD8 T Cells	9	9	0.893016	2.38001e-17	1.16139e-14	chr6	31268749	31272130	-
	IER5	1776	1449	6523150	7111548	timepoint_1	Monoctye DC	11	11	0.748425	2.21257e-16	1.27195e-14	chr1	181088700	181092900	+
	NKG7	2458	2618	7700405	6453442	timepoint_3	CD8 T Cells	11	10	1.27079	1.56369e-17	1.42656e-14	chr19	51371606	51372701	-
	PMAIP1	1625	1378	1533164	1790448	timepoint_1	NK Cells	11	11	0.726355	2.09902e-18	1.46812e-14	chr18	59899948	59904306	+
	MTRNR2L1	59	7	4845336	7703945	timepoint_1	CD8 T Cells	11	10	0.0746211	1.13879e-17	1.7068e-14	chr17	22523111	22524663	+
	RPLP1	55499	92355	4789896	7611597	timepoint_1	CD8 T Cells	11	10	1.04662	1.23554e-17	1.72835e-14	chr15	69452814	69456205	+
	DNAJA1	2062	2265	6243699	8858843	timepoint_1	B Cells	11	11	0.774242	5.38607e-17	1.82284e-14	chr9	33025273	33039907	+
	SLC2A3	771	1571	6244990	8859537	timepoint_1	B Cells	11	11	1.43621	5.69544e-17	1.89694e-14	chr12	7919230	7936187	-
	DUSP1	3936	5652	2603168	3137786	timepoint_3	NK Cells	11	11	1.19097	2.81493e-17	1.90535e-14	chr5	172768096	172771195	-
	TSC22D3	4119	5316	6520807	7107681	timepoint_1	Monoctye DC	11	11	1.1839	3.40188e-16	1.95032e-14	chrX	107713221	107777342	-
	DEAF1	356	706	13254362	15454760	timepoint_2	CD4 T Cells	9	9	1.70076	6.627e-17	2.04492e-14	chr11	644233	706715	-
	TSPO	8307	4043	11918032	6786206	timepoint_2	Monoctye DC	10	9	0.854832	1.7022e-16	2.10102e-14	chr22	43151547	43163242	+
	SCGB3A1	37	136	16498133	15139270	timepoint_1	CD4 T Cells	11	11	4.00557	1.40799e-16	2.17234e-14	chr5	180590105	180591499	-
	H3F3A	17756	14865	16480414	15124541	timepoint_1	CD4 T Cells	11	11	0.912319	1.4207e-16	2.17596e-14	chr1	226061851	226072007	+
	RPL13A	35688	21812	11890651	6768437	timepoint_2	Monoctye DC	10	9	1.07348	1.78042e-16	2.18471e-14	chr19	49487554	49492308	+
	ZFAS1	6118	7515	6239643	8853593	timepoint_1	B Cells	11	11	0.865799	7.02986e-17	2.30481e-14	chr20	49278178	49299600	+
	IL7R	1884	2068	7700979	6453992	timepoint_3	CD8 T Cells	11	10	1.30965	2.6385e-17	2.30682e-14	chr5	35852695	35879603	+
	SRP14	7980	6377	16490190	15133029	timepoint_1	CD4 T Cells	11	11	0.870844	1.58565e-16	2.41099e-14	chr15	40035690	40039181	-
	RPS12	48905	29583	11877434	6760666	timepoint_2	Monoctye DC	10	9	1.06245	2.01503e-16	2.45822e-14	chr6	132814569	132817564	+
	SRGN	9079	7872	16525127	12592087	timepoint_3	CD4 T Cells	11	11	1.13779	5.80145e-17	2.48432e-14	chr10	69088103	69104805	+
	RPS4Y1	7809	6837	16526397	12593122	timepoint_3	CD4 T Cells	11	11	1.14891	6.19124e-17	2.59822e-14	chrY	2841602	2932000	+
	RAP1B	2175	1833	6522751	7111164	timepoint_1	Monoctye DC	11	11	0.773083	4.55264e-16	2.60295e-14	chr12	68610855	68671901	+
	IFI44L	206	327	16534000	12599632	timepoint_3	CD4 T Cells	11	11	2.08303	6.55671e-17	2.69764e-14	chr1	78619922	78646145	+
	PAPSS2	85	206	8396436	7337409	timepoint_3	Monoctye DC	11	11	2.77327	8.67329e-17	2.71629e-14	chr10	87659613	87747705	+
	RPL13	63543	94061	6182218	8767047	timepoint_1	B Cells	11	11	1.04337	8.79302e-17	2.83852e-14	chr16	89560657	89566828	+
	HCAR3	1103	830	6523823	7112167	timepoint_1	Monoctye DC	11	11	0.69028	5.29207e-16	3.01749e-14	chr12	122714756	122716811	-
	DUSP2	1077	1245	5877421	4796478	timepoint_3	B Cells	11	11	1.4164	5.98117e-17	3.13757e-14	chr2	96143169	96145440	-
	EIF2S3	641	1044	6524285	7111953	timepoint_1	Monoctye DC	11	11	1.49405	5.67044e-16	3.22447e-14	chrX	24054946	24078810	+
	MT-ND4L	1811	2530	6523115	7110467	timepoint_1	Monoctye DC	11	11	1.28152	5.80728e-16	3.29336e-14	chrM	10470	10766	+
	PCBP2	2301	3130	6522625	7109867	timepoint_1	Monoctye DC	11	11	1.24782	5.92425e-16	3.35063e-14	chr12	53452102	53481162	+
	EPSTI1	292	152	13254426	15455314	timepoint_2	CD4 T Cells	9	9	0.446426	1.12963e-16	3.43522e-14	chr13	42886388	42992271	-
	S100B	589	271	7702274	6455789	timepoint_3	CD8 T Cells	11	10	0.548957	4.1687e-17	3.49887e-14	chr21	46598604	46605208	-
	IFITM1	1191	972	13253527	15454494	timepoint_2	CD4 T Cells	9	9	0.699911	1.23203e-16	3.6411e-14	chr11	313506	315272	+
	TSC22D3	10775	13968	13243943	15441498	timepoint_2	CD4 T Cells	9	9	1.11175	1.21688e-16	3.6411e-14	chrX	107713221	107777342	-
	SARAF	5596	7664	4839799	7696288	timepoint_1	CD8 T Cells	11	10	0.861377	2.81245e-17	3.68835e-14	chr8	30063003	30083208	-
	FNDC3B	857	611	6524069	7112386	timepoint_1	Monoctye DC	11	11	0.654008	6.73243e-16	3.79043e-14	chr3	172039578	172401669	+
	MPEG1	1313	1023	6523613	7111974	timepoint_1	Monoctye DC	11	11	0.714717	6.73798e-16	3.79043e-14	chr11	59208510	59212927	-
	IFI6	620	432	13254098	15455034	timepoint_2	CD4 T Cells	9	9	0.597559	1.33793e-16	3.89913e-14	chr1	27666064	27672198	-
	B2M	21658	31970	4823737	7671982	timepoint_1	CD8 T Cells	11	10	0.92841	3.27756e-17	4.04548e-14	chr15	44711487	44718877	+
	TPR	2240	1573	16495930	15137833	timepoint_1	CD4 T Cells	11	11	0.765258	2.81266e-16	4.24591e-14	chr1	186311652	186375693	-
	PLP2	1389	1640	8395132	7335975	timepoint_3	Monoctye DC	11	11	1.3511	1.39356e-16	4.30016e-14	chrX	49171898	49175235	+
	PSME2	1207	927	6523719	7112070	timepoint_1	Monoctye DC	11	11	0.704523	7.75569e-16	4.35128e-14	chr14	24143362	24147570	-
	POMP	2959	2157	16495211	15137249	timepoint_1	CD4 T Cells	11	11	0.794387	3.15409e-16	4.7273e-14	chr13	28659104	28678959	+
	B2M	89600	65442	16444606	12534517	timepoint_3	CD4 T Cells	11	11	0.958435	1.17207e-16	4.72954e-14	chr15	44711487	44718877	+
	EIF2AK2	306	458	5878192	4797265	timepoint_3	B Cells	11	11	1.8339	9.28841e-17	4.75363e-14	chr2	37099210	37157065	-
	LMNA	261	408	5878237	4797315	timepoint_3	B Cells	11	11	1.91536	9.6517e-17	4.82194e-14	chr1	156082573	156140089	+
	HLA-A	11016	10353	7691847	6445707	timepoint_3	CD8 T Cells	11	10	1.12131	6.30269e-17	4.89812e-14	chr6	29941260	29945884	+
	SRGN	5072	5022	7697791	6451038	timepoint_3	CD8 T Cells	11	10	1.18136	6.20897e-17	4.89812e-14	chr10	69088103	69104805	+
	ZNF331	1226	1797	6523700	7111200	timepoint_1	Monoctye DC	11	11	1.34456	8.76145e-16	4.90244e-14	chr19	53519527	53580269	+
	CST3	15999	12678	8380522	7324937	timepoint_3	Monoctye DC	11	11	0.906781	1.61368e-16	4.90723e-14	chr20	23626706	23638473	-
	RPLP0	27991	34865	13226727	15420601	timepoint_2	CD4 T Cells	9	9	1.06822	1.74217e-16	5.00767e-14	chr12	120196699	120201235	-
	RPS4X	45972	36345	7656891	6419715	timepoint_3	CD8 T Cells	11	10	0.94327	6.68233e-17	5.00769e-14	chrX	72255679	72277248	-
	ATP5MC2	2286	3107	6522640	7109890	timepoint_1	Monoctye DC	11	11	1.24677	9.19784e-16	5.13293e-14	chr12	53632726	53677408	-
	LSP1	2870	2513	6522056	7110484	timepoint_1	Monoctye DC	11	11	0.803218	9.68362e-16	5.38969e-14	chr11	1852970	1892267	+
	CALM1	2988	2629	6521938	7110368	timepoint_1	Monoctye DC	11	11	0.80711	1.04016e-15	5.77397e-14	chr14	90396502	90408268	+
	TAF9	698	474	6524228	7112523	timepoint_1	Monoctye DC	11	11	0.62294	1.07384e-15	5.9452e-14	chr5	69364743	69370013	-
	SPATS2L	191	56	16497979	15139350	timepoint_1	CD4 T Cells	11	11	0.319508	4.01191e-16	5.97035e-14	chr2	200305881	200482264	+
	ADAP2	699	475	6524227	7112522	timepoint_1	Monoctye DC	11	11	0.623361	1.13465e-15	6.26535e-14	chr17	30906344	30959322	+
	IFITM1	74	179	5878424	4797544	timepoint_3	B Cells	11	11	2.96382	1.3109e-16	6.39688e-14	chr11	313506	315272	+
	RPS17	18537	19879	13236181	15435587	timepoint_2	CD4 T Cells	9	9	0.919694	2.42292e-16	6.87029e-14	chr15	82536750	82540459	-
	CTSC	661	443	6524265	7112554	timepoint_1	Monoctye DC	11	11	0.614788	1.3372e-15	7.36442e-14	chr11	88293592	88337761	-
	CXCL16	2842	2488	6522084	7110509	timepoint_1	Monoctye DC	11	11	0.803062	1.36373e-15	7.49089e-14	chr17	4733533	4739928	-
	ABCA1	2032	2280	8394489	7335335	timepoint_3	Monoctye DC	11	11	1.28397	2.55491e-16	7.65852e-14	chr9	104781006	104928155	-
	IL4I1	308	157	6524618	7112840	timepoint_1	Monoctye DC	11	11	0.467597	1.51151e-15	8.28095e-14	chr19	49889654	49929539	-
	SH3BGRL3	13443	13293	6511483	7099704	timepoint_1	Monoctye DC	11	11	0.907089	1.54361e-15	8.42468e-14	chr1	26280086	26281522	+
	HIPK2	333	176	6524593	7112821	timepoint_1	Monoctye DC	11	11	0.484832	1.54578e-15	8.42468e-14	chr7	139561570	139777998	-
	SPOCK2	2925	2772	16531281	12597187	timepoint_3	CD4 T Cells	11	11	1.2436	2.30149e-16	9.11174e-14	chr10	72059034	72089032	-
	MT-ND1	81895	59723	16452311	12540236	timepoint_3	CD4 T Cells	11	11	0.95697	2.40455e-16	9.34347e-14	chrM	3307	4262	+
	PLSCR1	254	125	13254464	15455341	timepoint_2	CD4 T Cells	9	9	0.422051	3.54507e-16	9.91815e-14	chr3	146515180	146544856	-
	CXCR4	14107	11906	16520099	12588053	timepoint_3	CD4 T Cells	11	11	1.1075	2.6074e-16	9.94745e-14	chr2	136114349	136118165	-
	NFKB1	2498	1691	8394023	7335924	timepoint_3	Monoctye DC	11	11	0.774632	3.43438e-16	1.01498e-13	chr4	102501331	102617302	+
	LY6E	709	503	5740751	6560473	timepoint_2	B Cells	9	9	0.620834	1.69969e-16	1.01899e-13	chr8	143017982	143023832	+
	TMEM176A	211	440	6524715	7112557	timepoint_1	Monoctye DC	11	11	1.9129	1.87782e-15	1.02079e-13	chr7	150800403	150805118	+
	H1FX	2585	2241	6522341	7110756	timepoint_1	Monoctye DC	11	11	0.795251	1.88932e-15	1.02438e-13	chr3	129314771	129316286	-
	GAPDH	27635	17020	11898704	6773229	timepoint_2	Monoctye DC	10	9	1.08174	8.4999e-16	1.03094e-13	chr12	6534512	6538374	+
	IFIT2	540	153	11925799	6790096	timepoint_2	Monoctye DC	10	9	0.497644	8.64835e-16	1.04292e-13	chr10	89283694	89309271	+
	GCC2	1169	2119	6561735	8851562	timepoint_2	CD8 T Cells	9	9	1.34366	2.45512e-16	1.17081e-13	chr2	108448561	108509415	+
	SERBP1	4699	3610	16493471	15135796	timepoint_1	CD4 T Cells	11	11	0.837199	7.97655e-16	1.17868e-13	chr1	67407810	67430415	-
	MAP2K3	1020	1529	6523906	7111468	timepoint_1	Monoctye DC	11	11	1.37509	2.24311e-15	1.21307e-13	chr17	21284672	21315232	+
	SLC2A5	77	10	6524849	7112987	timepoint_1	Monoctye DC	11	11	0.119133	2.39272e-15	1.28797e-13	chr1	9035106	9088478	-
	SNHG29	1949	2687	6522977	7110310	timepoint_1	Monoctye DC	11	11	1.26467	2.39387e-15	1.28797e-13	chr17	16438767	16478678	+
	ATF4	1730	1869	6244031	8859239	timepoint_1	B Cells	11	11	0.761484	4.05403e-16	1.28887e-13	chr22	39519695	39522685	+
	RPS20	6329	7883	6518597	7105114	timepoint_1	Monoctye DC	11	11	1.14256	2.45609e-15	1.31806e-13	chr8	56067295	56074581	-
	XIST	403	254	2606701	3143184	timepoint_3	NK Cells	11	11	0.522736	2.072e-16	1.35865e-13	chrX	73820649	73852723	-
	OASL	980	343	11925359	6789906	timepoint_2	Monoctye DC	10	9	0.614737	1.1431e-15	1.37061e-13	chr12	121019111	121039242	-
	ACTG1	1866	3340	6243895	8857768	timepoint_1	B Cells	11	11	1.26163	4.85177e-16	1.51947e-13	chr17	81509971	81523847	-
	TM9SF3	1500	994	16496670	15138412	timepoint_1	CD4 T Cells	11	11	0.722141	1.10856e-15	1.62664e-13	chr10	96518110	96587452	-
	SNHG32	3693	5125	13251025	15450341	timepoint_2	CD4 T Cells	9	9	1.19015	5.90134e-16	1.62931e-13	chr6	31834608	31839766	+
	CYBA	1552	2837	6244209	8858271	timepoint_1	B Cells	11	11	1.28844	5.34545e-16	1.63307e-13	chr16	88643289	88651054	-
	ANKRD12	3472	4083	6242289	8857025	timepoint_1	B Cells	11	11	0.82889	5.37015e-16	1.63307e-13	chr18	9136228	9285985	+
	TLE3	4391	2022	11921948	6788227	timepoint_2	Monoctye DC	10	9	0.808796	1.44542e-15	1.72325e-13	chr15	70047790	70098176	-
	NCL	5245	4074	16492925	15135332	timepoint_1	CD4 T Cells	11	11	0.846452	1.24667e-15	1.81658e-13	chr2	231453531	231483641	-
	SEPTIN2	1077	1158	16533129	12598801	timepoint_3	CD4 T Cells	11	11	1.41094	5.01478e-16	1.87902e-13	chr2	241315100	241354027	+
	DDX5	5694	7137	6519232	7105860	timepoint_1	Monoctye DC	11	11	1.1498	3.51451e-15	1.88125e-13	chr17	64498254	64508199	-
	CTPS1	674	372	16497496	15139034	timepoint_1	CD4 T Cells	11	11	0.601464	1.30418e-15	1.88728e-13	chr1	40979688	41012565	+
	RPL21	129588	122747	16368582	15016659	timepoint_1	CD4 T Cells	11	11	1.03222	1.32354e-15	1.90218e-13	chr13	27251309	27256691	+
	RPL18A	51093	40564	7651770	6415496	timepoint_3	CD8 T Cells	11	10	0.947249	2.8169e-16	2.03818e-13	chr19	17859910	17864153	+
	EEF1B2	8285	5424	11918054	6784825	timepoint_2	Monoctye DC	10	9	1.14987	1.78919e-15	2.12105e-13	chr2	206159585	206162928	+
	TMEM87A	1303	843	16496867	15138563	timepoint_1	CD4 T Cells	11	11	0.705034	1.57689e-15	2.25087e-13	chr15	42210447	42273584	-
	RPL9	42304	60071	6520600	8793610	timepoint_2	CD8 T Cells	9	9	1.05258	5.116e-16	2.38553e-13	chr4	39452521	39458949	-
	TAGAP	867	1712	6244894	8859396	timepoint_1	B Cells	11	11	1.39182	8.03481e-16	2.40849e-13	chr6	159034468	159045152	-
	TLE3	1996	2738	6522930	7110259	timepoint_1	Monoctye DC	11	11	1.25833	4.643e-15	2.47899e-13	chr15	70047790	70098176	-
	RETN	924	320	11925415	6789929	timepoint_2	Monoctye DC	10	9	0.608274	2.11057e-15	2.48798e-13	chr19	7669049	7670455	+
	OAZ1	15180	7741	11911159	6782508	timepoint_2	Monoctye DC	10	9	0.895667	2.13284e-15	2.50018e-13	chr19	2269509	2273490	+
	ZBTB43	1774	2465	6523152	7110532	timepoint_1	Monoctye DC	11	11	1.27464	4.6954e-15	2.5006e-13	chr9	126805006	126838210	+
	EIF4A1	3256	3609	6559648	8850072	timepoint_2	CD8 T Cells	9	9	0.821627	5.49617e-16	2.50709e-13	chr17	7572706	7579006	+
	COX7B	1674	1373	6523252	7111624	timepoint_1	Monoctye DC	11	11	0.752381	4.92348e-15	2.61543e-13	chrX	77899440	77907376	+
	PLEC	669	1069	6524257	7111928	timepoint_1	Monoctye DC	11	11	1.4658	5.02775e-15	2.66407e-13	chr8	143915147	143976734	-
	SRSF3	2247	1921	6522679	7111076	timepoint_1	Monoctye DC	11	11	0.784237	5.09354e-15	2.69213e-13	chr6	36594353	36605600	+
	EAF1	898	1366	6524028	7111631	timepoint_1	Monoctye DC	11	11	1.3954	5.22496e-15	2.75466e-13	chr3	15427598	15450635	+
	S100A11	9242	9094	8387279	7328521	timepoint_3	Monoctye DC	11	11	1.12599	9.71161e-16	2.83026e-13	chr1	152032506	152047907	-
	RPL12	74812	59585	16459394	12540374	timepoint_3	CD4 T Cells	11	11	1.04515	7.95996e-16	2.93024e-13	chr9	127447674	127451406	-
	NUB1	168	295	5878330	4797428	timepoint_3	B Cells	11	11	2.15151	6.29224e-16	3.00068e-13	chr7	151341699	151378449	+
	HNRNPAB	1056	656	16497114	15138750	timepoint_1	CD4 T Cells	11	11	0.676966	2.12883e-15	3.01819e-13	chr5	178204533	178211163	+
	CCR1	1096	836	6523830	7112161	timepoint_1	Monoctye DC	11	11	0.699711	5.79691e-15	3.04853e-13	chr3	46201711	46208313	-
	NINJ1	3331	2983	6521595	7110014	timepoint_1	Monoctye DC	11	11	0.821489	5.94763e-15	3.11998e-13	chr9	93121496	93134251	-
	BTF3L4	1423	938	16496747	15138468	timepoint_1	CD4 T Cells	11	11	0.718331	2.23932e-15	3.13251e-13	chr1	52056199	52090716	+
	MTHFD2	375	169	16497795	15139237	timepoint_1	CD4 T Cells	11	11	0.491114	2.23154e-15	3.13251e-13	chr2	74198610	74217565	+
	NCL	1031	1535	6523895	7111462	timepoint_1	Monoctye DC	11	11	1.36575	6.18204e-15	3.23485e-13	chr2	231453531	231483641	-
	IFI44	546	158	11925793	6790091	timepoint_2	Monoctye DC	10	9	0.50826	2.84741e-15	3.31929e-13	chr1	78649796	78664078	+
	TXNIP	2034	2132	5876464	4795591	timepoint_3	B Cells	11	11	1.2843	7.43296e-16	3.46591e-13	chr1	145992435	145996579	-
	LAPTM5	10360	12522	6514566	7100475	timepoint_1	Monoctye DC	11	11	1.10876	6.72095e-15	3.5081e-13	chr1	30732469	30757774	-
	DDX21	1647	1991	4843748	7701961	timepoint_1	CD8 T Cells	11	10	0.760315	3.08612e-16	3.59755e-13	chr10	68956170	68985068	+
	EEF1D	7961	5220	11918378	6785029	timepoint_2	Monoctye DC	10	9	1.15166	3.11241e-15	3.60817e-13	chr8	143579697	143599541	-
	ATP13A3	2857	2047	11923482	6788202	timepoint_2	Monoctye DC	10	9	1.25843	3.27949e-15	3.78097e-13	chr3	194402672	194498364	-
	RPL7	19421	12116	11906918	6778133	timepoint_2	Monoctye DC	10	9	1.09574	3.47958e-15	3.98973e-13	chr8	73290242	73295789	-
	FYB1	548	354	6524378	7112643	timepoint_1	Monoctye DC	11	11	0.592578	7.76136e-15	4.04111e-13	chr5	39105252	39274528	-
	VCAN	6573	3161	11919766	6787088	timepoint_2	Monoctye DC	10	9	0.844661	3.56798e-15	4.06886e-13	chr5	83471618	83582303	+
	EIF3H	1431	2036	6523495	7110961	timepoint_1	Monoctye DC	11	11	1.30515	8.28275e-15	4.30191e-13	chr8	116642130	116766925	-
	NFKBIA	5584	6505	6557320	8847176	timepoint_2	CD8 T Cells	9	9	0.863523	1.00335e-15	4.47943e-13	chr14	35401511	35404749	-
	DUSP6	3046	2706	6521880	7110291	timepoint_1	Monoctye DC	11	11	0.814931	8.8448e-15	4.58248e-13	chr12	89347235	89352501	-
	SNHG9	3086	2280	16495084	15137126	timepoint_1	CD4 T Cells	11	11	0.80513	3.31856e-15	4.61148e-13	chr16	1964959	1965509	+
	RPS26	4820	6762	2602284	3136676	timepoint_3	NK Cells	11	11	1.16354	7.26944e-16	4.62226e-13	chr12	56041351	56044697	+
	VAMP5	785	559	6524141	7112438	timepoint_1	Monoctye DC	11	11	0.653228	8.94516e-15	4.62306e-13	chr2	85584431	85593406	+
	SMAP2	3029	2233	16495141	15137173	timepoint_1	CD4 T Cells	11	11	0.803371	3.45435e-15	4.7686e-13	chr1	40344850	40423326	+
	HLX	403	235	6524523	7112762	timepoint_1	Monoctye DC	11	11	0.534916	9.3574e-15	4.82423e-13	chr1	220879431	220885059	+
	HERC5	401	187	16497769	15139219	timepoint_1	CD4 T Cells	11	11	0.508188	3.56733e-15	4.89237e-13	chr4	88457119	88506163	+
	PDCL	823	484	16497347	15138922	timepoint_1	CD4 T Cells	11	11	0.640874	3.66645e-15	4.98044e-13	chr9	122798389	122828588	-
	FAS	337	146	16497833	15139260	timepoint_1	CD4 T Cells	11	11	0.472117	3.67902e-15	4.98044e-13	chr10	88990531	89017059	+
	ARRDC2	1084	1368	16497086	15138038	timepoint_1	CD4 T Cells	11	11	1.37526	3.87337e-15	5.20994e-13	chr19	18001132	18014102	+
	IFNG	649	1155	2606455	3142283	timepoint_3	NK Cells	11	11	1.47601	8.89042e-16	5.4867e-13	chr12	68154768	68159740	-
	EEF1A1	202795	158702	16331411	12441257	timepoint_3	CD4 T Cells	11	11	1.02693	1.55294e-15	5.61818e-13	chr6	73515750	73523797	-
	H1FX	1116	944	2605988	3142494	timepoint_3	NK Cells	11	11	0.701554	9.60782e-16	5.76002e-13	chr3	129314771	129316286	-
	FOLR3	332	133	8396189	7337482	timepoint_3	Monoctye DC	11	11	0.458414	2.0626e-15	5.92869e-13	chr11	72114869	72139892	+
	OASL	55	147	5878443	4797576	timepoint_3	B Cells	11	11	3.27481	1.38755e-15	6.32934e-13	chr12	121019111	121039242	-
	COMMD6	1261	1821	6523665	7111176	timepoint_1	Monoctye DC	11	11	1.3247	1.24093e-14	6.38198e-13	chr13	75525219	75549439	-
	SMDT1	1011	1194	7701852	6454866	timepoint_3	CD8 T Cells	11	10	1.40909	9.24872e-16	6.46886e-13	chr22	42079691	42084284	+
	PARP14	665	822	5877833	4796901	timepoint_3	B Cells	11	11	1.51454	1.48215e-15	6.61701e-13	chr3	122680839	122730840	+
	NFKBIA	6801	6379	5871697	4791344	timepoint_3	B Cells	11	11	1.14924	1.51924e-15	6.6413e-13	chr14	35401511	35404749	-
	DUSP6	3928	2720	11922411	6787529	timepoint_2	Monoctye DC	10	9	1.21624	6.19978e-15	7.03189e-13	chr12	89347235	89352501	-
	SLC39A8	280	141	6524646	7112856	timepoint_1	Monoctye DC	11	11	0.461938	1.40085e-14	7.1868e-13	chr4	102251041	102431258	-
	ANKRD22	81	1	11926258	6790248	timepoint_2	Monoctye DC	10	9	0.0216839	6.38828e-15	7.20674e-13	chr10	88819896	88851844	-
	C16orf54	535	761	16497635	15138645	timepoint_1	CD4 T Cells	11	11	1.55009	5.47801e-15	7.32134e-13	chr16	29742463	29745990	-
	P4HA1	328	177	6524598	7112820	timepoint_1	Monoctye DC	11	11	0.49502	1.45386e-14	7.44058e-13	chr10	73007217	73096974	-
	NEAT1	1544	1669	5876954	4796054	timepoint_3	B Cells	11	11	1.32446	1.75146e-15	7.50018e-13	chr11	65422774	65445540	+
	SMAP2	2259	2185	16531947	12597774	timepoint_3	CD4 T Cells	11	11	1.26926	2.23521e-15	7.9494e-13	chr1	40344850	40423326	+
	CCL2	992	576	8395529	7337039	timepoint_3	Monoctye DC	11	11	0.664439	2.83307e-15	8.03327e-13	chr17	34255218	34257203	+
	DRAP1	1411	1133	6523515	7111864	timepoint_1	Monoctye DC	11	11	0.73659	1.64926e-14	8.42003e-13	chr11	65919274	65921563	+
	CDKN2D	2002	832	11924337	6789417	timepoint_2	Monoctye DC	10	9	0.729929	7.85481e-15	8.81377e-13	chr19	10566460	10569059	-
	ABCE1	1307	854	16496863	15138552	timepoint_1	CD4 T Cells	11	11	0.712048	6.73381e-15	8.94275e-13	chr4	145098288	145129524	+
	RPS16	27479	20856	5851019	4776867	timepoint_3	B Cells	11	11	0.929954	2.14003e-15	8.98085e-13	chr19	39433137	39435949	-
	ITGAX	3407	3595	8393114	7334020	timepoint_3	Monoctye DC	11	11	1.20746	3.35706e-15	9.39217e-13	chr16	31355134	31382997	+
	SPOCK2	2071	2216	7700792	6453844	timepoint_3	CD8 T Cells	11	10	1.27666	1.41839e-15	9.6007e-13	chr10	72059034	72089032	-
	MALAT1	423419	348646	7279444	6107414	timepoint_3	CD8 T Cells	11	10	0.982424	1.51188e-15	9.9137e-13	chr11	65497688	65506516	+
	PGK1	2149	1522	16496021	15137884	timepoint_1	CD4 T Cells	11	11	0.771801	7.56843e-15	9.98795e-13	chrX	77910739	78129295	+
	STK17A	5408	5421	13249310	15450045	timepoint_2	CD4 T Cells	9	9	0.859669	3.83965e-15	1.04633e-12	chr7	43582758	43650713	+
	DUSP1	5066	5869	6557838	8847812	timepoint_2	CD8 T Cells	9	9	0.858759	2.43566e-15	1.04639e-12	chr5	172768096	172771195	-
	IER2	3191	3547	6559713	8850134	timepoint_2	CD8 T Cells	9	9	0.823961	2.44356e-15	1.04639e-12	chr19	13150411	13154911	+
	TXNIP	1904	2898	2605200	3140540	timepoint_3	NK Cells	11	11	1.26236	1.80857e-15	1.05414e-12	chr1	145992435	145996579	-
	CRIP1	1839	2159	16496331	15137247	timepoint_1	CD4 T Cells	11	11	1.27937	8.05049e-15	1.05577e-12	chr14	105486317	105488947	+
	TMSB10	8034	12744	6237727	8848364	timepoint_1	B Cells	11	11	1.11808	3.60007e-15	1.06395e-12	chr2	84905656	84906671	+
	KIAA0040	36	117	5878462	4797606	timepoint_3	B Cells	11	11	3.98212	2.59223e-15	1.06652e-12	chr1	175156986	175192999	-
	PTGER4	1639	1950	16496531	15137456	timepoint_1	CD4 T Cells	11	11	1.29653	8.29579e-15	1.08118e-12	chr5	40679915	40693735	+
	NR4A2	1843	2162	16496327	15137244	timepoint_1	CD4 T Cells	11	11	1.27837	8.53825e-15	1.10591e-12	chr2	156324437	156342348	-
	MT-ND2	21143	32151	6224618	8828957	timepoint_1	B Cells	11	11	1.07183	3.81353e-15	1.11138e-12	chrM	4470	5511	+
	FGFBP2	2587	2496	2604517	3140942	timepoint_3	NK Cells	11	11	0.800206	1.98201e-15	1.12401e-12	chr4	15960245	15969309	-
	GPR183	5872	4389	8390649	7333226	timepoint_3	Monoctye DC	11	11	0.855311	4.07172e-15	1.12417e-12	chr13	99294539	99307399	-
	CLIC1	4769	4433	6520157	7108564	timepoint_1	Monoctye DC	11	11	0.852694	2.2757e-14	1.15901e-12	chr6	31730581	31739763	-
	FLT1	174	67	6524752	7112930	timepoint_1	Monoctye DC	11	11	0.353223	2.31325e-14	1.17528e-12	chr13	28300346	28495145	-
	MT-ND4	39746	31379	7663117	6424681	timepoint_3	CD8 T Cells	11	10	0.941955	1.95282e-15	1.24169e-12	chrM	10760	12137	+
	RAP1A	762	543	6524164	7112454	timepoint_1	Monoctye DC	11	11	0.653684	2.54913e-14	1.29199e-12	chr1	111542218	111716691	+
	SLC38A2	1500	1158	11924839	6789091	timepoint_2	Monoctye DC	10	9	1.35593	1.16446e-14	1.29967e-12	chr12	46358188	46372773	-
	PLAC8	383	869	6245378	8860239	timepoint_1	B Cells	11	11	1.59926	4.60112e-15	1.32254e-12	chr4	83090048	83137075	-
	CALHM6	1598	639	11924741	6789610	timepoint_2	Monoctye DC	10	9	0.702337	1.22942e-14	1.36492e-12	chr6	116461370	116463771	+
	C5AR1	3865	4029	8392656	7333586	timepoint_3	Monoctye DC	11	11	1.19287	5.09689e-15	1.38894e-12	chr19	47290023	47322066	+
	SLC25A3	3871	5322	13250847	15450144	timepoint_2	CD4 T Cells	9	9	1.17907	5.30394e-15	1.42683e-12	chr12	98593591	98606379	+
	ZFP36L2	6496	7672	6556408	8846009	timepoint_2	CD8 T Cells	9	9	0.875457	3.45458e-15	1.44975e-12	chr2	43222402	43226606	-
	UBALD2	2581	2354	5738879	6558622	timepoint_2	B Cells	9	9	0.798128	2.50647e-15	1.46092e-12	chr17	76265348	76271298	+
	ACTR3	1342	884	16496828	15138522	timepoint_1	CD4 T Cells	11	11	0.717838	1.18976e-14	1.53157e-12	chr2	113890063	113962596	+
	ATP13A3	1570	2197	6523356	7110800	timepoint_1	Monoctye DC	11	11	1.28367	3.11418e-14	1.57457e-12	chr3	194402672	194498364	-
	CD69	5361	5255	5736099	6555721	timepoint_2	B Cells	9	9	0.85779	2.88178e-15	1.6243e-12	chr12	9752486	9760901	-
	FTL	13379	13895	5728081	6547081	timepoint_2	B Cells	9	9	0.908843	2.9416e-15	1.6243e-12	chr19	48965309	48966879	+
	RHOBTB3	235	86	16497935	15139320	timepoint_1	CD4 T Cells	11	11	0.398802	1.29807e-14	1.66081e-12	chr5	95713522	95824383	+
	TECR	1113	1746	13253605	15453720	timepoint_2	CD4 T Cells	9	9	1.34536	6.30124e-15	1.67366e-12	chr19	14517085	14565980	+
	TANK	1090	840	6523836	7112157	timepoint_1	Monoctye DC	11	11	0.706929	3.38444e-14	1.70711e-12	chr2	161136908	161236230	+
	HIF1A	8423	6473	8388098	7331142	timepoint_3	Monoctye DC	11	11	0.879394	6.63256e-15	1.78424e-12	chr14	61695513	61748259	+
	HLA-DQA1	1489	2710	6244272	8858398	timepoint_1	B Cells	11	11	1.28284	6.31016e-15	1.78927e-12	chr6	32628179	32647062	+
	RPS10	3189	4153	6521737	7108844	timepoint_1	Monoctye DC	11	11	1.19462	3.5599e-14	1.7913e-12	chr6	34417454	34426069	-
	CNOT6L	2610	2478	16531596	12597481	timepoint_3	CD4 T Cells	11	11	1.24588	5.34726e-15	1.87003e-12	chr4	77713387	77819615	-
	MEF2C	452	279	6524474	7112718	timepoint_1	Monoctye DC	11	11	0.566225	3.90803e-14	1.96177e-12	chr5	88717117	88904257	-
	RPL21	51103	72114	6511801	8781567	timepoint_2	CD8 T Cells	9	9	1.04603	5.22746e-15	2.15074e-12	chr13	27251309	27256691	+
	TPM4	2546	1751	8393975	7335864	timepoint_3	Monoctye DC	11	11	0.786995	8.41126e-15	2.23409e-12	chr19	16067021	16103002	+
	SAT1	3444	3396	5875054	4794327	timepoint_3	B Cells	11	11	1.20819	5.68393e-15	2.29358e-12	chrX	23783173	23786226	+
	CYBB	1034	790	6523892	7112207	timepoint_1	Monoctye DC	11	11	0.700857	4.5956e-14	2.30142e-12	chrX	37780011	37813461	+
	CNOT6L	2367	3394	13252351	15452072	timepoint_2	CD4 T Cells	9	9	1.22971	9.13434e-15	2.39582e-12	chr4	77713387	77819615	-
	SATB1	666	587	11925673	6789662	timepoint_2	Monoctye DC	10	9	1.54805	2.17021e-14	2.39671e-12	chr3	18345377	18445588	-
	RPL35A	28223	17301	11898116	6772948	timepoint_2	Monoctye DC	10	9	1.07669	2.20932e-14	2.42713e-12	chr3	197950190	197956610	+
	RPS16	43278	34277	7659585	6421783	timepoint_3	CD8 T Cells	11	10	0.944975	3.98689e-15	2.4605e-12	chr19	39433137	39435949	-
	YPEL5	2641	5070	4842754	7698882	timepoint_1	CD8 T Cells	11	10	1.20741	2.27663e-15	2.51424e-12	chr2	30146941	30160533	+
	PTX3	635	435	6524291	7112562	timepoint_1	Monoctye DC	11	11	0.628403	5.12967e-14	2.56276e-12	chr3	157436850	157443633	+
	HSPB1	187	77	6524739	7112920	timepoint_1	Monoctye DC	11	11	0.377722	5.24387e-14	2.61359e-12	chr7	76302673	76304295	+
	INHBA	506	471	11925833	6789778	timepoint_2	Monoctye DC	10	9	1.6349	2.50842e-14	2.74136e-12	chr7	41667168	41705834	-
	IRF9	1211	786	16496959	15138620	timepoint_1	CD4 T Cells	11	11	0.707303	2.30954e-14	2.93703e-12	chr14	24161265	24166565	+
	NAMPT	19353	10039	11906986	6780210	timepoint_2	Monoctye DC	10	9	0.911095	2.7916e-14	3.03503e-12	chr7	106248298	106286326	-
	LUZP1	638	357	16497532	15139049	timepoint_1	CD4 T Cells	11	11	0.609782	2.59273e-14	3.2773e-12	chr1	23084023	23177808	-
	CD74	16976	25984	6228785	8835124	timepoint_1	B Cells	11	11	1.07887	1.18696e-14	3.32079e-12	chr5	150400041	150412929	-
	TCL1A	86	186	5878412	4797537	timepoint_3	B Cells	11	11	2.65	8.4087e-15	3.32905e-12	chr14	95709947	95714196	-
	FUS	3243	2276	11923096	6787973	timepoint_2	Monoctye DC	10	9	1.23267	3.08242e-14	3.33394e-12	chr16	31180110	31194871	+
	FLOT1	688	482	6524238	7112515	timepoint_1	Monoctye DC	11	11	0.64266	6.80709e-14	3.38467e-12	chr6	30727709	30742732	-
	JUND	23537	23174	16474633	15116232	timepoint_1	CD4 T Cells	11	11	1.07294	2.72512e-14	3.42403e-12	chr19	18279694	18281622	-
	ATG3	778	562	6524148	7112435	timepoint_1	Monoctye DC	11	11	0.662643	6.9838e-14	3.46433e-12	chr3	112532510	112562046	-
	DNAJA1	1209	954	6523717	7112043	timepoint_1	Monoctye DC	11	11	0.723844	7.20339e-14	3.56483e-12	chr9	33025273	33039907	+
	IFI16	471	297	6524455	7112700	timepoint_1	Monoctye DC	11	11	0.57844	7.23629e-14	3.57268e-12	chr1	158999968	159055155	+
	CCDC57	867	1405	13253851	15454061	timepoint_2	CD4 T Cells	9	9	1.38978	1.40274e-14	3.6338e-12	chr17	82101460	82212830	-
	PRXL2C	186	499	6245575	8860609	timepoint_1	B Cells	11	11	1.89097	1.37774e-14	3.80384e-12	chr9	96639577	96655317	-
	SUMO1	2823	2082	16495347	15137324	timepoint_1	CD4 T Cells	11	11	0.803705	3.05006e-14	3.80948e-12	chr2	202206180	202238608	-
	TXNL4A	1360	903	16496810	15138503	timepoint_1	CD4 T Cells	11	11	0.723562	3.18659e-14	3.95646e-12	chr18	79970813	80033949	-
	RPL12	28515	24886	5849983	4772837	timepoint_3	B Cells	11	11	1.06933	1.02193e-14	3.97096e-12	chr9	127447674	127451406	-
	CMPK2	20	88	5878478	4797635	timepoint_3	B Cells	11	11	5.39118	1.0718e-14	4.08903e-12	chr2	6840570	6866635	-
	CD48	1966	3459	6243795	8857649	timepoint_1	B Cells	11	11	1.24012	1.51811e-14	4.13694e-12	chr1	160678746	160711831	-
	TOMM7	2175	2927	6522751	7110070	timepoint_1	Monoctye DC	11	11	1.23449	8.45773e-14	4.16593e-12	chr7	22812628	22822852	-
	LINC00877	498	320	6524428	7112677	timepoint_1	Monoctye DC	11	11	0.589445	8.6303e-14	4.24097e-12	chr3	71943592	72279503	-
	TXNIP	2183	2470	6243578	8858638	timepoint_1	B Cells	11	11	0.797518	1.65975e-14	4.46494e-12	chr1	145992435	145996579	-
	UQCRB	2619	3461	6522307	7109536	timepoint_1	Monoctye DC	11	11	1.21224	9.16567e-14	4.49353e-12	chr8	96225920	96235634	-
	HLA-C	7592	10727	4837803	7693225	timepoint_1	CD8 T Cells	11	10	0.888664	4.29066e-15	4.50155e-12	chr6	31268749	31272130	-
	DUSP2	1996	2114	6560908	8851567	timepoint_2	CD8 T Cells	9	9	0.785085	1.1309e-14	4.56341e-12	chr2	96143169	96145440	-
	ADAR	1764	1577	13252954	15453889	timepoint_2	CD4 T Cells	9	9	0.766693	1.80912e-14	4.62936e-12	chr1	154582057	154628013	-
	HLA-C	22889	11973	11903450	6778276	timepoint_2	Monoctye DC	10	9	0.918751	4.37651e-14	4.70935e-12	chr6	31268749	31272130	-
	ATF3	423	323	6562481	8853358	timepoint_2	CD8 T Cells	9	9	0.566023	1.20163e-14	4.75732e-12	chr1	212565334	212620777	+
	HLA-DPB1	11476	9005	8385045	7328610	timepoint_3	Monoctye DC	11	11	0.89792	1.83741e-14	4.8193e-12	chr6	33075990	33089696	+
	CIRBP	3470	2416	11922869	6787833	timepoint_2	Monoctye DC	10	9	1.22289	4.5728e-14	4.89546e-12	chr19	1259384	1274880	+
	DUSP2	1203	986	5740257	6559990	timepoint_2	B Cells	9	9	0.717241	9.12461e-15	4.90927e-12	chr2	96143169	96145440	-
	RPL3	92924	112081	13161794	15343385	timepoint_2	CD4 T Cells	9	9	1.03441	1.94497e-14	4.91702e-12	chr22	39312882	39320389	-
	MT-CO3	68475	104786	4776920	7599166	timepoint_1	CD8 T Cells	11	10	0.962469	4.92343e-15	4.91944e-12	chrM	9207	9990	+
	EIF5	4597	3565	16493573	15135841	timepoint_1	CD4 T Cells	11	11	0.845108	4.00105e-14	4.93847e-12	chr14	103333544	103345025	+
	HNRNPC	2078	1782	6522848	7111215	timepoint_1	Monoctye DC	11	11	0.786656	1.03259e-13	5.05056e-12	chr14	21209136	21269494	-
	RBM38	2332	4032	6243429	8857076	timepoint_1	B Cells	11	11	1.21868	1.9098e-14	5.07256e-12	chr20	57391396	57409333	+
	S100A4	1680	1980	16496490	15137426	timepoint_1	CD4 T Cells	11	11	1.28435	4.21572e-14	5.17301e-12	chr1	153543613	153550136	-
	SLC9A3R1	1270	489	11925069	6789760	timepoint_2	Monoctye DC	10	9	0.67628	4.953e-14	5.27558e-12	chr17	74748628	74769353	+
	RAN	3178	2379	16494992	15137027	timepoint_1	CD4 T Cells	11	11	0.81577	4.73493e-14	5.77634e-12	chr12	130872037	130877678	+
	ANKRD12	2532	3271	4842863	7700681	timepoint_1	CD8 T Cells	11	10	0.812517	6.1435e-15	5.8595e-12	chr18	9136228	9285985	+
	JARID2	4668	3438	8391853	7334177	timepoint_3	Monoctye DC	11	11	0.84279	2.31117e-14	5.98707e-12	chr6	15246069	15522042	+
	GPSM3	2171	2485	16495999	15136921	timepoint_1	CD4 T Cells	11	11	1.24736	4.97199e-14	6.03047e-12	chr6	32190766	32195523	-
	SFMBT2	428	212	16497742	15139194	timepoint_1	CD4 T Cells	11	11	0.539783	5.07076e-14	6.10533e-12	chr10	7158624	7411486	-
	CNN2	804	1049	16497366	15138357	timepoint_1	CD4 T Cells	11	11	1.42183	5.0919e-14	6.10533e-12	chr19	1026586	1039068	+
	ARRDC3	849	1098	16497321	15138308	timepoint_1	CD4 T Cells	11	11	1.40936	5.20906e-14	6.21033e-12	chr5	91368631	91383317	-
	UBC	14566	15221	5726894	6545755	timepoint_2	B Cells	9	9	0.914443	1.19562e-14	6.27191e-12	chr12	124911604	124917368	-
	DENND4A	1066	678	16497104	15138728	timepoint_1	CD4 T Cells	11	11	0.693106	5.3879e-14	6.38725e-12	chr15	65658046	65792293	-
	AC239799.2	183	76	6524743	7112921	timepoint_1	Monoctye DC	11	11	0.380965	1.32968e-13	6.48853e-12	chr1	146050441	146052244	-
	GPAT4	447	279	6524479	7112718	timepoint_1	Monoctye DC	11	11	0.572558	1.3556e-13	6.59966e-12	chr8	41577187	41625001	+
	EIF4A1	6436	5132	16491734	15134274	timepoint_1	CD4 T Cells	11	11	0.868956	5.71414e-14	6.73594e-12	chr17	7572706	7579006	+
	TMEM167A	753	543	6524173	7112454	timepoint_1	Monoctye DC	11	11	0.661497	1.44822e-13	7.03424e-12	chr5	83052846	83077863	-
	PHLDA1	3934	3617	6520992	7109380	timepoint_1	Monoctye DC	11	11	0.843407	1.4697e-13	7.1221e-12	chr12	76025447	76033932	-
	ODC1	1739	3093	6244022	8858015	timepoint_1	B Cells	11	11	1.25365	2.86927e-14	7.52573e-12	chr2	10439968	10448327	-
	FPR1	896	671	6524030	7112326	timepoint_1	Monoctye DC	11	11	0.68697	1.58902e-13	7.68257e-12	chr19	51745172	51804110	-
	SKP1	4148	3192	16494022	15136214	timepoint_1	CD4 T Cells	11	11	0.838593	6.66877e-14	7.81736e-12	chr5	134148935	134177038	-
	RPL13	87542	122136	6475362	8731545	timepoint_2	CD8 T Cells	9	9	1.03419	2.02314e-14	7.86138e-12	chr16	89560657	89566828	+
	EIF1	85482	75569	16412688	15063837	timepoint_1	CD4 T Cells	11	11	0.963376	6.79773e-14	7.88048e-12	chr17	41688885	41692668	+
	MSL3	1639	1127	16496531	15138279	timepoint_1	CD4 T Cells	11	11	0.749328	6.77159e-14	7.88048e-12	chrX	11758159	11775772	+
	UBASH3B	196	66	16497974	15139340	timepoint_1	CD4 T Cells	11	11	0.366957	6.88178e-14	7.93409e-12	chr11	122655722	122814473	+
	EIF3F	1484	2076	6523442	7110921	timepoint_1	Monoctye DC	11	11	1.28327	1.65471e-13	7.98177e-12	chr11	7970251	8001862	+
	WARS	1748	1468	6523178	7111529	timepoint_1	Monoctye DC	11	11	0.770385	1.69159e-13	8.14096e-12	chr14	100333790	100376805	-
	RNF213	1140	430	11925199	6789819	timepoint_2	Monoctye DC	10	9	0.662499	7.73676e-14	8.19902e-12	chr17	80260866	80398786	+
	MT-ND2	16934	24923	4828461	7679029	timepoint_1	CD8 T Cells	11	10	0.92567	9.24031e-15	8.42997e-12	chrM	4470	5511	+
	RPL10A	64910	62114	16433260	15077292	timepoint_1	CD4 T Cells	11	11	1.04281	7.43195e-14	8.52156e-12	chr6	35468401	35470785	+
	STK4	1453	2516	6561451	8851165	timepoint_2	CD8 T Cells	9	9	1.28356	2.26427e-14	8.63841e-12	chr20	44966479	45080021	+
	GUK1	3435	2597	16494735	15136809	timepoint_1	CD4 T Cells	11	11	0.823896	8.12957e-14	9.2708e-12	chr1	228139962	228148984	+
	PDE4D	2657	1953	16495513	15137453	timepoint_1	CD4 T Cells	11	11	0.801009	8.18828e-14	9.28728e-12	chr5	58969038	60522120	-
	PHLDA1	3731	2694	8392790	7334921	timepoint_3	Monoctye DC	11	11	0.82626	3.67517e-14	9.40439e-12	chr12	76025447	76033932	-
	HMGB2	538	1127	6245223	8859981	timepoint_1	B Cells	11	11	1.47652	3.97711e-14	1.03027e-11	chr4	173331376	173334432	-
	BTF3	7987	5196	11918352	6785053	timepoint_2	Monoctye DC	10	9	1.14263	9.97227e-14	1.0515e-11	chr5	73498408	73505635	+
	RUNX3	628	992	6524298	7112005	timepoint_1	Monoctye DC	11	11	1.44902	2.27281e-13	1.09131e-11	chr1	24899511	24965121	-
	CXCL10	119	10	11926220	6790239	timepoint_2	Monoctye DC	10	9	0.147596	1.05207e-13	1.10377e-11	chr4	76021118	76023497	-
	GBP2	1231	809	16496939	15138597	timepoint_1	CD4 T Cells	11	11	0.716172	1.01191e-13	1.14155e-11	chr1	89106132	89150456	-
	VCAN	3899	4037	8392622	7333578	timepoint_3	Monoctye DC	11	11	1.18481	4.54368e-14	1.14868e-11	chr5	83471618	83582303	+
	ZSWIM6	407	248	6524519	7112749	timepoint_1	Monoctye DC	11	11	0.558959	2.42948e-13	1.16388e-11	chr5	61332258	61546172	+
	PMP22	469	134	11925870	6790115	timepoint_2	Monoctye DC	10	9	0.501826	1.12205e-13	1.17134e-11	chr17	15229777	15265326	-
	LINC01578	3364	6297	4842031	7697655	timepoint_1	CD8 T Cells	11	10	1.17732	1.3918e-14	1.21684e-11	chr15	92819540	92899701	+
	LITAF	1542	2301	13253176	15453165	timepoint_2	CD4 T Cells	9	9	1.27974	4.96901e-14	1.24125e-11	chr16	11547722	11636381	-
	MT-ATP6	48701	74046	4796694	7629906	timepoint_1	CD8 T Cells	11	10	0.956267	1.48561e-14	1.2469e-11	chrM	8527	9207	+
	JAML	558	742	8395963	7336873	timepoint_3	Monoctye DC	11	11	1.52165	5.02066e-14	1.25415e-11	chr11	118193725	118225094	-
	KLRB1	1362	2784	4844033	7701168	timepoint_1	CD8 T Cells	11	10	1.28561	1.56091e-14	1.25971e-11	chr12	9594551	9607916	-
	RPS15	27986	17124	11898353	6773125	timepoint_2	Monoctye DC	10	9	1.0747	1.23682e-13	1.28476e-11	chr19	1438358	1440494	+
	HILPDA	110	31	6524816	7112966	timepoint_1	Monoctye DC	11	11	0.258519	2.77108e-13	1.3245e-11	chr7	128455849	128458418	+
	ADORA2A	432	269	6524494	7112728	timepoint_1	Monoctye DC	11	11	0.571204	2.80925e-13	1.33969e-11	chr22	24417879	24442357	+
	FHIT	1403	764	16532803	12599195	timepoint_3	CD4 T Cells	11	11	0.714578	3.98127e-14	1.3474e-11	chr3	59747277	61251459	-
	ARRDC3	1350	730	16532856	12599229	timepoint_3	CD4 T Cells	11	11	0.709583	3.93035e-14	1.3474e-11	chr5	91368631	91383317	-
	MT1E	36	121	16498134	15139285	timepoint_1	CD4 T Cells	11	11	3.66277	1.25282e-13	1.40577e-11	chr16	56625475	56627112	+
	AGPAT5	328	632	13254390	15454834	timepoint_2	CD4 T Cells	9	9	1.65246	5.73405e-14	1.4155e-11	chr8	6708642	6761503	+
	HELZ2	186	84	13254532	15455382	timepoint_2	CD4 T Cells	9	9	0.387306	5.87966e-14	1.43457e-11	chr20	63558086	63574239	-
	NANS	1056	675	16497114	15138731	timepoint_1	CD4 T Cells	11	11	0.696573	1.3175e-13	1.47048e-11	chr9	98056732	98083077	+
	MT1X	115	274	6524811	7112723	timepoint_1	Monoctye DC	11	11	2.18563	3.11585e-13	1.48254e-11	chr16	56682470	56684196	+
	JUN	5746	7133	6240015	8853975	timepoint_1	B Cells	11	11	0.874992	5.81206e-14	1.48725e-11	chr1	58780791	58784047	-
	USP18	36	106	16534170	12599853	timepoint_3	CD4 T Cells	11	11	3.86383	4.55647e-14	1.51759e-11	chr22	18150170	18177397	+
	CCL7	1071	835	6523855	7112162	timepoint_1	Monoctye DC	11	11	0.715188	3.23121e-13	1.53395e-11	chr17	34270221	34272242	+
	CALM3	1413	1154	6523513	7111843	timepoint_1	Monoctye DC	11	11	0.749181	3.2622e-13	1.54516e-11	chr19	46601074	46610782	+
	LMNA	264	528	5741196	6560448	timepoint_2	B Cells	9	9	1.75018	3.08929e-14	1.58104e-11	chr1	156082573	156140089	+
	Z93241.1	234	114	6524692	7112883	timepoint_1	Monoctye DC	11	11	0.446902	3.42439e-13	1.61833e-11	chr22	42615244	42615907	+
	SRSF2	2739	3026	6560165	8850655	timepoint_2	CD8 T Cells	9	9	0.818934	4.49622e-14	1.68472e-11	chr17	76734115	76737374	-
	LAG3	27	134	2607077	3143304	timepoint_3	NK Cells	11	11	4.11618	3.08765e-14	1.70495e-11	chr12	6772512	6778455	+
	JUNB	32970	23566	16501236	12576393	timepoint_3	CD4 T Cells	11	11	0.937953	5.26956e-14	1.72768e-11	chr19	12791486	12793315	+
	APLP2	4242	3937	6520684	7109060	timepoint_1	Monoctye DC	11	11	0.851369	3.69273e-13	1.74122e-11	chr11	130068147	130144811	+
	CLU	160	62	6524766	7112935	timepoint_1	Monoctye DC	11	11	0.355463	3.70319e-13	1.74224e-11	chr8	27596917	27614700	-
	SNHG8	9138	7821	16525068	12592138	timepoint_3	CD4 T Cells	11	11	1.12312	5.40864e-14	1.74599e-11	chr4	118278709	118285316	+
	RPS4Y1	4045	4016	7698818	6452044	timepoint_3	CD8 T Cells	11	10	1.18457	2.99524e-14	1.79569e-11	chrY	2841602	2932000	+
	SLC7A11	508	466	11925831	6789783	timepoint_2	Monoctye DC	10	9	1.61118	1.75872e-13	1.81789e-11	chr4	138164097	138242349	-
	PSMB3	1538	1274	6523388	7111723	timepoint_1	Monoctye DC	11	11	0.759864	3.87697e-13	1.81992e-11	chr17	38752741	38764225	+
	GRASP	1052	1979	6244709	8859129	timepoint_1	B Cells	11	11	1.32595	7.38242e-14	1.86633e-11	chr12	52006946	52015889	+
	GZMA	1051	551	3056675	2381786	timepoint_2	NK Cells	9	8	0.67289	1.96557e-14	1.87471e-11	chr5	55102646	55110252	+
	USP36	738	1215	13253980	15454251	timepoint_2	CD4 T Cells	9	9	1.41191	8.5556e-14	2.06347e-11	chr17	78787381	78841441	-
	NKG7	6035	8049	1528754	1783777	timepoint_1	NK Cells	11	11	1.1424	4.03288e-15	2.11555e-11	chr19	51371606	51372701	-
	NEDD9	493	809	6524433	7112188	timepoint_1	Monoctye DC	11	11	1.50531	4.62046e-13	2.16409e-11	chr6	11183298	11382348	-
	TXNRD1	273	193	6245488	8860915	timepoint_1	B Cells	11	11	0.498301	8.73016e-14	2.18077e-11	chr12	104215779	104350307	+
	SH3BGRL3	2190	2096	2604914	3141342	timepoint_3	NK Cells	11	11	0.793781	4.08052e-14	2.19542e-11	chr1	26280086	26281522	+
	IFNGR2	2418	1669	8394103	7335946	timepoint_3	Monoctye DC	11	11	0.78985	8.95092e-14	2.20961e-11	chr21	33402896	33479348	+
	SLC25A3	4282	2911	11922057	6787338	timepoint_2	Monoctye DC	10	9	1.19403	2.16425e-13	2.2261e-11	chr12	98593591	98606379	+
	RPS16	95316	69988	16438890	12529971	timepoint_3	CD4 T Cells	11	11	0.963545	7.11358e-14	2.26158e-11	chr19	39433137	39435949	-
	P2RY8	534	928	13254184	15454538	timepoint_2	CD4 T Cells	9	9	1.49037	9.66761e-14	2.30518e-11	chrX	1462581	1537185	-
	P2RY8	534	928	13254184	15454538	timepoint_2	CD4 T Cells	9	9	1.49037	9.66761e-14	2.30518e-11	chrY	1462581	1537185	-
	RPL9	91958	110832	13162760	15344634	timepoint_2	CD4 T Cells	9	9	1.03363	9.84067e-14	2.32008e-11	chr4	39452521	39458949	-
	SYTL3	320	617	13254398	15454849	timepoint_2	CD4 T Cells	9	9	1.65357	1.00338e-13	2.33933e-11	chr6	158650014	158764876	+
	CEBPD	308	449	7702555	6455611	timepoint_3	CD8 T Cells	11	10	1.73932	4.04637e-14	2.35847e-11	chr8	47736913	47738164	-
	ISG20	1277	1394	5877221	4796329	timepoint_3	B Cells	11	11	1.33753	6.30102e-14	2.36097e-11	chr15	88636153	88656483	+
	IFI16	724	809	16533482	12599150	timepoint_3	CD4 T Cells	11	11	1.4663	7.90106e-14	2.47445e-11	chr1	158999968	159055155	+
	NXT1	1253	487	11925086	6789762	timepoint_2	Monoctye DC	10	9	0.682652	2.4254e-13	2.48255e-11	chr20	23350791	23354771	+
	CD8A	39	109	16534167	12599850	timepoint_3	CD4 T Cells	11	11	3.66755	9.01392e-14	2.78146e-11	chr2	86784610	86808396	-
	HIST1H1C	1378	752	16532828	12599207	timepoint_3	CD4 T Cells	11	11	0.716115	9.23622e-14	2.80875e-11	chr6	26055787	26056428	-
	RNF144B	759	642	11925580	6789607	timepoint_2	Monoctye DC	10	9	1.48564	2.80093e-13	2.853e-11	chr6	18387350	18468874	+
	EIF3K	2134	2856	6522792	7110141	timepoint_1	Monoctye DC	11	11	1.22768	6.42328e-13	3.00178e-11	chr19	38619082	38636955	+
	NHP2	918	573	16497252	15138833	timepoint_1	CD4 T Cells	11	11	0.680204	2.76437e-13	3.06903e-11	chr5	178149460	178153967	-
	NCL	2121	1544	11924218	6788705	timepoint_2	Monoctye DC	10	9	1.27858	3.0445e-13	3.08612e-11	chr2	231453531	231483641	-
	H1FX	1044	1013	6561860	8852668	timepoint_2	CD8 T Cells	9	9	0.719252	8.48516e-14	3.12358e-11	chr3	129314771	129316286	-
	PLK2	537	485	11925802	6789764	timepoint_2	Monoctye DC	10	9	1.58631	3.16364e-13	3.19148e-11	chr5	58453982	58460139	-
	RPS16	22908	18611	8373613	7319004	timepoint_3	Monoctye DC	11	11	0.929666	1.3256e-13	3.2343e-11	chr19	39433137	39435949	-
	PCED1B-AS1	5982	3915	16528224	12596044	timepoint_3	CD4 T Cells	11	11	0.858815	1.08019e-13	3.23795e-11	chr12	47205898	47216456	-
	C1orf162	1156	918	6523770	7112079	timepoint_1	Monoctye DC	11	11	0.728464	6.96704e-13	3.24865e-11	chr1	111473792	111478512	+
	RPL37	13806	11826	3043920	2370511	timepoint_2	NK Cells	9	8	1.09942	3.65098e-14	3.3308e-11	chr5	40825262	40835222	-
	MT-ND5	11876	8963	7690987	6447097	timepoint_3	CD8 T Cells	11	10	0.900467	5.87577e-14	3.3322e-11	chrM	12337	14148	+
	COX6A1	2884	2152	16495286	15137254	timepoint_1	CD4 T Cells	11	11	0.813156	3.22714e-13	3.54529e-11	chr12	120438090	120440737	+
	AKAP13	2308	1678	16495862	15137728	timepoint_1	CD4 T Cells	11	11	0.792288	3.21477e-13	3.54529e-11	chr15	85380571	85749358	+
	SAMD9	428	528	16533778	12599431	timepoint_3	CD4 T Cells	11	11	1.61884	1.24056e-13	3.66628e-11	chr7	93099513	93118023	-
	ITGA5	754	1147	6524172	7111850	timepoint_1	Monoctye DC	11	11	1.39545	8.32108e-13	3.87143e-11	chr12	54395261	54419266	-
	RPS14	115842	131135	13138876	15324331	timepoint_2	CD4 T Cells	9	9	0.970825	1.68238e-13	3.87928e-11	chr5	150442635	150449739	-
	CD81	1284	857	16496886	15138549	timepoint_1	CD4 T Cells	11	11	0.727349	3.82878e-13	4.18433e-11	chr11	2376177	2397419	+
	IGLV1-47	0	48	5741460	6560928	timepoint_2	B Cells	9	9	Inf	8.57539e-14	4.28422e-11	chr22	22357739	22358260	+
	ZFP36L1	1696	1978	16496474	15137428	timepoint_1	CD4 T Cells	11	11	1.27095	3.94589e-13	4.28998e-11	chr14	68787660	68796253	-
	IFNGR2	2357	2073	6522569	7110924	timepoint_1	Monoctye DC	11	11	0.806794	9.6278e-13	4.46947e-11	chr21	33402896	33479348	+
	MT-ND1	65395	54773	8331126	7282842	timepoint_3	Monoctye DC	11	11	0.958443	1.86921e-13	4.50823e-11	chrM	3307	4262	+
	IRF1	4424	3444	16493746	15135962	timepoint_1	CD4 T Cells	11	11	0.84835	4.19028e-13	4.5322e-11	chr5	132481609	132490777	-
	TUBA1A	2049	1773	6522877	7111224	timepoint_1	Monoctye DC	11	11	0.793761	9.90386e-13	4.58747e-11	chr12	49184795	49189080	-
	SHFL	420	519	16533786	12599440	timepoint_3	CD4 T Cells	11	11	1.62156	1.59086e-13	4.63626e-11	chr19	10086122	10093252	+
	RPS28	41169	58239	6521735	8795442	timepoint_2	CD8 T Cells	9	9	1.04861	1.31953e-13	4.77375e-11	chr19	8321158	8323340	+
	RPS27	53132	31841	11873207	6758408	timepoint_2	Monoctye DC	10	9	1.05257	4.82263e-13	4.84178e-11	chr1	153990762	153992155	+
	RNF187	499	330	6524427	7112667	timepoint_1	Monoctye DC	11	11	0.606647	1.04771e-12	4.84233e-11	chr1	228487382	228496188	+
	CD69	10336	8533	16487834	15130873	timepoint_1	CD4 T Cells	11	11	0.899655	4.50891e-13	4.85182e-11	chr12	9752486	9760901	-
	HLA-DPB1	10233	12901	5731227	6548075	timepoint_2	B Cells	9	9	1.10325	9.9869e-14	4.87337e-11	chr6	33075990	33089696	+
	HIST1H1C	419	910	6245342	8860198	timepoint_1	B Cells	11	11	1.53082	1.97765e-13	4.88201e-11	chr6	26055787	26056428	-
	ACTG1	4536	2962	3053190	2379375	timepoint_2	NK Cells	9	8	0.838122	5.62539e-14	4.91824e-11	chr17	81509971	81523847	-
	MT-CO3	32545	37093	2574559	3106345	timepoint_3	NK Cells	11	11	0.945281	9.44469e-14	4.95445e-11	chrM	9207	9990	+
	PIM1	550	1135	6245211	8859973	timepoint_1	B Cells	11	11	1.45456	2.1313e-13	5.20013e-11	chr6	37170152	37175428	+
	MAP3K1	764	562	6524162	7112435	timepoint_1	Monoctye DC	11	11	0.674786	1.12997e-12	5.21103e-11	chr5	56815549	56896152	+
	FOS	3305	4597	1531484	1787229	timepoint_1	NK Cells	11	11	1.1914	1.26772e-14	5.32011e-11	chr14	75278826	75282230	+
	SCCPDH	172	72	6524754	7112925	timepoint_1	Monoctye DC	11	11	0.383996	1.18232e-12	5.4405e-11	chr1	246724409	246768137	+
	INHBA	395	243	6524531	7112754	timepoint_1	Monoctye DC	11	11	0.564329	1.24816e-12	5.73088e-11	chr7	41667168	41705834	-
	MXD1	3445	1580	11922894	6788669	timepoint_2	Monoctye DC	10	9	0.805544	6.21995e-13	6.19746e-11	chr2	69897688	69942945	+
	EMP3	12659	6460	11913680	6783789	timepoint_2	Monoctye DC	10	9	0.896302	6.23201e-13	6.19746e-11	chr19	48321509	48330553	+
	GNA13	1601	2201	6523325	7110796	timepoint_1	Monoctye DC	11	11	1.26111	1.37885e-12	6.31712e-11	chr17	65009289	65056740	-
	RSAD2	143	40	16498027	15139366	timepoint_1	CD4 T Cells	11	11	0.304825	5.95473e-13	6.37491e-11	chr2	6865806	6898239	+
	FOSL2	2376	3139	6522550	7109858	timepoint_1	Monoctye DC	11	11	1.2119	1.41335e-12	6.46106e-11	chr2	28392448	28417317	+
	HNRNPA1	6582	4317	11919757	6785932	timepoint_2	Monoctye DC	10	9	1.15198	6.62984e-13	6.56198e-11	chr12	54280193	54287088	+
	IRF1	2557	2273	6522369	7110724	timepoint_1	Monoctye DC	11	11	0.815439	1.45568e-12	6.64009e-11	chr5	132481609	132490777	-
	FGD4	320	472	8396201	7337143	timepoint_3	Monoctye DC	11	11	1.68786	2.81683e-13	6.71655e-11	chr12	32399529	32646050	+
	EEF2	6386	4197	11919953	6786052	timepoint_2	Monoctye DC	10	9	1.15433	6.85909e-13	6.75701e-11	chr19	3976056	3985463	-
	RPS9	30861	24277	7672002	6431783	timepoint_3	CD8 T Cells	11	10	0.938576	1.25123e-13	6.90912e-11	chr19	54200809	54249003	+
	ZFP36	3367	3668	16494803	15135738	timepoint_1	CD4 T Cells	11	11	1.18717	6.52935e-13	6.95459e-11	chr19	39406847	39409412	+
	POLR3K	110	33	6524816	7112964	timepoint_1	Monoctye DC	11	11	0.275197	1.5888e-12	7.23164e-11	chr16	46407	53608	-
	LIMD2	5660	4974	16528546	12594985	timepoint_3	CD4 T Cells	11	11	1.1532	2.56953e-13	7.3858e-11	chr17	63695888	63701172	-
	NCK2	1259	841	16496911	15138565	timepoint_1	CD4 T Cells	11	11	0.727943	7.05179e-13	7.47312e-11	chr2	105744912	105894274	+
	RPS29	42223	70262	4803172	7633690	timepoint_1	CD8 T Cells	11	10	1.04662	9.76311e-14	7.58738e-11	chr14	49570984	49599164	-
	MTRNR2L1	109	16	16534097	12599943	timepoint_3	CD4 T Cells	11	11	0.192623	2.73137e-13	7.74492e-11	chr17	22523111	22524663	+
	STAT1	489	583	16533717	12599376	timepoint_3	CD4 T Cells	11	11	1.56449	2.79029e-13	7.80649e-11	chr2	190964358	191020960	-
	CIB1	1678	1807	7701185	6454253	timepoint_3	CD8 T Cells	11	10	1.28485	1.46389e-13	7.87612e-11	chr15	90229975	90234047	-
	LINC-PINT	1830	2478	6523096	7110519	timepoint_1	Monoctye DC	11	11	1.24215	1.74832e-12	7.94049e-11	chr7	130938963	131110176	-
	RPL19	34555	20948	11891784	6769301	timepoint_2	Monoctye DC	10	9	1.06476	8.21072e-13	8.05073e-11	chr17	39200283	39204732	+
	OASL	390	255	13254328	15455211	timepoint_2	CD4 T Cells	9	9	0.560743	3.53391e-13	8.06001e-11	chr12	121019111	121039242	-
	SNHG7	3284	2040	16530922	12597919	timepoint_3	CD4 T Cells	11	11	0.815157	2.97052e-13	8.20137e-11	chr9	136721366	136728184	-
	SLC2A3	4799	5995	6520127	7107002	timepoint_1	Monoctye DC	11	11	1.14594	1.81769e-12	8.23772e-11	chr12	7919230	7936187	-
	PFDN5	8926	10762	6516000	7102235	timepoint_1	Monoctye DC	11	11	1.10601	1.82425e-12	8.24961e-11	chr12	53295291	53299450	+
	RPS11	29590	31865	5711870	6529111	timepoint_2	B Cells	9	9	0.942373	1.7743e-13	8.4614e-11	chr19	49496365	49499708	+
	SDC2	886	724	11925453	6789525	timepoint_2	Monoctye DC	10	9	1.43525	8.90906e-13	8.69483e-11	chr8	96493813	96611790	+
	RUNX3	1797	1795	3055929	2380542	timepoint_2	NK Cells	9	8	1.28207	1.1075e-13	9.29547e-11	chr1	24899511	24965121	-
	AC037198.1	223	79	8396298	7337536	timepoint_3	Monoctye DC	11	11	0.405384	3.9517e-13	9.31669e-11	chr15	39586561	39587293	+
	SDF2L1	730	437	16497440	15138969	timepoint_1	CD4 T Cells	11	11	0.652357	8.99136e-13	9.48069e-11	chr22	21642302	21644299	+
	SPATS2L	207	98	6524719	7112899	timepoint_1	Monoctye DC	11	11	0.434289	2.11898e-12	9.56185e-11	chr2	200305881	200482264	+
	HSP90AB1	5195	3720	7697668	6452340	timepoint_3	CD8 T Cells	11	10	0.854362	1.94066e-13	1.01802e-10	chr6	44246166	44253888	+
	NME1	406	205	16497764	15139201	timepoint_1	CD4 T Cells	11	11	0.550243	9.77587e-13	1.02564e-10	chr17	51153536	51162428	+
	RPLP1	79009	46888	11847330	6743361	timepoint_2	Monoctye DC	10	9	1.04233	1.05804e-12	1.02782e-10	chr15	69452814	69456205	+
	SLC2A6	375	229	6524551	7112768	timepoint_1	Monoctye DC	11	11	0.560179	2.39568e-12	1.07872e-10	chr9	133471094	133479127	-
	ATF7IP2	1184	1014	13253534	15454452	timepoint_2	CD4 T Cells	9	9	0.734471	5.09516e-13	1.14959e-10	chr16	10326434	10483638	+
	HIF1A	2921	2194	16495249	15137212	timepoint_1	CD4 T Cells	11	11	0.818525	1.11756e-12	1.16665e-10	chr14	61695513	61748259	+
	BNIP3L	1855	1364	11924484	6788885	timepoint_2	Monoctye DC	10	9	1.29149	1.21524e-12	1.17509e-10	chr8	26383054	26505636	+
	TAF9	1452	996	16496718	15138410	timepoint_1	CD4 T Cells	11	11	0.747515	1.13759e-12	1.18168e-10	chr5	69364743	69370013	-
	RPL12	31539	44877	6531365	8808804	timepoint_2	CD8 T Cells	9	9	1.05475	3.34289e-13	1.18888e-10	chr9	127447674	127451406	-
	PTMA	7913	10341	1526876	1781485	timepoint_1	NK Cells	11	11	1.11937	3.4528e-14	1.2075e-10	chr2	231706895	231713541	+
	STAT1	410	274	13254308	15455192	timepoint_2	CD4 T Cells	9	9	0.573133	5.47163e-13	1.2214e-10	chr2	190964358	191020960	-
	CD9	658	472	6524268	7112525	timepoint_1	Monoctye DC	11	11	0.65802	2.74995e-12	1.23559e-10	chr12	6199715	6238271	+
	RBX1	950	736	6523976	7112261	timepoint_1	Monoctye DC	11	11	0.710685	2.8114e-12	1.2605e-10	chr22	40951347	40973309	+
	SNHG8	2785	5256	4842610	7698696	timepoint_1	CD8 T Cells	11	10	1.18699	1.6993e-13	1.27344e-10	chr4	118278709	118285316	+
	XCL2	819	412	3056907	2381925	timepoint_2	NK Cells	9	8	0.645667	1.58468e-13	1.27889e-10	chr1	168540768	168543997	-
	HBA2	72	14	2607032	3143424	timepoint_3	NK Cells	11	11	0.161268	2.55042e-13	1.30525e-10	chr16	172876	173710	+
	RPL10	167333	199797	13087385	15255669	timepoint_2	CD4 T Cells	9	9	1.02399	5.93277e-13	1.31039e-10	chrX	154389955	154409168	+
	TFPI	114	155	11926225	6790094	timepoint_2	Monoctye DC	10	9	2.38808	1.36819e-12	1.31691e-10	chr2	187464230	187565760	-
	MT-ND5	6623	9352	4838772	7694600	timepoint_1	CD8 T Cells	11	10	0.888107	1.83399e-13	1.32699e-10	chrM	12337	14148	+
	MX2	44	120	5878454	4797603	timepoint_3	B Cells	11	11	3.34164	3.75424e-13	1.38202e-10	chr21	41361999	41409393	+
	SORL1	456	749	6524470	7112248	timepoint_1	Monoctye DC	11	11	1.50675	3.11983e-12	1.39581e-10	chr11	121452314	121633763	+
	PRR13	848	643	6524078	7112354	timepoint_1	Monoctye DC	11	11	0.695566	3.26766e-12	1.45883e-10	chr12	53441678	53446645	+
	CYCS	820	618	6524106	7112379	timepoint_1	Monoctye DC	11	11	0.691349	3.39044e-12	1.51044e-10	chr7	25120091	25125361	-
	LSP1	995	516	16533211	12599443	timepoint_3	CD4 T Cells	11	11	0.68052	5.55188e-13	1.51292e-10	chr11	1852970	1892267	+
	H3F3B	19370	19682	6505556	7093315	timepoint_1	Monoctye DC	11	11	0.9321	3.53109e-12	1.56976e-10	chr17	75776434	75785893	-
	TRBC2	3965	2517	16530241	12597442	timepoint_3	CD4 T Cells	11	11	0.833018	5.97952e-13	1.60857e-10	chr7	142801041	142802748	+
	EZR	1150	1361	4844245	7702591	timepoint_1	CD8 T Cells	11	10	0.744348	2.30866e-13	1.61476e-10	chr6	158765741	158819368	-
	OSM	952	1140	8395569	7336475	timepoint_3	Monoctye DC	11	11	1.37029	6.94722e-13	1.61971e-10	chr22	30262829	30266851	-
	HSPA5	2372	2604	6560532	8851077	timepoint_2	CD8 T Cells	9	9	0.813764	4.74178e-13	1.65828e-10	chr9	125234853	125241343	-
	PSMA7	1024	1059	6244737	8860049	timepoint_1	B Cells	11	11	0.728943	7.03673e-13	1.69715e-10	chr20	62136733	62143440	-
	ARRDC3	2218	966	11924121	6789283	timepoint_2	Monoctye DC	10	9	0.764957	1.78939e-12	1.71446e-10	chr5	91368631	91383317	-
	CREM	1524	1654	7701339	6454406	timepoint_3	CD8 T Cells	11	10	1.2949	3.43894e-13	1.75998e-10	chr10	35126791	35212958	+
	SERF2	3762	3717	13250956	15451749	timepoint_2	CD4 T Cells	9	9	0.847349	8.06255e-13	1.76226e-10	chr15	43777087	43802589	+
	HS3ST3B1	32	122	6524894	7112875	timepoint_1	Monoctye DC	11	11	3.4973	3.99014e-12	1.77009e-10	chr17	14301081	14349404	+
	CD74	21494	11279	11904845	6778970	timepoint_2	Monoctye DC	10	9	0.921669	1.8688e-12	1.78241e-10	chr5	150400041	150412929	-
	RBM38	2797	1840	5875701	4795883	timepoint_3	B Cells	11	11	0.80604	4.97433e-13	1.79959e-10	chr20	57391396	57409333	+
	RPL41	50532	43232	5827966	4754491	timepoint_3	B Cells	11	11	1.04826	5.16106e-13	1.80491e-10	chr12	56116590	56117967	+
	HELZ2	121	220	5878377	4797503	timepoint_3	B Cells	11	11	2.22776	5.07783e-13	1.80491e-10	chr20	63558086	63574239	-
	RPL29	35369	27974	7667494	6428086	timepoint_3	CD8 T Cells	11	10	0.943662	3.63827e-13	1.81766e-10	chr3	51993522	51995895	-
	MAP3K2	1762	2386	6523164	7110611	timepoint_1	Monoctye DC	11	11	1.24219	4.40956e-12	1.95202e-10	chr2	127298730	127388465	-
	RPL14	27478	34979	6535426	8818702	timepoint_2	CD8 T Cells	9	9	0.943614	5.79023e-13	1.99174e-10	chr3	40457292	40468587	+
	ATP2B1-AS1	7650	5908	8388871	7331707	timepoint_3	Monoctye DC	11	11	0.883738	8.69965e-13	2.00599e-10	chr12	89708959	89712590	+
	MEF2C	501	629	5877997	4797094	timepoint_3	B Cells	11	11	1.53831	5.84803e-13	2.01163e-10	chr5	88717117	88904257	-
	HLA-E	3705	3581	5874793	4794142	timepoint_3	B Cells	11	11	1.18426	5.94588e-13	2.0123e-10	chr6	30489509	30494194	+
	UBE2D3	7282	5909	16490888	15133497	timepoint_1	CD4 T Cells	11	11	0.884281	1.97346e-12	2.03986e-10	chr4	102794383	102868896	-
	ANXA1	1758	2029	16496412	15137377	timepoint_1	CD4 T Cells	11	11	1.25774	2.00104e-12	2.05822e-10	chr9	73151865	73170393	+
	FURIN	344	308	4845051	7703644	timepoint_1	CD8 T Cells	11	10	0.563129	3.09117e-13	2.09232e-10	chr15	90868588	90883458	+
	RACK1	17696	10975	11908643	6779274	timepoint_2	Monoctye DC	10	9	1.08931	2.21785e-12	2.10576e-10	chr5	181236897	181248096	-
	HSP90AB1	2614	1845	11923725	6788404	timepoint_2	Monoctye DC	10	9	1.23969	2.29573e-12	2.16988e-10	chr6	44246166	44253888	+
	PPIF	5303	3520	11921036	6786729	timepoint_2	Monoctye DC	10	9	1.16585	2.33148e-12	2.19378e-10	chr10	79347469	79355334	+
	CIB1	2934	4064	13251784	15451402	timepoint_2	CD4 T Cells	9	9	1.18791	1.0279e-12	2.22354e-10	chr15	90229975	90234047	-
	ARPC5	1058	1246	8395463	7336369	timepoint_3	Monoctye DC	11	11	1.34765	9.76515e-13	2.2272e-10	chr1	183620846	183635783	-
	HMGB2	2656	1618	16531550	12598341	timepoint_3	CD4 T Cells	11	11	0.799401	8.40394e-13	2.23215e-10	chr4	173331376	173334432	-
	SLC7A5	528	449	6562376	8853232	timepoint_2	CD8 T Cells	9	9	0.630354	6.89534e-13	2.33363e-10	chr16	87830023	87869507	-
	MIR222HG	612	434	6524314	7112563	timepoint_1	Monoctye DC	11	11	0.650521	5.36464e-12	2.36982e-10	chrX	45745211	45770274	-
	DUSP1	2801	5272	4842594	7698680	timepoint_1	CD8 T Cells	11	10	1.1838	3.74365e-13	2.45478e-10	chr5	172768096	172771195	-
	CXCL1	426	397	11925913	6789852	timepoint_2	Monoctye DC	10	9	1.63683	2.6393e-12	2.47234e-10	chr4	73869393	73871308	+
	HLA-A	14243	11384	8382278	7326231	timepoint_3	Monoctye DC	11	11	0.914614	1.1354e-12	2.56172e-10	chr6	29941260	29945884	+
	SMAP1	394	247	6524532	7112750	timepoint_1	Monoctye DC	11	11	0.575074	5.92296e-12	2.61096e-10	chr6	70667776	70862011	+
	RTCB	273	150	6524653	7112847	timepoint_1	Monoctye DC	11	11	0.504024	6.16877e-12	2.71361e-10	chr22	32387582	32412248	-
	NR4A2	2291	2512	6560613	8851169	timepoint_2	CD8 T Cells	9	9	0.812768	8.25902e-13	2.75078e-10	chr2	156324437	156342348	-
	EIF4A1	5619	6928	6519307	7106069	timepoint_1	Monoctye DC	11	11	1.13102	6.51411e-12	2.85953e-10	chr17	7572706	7579006	+
	HSPA1A	60	13	6245701	8861095	timepoint_1	B Cells	11	11	0.152718	1.23329e-12	2.94069e-10	chr6	31815543	31817946	+
	VAMP5	1031	392	11925308	6789857	timepoint_2	Monoctye DC	10	9	0.667804	3.22088e-12	3.00372e-10	chr2	85584431	85593406	+
	SNHG5	2503	2501	5875995	4795222	timepoint_3	B Cells	11	11	1.22429	9.27748e-13	3.08999e-10	chr6	85650491	85678932	-
	EIF4A1	9977	6355	11916362	6783894	timepoint_2	Monoctye DC	10	9	1.11876	3.35046e-12	3.11074e-10	chr17	7572706	7579006	+
	RPL41	42258	38811	8354263	7298804	timepoint_3	Monoctye DC	11	11	1.05097	1.40537e-12	3.1371e-10	chr12	56116590	56117967	+
	PDIA3	1971	1714	6522955	7111283	timepoint_1	Monoctye DC	11	11	0.797714	7.36706e-12	3.2272e-10	chr15	43746410	43773278	+
	MMP19	226	428	6524700	7112569	timepoint_1	Monoctye DC	11	11	1.73723	7.42677e-12	3.24658e-10	chr12	55835433	55842966	-
	CREM	2515	2351	16531691	12597608	timepoint_3	CD4 T Cells	11	11	1.22667	1.28393e-12	3.36759e-10	chr10	35126791	35212958	+
	CD302	561	882	6524365	7112115	timepoint_1	Monoctye DC	11	11	1.44221	7.79762e-12	3.40161e-10	chr2	159768628	159798255	-
	ABCA1	1337	1861	6523589	7111136	timepoint_1	Monoctye DC	11	11	1.27684	7.86545e-12	3.42408e-10	chr9	104781006	104928155	-
	EIF3A	2505	1859	16495665	15137547	timepoint_1	CD4 T Cells	11	11	0.808721	3.38083e-12	3.46049e-10	chr10	119033670	119080823	-
	SNX9	1995	1441	16496175	15137965	timepoint_1	CD4 T Cells	11	11	0.787133	3.46891e-12	3.53341e-10	chr6	157700387	157945077	+
	BZW1	3897	3628	6521029	7109369	timepoint_1	Monoctye DC	11	11	0.854004	8.13458e-12	3.53391e-10	chr2	200810594	200827338	+
	RPS26	44843	35930	16489363	12564029	timepoint_3	CD4 T Cells	11	11	1.05142	1.40083e-12	3.62885e-10	chr12	56041351	56044697	+
	AL360012.1	218	109	6524708	7112888	timepoint_1	Monoctye DC	11	11	0.458662	8.44434e-12	3.6609e-10	chr1	28648600	28648730	+
	SC5D	888	1113	16497282	15138293	timepoint_1	CD4 T Cells	11	11	1.36587	3.66434e-12	3.71444e-10	chr11	121292681	121313410	+
	EMP3	3839	2975	16494331	15136431	timepoint_1	CD4 T Cells	11	11	0.844492	3.92e-12	3.95449e-10	chr19	48321509	48330553	+
	TNFAIP2	2429	1077	11923910	6789172	timepoint_2	Monoctye DC	10	9	0.778771	4.27986e-12	3.95614e-10	chr14	103123442	103137439	+
	HMGN2	1963	1708	6522963	7111289	timepoint_1	Monoctye DC	11	11	0.798161	9.48371e-12	4.10302e-10	chr1	26472440	26476642	+
	RPLP0	13381	17508	6232380	8843600	timepoint_1	B Cells	11	11	0.922243	1.93898e-12	4.57141e-10	chr12	120196699	120201235	-
	C15orf48	4078	3011	8392443	7334604	timepoint_3	Monoctye DC	11	11	0.844905	2.08078e-12	4.5959e-10	chr15	45430529	45448761	+
	ARPC3	7828	3896	11918511	6786353	timepoint_2	Monoctye DC	10	9	0.874157	5.18506e-12	4.77185e-10	chr12	110434823	110450422	-
	DNAJA1	1536	1147	11924803	6789102	timepoint_2	Monoctye DC	10	9	1.31158	5.33291e-12	4.88648e-10	chr9	33025273	33039907	+
	TPM3	7796	3880	11918543	6786369	timepoint_2	Monoctye DC	10	9	0.874141	5.38577e-12	4.91346e-10	chr1	154155304	154194648	-
	LEPROTL1	3368	5306	6559536	8848375	timepoint_2	CD8 T Cells	9	9	1.1678	1.50941e-12	4.94874e-10	chr8	30095408	30177208	+
	MS4A1	1394	2496	6244367	8858612	timepoint_1	B Cells	11	11	1.26206	2.15398e-12	5.02187e-10	chr11	60455752	60470760	+
	CD48	6628	6850	16491542	15132556	timepoint_1	CD4 T Cells	11	11	1.12625	5.17885e-12	5.19941e-10	chr1	160678746	160711831	-
	GBP5	321	190	6524605	7112807	timepoint_1	Monoctye DC	11	11	0.542965	1.21517e-11	5.24646e-10	chr1	89258950	89272804	-
	YBX3	1213	1704	6523713	7111293	timepoint_1	Monoctye DC	11	11	1.28864	1.25448e-11	5.40509e-10	chr12	10699089	10723323	-
	S100A6	1772	1892	6561132	8851789	timepoint_2	CD8 T Cells	9	9	0.791461	1.68975e-12	5.45476e-10	chr1	153534599	153536244	-
	AC025164.1	494	335	6524432	7112662	timepoint_1	Monoctye DC	11	11	0.622072	1.27006e-11	5.46101e-10	chr12	92145573	92226557	+
	MT-CO1	23846	17300	3033880	2365037	timepoint_2	NK Cells	9	8	0.931163	7.10907e-13	5.5248e-10	chrM	5904	7445	+
	LGALS1	904	769	2606200	3142669	timepoint_3	NK Cells	11	11	0.705523	1.11996e-12	5.59525e-10	chr22	37675636	37679802	+
	SFPQ	6255	5039	16491915	15134367	timepoint_1	CD4 T Cells	11	11	0.877898	5.6428e-12	5.63823e-10	chr1	35176378	35193145	-
	EIF5	4703	3140	11921636	6787109	timepoint_2	Monoctye DC	10	9	1.17267	6.24041e-12	5.6685e-10	chr14	103333544	103345025	+
	MT-CO3	39455	29097	3018271	2353240	timepoint_2	NK Cells	9	8	0.946546	7.90962e-13	5.92741e-10	chrM	9207	9990	+
	ELMO2	297	137	16497873	15139269	timepoint_1	CD4 T Cells	11	11	0.502679	6.13102e-12	6.09703e-10	chr20	46366050	46432985	-
	RBM39	2964	3811	6521962	7109186	timepoint_1	Monoctye DC	11	11	1.17946	1.4353e-11	6.15887e-10	chr20	35701347	35742312	-
	SEC61G	1314	1086	6523612	7111911	timepoint_1	Monoctye DC	11	11	0.758154	1.44386e-11	6.18298e-10	chr7	54752250	54759974	-
	CERS6	148	248	5878350	4797475	timepoint_3	B Cells	11	11	2.05315	1.89505e-12	6.2131e-10	chr2	168455862	168775137	+
	DUSP1	4165	2723	3053561	2379614	timepoint_2	NK Cells	9	8	0.839128	8.74246e-13	6.32562e-10	chr5	172768096	172771195	-
	IL7R	1510	2555	6561394	8851126	timepoint_2	CD8 T Cells	9	9	1.25426	2.00982e-12	6.38972e-10	chr5	35852695	35879603	+
	ZFYVE16	1859	2033	8394662	7335582	timepoint_3	Monoctye DC	11	11	1.25142	2.94073e-12	6.42763e-10	chr5	80408013	80483379	+
	MT-CO1	101680	86050	8294841	7251565	timepoint_3	Monoctye DC	11	11	0.968411	3.11799e-12	6.74483e-10	chrM	5904	7445	+
	SLC25A37	1414	1949	6523512	7111048	timepoint_1	Monoctye DC	11	11	1.2644	1.58931e-11	6.79194e-10	chr8	23528956	23575463	+
	SBDS	5992	3959	16528214	12596000	timepoint_3	CD4 T Cells	11	11	0.867018	2.65466e-12	6.79301e-10	chr7	66987680	66995587	-
	SHFL	374	234	6524552	7112763	timepoint_1	Monoctye DC	11	11	0.573941	1.59979e-11	6.82285e-10	chr19	10086122	10093252	+
	TPT1	60377	92503	4785018	7611449	timepoint_1	CD8 T Cells	11	10	0.963607	1.08122e-12	6.87492e-10	chr13	45333471	45341370	-
	PTK2B	1129	877	11925210	6789372	timepoint_2	Monoctye DC	10	9	1.36435	7.92266e-12	7.16556e-10	chr8	27311482	27459391	+
	RPL34	43214	25962	11883125	6764287	timepoint_2	Monoctye DC	10	9	1.0552	8.0629e-12	7.26111e-10	chr4	108620566	108630412	+
	PSMB3	1251	848	16496919	15138558	timepoint_1	CD4 T Cells	11	11	0.738696	7.36009e-12	7.28475e-10	chr17	38752741	38764225	+
	LAP3	643	467	6524283	7112530	timepoint_1	Monoctye DC	11	11	0.666237	1.81011e-11	7.70418e-10	chr4	17577192	17607972	+
	TUBB1	11	73	6524915	7112924	timepoint_1	Monoctye DC	11	11	6.0877	1.82497e-11	7.75169e-10	chr20	59019254	59026654	+
	UBA52	25844	15767	11900495	6774482	timepoint_2	Monoctye DC	10	9	1.07155	8.84121e-12	7.92799e-10	chr19	18571730	18577550	+
	AK5	446	189	16533760	12599770	timepoint_3	CD4 T Cells	11	11	0.556085	3.15195e-12	7.96835e-10	chr1	77282019	77559966	+
	LDHA	1394	1573	8395127	7336042	timepoint_3	Monoctye DC	11	11	1.29125	3.73845e-12	8.00448e-10	chr11	18394560	18408425	+
	PELI1	1273	866	16496897	15138540	timepoint_1	CD4 T Cells	11	11	0.741338	8.5194e-12	8.39261e-10	chr2	64092652	64144420	-
	IGLV2-23	1	49	5741459	6560927	timepoint_2	B Cells	9	9	42.8795	1.87334e-12	8.73517e-10	chr22	22697789	22698407	+
	SNHG6	3948	4823	6241813	8856285	timepoint_1	B Cells	11	11	0.861068	3.82082e-12	8.81015e-10	chr8	66921684	66926398	-
	EZR	1159	1632	6523767	7111365	timepoint_1	Monoctye DC	11	11	1.29169	2.12965e-11	9.02757e-10	chr6	158765741	158819368	-
	MTRNR2L1	82	14	16498088	15139392	timepoint_1	CD4 T Cells	11	11	0.186055	9.37002e-12	9.18744e-10	chr17	22523111	22524663	+
	YBX3	1026	673	16497144	15138733	timepoint_1	CD4 T Cells	11	11	0.714817	9.46148e-12	9.23396e-10	chr12	10699089	10723323	-
	ARL6IP4	1057	1505	6523869	7111492	timepoint_1	Monoctye DC	11	11	1.30612	2.18471e-11	9.24228e-10	chr12	122980060	122982913	+
	FAM177A1	3283	2516	16494887	15136890	timepoint_1	CD4 T Cells	11	11	0.835154	9.52445e-12	9.25238e-10	chr14	35044907	35113130	+
	LY6E	1090	594	3056636	2381743	timepoint_2	NK Cells	9	8	0.699448	1.3269e-12	9.28081e-10	chr8	143017982	143023832	+
	RPS19	112592	100319	16385578	15039087	timepoint_1	CD4 T Cells	11	11	0.970963	9.72378e-12	9.40249e-10	chr19	41860255	41872925	+
	ATP6V0B	4097	3843	6520829	7109154	timepoint_1	Monoctye DC	11	11	0.860453	2.25309e-11	9.51239e-10	chr1	43974487	43978295	+
	IFITM1	1611	1137	16496559	15138269	timepoint_1	CD4 T Cells	11	11	0.769116	9.97384e-12	9.60005e-10	chr11	313506	315272	+
	HNRNPH3	4449	3502	16493721	15135904	timepoint_1	CD4 T Cells	11	11	0.857789	1.00221e-11	9.60243e-10	chr10	68331174	68343191	+
	HLA-C	12154	8573	3045572	2373764	timepoint_2	NK Cells	9	8	0.905334	1.46263e-12	9.90009e-10	chr6	31268749	31272130	-
	HMGA1	2806	1954	11923533	6788295	timepoint_2	Monoctye DC	10	9	1.22309	1.12952e-11	1.00854e-09	chr6	34236873	34246231	+
	ADA2	682	503	6524244	7112494	timepoint_1	Monoctye DC	11	11	0.67656	2.41028e-11	1.01556e-09	chr22	17178790	17258235	-
	FRMD4B	7	72	2607097	3143366	timepoint_3	NK Cells	11	11	8.53076	2.08201e-12	1.01597e-09	chr3	69168782	69542583	-
	SLC25A5	1320	1830	6523606	7111167	timepoint_1	Monoctye DC	11	11	1.27175	2.4164e-11	1.0161e-09	chrX	119468422	119471396	+
	CHD7	990	646	16497180	15138760	timepoint_1	CD4 T Cells	11	11	0.711089	1.07944e-11	1.02954e-09	chr8	60678740	60868028	+
	SNHG32	4597	4068	16529609	12595891	timepoint_3	CD4 T Cells	11	11	1.16124	4.15077e-12	1.03685e-09	chr6	31834608	31839766	+
	RGL1	175	80	6524751	7112917	timepoint_1	Monoctye DC	11	11	0.419348	2.49779e-11	1.04822e-09	chr1	183636085	183928531	+
	IFI44L	81	165	5878417	4797558	timepoint_3	B Cells	11	11	2.49592	3.24817e-12	1.04856e-09	chr1	78619922	78646145	+
	MT-CYB	44111	34248	5834387	4763475	timepoint_3	B Cells	11	11	0.951304	3.32265e-12	1.05635e-09	chrM	14747	15887	+
	RPL36	20566	31043	6225195	8830065	timepoint_1	B Cells	11	11	1.06393	4.74394e-12	1.07034e-09	chr19	5674947	5691875	+
	EMP3	3448	5675	6242313	8855433	timepoint_1	B Cells	11	11	1.1601	4.69711e-12	1.07034e-09	chr19	48321509	48330553	+
	HOTAIRM1	2514	1769	11923825	6788480	timepoint_2	Monoctye DC	10	9	1.2359	1.23611e-11	1.09904e-09	chr7	27095647	27100265	+
	CD14	2404	2556	8394117	7335059	timepoint_3	Monoctye DC	11	11	1.21666	5.40826e-12	1.14628e-09	chr5	140631728	140633701	-
	CALM1	5046	3538	5873452	4794185	timepoint_3	B Cells	11	11	0.859096	3.67054e-12	1.14954e-09	chr14	90396502	90408268	+
	CTSA	799	610	6524127	7112387	timepoint_1	Monoctye DC	11	11	0.700335	2.82362e-11	1.18259e-09	chr20	45890144	45898820	+
	SDC2	855	661	6524071	7112336	timepoint_1	Monoctye DC	11	11	0.709183	2.95948e-11	1.23703e-09	chr8	96493813	96611790	+
	PDK4	176	81	6524750	7112916	timepoint_1	Monoctye DC	11	11	0.422178	2.98418e-11	1.24487e-09	chr7	95583499	95596516	-
	GPR183	651	1051	5740809	6559925	timepoint_2	B Cells	9	9	1.41278	2.77122e-12	1.2641e-09	chr13	99294539	99307399	-
	CYBA	8343	8202	6516583	7104795	timepoint_1	Monoctye DC	11	11	0.901821	3.06946e-11	1.2779e-09	chr16	88643289	88651054	-
	IER2	4967	5047	13249751	15450419	timepoint_2	CD4 T Cells	9	9	0.87142	6.0189e-12	1.28872e-09	chr19	13150411	13154911	+
	LTA4H	374	626	6524552	7112371	timepoint_1	Monoctye DC	11	11	1.53541	3.16672e-11	1.31579e-09	chr12	96000753	96043520	-
	LILRB1	520	361	6524406	7112636	timepoint_1	Monoctye DC	11	11	0.636835	3.2323e-11	1.34038e-09	chr19	54617158	54637528	+
	HMOX1	1655	2236	6523271	7110761	timepoint_1	Monoctye DC	11	11	1.23936	3.26401e-11	1.35086e-09	chr22	35380361	35394207	+
	RNASET2	2285	1689	16495885	15137717	timepoint_1	CD4 T Cells	11	11	0.805509	1.43062e-11	1.35831e-09	chr6	166929504	166957191	-
	RELB	2175	1599	16495995	15137807	timepoint_1	CD4 T Cells	11	11	0.801154	1.4567e-11	1.37684e-09	chr19	45001449	45038198	+
	IRF1	3040	3641	6242721	8857467	timepoint_1	B Cells	11	11	0.844198	6.22396e-12	1.38933e-09	chr5	132481609	132490777	-
	IGLC1	2286	3161	5739174	6557815	timepoint_2	B Cells	9	9	1.21005	3.11296e-12	1.38977e-09	chr22	22895375	22895834	+
	TYROBP	17441	9105	11908898	6781144	timepoint_2	Monoctye DC	10	9	0.916917	1.59046e-11	1.40812e-09	chr19	35904401	35908295	-
	UBE2B	3861	5206	13250857	15450260	timepoint_2	CD4 T Cells	9	9	1.15636	6.85661e-12	1.43872e-09	chr5	134371469	134392108	+
	IL32	1188	1035	13253530	15454431	timepoint_2	CD4 T Cells	9	9	0.747158	6.83885e-12	1.43872e-09	chr16	3065297	3082192	+
	BCL11B	1136	2321	4844259	7701631	timepoint_1	CD8 T Cells	11	10	1.28503	2.33592e-12	1.44161e-09	chr14	99169287	99272197	-
	PLP2	299	565	13254419	15454901	timepoint_2	CD4 T Cells	9	9	1.62056	7.13041e-12	1.48136e-09	chrX	49171898	49175235	+
	SERF2	9629	4874	11916710	6785375	timepoint_2	Monoctye DC	10	9	0.889049	1.685e-11	1.48556e-09	chr15	43777087	43802589	+
	DDX21	3718	3697	13251000	15451769	timepoint_2	CD4 T Cells	9	9	0.852763	7.24264e-12	1.48992e-09	chr10	68956170	68985068	+
	RPL36AL	11839	11858	16486331	15127548	timepoint_1	CD4 T Cells	11	11	1.0915	1.58765e-11	1.49389e-09	chr14	49618530	49620626	-
	NCAPG2	19	71	16534187	12599888	timepoint_3	CD4 T Cells	11	11	4.90364	6.12369e-12	1.51169e-09	chr7	158631169	158704804	-
	RPS24	90158	71110	16444048	12528849	timepoint_3	CD4 T Cells	11	11	1.035	6.30303e-12	1.53787e-09	chr10	78033760	78056813	+
	MRTO4	463	253	16497707	15139153	timepoint_1	CD4 T Cells	11	11	0.595479	1.68839e-11	1.58158e-09	chr1	19251805	19260128	+
	EGR1	276	97	16533930	12599862	timepoint_3	CD4 T Cells	11	11	0.461187	6.64598e-12	1.6029e-09	chr5	138465479	138469303	+
	TUT4	239	439	6524687	7112558	timepoint_1	Monoctye DC	11	11	1.68496	3.93899e-11	1.62701e-09	chr1	52408282	52553487	-
	CD44	4597	6123	13250121	15449343	timepoint_2	CD4 T Cells	9	9	1.14229	8.32636e-12	1.69623e-09	chr11	35138870	35232402	+
	HLA-DQA2	1069	892	5740391	6560084	timepoint_2	B Cells	9	9	0.730199	3.92803e-12	1.71712e-09	chr6	32741391	32747198	+
	ARF6	1525	2075	6523401	7110922	timepoint_1	Monoctye DC	11	11	1.24816	4.21121e-11	1.73603e-09	chr14	49893082	49897054	+
	RNF213	681	1145	2606423	3142293	timepoint_3	NK Cells	11	11	1.39448	3.69315e-12	1.76121e-09	chr17	80260866	80398786	+
	BCL2A1	777	611	5740683	6560365	timepoint_2	B Cells	9	9	0.688136	4.12088e-12	1.76466e-09	chr15	79960892	79971196	-
	PMAIP1	1407	978	16496763	15138428	timepoint_1	CD4 T Cells	11	11	0.757481	1.92435e-11	1.79461e-09	chr18	59899948	59904306	+
	OTOF	62	1	11926277	6790248	timepoint_2	Monoctye DC	10	9	0.0283289	2.05837e-11	1.79961e-09	chr2	26457203	26558698	-
	MAP4K3	794	647	11925545	6789602	timepoint_2	Monoctye DC	10	9	1.43122	2.05133e-11	1.79961e-09	chr2	39249266	39437301	-
	RPL12	8846	7685	3048880	2374652	timepoint_2	NK Cells	9	8	1.11504	2.94104e-12	1.9285e-09	chr9	127447674	127451406	-
	RAPGEF6	505	518	4844890	7703434	timepoint_1	CD8 T Cells	11	10	0.64514	3.32107e-12	1.99103e-09	chr5	131423921	131635236	-
	ATP5F1E	13763	7110	11912576	6783139	timepoint_2	Monoctye DC	10	9	0.907356	2.31482e-11	2.01543e-09	chr20	59025475	59032345	-
	ITPKB	983	1202	16497187	15138204	timepoint_1	CD4 T Cells	11	11	1.33253	2.21079e-11	2.05261e-09	chr1	226631690	226739323	-
	H3F3B	14987	11230	5863511	4786493	timepoint_3	B Cells	11	11	0.918113	6.74601e-12	2.08164e-09	chr17	75776434	75785893	-
	HLA-DQA2	1233	733	5877265	4796990	timepoint_3	B Cells	11	11	0.728404	6.89096e-12	2.09555e-09	chr6	32741391	32747198	+
	GAS5	1869	1353	11924470	6788896	timepoint_2	Monoctye DC	10	9	1.27148	2.44247e-11	2.11778e-09	chr1	173858559	173868882	-
	PIM3	2990	3250	16495180	15136156	timepoint_1	CD4 T Cells	11	11	1.18451	2.35787e-11	2.17952e-09	chr22	49960768	49964072	+
	RPS3A	70475	56819	7632388	6399241	timepoint_3	CD8 T Cells	11	10	0.961929	4.53453e-12	2.21275e-09	chr4	151099624	151104642	+
	SIRPB1	357	224	6524569	7112773	timepoint_1	Monoctye DC	11	11	0.575576	5.45441e-11	2.24411e-09	chr20	1563521	1620061	-
	NEAT1	2298	3339	2604806	3140099	timepoint_3	NK Cells	11	11	1.20509	4.81678e-12	2.24601e-09	chr11	65422774	65445540	+
	SFPQ	2207	2894	6522719	7110103	timepoint_1	Monoctye DC	11	11	1.20287	5.73923e-11	2.35445e-09	chr1	35176378	35193145	-
	LILRB2	960	762	6523966	7112235	timepoint_1	Monoctye DC	11	11	0.728126	5.74502e-11	2.35445e-09	chr19	54273821	54281184	-
	EIF1AX	2607	1961	16495563	15137445	timepoint_1	CD4 T Cells	11	11	0.819716	2.56215e-11	2.35796e-09	chrX	20124525	20141838	-
	RGS1	1761	1808	5876737	4795915	timepoint_3	B Cells	11	11	1.25797	7.94321e-12	2.38103e-09	chr1	192575763	192580024	+
	FYN	1352	1999	13253366	15453467	timepoint_2	CD4 T Cells	9	9	1.26802	1.18686e-11	2.3946e-09	chr6	111660332	111873452	-
	IMP4	989	650	16497181	15138756	timepoint_1	CD4 T Cells	11	11	0.716216	2.65942e-11	2.4262e-09	chr2	130342225	130347810	+
	ARGLU1	4293	3381	16493877	15136025	timepoint_1	CD4 T Cells	11	11	0.858245	2.64983e-11	2.4262e-09	chr13	106541673	106568137	-
	IGHG1	330	138	5878168	4797585	timepoint_3	B Cells	11	11	0.512385	8.21523e-12	2.42789e-09	chr14	105736343	105743071	-
	IFI44	34	99	5878464	4797624	timepoint_3	B Cells	11	11	3.56769	8.50593e-12	2.47889e-09	chr1	78649796	78664078	+
	RNF213	1215	1066	13253503	15454400	timepoint_2	CD4 T Cells	9	9	0.752436	1.25861e-11	2.51517e-09	chr17	80260866	80398786	+
	NFKBIA	6959	8854	6238802	8852254	timepoint_1	B Cells	11	11	0.896788	1.14195e-11	2.52226e-09	chr14	35401511	35404749	-
	AL662844.4	799	405	16533407	12599554	timepoint_3	CD4 T Cells	11	11	0.665154	1.06323e-11	2.53521e-09	chr6	31195200	31198037	-
	ITGB1	1501	2042	6523425	7110955	timepoint_1	Monoctye DC	11	11	1.24795	6.49968e-11	2.65853e-09	chr10	32900318	33005792	-
	TAGLN2	1649	2348	5739811	6558628	timepoint_2	B Cells	9	9	1.24604	6.33762e-12	2.65964e-09	chr1	159918107	159925732	-
	KLF2	9715	9006	7693148	6447054	timepoint_3	CD8 T Cells	11	10	1.10605	5.65445e-12	2.69653e-09	chr19	16324817	16327874	+
	GPAT3	945	747	11925394	6789502	timepoint_2	Monoctye DC	10	9	1.38839	3.16709e-11	2.73478e-09	chr4	83535914	83605875	+
	B2M	82035	72780	16416135	15066626	timepoint_1	CD4 T Cells	11	11	0.966807	3.01683e-11	2.74036e-09	chr15	44711487	44718877	+
	CHST15	372	237	6524554	7112760	timepoint_1	Monoctye DC	11	11	0.584424	6.7246e-11	2.74518e-09	chr10	124007668	124093598	-
	RPL41	53434	69316	6509470	8784365	timepoint_2	CD8 T Cells	9	9	0.961586	8.81697e-12	2.76129e-09	chr12	56116590	56117967	+
	PLSCR1	73	152	5878425	4797571	timepoint_3	B Cells	11	11	2.55124	9.67533e-12	2.78106e-09	chr3	146515180	146544856	-
	FAM102A	1360	1346	16532846	12598613	timepoint_3	CD4 T Cells	11	11	1.29873	1.19688e-11	2.82181e-09	chr9	127940582	127980989	-
	RNASET2	573	296	7702290	6455764	timepoint_3	CD8 T Cells	11	10	0.616342	6.15735e-12	2.82391e-09	chr6	166929504	166957191	-
	LIMD2	2490	2534	7700373	6453526	timepoint_3	CD8 T Cells	11	10	1.2142	6.19071e-12	2.82391e-09	chr17	63695888	63701172	-
	NBPF19	468	418	11925871	6789831	timepoint_2	Monoctye DC	10	9	1.56874	3.35149e-11	2.88214e-09	chr1	149475338	149556361	+
	SNX18	891	699	6524035	7112298	timepoint_1	Monoctye DC	11	11	0.719652	7.22194e-11	2.94248e-09	chr5	54517759	54546586	+
	FNBP1	1540	1722	6244221	8859386	timepoint_1	B Cells	11	11	0.788152	1.34754e-11	2.94536e-09	chr9	129887187	130043194	-
	NKG7	11623	12835	2595481	3130603	timepoint_3	NK Cells	11	11	0.915864	6.5007e-12	2.96531e-09	chr19	51371606	51372701	-
	RHOB	775	593	6524151	7112404	timepoint_1	Monoctye DC	11	11	0.701901	7.46949e-11	3.03745e-09	chr2	20447074	20449440	+
	MNDA	828	994	8395693	7336621	timepoint_3	Monoctye DC	11	11	1.37373	1.44812e-11	3.03859e-09	chr1	158831351	158849506	+
	RPL26	33084	30501	8363437	7307114	timepoint_3	Monoctye DC	11	11	1.05497	1.46625e-11	3.04618e-09	chr17	8377516	8383213	-
	S100A8	19300	15688	8377221	7321927	timepoint_3	Monoctye DC	11	11	0.930154	1.48972e-11	3.06459e-09	chr1	153390032	153391073	-
	RAC2	836	649	6524090	7112348	timepoint_1	Monoctye DC	11	11	0.712133	7.59406e-11	3.08213e-09	chr22	37225270	37244448	-
	PFKFB4	190	93	6524736	7112904	timepoint_1	Monoctye DC	11	11	0.449006	7.77022e-11	3.14754e-09	chr3	48517684	48562015	-
	SNHG8	4028	6232	6558876	8847449	timepoint_2	CD8 T Cells	9	9	1.14686	1.02189e-11	3.15329e-09	chr4	118278709	118285316	+
	DNAJB1	657	486	6524269	7112511	timepoint_1	Monoctye DC	11	11	0.678569	7.84896e-11	3.17331e-09	chr19	14514769	14529770	-
	WDR43	1296	893	16496874	15138513	timepoint_1	CD4 T Cells	11	11	0.750885	3.56e-11	3.2198e-09	chr2	28894667	28948219	+
	SNHG29	4103	2752	11922236	6787497	timepoint_2	Monoctye DC	10	9	1.17806	3.80891e-11	3.26214e-09	chr17	16438767	16478678	+
	RPSA	9881	6262	11916458	6783987	timepoint_2	Monoctye DC	10	9	1.1131	3.8596e-11	3.29211e-09	chr3	39406716	39412542	+
	IER3	163	368	2606941	3143070	timepoint_3	NK Cells	11	11	1.87246	7.39334e-12	3.30073e-09	chr6	30743199	30744548	-
	GRINA	2231	990	11924108	6789259	timepoint_2	Monoctye DC	10	9	0.779394	3.98326e-11	3.38384e-09	chr8	143990056	143993415	+
	CEP170	1266	959	11925073	6789290	timepoint_2	Monoctye DC	10	9	1.33047	4.01769e-11	3.39932e-09	chr1	243124428	243255348	-
	NPM1	1009	1434	6523917	7111563	timepoint_1	Monoctye DC	11	11	1.30371	8.63187e-11	3.48313e-09	chr5	171387116	171411137	+
	HK2	467	319	6524459	7112678	timepoint_1	Monoctye DC	11	11	0.626609	8.6491e-11	3.48338e-09	chr2	74833981	74893359	+
	MT-ND2	23758	30220	6539146	8823461	timepoint_2	CD8 T Cells	9	9	0.942881	1.162e-11	3.53367e-09	chrM	4470	5511	+
	CMPK2	190	37	11926149	6790212	timepoint_2	Monoctye DC	10	9	0.342034	4.20546e-11	3.5439e-09	chr2	6840570	6866635	-
	LILRB1	619	212	11925720	6790037	timepoint_2	Monoctye DC	10	9	0.601543	4.24164e-11	3.56009e-09	chr19	54617158	54637528	+
	GTPBP4	1033	686	16497137	15138720	timepoint_1	CD4 T Cells	11	11	0.723687	3.99196e-11	3.59499e-09	chr10	988434	1019932	+
	WHAMM	1349	839	7701514	6455221	timepoint_3	CD8 T Cells	11	10	0.742052	8.07754e-12	3.60619e-09	chr15	82809628	82836108	+
	RAB11FIP1	707	1365	6245054	8859743	timepoint_1	B Cells	11	11	1.36085	1.73679e-11	3.75701e-09	chr8	37858618	37899497	-
	IFITM2	541	477	6562363	8853204	timepoint_2	CD8 T Cells	9	9	0.653572	1.25373e-11	3.75814e-09	chr11	307631	315272	+
	KLF6	1832	2349	4843563	7701603	timepoint_1	CD8 T Cells	11	10	0.806442	6.497e-12	3.78685e-09	chr10	3775996	3785281	-
	ACTB	5476	5805	2601628	3137633	timepoint_3	NK Cells	11	11	0.879209	8.66983e-12	3.78998e-09	chr7	5527148	5563784	-
	SRPRA	1258	864	16496912	15138542	timepoint_1	CD4 T Cells	11	11	0.748445	4.26704e-11	3.82629e-09	chr11	126262938	126269144	-
	NAGK	455	309	6524471	7112688	timepoint_1	Monoctye DC	11	11	0.622974	9.57876e-11	3.8504e-09	chr2	71064344	71079808	+
	LDLR	374	194	16497796	15139212	timepoint_1	CD4 T Cells	11	11	0.565271	4.41946e-11	3.94611e-09	chr19	11089362	11133816	+
	CD55	2507	2642	8394014	7334973	timepoint_3	Monoctye DC	11	11	1.20593	1.94264e-11	3.95751e-09	chr1	207321376	207386804	+
	HERPUD1	2513	1758	11923826	6788491	timepoint_2	Monoctye DC	10	9	1.22871	4.76903e-11	3.9868e-09	chr16	56932142	56944864	+
	H2AFZ	1012	1068	6244749	8860040	timepoint_1	B Cells	11	11	0.743855	1.90032e-11	4.03971e-09	chr4	99948086	99950355	-
	CLEC2B	796	1510	6244965	8859598	timepoint_1	B Cells	11	11	1.33709	1.90598e-11	4.03971e-09	chr12	9852984	9870136	-
	CKB	310	187	6524616	7112810	timepoint_1	Monoctye DC	11	11	0.553354	1.0122e-10	4.06098e-09	chr14	103519667	103522833	-
	ATP6V1F	1406	2491	6244355	8858617	timepoint_1	B Cells	11	11	1.24878	1.96923e-11	4.13203e-09	chr7	128862856	128865847	+
	GTF3C6	869	560	16497301	15138846	timepoint_1	CD4 T Cells	11	11	0.702256	4.65576e-11	4.13948e-09	chr6	110958706	110967890	+
	LCN8	56	3	5878442	4797720	timepoint_3	B Cells	11	11	0.0656394	1.4727e-11	4.1759e-09	chr9	136754386	136758543	-
	HLA-DQA2	2786	1273	11923553	6788976	timepoint_2	Monoctye DC	10	9	0.802544	5.08444e-11	4.2336e-09	chr6	32741391	32747198	+
	TCF7	3210	3461	16494960	15135945	timepoint_1	CD4 T Cells	11	11	1.17496	4.94037e-11	4.374e-09	chr5	134114681	134151865	+
	IL16	341	495	16497829	15138911	timepoint_1	CD4 T Cells	11	11	1.5819	5.07141e-11	4.47115e-09	chr15	81159575	81314058	+
	KBTBD8	305	526	6524621	7112471	timepoint_1	Monoctye DC	11	11	1.58201	1.11925e-10	4.48192e-09	chr3	66998307	67011210	+
	PPP1R14B	466	396	6562438	8853285	timepoint_2	CD8 T Cells	9	9	0.629914	1.51775e-11	4.4855e-09	chr11	64244479	64246943	-
	CNOT6L	1344	1457	7701519	6454603	timepoint_3	CD8 T Cells	11	10	1.29344	1.04506e-11	4.56843e-09	chr4	77713387	77819615	-
	CHMP1B	1182	1405	16496988	15138001	timepoint_1	CD4 T Cells	11	11	1.29535	5.30877e-11	4.66084e-09	chr18	11851413	11854444	+
	RIOK1	656	399	16497514	15139007	timepoint_1	CD4 T Cells	11	11	0.662821	5.63073e-11	4.9229e-09	chr6	7389793	7418037	+
	CLN8	226	449	13254492	15455017	timepoint_2	CD4 T Cells	9	9	1.70383	2.49027e-11	4.92957e-09	chr8	1755778	1801711	+
	IFIT3	80	20	5741380	6560956	timepoint_2	B Cells	9	9	0.218773	1.20025e-11	4.9382e-09	chr10	89327997	89340971	+
	OAS3	83	23	13254635	15455443	timepoint_2	CD4 T Cells	9	9	0.23765	2.53819e-11	4.97746e-09	chr12	112938444	112973251	+
	RASGEF1B	3409	3499	8393112	7334116	timepoint_3	Monoctye DC	11	11	1.17452	2.49634e-11	5.03661e-09	chr4	81426393	82044244	-
	IER5	1047	1647	2606057	3141791	timepoint_3	NK Cells	11	11	1.30467	1.17875e-11	5.04769e-09	chr1	181088700	181092900	+
	SFMBT2	433	291	6524493	7112706	timepoint_1	Monoctye DC	11	11	0.616493	1.29283e-10	5.16713e-09	chr10	7158624	7411486	-
	BTG2	3127	3376	16495043	15136030	timepoint_1	CD4 T Cells	11	11	1.17653	5.93736e-11	5.16945e-09	chr1	203305491	203309602	+
	ARPC1B	2850	3647	6522076	7109350	timepoint_1	Monoctye DC	11	11	1.17385	1.32112e-10	5.27017e-09	chr7	99374249	99394816	+
	NME2	2853	3650	6522073	7109347	timepoint_1	Monoctye DC	11	11	1.17358	1.34882e-10	5.37046e-09	chr17	51165435	51171747	+
	LY6E	635	582	6562269	8853099	timepoint_2	CD8 T Cells	9	9	0.679394	1.85758e-11	5.41355e-09	chr8	143017982	143023832	+
	PLSCR1	1570	1349	6523356	7111648	timepoint_1	Monoctye DC	11	11	0.788198	1.38411e-10	5.50051e-09	chr3	146515180	146544856	-
	MAFG	1114	709	8395407	7336906	timepoint_3	Monoctye DC	11	11	0.728292	2.81759e-11	5.63062e-09	chr17	81918270	81927735	-
	MT-CYB	36020	54690	4809375	7649262	timepoint_1	CD8 T Cells	11	10	0.954948	9.95104e-12	5.64332e-09	chrM	14747	15887	+
	RPL36AL	3688	4631	6521238	7108366	timepoint_1	Monoctye DC	11	11	1.15188	1.42315e-10	5.64499e-09	chr14	49618530	49620626	-
	EIF3B	1241	853	16496929	15138553	timepoint_1	CD4 T Cells	11	11	0.749039	6.61747e-11	5.73778e-09	chr7	2354086	2380745	+
	BCAT1	234	243	11926105	6790006	timepoint_2	Monoctye DC	10	9	1.82395	6.92243e-11	5.74124e-09	chr12	24810024	24949101	-
	RPL7	49112	47003	16449058	15092403	timepoint_1	CD4 T Cells	11	11	1.04295	6.78563e-11	5.85938e-09	chr8	73290242	73295789	-
	ITM2A	3434	3678	16494736	15135728	timepoint_1	CD4 T Cells	11	11	1.16718	7.61787e-11	6.55105e-09	chrX	79360384	79367667	-
	F3	142	42	8396379	7337573	timepoint_3	Monoctye DC	11	11	0.338458	3.31426e-11	6.56068e-09	chr1	94529173	94541759	-
	FYB1	528	677	8395993	7336938	timepoint_3	Monoctye DC	11	11	1.46723	3.35398e-11	6.57725e-09	chr5	39105252	39274528	-
	GAPDH	3050	3484	6559854	8850197	timepoint_2	CD8 T Cells	9	9	0.846741	2.30054e-11	6.61263e-09	chr12	6534512	6538374	+
	RPLP0	32251	25979	16501955	12573980	timepoint_3	CD4 T Cells	11	11	1.05704	2.87482e-11	6.70247e-09	chr12	120196699	120201235	-
	RGS1	1652	1772	6561252	8851909	timepoint_2	CD8 T Cells	9	9	0.795108	2.41339e-11	6.84328e-09	chr1	192575763	192580024	+
	RBM3	4413	5473	6241348	8855635	timepoint_1	B Cells	11	11	0.874156	3.31727e-11	6.89171e-09	chrX	48574449	48581162	+
	PARP14	1056	416	11925283	6789833	timepoint_2	Monoctye DC	10	9	0.691912	8.34843e-11	6.89666e-09	chr3	122680839	122730840	+
	EHD4	1655	707	11924684	6789542	timepoint_2	Monoctye DC	10	9	0.750314	8.39388e-11	6.90701e-09	chr15	41895933	41972557	-
	RPL12	7193	9629	2599911	3133809	timepoint_3	NK Cells	11	11	1.11026	1.6627e-11	6.9777e-09	chr9	127447674	127451406	-
	TXNIP	6928	7228	13247790	15448238	timepoint_2	CD4 T Cells	9	9	0.894744	3.79314e-11	7.36958e-09	chr1	145992435	145996579	-
	AC091271.1	244	136	6524682	7112861	timepoint_1	Monoctye DC	11	11	0.511296	1.87062e-10	7.4059e-09	chr17	59618553	59619714	-
	AC253572.2	230	470	2606874	3142968	timepoint_3	NK Cells	11	11	1.69482	1.90875e-11	7.85318e-09	chr1	120849674	120850985	-
	RGS2	6767	3364	11919572	6786885	timepoint_2	Monoctye DC	10	9	0.873135	9.69411e-11	7.94577e-09	chr1	192809039	192812275	+
	UBC	15601	11741	5862897	4785982	timepoint_3	B Cells	11	11	0.922112	2.86087e-11	8.00394e-09	chr12	124911604	124917368	-
	IDS	2342	3263	13252376	15452203	timepoint_2	CD4 T Cells	9	9	1.19486	4.23259e-11	8.14793e-09	chrX	149476988	149521096	-
	TNFRSF18	68	105	11926271	6790144	timepoint_2	Monoctye DC	10	9	2.71208	1.01555e-10	8.29151e-09	chr1	1203508	1206592	-
	LINC01578	13841	13731	16484329	15125675	timepoint_1	CD4 T Cells	11	11	1.08109	9.70036e-11	8.30786e-09	chr15	92819540	92899701	+
	CST3	23604	12515	11902735	6777734	timepoint_2	Monoctye DC	10	9	0.931251	1.02214e-10	8.31298e-09	chr20	23626706	23638473	-
	PLAC8	577	196	11925762	6790053	timepoint_2	Monoctye DC	10	9	0.596625	1.02958e-10	8.34117e-09	chr4	83090048	83137075	-
	ALDH1A2	292	130	8396229	7337485	timepoint_3	Monoctye DC	11	11	0.509454	4.33381e-11	8.42004e-09	chr15	57953424	58497866	-
	PKM	388	336	6245373	8860772	timepoint_1	B Cells	11	11	0.610386	4.13101e-11	8.49813e-09	chr15	72199029	72231822	-
	BFAR	414	277	6524512	7112720	timepoint_1	Monoctye DC	11	11	0.613765	2.17074e-10	8.57788e-09	chr16	14632931	14669236	+
	RPS6	126963	119571	16371207	15019835	timepoint_1	CD4 T Cells	11	11	1.0263	1.0061e-10	8.58172e-09	chr9	19375715	19380236	-
	CDKN1B	889	1092	16497281	15138314	timepoint_1	CD4 T Cells	11	11	1.33859	1.01207e-10	8.59764e-09	chr12	12715058	12722369	+
	MX1	392	341	6245369	8860767	timepoint_1	B Cells	11	11	0.613148	4.25453e-11	8.66726e-09	chr21	41420304	41459214	+
	HELZ2	67	198	2607037	3143240	timepoint_3	NK Cells	11	11	2.451	2.16223e-11	8.72502e-09	chr20	63558086	63574239	-
	MTRNR2L1	61	5	7702802	6456055	timepoint_3	CD8 T Cells	11	10	0.0977968	2.0934e-11	8.96443e-09	chr17	22523111	22524663	+
	ZFP36L2	3621	6612	4841774	7697340	timepoint_1	CD8 T Cells	11	10	1.14847	1.62652e-11	8.98137e-09	chr2	43222402	43226606	-
	SNHG29	15355	13049	16482815	15126357	timepoint_1	CD4 T Cells	11	11	0.926092	1.09386e-10	9.25502e-09	chr17	16438767	16478678	+
	GRK5	611	368	16497559	15139038	timepoint_1	CD4 T Cells	11	11	0.656347	1.10625e-10	9.32231e-09	chr10	119207571	119459745	+
	CCL8	4	44	8396517	7337571	timepoint_3	Monoctye DC	11	11	12.5874	4.87423e-11	9.38312e-09	chr17	34319435	34321402	+
	PIK3IP1	7271	7421	16490899	15131985	timepoint_1	CD4 T Cells	11	11	1.11223	1.16415e-10	9.77095e-09	chr22	31281594	31292534	-
	SOX4	2852	3094	16495318	15136312	timepoint_1	CD4 T Cells	11	11	1.18222	1.17494e-10	9.82225e-09	chr6	21593751	21598619	+
	RRP1	198	80	16497972	15139326	timepoint_1	CD4 T Cells	11	11	0.440303	1.18454e-10	9.86318e-09	chr21	43789513	43805293	+
	SAT1	4826	4227	16529380	12595732	timepoint_3	CD4 T Cells	11	11	1.14937	4.37876e-11	1.00966e-08	chrX	23783173	23786226	+
	KIF20B	1163	795	16497007	15138611	timepoint_1	CD4 T Cells	11	11	0.744928	1.23528e-10	1.0245e-08	chr10	89701610	89774939	+
	MTRNR2L1	53	12	6245708	8861096	timepoint_1	B Cells	11	11	0.159589	5.11829e-11	1.03267e-08	chr17	22523111	22524663	+
	PLEKHO1	757	950	16497413	15138456	timepoint_1	CD4 T Cells	11	11	1.36759	1.25337e-10	1.03542e-08	chr1	150149183	150164720	+
	GMFG	3669	1735	11922670	6788514	timepoint_2	Monoctye DC	10	9	0.830564	1.29738e-10	1.04703e-08	chr19	39328353	39342372	-
	FAU	16235	18933	6508691	7094064	timepoint_1	Monoctye DC	11	11	1.06977	2.65884e-10	1.04869e-08	chr11	65120630	65122177	-
	DOK2	578	756	16497592	15138650	timepoint_1	CD4 T Cells	11	11	1.42535	1.28514e-10	1.0575e-08	chr8	21908873	21913690	-
	TMSB4X	18247	23054	6544657	8830627	timepoint_2	CD8 T Cells	9	9	0.936541	3.78132e-11	1.05791e-08	chrX	12975110	12977227	+
	TRBC1	2309	2548	16495861	15136858	timepoint_1	CD4 T Cells	11	11	1.20255	1.32579e-10	1.08668e-08	chr7	142791694	142793368	+
	THUMPD2	615	372	16497555	15139034	timepoint_1	CD4 T Cells	11	11	0.659166	1.33113e-10	1.08681e-08	chr2	39736060	39779267	-
	SMAP2	423	285	6524503	7112712	timepoint_1	Monoctye DC	11	11	0.618055	2.76658e-10	1.08914e-08	chr1	40344850	40423326	+
	PARP14	708	539	6524218	7112458	timepoint_1	Monoctye DC	11	11	0.698359	2.83104e-10	1.11243e-08	chr3	122680839	122730840	+
	IL1A	136	57	6524790	7112940	timepoint_1	Monoctye DC	11	11	0.384467	2.90815e-10	1.14059e-08	chr2	112773915	112784590	-
	SP100	1222	1216	16532984	12598743	timepoint_3	CD4 T Cells	11	11	1.3058	5.00971e-11	1.1426e-08	chr2	230415942	230545606	+
	AC012615.1	581	759	16497589	15138647	timepoint_1	CD4 T Cells	11	11	1.42362	1.41263e-10	1.14888e-08	chr19	1874871	1876169	-
	PFKFB3	365	649	13254353	15454817	timepoint_2	CD4 T Cells	9	9	1.5249	6.1145e-11	1.16637e-08	chr10	6144934	6254644	+
	XAF1	422	130	11925917	6790119	timepoint_2	Monoctye DC	10	9	0.541069	1.45838e-10	1.17246e-08	chr17	6755447	6775647	+
	SLC2A3	1902	2080	6561002	8851601	timepoint_2	CD8 T Cells	9	9	0.810634	4.31018e-11	1.19001e-08	chr12	7919230	7936187	-
	HSP90AB1	4718	5585	6558186	8848096	timepoint_2	CD8 T Cells	9	9	0.87748	4.40769e-11	1.20112e-08	chr6	44246166	44253888	+
	RNF145	1170	1272	6244591	8859836	timepoint_1	B Cells	11	11	0.7663	6.01138e-11	1.2013e-08	chr5	159157409	159210053	-
	PTPRC	2242	2015	6522684	7110982	timepoint_1	Monoctye DC	11	11	0.824446	3.07693e-10	1.20454e-08	chr1	198638457	198757476	+
	PMF1	1067	720	16497103	15138686	timepoint_1	CD4 T Cells	11	11	0.735352	1.50295e-10	1.21763e-08	chr1	156212993	156240042	+
	AC068587.4	44	153	2607060	3143285	timepoint_3	NK Cells	11	11	2.88398	3.20286e-11	1.26803e-08	chr8	12467693	12665588	-
	H3F3B	11885	18208	6233876	8842900	timepoint_1	B Cells	11	11	1.07984	6.43393e-11	1.27362e-08	chr17	75776434	75785893	-
	LUCAT1	5750	3747	11920589	6786502	timepoint_2	Monoctye DC	10	9	1.14456	1.59589e-10	1.27811e-08	chr5	91054834	91314547	-
	RPL29	27670	16772	11898669	6773477	timepoint_2	Monoctye DC	10	9	1.06463	1.6457e-10	1.313e-08	chr3	51993522	51995895	-
	MCL1	6602	7988	6518324	7105009	timepoint_1	Monoctye DC	11	11	1.1099	3.43808e-10	1.34341e-08	chr1	150574551	150579738	-
	MXI1	2062	1526	16496108	15137880	timepoint_1	CD4 T Cells	11	11	0.806479	1.6675e-10	1.34574e-08	chr10	110207605	110287365	+
	NFKBIA	5612	3801	3052114	2378536	timepoint_2	NK Cells	9	8	0.869312	2.1181e-11	1.34679e-08	chr14	35401511	35404749	-
	IGFBP7	303	201	2606801	3143237	timepoint_3	NK Cells	11	11	0.550183	3.49369e-11	1.35756e-08	chr4	57030773	57110385	-
	ZYX	1289	1085	6523637	7111912	timepoint_1	Monoctye DC	11	11	0.772147	3.50526e-10	1.36712e-08	chr7	143381295	143391111	+
	IRF2BP2	136	315	1534653	1791511	timepoint_1	NK Cells	11	11	1.98392	4.99791e-12	1.36948e-08	chr1	234604269	234609525	-
	TMSB10	4109	5527	1530680	1786299	timepoint_1	NK Cells	11	11	1.15214	5.22128e-12	1.36948e-08	chr2	84905656	84906671	+
	TBC1D10C	764	955	16497406	15138451	timepoint_1	CD4 T Cells	11	11	1.36219	1.71493e-10	1.37871e-08	chr11	67403915	67410089	+
	MX2	464	322	6524462	7112675	timepoint_1	Monoctye DC	11	11	0.636592	3.56217e-10	1.38673e-08	chr21	41361999	41409393	+
	PIM3	1334	1399	6561570	8852282	timepoint_2	CD8 T Cells	9	9	0.777381	5.1842e-11	1.39462e-08	chr22	49960768	49964072	+
	EMP1	2269	1594	11924070	6788655	timepoint_2	Monoctye DC	10	9	1.23389	1.75833e-10	1.39754e-08	chr12	13196723	13219941	+
	RPS2	50945	30378	11875394	6759871	timepoint_2	Monoctye DC	10	9	1.04732	1.79959e-10	1.42493e-08	chr16	1962058	1964841	-
	CMPK1	1418	1640	16496752	15137766	timepoint_1	CD4 T Cells	11	11	1.26036	1.78909e-10	1.43284e-08	chr1	47333797	47378839	+
	PPDPF	1980	3374	6243781	8857734	timepoint_1	B Cells	11	11	1.20109	7.36068e-11	1.44345e-08	chr20	63520765	63522206	+
	MAP4K3	354	586	6524572	7112411	timepoint_1	Monoctye DC	11	11	1.51851	3.92355e-10	1.52459e-08	chr2	39249266	39437301	-
	UBE2B	1576	2617	6561328	8851064	timepoint_2	CD8 T Cells	9	9	1.23089	5.76199e-11	1.53043e-08	chr5	134371469	134392108	+
	DDX18	3137	2424	16495033	15136982	timepoint_1	CD4 T Cells	11	11	0.842064	1.93489e-10	1.54372e-08	chr2	117814691	117832377	+
	GCC2	842	1763	4844553	7702189	timepoint_1	CD8 T Cells	11	10	1.31691	2.92315e-11	1.57273e-08	chr2	108448561	108509415	+
	LSP1	2899	2105	8393622	7335510	timepoint_3	Monoctye DC	11	11	0.830899	8.34718e-11	1.59226e-08	chr11	1852970	1892267	+
	RPS4X	27110	20834	5851388	4776889	timepoint_3	B Cells	11	11	0.941617	5.84616e-11	1.61408e-08	chrX	72255679	72277248	-
	TBL2	151	68	6524775	7112929	timepoint_1	Monoctye DC	11	11	0.4131	4.17514e-10	1.61935e-08	chr7	73567537	73578791	-
	ACTN1	357	507	16497813	15138899	timepoint_1	CD4 T Cells	11	11	1.54763	2.05171e-10	1.63072e-08	chr14	68874143	68979440	-
	NAA20	777	496	16497393	15138910	timepoint_1	CD4 T Cells	11	11	0.695645	2.06205e-10	1.63275e-08	chr20	20017310	20033655	+
	HCST	1990	1219	3055736	2381118	timepoint_2	NK Cells	9	8	0.786223	2.68816e-11	1.65899e-08	chr19	35902529	35904377	+
	STAT1	110	193	5878388	4797530	timepoint_3	B Cells	11	11	2.14979	6.18356e-11	1.68506e-08	chr2	190964358	191020960	-
	CD79A	8185	10552	6237576	8850556	timepoint_1	B Cells	11	11	0.908685	8.69265e-11	1.68887e-08	chr19	41877120	41881372	+
	FXYD5	4090	4311	16494080	15135095	timepoint_1	CD4 T Cells	11	11	1.14863	2.1838e-10	1.72265e-08	chr19	35154730	35169881	+
	CD79A	6233	4478	5872265	4793245	timepoint_3	B Cells	11	11	0.880275	6.49906e-11	1.74833e-08	chr19	41877120	41881372	+
	GBP4	254	374	8396267	7337241	timepoint_3	Monoctye DC	11	11	1.68493	9.61575e-11	1.81772e-08	chr1	89181144	89198942	-
	CCL22	3	29	11926336	6790220	timepoint_2	Monoctye DC	10	9	16.9785	2.30856e-10	1.82108e-08	chr16	57358783	57366189	+
	CRYBG1	82	223	2607022	3143215	timepoint_3	NK Cells	11	11	2.25551	4.82513e-11	1.84083e-08	chr6	106360808	106571978	+
	RPL28	31095	32264	6493831	7080733	timepoint_1	Monoctye DC	11	11	0.951811	4.7833e-10	1.85181e-08	chr19	55385345	55403250	+
	SNHG9	2173	2077	13252545	15453389	timepoint_2	CD4 T Cells	9	9	0.819719	9.98582e-11	1.88768e-08	chr16	1964959	1965509	+
	UBC	6587	8836	2600517	3134602	timepoint_3	NK Cells	11	11	1.11256	5.05722e-11	1.89492e-08	chr12	124911604	124917368	-
	CXCR4	3748	3801	8392773	7333814	timepoint_3	Monoctye DC	11	11	1.16049	1.01885e-10	1.9088e-08	chr2	136114349	136118165	-
	MTRNR2L12	5826	7467	5735634	6553509	timepoint_2	B Cells	9	9	1.12158	4.80422e-11	1.93859e-08	chr3	96617188	96618236	-
	MT1X	460	147	11925879	6790102	timepoint_2	Monoctye DC	10	9	0.561282	2.52411e-10	1.98365e-08	chr16	56682470	56684196	+
	SARAF	1366	1857	6523560	7111140	timepoint_1	Monoctye DC	11	11	1.24705	5.20992e-10	2.01325e-08	chr8	30063003	30083208	-
	MX1	259	188	6562645	8853493	timepoint_2	CD8 T Cells	9	9	0.538059	7.69781e-11	2.01904e-08	chr21	41420304	41459214	+
	TINAGL1	41	77	11926298	6790172	timepoint_2	Monoctye DC	10	9	3.29859	2.58945e-10	2.0274e-08	chr1	31576485	31587686	+
	ZNFX1	311	388	16533895	12599571	timepoint_3	CD4 T Cells	11	11	1.63714	8.98784e-11	2.02787e-08	chr20	49237946	49278426	-
	SP110	375	247	6524551	7112750	timepoint_1	Monoctye DC	11	11	0.604211	5.30477e-10	2.04614e-08	chr2	230167293	230225729	-
	LCN8	32	2	6245729	8861106	timepoint_1	B Cells	11	11	0.0440532	1.06968e-10	2.05919e-08	chr9	136754386	136758543	-
	RPL7A	19033	17789	8377488	7319826	timepoint_3	Monoctye DC	11	11	1.06952	1.13164e-10	2.10135e-08	chr9	133348218	133351426	+
	SBDS	1676	1062	5876822	4796661	timepoint_3	B Cells	11	11	0.776393	7.97437e-11	2.11805e-08	chr7	66987680	66995587	-
	CH25H	2	49	2607102	3143389	timepoint_3	NK Cells	11	11	20.3198	5.83173e-11	2.14679e-08	chr10	89205629	89207317	-
	XIST	1853	1358	16496317	15138048	timepoint_1	CD4 T Cells	11	11	0.79864	2.74585e-10	2.15791e-08	chrX	73820649	73852723	-
	HBB	15	60	16534191	12599899	timepoint_3	CD4 T Cells	11	11	5.24897	9.76947e-11	2.18077e-08	chr11	5225464	5229395	-
	CRIP1	1533	1580	5876965	4796143	timepoint_3	B Cells	11	11	1.26283	8.37403e-11	2.1964e-08	chr14	105486317	105488947	+
	HES4	458	596	8396063	7337019	timepoint_3	Monoctye DC	11	11	1.4891	1.19717e-10	2.20353e-08	chr1	998962	1000172	-
	PLAUR	7697	7590	6517229	7105407	timepoint_1	Monoctye DC	11	11	0.904572	5.72712e-10	2.205e-08	chr19	43646095	43670547	-
	RARA	835	1202	6524091	7111795	timepoint_1	Monoctye DC	11	11	1.32051	5.74471e-10	2.20772e-08	chr17	40309180	40357643	+
	U2AF1	103	134	11926236	6790115	timepoint_2	Monoctye DC	10	9	2.28501	2.86166e-10	2.2322e-08	chr21	43092956	43107587	-
	SIPA1L1	592	575	6245169	8860533	timepoint_1	B Cells	11	11	0.68461	1.20148e-10	2.29188e-08	chr14	71320449	71741229	+
	CCDC12	417	667	6524509	7112330	timepoint_1	Monoctye DC	11	11	1.46728	6.04083e-10	2.31727e-08	chr3	46921726	46982010	-
	IFIT1	113	45	13254605	15455421	timepoint_2	CD4 T Cells	9	9	0.341525	1.29136e-10	2.41934e-08	chr10	89392546	89406487	+
	FAM13A	111	42	6524815	7112955	timepoint_1	Monoctye DC	11	11	0.347096	6.38789e-10	2.44593e-08	chr4	88725955	89111398	-
	SAMD9L	87	155	16534119	12599804	timepoint_3	CD4 T Cells	11	11	2.3379	1.10862e-10	2.44865e-08	chr7	93130056	93148385	-
	CD9	557	311	8395964	7337304	timepoint_3	Monoctye DC	11	11	0.638925	1.36575e-10	2.49196e-08	chr12	6199715	6238271	+
	SMAP2	2022	2840	13252696	15452626	timepoint_2	CD4 T Cells	9	9	1.20455	1.36448e-10	2.53371e-08	chr1	40344850	40423326	+
	ARL6IP4	3097	3325	16495073	15136081	timepoint_1	CD4 T Cells	11	11	1.16998	3.25637e-10	2.54957e-08	chr12	122980060	122982913	+
	CTSL	3176	2157	11923163	6788092	timepoint_2	Monoctye DC	10	9	1.19286	3.29295e-10	2.55911e-08	chr9	87726109	87731469	+
	MAGED2	157	335	13254561	15455131	timepoint_2	CD4 T Cells	9	9	1.82993	1.39594e-10	2.5694e-08	chrX	54807599	54816015	+
	FUS	4144	4875	6558760	8848806	timepoint_2	CD8 T Cells	9	9	0.872021	9.96348e-11	2.58103e-08	chr16	31180110	31194871	+
	CLN8	245	434	6524681	7112563	timepoint_1	Monoctye DC	11	11	1.62497	6.75638e-10	2.58232e-08	chr8	1755778	1801711	+
	HERC5	142	63	6524784	7112934	timepoint_1	Monoctye DC	11	11	0.406982	6.82324e-10	2.60313e-08	chr4	88457119	88506163	+
	GNL3	1278	893	16496892	15138513	timepoint_1	CD4 T Cells	11	11	0.761461	3.35403e-10	2.61627e-08	chr3	52681156	52694497	+
	ISG20	454	799	2606650	3142639	timepoint_3	NK Cells	11	11	1.45964	7.24664e-11	2.62166e-08	chr15	88636153	88656483	+
	YARS	761	486	16497409	15138920	timepoint_1	CD4 T Cells	11	11	0.695951	3.37584e-10	2.62353e-08	chr1	32775237	32818153	-
	PRDX1	928	616	16497242	15138790	timepoint_1	CD4 T Cells	11	11	0.723369	3.42357e-10	2.6508e-08	chr1	45511036	45523047	-
	RPS12	14704	19037	2592400	3124401	timepoint_3	NK Cells	11	11	1.07378	7.51003e-11	2.6709e-08	chr6	132814569	132817564	+
	GBP5	227	304	16533979	12599655	timepoint_3	CD4 T Cells	11	11	1.75736	1.22421e-10	2.67579e-08	chr1	89258950	89272804	-
	ARL4A	999	1820	6244762	8859288	timepoint_1	B Cells	11	11	1.28411	1.4188e-10	2.68205e-08	chr7	12686856	12690958	+
	TNFSF10	348	101	11925991	6790148	timepoint_2	Monoctye DC	10	9	0.509757	3.48501e-10	2.69838e-08	chr3	172505508	172523475	-
	UBE2R2	1534	1327	6523392	7111670	timepoint_1	Monoctye DC	11	11	0.793539	7.09807e-10	2.70306e-08	chr9	33817160	33920399	+
	RIPOR2	268	367	5878230	4797356	timepoint_3	B Cells	11	11	1.67789	1.06588e-10	2.76116e-08	chr6	24804282	25042170	-
	STK4	1624	1707	7701239	6454353	timepoint_3	CD8 T Cells	11	10	1.2541	6.58945e-11	2.76533e-08	chr20	44966479	45080021	+
	CD7	2215	1379	3055511	2380958	timepoint_2	NK Cells	9	8	0.799072	4.66028e-11	2.7939e-08	chr17	82314868	82317608	-
	RAB5IF	1243	1047	6523683	7111950	timepoint_1	Monoctye DC	11	11	0.772678	7.39244e-10	2.81006e-08	chr20	36605779	36612557	+
	NT5C3A	587	646	16533619	12599313	timepoint_3	CD4 T Cells	11	11	1.44414	1.29919e-10	2.81041e-08	chr7	33014114	33062797	-
	MIF	1824	1611	6523102	7111386	timepoint_1	Monoctye DC	11	11	0.810203	7.54131e-10	2.86147e-08	chr22	23894383	23895227	+
	IFIT3	1062	1214	8395459	7336401	timepoint_3	Monoctye DC	11	11	1.30809	1.59647e-10	2.88782e-08	chr10	89327997	89340971	+
	TNFAIP3	998	1081	5877500	4796642	timepoint_3	B Cells	11	11	1.32717	1.13911e-10	2.91487e-08	chr6	137867214	137883312	+
	AL021155.5	275	165	6524651	7112832	timepoint_1	Monoctye DC	11	11	0.550395	7.78313e-10	2.94789e-08	chr1	11907940	11914298	+
	ATP5IF1	1960	1181	16532246	12598778	timepoint_3	CD4 T Cells	11	11	0.790693	1.38166e-10	2.9583e-08	chr1	28236109	28246906	+
	LILRB2	1575	675	11924764	6789574	timepoint_2	Monoctye DC	10	9	0.752739	3.9001e-10	3.00867e-08	chr19	54273821	54281184	-
	TXNIP	7939	6564	16490231	15132842	timepoint_1	CD4 T Cells	11	11	0.90101	4.02857e-10	3.10777e-08	chr1	145992435	145996579	-
	LGALS8	767	492	16497403	15138914	timepoint_1	CD4 T Cells	11	11	0.699031	4.1211e-10	3.16751e-08	chr1	236518000	236552981	+
	HNRNPA2B1	2690	2472	6522236	7110525	timepoint_1	Monoctye DC	11	11	0.842984	8.56319e-10	3.2375e-08	chr7	26173057	26201529	-
	DUSP1	1686	2436	1533103	1789390	timepoint_1	NK Cells	11	11	1.23758	1.38912e-11	3.23867e-08	chr5	172768096	172771195	-
	RPL7A	24986	37340	6220775	8823768	timepoint_1	B Cells	11	11	1.05336	1.74349e-10	3.2664e-08	chr9	133348218	133351426	+
	DNAJB1	387	342	6245374	8860766	timepoint_1	B Cells	11	11	0.622892	1.76095e-10	3.26992e-08	chr19	14514769	14529770	-
	SPOCK2	2437	3365	13252281	15452101	timepoint_2	CD4 T Cells	9	9	1.18418	1.80777e-10	3.29847e-08	chr10	72059034	72089032	-
	SNHG15	1646	711	11924693	6789538	timepoint_2	Monoctye DC	10	9	0.758685	4.3144e-10	3.31609e-08	chr7	44983023	44986961	-
	INPP5A	154	56	16498016	15139350	timepoint_1	CD4 T Cells	11	11	0.396273	4.38558e-10	3.35849e-08	chr10	132537787	132783480	+
	NDST2	623	383	16497547	15139023	timepoint_1	CD4 T Cells	11	11	0.669943	4.51468e-10	3.44479e-08	chr10	73801911	73811798	-
	CD69	5967	5492	5872531	4792231	timepoint_3	B Cells	11	11	1.12773	1.37488e-10	3.47579e-08	chr12	9752486	9760901	-
	CD3G	2915	1838	16531291	12598121	timepoint_3	CD4 T Cells	11	11	0.827411	1.68452e-10	3.57032e-08	chr11	118344344	118355161	+
	CNOT6L	3282	2556	16494888	15136850	timepoint_1	CD4 T Cells	11	11	0.84869	4.77345e-10	3.62903e-08	chr4	77713387	77819615	-
	USP18	55	10	6524871	7112987	timepoint_1	Monoctye DC	11	11	0.166786	9.63916e-10	3.63774e-08	chr22	18150170	18177397	+
	RPS4Y1	2116	1974	5739344	6559002	timepoint_2	B Cells	9	9	0.816367	9.25763e-11	3.66515e-08	chrY	2841602	2932000	+
	HNRNPM	1331	1484	6244430	8859624	timepoint_1	B Cells	11	11	0.785874	2.00667e-10	3.69351e-08	chr19	8444767	8489114	+
	MS4A4A	141	63	6524785	7112934	timepoint_1	Monoctye DC	11	11	0.409868	9.83872e-10	3.70639e-08	chr11	60185702	60317944	+
	ZFP36	2920	3974	13251798	15451492	timepoint_2	CD4 T Cells	9	9	1.16717	2.05147e-10	3.71086e-08	chr19	39406847	39409412	+
	BRD2	1166	1277	6244595	8859831	timepoint_1	B Cells	11	11	0.771951	2.06079e-10	3.76014e-08	chr6	32968594	32981505	+
	ITM2B	6811	3406	11919528	6786843	timepoint_2	Monoctye DC	10	9	0.878325	5.04399e-10	3.8627e-08	chr13	48232612	48270357	+
	LINC02446	1035	1789	6561869	8851892	timepoint_2	CD8 T Cells	9	9	1.28127	1.5397e-10	3.93994e-08	chr12	10553362	10572688	+
	CMPK2	170	84	6524756	7112913	timepoint_1	Monoctye DC	11	11	0.453266	1.06507e-09	4.00508e-08	chr2	6840570	6866635	-
	SDCBP	2769	2553	6522157	7110444	timepoint_1	Monoctye DC	11	11	0.845767	1.08414e-09	4.06949e-08	chr8	58552924	58582859	+
	NDUFAF8	1072	732	16497098	15138674	timepoint_1	CD4 T Cells	11	11	0.74412	5.39466e-10	4.0865e-08	chr17	81239305	81241310	+
	SPRY2	116	144	11926223	6790105	timepoint_2	Monoctye DC	10	9	2.18035	5.36106e-10	4.09058e-08	chr13	80335976	80341126	-
	MED13L	2451	1758	8394070	7335857	timepoint_3	Monoctye DC	11	11	0.820767	2.30248e-10	4.1293e-08	chr12	115953872	116277719	-
	PPDPF	1620	1415	6523306	7111582	timepoint_1	Monoctye DC	11	11	0.801243	1.10901e-09	4.15543e-08	chr20	63520765	63522206	+
	PTP4A2	7808	3941	11918531	6786308	timepoint_2	Monoctye DC	10	9	0.886519	5.60276e-10	4.25952e-08	chr1	31906421	31944856	-
	EGR1	158	79	13254560	15455387	timepoint_2	CD4 T Cells	9	9	0.428804	2.37614e-10	4.26141e-08	chr5	138465479	138469303	+
	TMEM176B	1335	559	11925004	6789690	timepoint_2	Monoctye DC	10	9	0.735448	5.65948e-10	4.28711e-08	chr7	150791285	150801360	-
	RALA	695	564	11925644	6789685	timepoint_2	Monoctye DC	10	9	1.42533	5.68002e-10	4.28719e-08	chr7	39623565	39708120	+
	BLOC1S1	1523	1321	6523403	7111676	timepoint_1	Monoctye DC	11	11	0.795657	1.1474e-09	4.29162e-08	chr12	55716037	55720087	+
	YPEL5	6045	7854	13248673	15447612	timepoint_2	CD4 T Cells	9	9	1.11425	2.41457e-10	4.29364e-08	chr2	30146941	30160533	+
	ADD3	1092	1293	16497078	15138113	timepoint_1	CD4 T Cells	11	11	1.29034	5.71965e-10	4.3171e-08	chr10	109996368	110135565	+
	TSC22D3	6564	10289	6239197	8850819	timepoint_1	B Cells	11	11	1.10485	2.41967e-10	4.37689e-08	chrX	107713221	107777342	-
	THEMIS2	2579	1184	11923760	6789065	timepoint_2	Monoctye DC	10	9	0.806347	5.8803e-10	4.42245e-08	chr1	27872543	27886685	+
	SIPA1L1	413	229	16497757	15139177	timepoint_1	CD4 T Cells	11	11	0.604244	5.90926e-10	4.44423e-08	chr14	71320449	71741229	+
	H3F3B	15495	12009	7687368	6444051	timepoint_3	CD8 T Cells	11	10	0.924698	1.0911e-10	4.48914e-08	chr17	75776434	75785893	-
	SNHG5	1743	1696	3055983	2380641	timepoint_2	NK Cells	9	8	1.24889	7.80809e-11	4.55103e-08	chr6	85650491	85678932	-
	RPL36	17959	11022	11908380	6779227	timepoint_2	Monoctye DC	10	9	1.07795	6.11629e-10	4.5835e-08	chr19	5674947	5691875	+
	MRPL54	569	860	6524357	7112137	timepoint_1	Monoctye DC	11	11	1.38647	1.22783e-09	4.58424e-08	chr19	3762682	3768575	+
	DYNLL1	209	319	8396312	7337296	timepoint_3	Monoctye DC	11	11	1.74658	2.61715e-10	4.65387e-08	chr12	120469850	120498493	+
	CD44	2031	2798	5739429	6558178	timepoint_2	B Cells	9	9	1.20557	1.21298e-10	4.71332e-08	chr11	35138870	35232402	+
	PNKD	584	434	6524342	7112563	timepoint_1	Monoctye DC	11	11	0.68171	1.26543e-09	4.71627e-08	chr2	218270392	218346793	+
	C1orf162	1070	1218	8395451	7336397	timepoint_3	Monoctye DC	11	11	1.30259	2.69333e-10	4.74909e-08	chr1	111473792	111478512	+
	HAPLN3	705	447	16497465	15138959	timepoint_1	CD4 T Cells	11	11	0.690948	6.50517e-10	4.87493e-08	chr15	88877288	88895626	-
	RPL17	90735	71368	16443471	12528591	timepoint_3	CD4 T Cells	11	11	1.03215	2.34059e-10	4.91126e-08	chr18	49488453	49492523	-
	IER2	1309	1938	1533480	1789888	timepoint_1	NK Cells	11	11	1.26814	2.36993e-11	4.97283e-08	chr19	13150411	13154911	+
[truncated: 10,024 more rows]
