# Supplementary material for: Evolving epigenomics of immune cells at single-nucleus resolution in children en route to type 1 diabetes
Source: Nat Commun. 2026 Feb 25;17:3168. doi: 10.1038/s41467-026-69923-x (PMC13046956; doi:10.1038/s41467-026-69923-x)
Supplement: Supplementary file 12 — Supplementary Data 8 [file 41467_2026_69923_MOESM12_ESM.xlsx]

## Sheet: Sheet1
GADA vs Control Fisher's exact test p-values for multiome RNA genes
num_reads1 = # of reads for the gene, for GADA cells for CellType at timepoint	GADAControl_multiomeRNA
num_reads2 = # of reads for the gene, for the matched control cells for CellType at timepoint	gene	num_reads1	num_reads2	rest_reads1	rest_reads2	timepoint	CellType	indiv_group1	indiv_group2	FC	p_val	fdr_p_val	gene_chr	gene_start	gene_end	strand
rest_reads1 = # of reads for all other genes, for GADA cells for CellType at timepoint	IGKC	6972	1793	7389510	5283261	3	B Cells	11	11	0.359914	0	0	chr2	88857161	88857683	-
rest_reads2 = # of reads for all other genes, for the matched control cells for CellType at timepoint	EREG	21272	16498	8328143	10016562	1	Monoctye DC	11	11	0.645425	0	0	chr4	74365145	74388749	+
timepoint, CellType = timepoint and CellType tested	NFKB1	32770	26605	8316645	10006455	1	Monoctye DC	11	11	0.675631	0	0	chr4	102501331	102617302	+
indiv_group1 = # of distinct individuals (by genotype) detected among the GADA cells	VCAN	15711	11612	8333704	10021448	1	Monoctye DC	11	11	0.615072	0	0	chr5	83471618	83582303	+
indiv_group2 = # of distinct individuals (by genotype) detected among the matched controls	CD83	14134	9973	8335281	10023087	1	Monoctye DC	11	11	0.587196	0	0	chr6	14117256	14136918	+
FC = (num_reads1/rest_reads1)/(num_reads2/rest_reads2)	SOD2	8369	4735	8341046	10028325	1	Monoctye DC	11	11	0.470835	0	0	chr6	159669069	159762529	-
P_val = fisher test p value	NAMPT	35203	28143	8314212	10004917	1	Monoctye DC	11	11	0.665294	0	0	chr7	106248298	106285966	-
fdr_p_val = fdr adjusted p value (using all the genes for this Celltype and timepoint)	MT-CO2	121777	169384	8227638	9863676	1	Monoctye DC	11	11	1.15752	0	0	chrM	7586	8269	+
gene_chr, gene_start, gene_end, strand = gene information from gencode v38	MT-ND3	87423	124829	8261992	9908231	1	Monoctye DC	11	11	1.18826	0	0	chrM	10059	10404	+
	TRPS1	31145	25970	18153662	10119052	2	Monoctye DC	10	9	1.49465	0	0	chr8	115408496	115809673	-
	SLC8A1	9460	6186	8339955	10026874	1	Monoctye DC	11	11	0.544179	1.02288000000009e-311	3.35606e-308	chr2	40097270	40611053	-
	ANTXR2	8237	16263	8341178	10016797	1	Monoctye DC	11	11	1.64306	0	1.4425e-305	chr4	79901146	80125454	-
	MT-CO3	120638	166820	8228777	9866240	1	Monoctye DC	11	11	1.15076	0	1.5638e-305	chrM	9207	9990	+
	IGHA1	2135	167	7394347	5284887	3	B Cells	11	11	0.10947	2.63527e-305	3.89084e-301	chr14	105703995	105708665	-
	IGKC	1943	7149	6326581	9782328	1	B Cells	11	11	2.37857	7.94658e-291	2.34654e-286	chr2	88857161	88857683	-
	AQP9	5389	3013	8344026	10030047	1	Monoctye DC	11	11	0.465279	2.07666e-260	5.11015e-257	chr15	58138169	58185911	+
	ACSL1	10584	7638	8338831	10025422	1	Monoctye DC	11	11	0.600555	2.48998e-257	5.6559e-254	chr4	184755595	184826818	-
	MT-CYB	48922	71722	8300493	9961338	1	Monoctye DC	11	11	1.22003	1.57924e-256	3.33095e-253	chrM	14747	15887	+
	NFKBIZ	5101	2832	8344314	10030228	1	Monoctye DC	11	11	0.46202	2.46242e-250	4.84752e-247	chr3	101827991	101861022	+
	TANK	11484	8583	8337931	10024477	1	Monoctye DC	11	11	0.621969	2.2427e-246	4.13903e-243	chr2	161136908	161236230	+
	IGLC2	565	3181	6327959	9786296	1	B Cells	11	11	3.63964	1.90535e-230	2.81316e-226	chr22	22900976	22901437	+
	IL1B	7643	5222	8341772	10027838	1	Monoctye DC	11	11	0.568585	4.49248e-222	7.80343e-219	chr2	112829751	112836816	-
	EMP1	3799	8329	8345616	10024731	1	Monoctye DC	11	11	1.82451	2.73132e-220	4.48074e-217	chr12	13196723	13219941	+
	ZEB1	17195	25102	4783690	5153417	1	CD8 T Cells	11	11	1.35339	3.51929e-209	1.03921e-204	chr10	31318495	31529814	+
	NFKB1	58882	26303	18125925	10118719	2	Monoctye DC	10	9	0.800716	3.95784e-203	5.84356e-199	chr4	102501331	102617302	+
	IGHGP	49	1225	6328475	9788252	1	B Cells	11	11	16.1615	8.79513e-197	8.65704e-193	chr14	105664633	105669843	-
	PLXDC2	12503	20874	8336912	10012186	1	Monoctye DC	11	11	1.38936	1.54329e-190	2.39852e-187	chr10	19816239	20289856	+
	ANXA1	42107	29410	18142700	10115612	2	Monoctye DC	10	9	1.25198	9.29805e-190	9.15207e-186	chr9	73151865	73170393	+
	TNFAIP3	5696	3762	8343719	10029298	1	Monoctye DC	11	11	0.549631	3.17432e-183	4.68673e-180	chr6	137867214	137883312	+
	MED13L	37477	23796	13331323	10729020	3	Monoctye DC	11	11	0.789422	3.82532e-182	1.12958e-177	chr12	115957905	116277693	-
	TNFAIP8	3176	1652	8346239	10031408	1	Monoctye DC	11	11	0.432865	3.55e-178	4.99181e-175	chr5	119268692	119399688	+
	DOCK8	6295	4353	8343120	10028707	1	Monoctye DC	11	11	0.575461	1.37083e-176	1.83997e-173	chr9	214854	465259	+
	BCAR3	3566	7453	8345849	10025607	1	Monoctye DC	11	11	1.73929	1.23772e-171	1.58907e-168	chr1	93561741	93847150	-
	KLF6	12603	10502	8336812	10022558	1	Monoctye DC	11	11	0.693459	4.76579e-170	5.86371e-167	chr10	3775996	3785281	-
	ANXA1	16552	26025	8332863	10007035	1	Monoctye DC	11	11	1.30847	4.11364e-164	4.85886e-161	chr9	73151865	73170393	+
	SIPA1L1	16560	11411	9379645	8979683	1	CD4 T Cells	11	11	0.720117	3.69296e-163	1.09049e-158	chr14	71320449	71741229	+
	MT-ND3	70697	77778	9325508	8913316	1	CD4 T Cells	11	11	1.14973	2.78594e-160	4.1133e-156	chrM	10059	10404	+
	CD109	7529	13223	8341886	10019837	1	Monoctye DC	11	11	1.46156	6.88522e-157	7.81976e-154	chr6	73695785	73828316	+
	MT-CO3	84472	91755	9311733	8899339	1	CD4 T Cells	11	11	1.13516	2.21916e-157	2.18432e-153	chrM	9207	9990	+
	LINC01619	11005	11958	6317519	9777519	1	B Cells	11	11	0.702444	3.68985e-156	2.72394e-152	chr12	91984976	92142914	-
	TAF4B	6123	3383	9390082	8987711	1	CD4 T Cells	11	11	0.577401	5.653e-151	4.17319e-147	chr18	26226445	26391685	+
	MT-ATP6	83071	112278	8266344	9920782	1	Monoctye DC	11	11	1.12478	6.80003e-148	7.43697e-145	chrM	8527	9207	+
	LRRFIP1	10684	17526	8338731	10015534	1	Monoctye DC	11	11	1.36512	4.50684e-145	4.75295e-142	chr2	237627587	237813682	+
	CXCL8	14471	12780	8334944	10020280	1	Monoctye DC	11	11	0.734945	1.5941e-142	1.62318e-139	chr4	73740541	73743716	+
	HLA-DQB1	1027	3650	6327497	9785827	1	B Cells	11	11	2.29755	2.71035e-140	1.60068e-136	chr6	32659467	32668383	-
	NFKB1	23342	19149	10348937	10857861	2	CD4 T Cells	10	10	0.782299	5.92846e-141	1.75062e-136	chr4	102501331	102617302	+
	GNLY	2784	1334	4798101	5177185	1	CD8 T Cells	11	11	0.444224	1.46856e-140	2.16825e-136	chr2	85685175	85698852	+
	DMXL2	10769	9073	8338646	10023987	1	Monoctye DC	11	11	0.701129	8.20644e-138	8.0776e-135	chr15	51447711	51622833	-
	ADD3	2401	1238	8347014	10031822	1	Monoctye DC	11	11	0.429093	2.07907e-137	1.98041e-134	chr10	109996368	110135565	+
	HSP90AA1	4636	4387	18180171	10140635	2	Monoctye DC	10	9	1.69621	1.22194e-136	9.02069e-133	chr14	102080742	102139699	-
	THBS1	7130	3481	13361670	10749335	3	Monoctye DC	11	11	0.606994	4.60211e-135	6.79479e-131	chr15	39581079	39599466	+
	RAPGEF6	14292	9942	9381913	8981152	1	CD4 T Cells	11	11	0.726977	9.425e-134	5.56622e-130	chr5	131423921	131635231	-
	MAP4K3	7416	12668	8341999	10020392	1	Monoctye DC	11	11	1.42155	2.87357e-131	2.65167e-128	chr2	39249266	39437301	-
	IGHG1	75	1006	6328449	9788471	1	B Cells	11	11	8.67121	9.46629e-132	4.65883e-128	chr14	105736343	105743071	-
	MT-ND4	48603	67315	8300812	9965745	1	Monoctye DC	11	11	1.15258	2.06984e-127	1.85213e-124	chrM	10760	12137	+
	JARID2	66459	46253	13302341	10706563	3	Monoctye DC	11	11	0.865279	9.26128e-128	9.11587e-124	chr6	15246069	15522042	+
	MT-CO2	79705	85714	9316500	8905380	1	CD4 T Cells	11	11	1.12384	1.16877e-125	5.7521e-122	chrM	7586	8269	+
	ZEB1	25535	21112	7130355	7362028	3	CD8 T Cells	11	11	0.801339	2.67972e-126	7.91295e-122	chr10	31318495	31529814	+
	MCUB	3522	6832	8345893	10026228	1	Monoctye DC	11	11	1.61429	5.963e-123	5.17887e-120	chr4	109560209	109688719	+
	GCH1	3073	1874	8346342	10031186	1	Monoctye DC	11	11	0.507493	8.00535e-123	6.754e-120	chr14	54842008	54902826	-
	PLCB1	21555	15422	18163252	10129600	2	Monoctye DC	10	9	1.28247	3.0169e-121	1.78172e-117	chr20	8077251	8968360	+
	RUNX1	12872	20079	8336543	10012981	1	Monoctye DC	11	11	1.29813	3.07563e-120	2.52279e-117	chr21	34787801	36004667	-
	GNLY	2486	1300	5764125	6577682	2	CD8 T Cells	10	10	0.458357	1.23018e-121	3.63261e-117	chr2	85685175	85698852	+
	AFF1	4429	2378	9391776	8988716	1	CD4 T Cells	11	11	0.561108	1.33442e-119	5.62914e-116	chr4	86935002	87141039	+
	NEAT1	74770	68019	13294030	10684797	3	Monoctye DC	11	11	1.13103	7.7066e-120	5.68921e-116	chr11	65422774	65445540	+
	BACH2	40542	49620	10331737	10827390	2	CD4 T Cells	10	10	1.16712	7.3052e-119	1.07858e-114	chr6	89926528	90296908	-
	CLIC4	1612	729	8347803	10032331	1	Monoctye DC	11	11	0.376344	8.63968e-116	6.89517e-113	chr1	24745382	24844321	+
	SAT1	16234	15077	8333181	10017983	1	Monoctye DC	11	11	0.77288	4.32829e-115	3.36343e-112	chrX	23783173	23786210	+
	BACH2	19579	27614	5747032	6551368	2	CD8 T Cells	10	10	1.23623	1.33604e-115	1.97259e-111	chr6	89926528	90296908	-
	NFKBIA	6963	5574	8342452	10027486	1	Monoctye DC	11	11	0.666182	4.90033e-114	3.71031e-111	chr14	35401513	35404749	-
	NFKB1	7377	11163	4793508	5167356	1	CD8 T Cells	11	11	1.40287	6.59584e-115	6.49228e-111	chr4	102501331	102617302	+
	FNDC3A	30857	21064	18153950	10123958	2	Monoctye DC	10	9	1.22361	1.65813e-111	8.16047e-108	chr13	48975912	49209779	+
	MT-CO3	222528	166549	13146272	10586267	3	Monoctye DC	11	11	0.930524	1.57404e-111	9.29598e-108	chrM	9207	9990	+
	S100A9	4695	1362	18180112	10143660	2	Monoctye DC	10	9	0.519993	2.21875e-111	9.35964e-108	chr1	153357854	153361023	+
	ANKRD28	27544	12081	18157263	10132941	2	Monoctye DC	10	9	0.786197	6.21679e-111	2.2947e-107	chr3	15667236	15859771	-
	VOPP1	11451	4336	18173356	10140686	2	Monoctye DC	10	9	0.678737	2.31188e-110	7.58527e-107	chr7	55436056	55572988	-
	HSP90AA1	4566	3321	8344849	10029739	1	Monoctye DC	11	11	0.605279	3.98336e-109	2.94062e-106	chr14	102080742	102139699	-
	NAMPT	50355	34713	13318445	10718103	3	Monoctye DC	11	11	0.857077	1.39756e-109	6.87809e-106	chr7	106248298	106285966	-
	TNFAIP6	1266	511	8348149	10032549	1	Monoctye DC	11	11	0.3359	2.53486e-107	1.82566e-104	chr2	151357592	151380046	+
	MT-CO3	288802	150409	17896005	9994613	2	Monoctye DC	10	9	0.933532	4.60723e-106	1.36047e-102	chrM	9207	9990	+
	SLC39A8	2986	1915	8346429	10031145	1	Monoctye DC	11	11	0.533705	4.62605e-105	3.25244e-102	chr4	102251080	102431258	-
	BACH2	27050	35080	6301474	9754397	1	B Cells	11	11	0.838369	1.015e-104	4.28172e-101	chr6	89926528	90296908	-
	AZIN1-AS1	2257	1299	8347158	10031761	1	Monoctye DC	11	11	0.478961	1.38983e-103	9.54425e-101	NA	NA	NA	NA
	CMSS1	10562	15794	5756049	6563188	2	CD8 T Cells	10	10	1.31071	1.8624e-104	1.83316e-100	chr3	99817837	100181732	+
	RIN2	2334	1368	8347081	10031692	1	Monoctye DC	11	11	0.487762	9.76412e-103	6.55283e-100	chr20	19757606	20002457	+
	FNDC3A	21492	21274	13347308	10731542	3	Monoctye DC	11	11	1.23067	4.03642e-102	1.70274e-98	chr13	48975912	49209779	+
	MT-ATP6	156527	115933	13212273	10636883	3	Monoctye DC	11	11	0.920848	5.57739e-102	2.05868e-98	chrM	8527	9207	+
	RIPK2	4164	3016	8345251	10030044	1	Monoctye DC	11	11	0.602758	4.45922e-101	2.92614e-98	chr8	89757806	89791064	+
	LYN	14566	13572	8334849	10019488	1	Monoctye DC	11	11	0.775401	4.88576e-101	3.13634e-98	chr8	55879835	56014169	+
	CROCC	1799	961	8347616	10032099	1	Monoctye DC	11	11	0.444544	1.0663e-96	6.69931e-94	chr1	16740273	16972964	+
	SDC2	15307	11105	18169500	10133917	2	Monoctye DC	10	9	1.30042	4.50845e-97	1.21027e-93	chr8	96493813	96611790	+
	JARID2	37632	52003	8311783	9981057	1	Monoctye DC	11	11	1.14999	8.46445e-96	5.20722e-93	chr6	15246069	15522042	+
	AKAP13	66057	32072	18118750	10112950	2	Monoctye DC	10	9	0.870288	2.50883e-94	6.17361e-91	chr15	85380571	85749358	+
	ZHX2	9784	13479	10362495	10863531	2	CD4 T Cells	10	10	1.31373	6.6387e-95	6.53447e-91	chr8	122781655	122974510	+
	PTPRJ	8049	6925	8341366	10026135	1	Monoctye DC	11	11	0.715979	1.01153e-92	6.09581e-90	chr11	47980558	48170841	+
	MTHFD1L	1996	4102	8347419	10028958	1	Monoctye DC	11	11	1.71024	1.98786e-90	1.17399e-87	chr6	150865679	151101887	+
	LRRFIP1	6814	14133	6321710	9775344	1	B Cells	11	11	1.34083	8.22688e-91	3.03664e-87	chr2	237627587	237813682	+
	ZEB1	47030	51169	9349175	8939925	1	CD4 T Cells	11	11	1.13703	1.92181e-90	7.09364e-87	chr10	31318495	31529814	+
	LYZ	9482	3606	18175325	10141416	2	Monoctye DC	10	9	0.681681	6.6475e-90	1.50995e-86	chr12	69348381	69354234	+
	SIK3	7823	12480	3283469	3922070	1	NK Cells	11	11	1.33448	6.38977e-91	1.88684e-86	chr11	116843402	117098437	-
	2025-03-01	1774	980	8347641	10032080	1	Monoctye DC	11	11	0.459722	3.97533e-89	2.30172e-86	NA	NA	NA	NA
	IGHG1	593	41	7395889	5285013	3	B Cells	11	11	0.096762	4.6338e-90	4.56105e-86	chr14	105736343	105743071	-
	ABCA1	16205	23831	8333210	10009229	1	Monoctye DC	11	11	1.22382	1.04618e-88	5.94087e-86	chr9	104781006	104928155	-
	MTRNR2L12	123436	75532	18061371	10069490	2	Monoctye DC	10	9	1.09684	5.20491e-89	1.09783e-85	chr3	96617188	96618236	-
	CAMK4	16956	19984	9379249	8971110	1	CD4 T Cells	11	11	1.23168	4.3344e-89	1.42212e-85	chr5	111223653	111494886	+
	ELF1	13330	19978	8336085	10013082	1	Monoctye DC	11	11	1.24722	4.41792e-88	2.46145e-85	chr13	40931924	41061440	-
	MEF2A	4688	8077	8344727	10024983	1	Monoctye DC	11	11	1.43379	5.13807e-88	2.80967e-85	chr15	99565417	99716466	+
	MALAT1	207370	210525	4593515	4967994	1	CD8 T Cells	11	11	0.941182	4.18993e-89	3.09311e-85	chr11	65497688	65506516	+
	MT-CO3	73811	70369	6732077	7133788	2	B Cells	10	10	0.900662	1.17466e-88	3.46866e-84	chrM	9207	9990	+
	ANKH	3105	5749	8346310	10027311	1	Monoctye DC	11	11	1.54083	6.89568e-87	3.70223e-84	chr5	14704800	14871778	-
	SQSTM1	2706	1799	8346709	10031261	1	Monoctye DC	11	11	0.553256	2.13716e-86	1.12693e-83	chr5	179806398	179838078	+
	MTRNR2L1	1739	338	18183068	10144684	2	Monoctye DC	10	9	0.348396	6.64422e-87	1.30798e-83	chr17	22523415	22524663	+
	ARL5B	1203	553	8348212	10032507	1	Monoctye DC	11	11	0.382545	9.87886e-85	5.11777e-82	chr10	18659431	18681639	+
	MED13L	51146	24553	18133661	10120469	2	Monoctye DC	10	9	0.860495	5.3757e-85	9.92119e-82	chr12	115957905	116277693	-
	LINC00278	1637	2441	13367163	10750375	3	Monoctye DC	11	11	1.85391	3.19087e-85	1.04693e-81	chrY	3002887	3200509	+
	SBF2	4383	3382	8345032	10029678	1	Monoctye DC	11	11	0.642133	2.53744e-84	1.29186e-81	chr11	9778667	10294219	-
	ZEB2	6511	4857	4794374	5173662	1	CD8 T Cells	11	11	0.69157	2.34601e-85	1.38551e-81	chr2	144364364	144521057	-
	LINC00278	2153	1331	8347262	10031729	1	Monoctye DC	11	11	0.514466	1.00662e-83	5.03806e-81	chrY	3002887	3200509	+
	GAB2	29932	20185	13338868	10732631	3	Monoctye DC	11	11	0.838423	2.11407e-84	6.24264e-81	chr11	78215293	78418348	-
	CD99	1685	3531	8347730	10029529	1	Monoctye DC	11	11	1.7439	6.15915e-83	3.03123e-80	chrX	2691187	2741309	+
	CD99	1685	3531	8347730	10029529	1	Monoctye DC	11	11	1.7439	6.15915e-83	3.03123e-80	chrY	2691187	2741309	+
	DOCK4	82512	51306	18102295	10093716	2	Monoctye DC	10	9	1.11457	1.31955e-82	2.29206e-79	chr7	111726110	112206407	-
	MT-CO1	179920	93014	18004887	10052008	2	Monoctye DC	10	9	0.926669	1.12119e-80	1.83931e-77	chrM	5904	7445	+
	STAT4	2056	1271	8347359	10031789	1	Monoctye DC	11	11	0.514452	5.09676e-80	2.46725e-77	chr2	191029576	191151596	-
	RAPGEF2	4189	6097	5555202	5530176	2	NK Cells	9	9	1.46156	3.40094e-81	1.00426e-76	chr4	159103013	159360174	+
	EEPD1	4410	7542	8345005	10025518	1	Monoctye DC	11	11	1.42322	2.22518e-79	1.0598e-76	chr7	36153254	36301538	+
	ZHX2	4876	7837	5761735	6571145	2	CD8 T Cells	10	10	1.4088	1.57141e-80	1.16005e-76	chr8	122781655	122974510	+
	SLC16A10	9588	7203	18175219	10137819	2	Monoctye DC	10	9	1.34661	7.52032e-80	1.16878e-76	chr6	111087503	111231194	+
	BCL11B	7045	9095	9389160	8981999	1	CD4 T Cells	11	11	1.34915	4.02043e-80	1.18719e-76	chr14	99169287	99272197	-
	ZNF331	4076	6404	4796809	5172115	1	CD8 T Cells	11	11	1.45658	2.51893e-80	1.23969e-76	chr19	53519527	53580269	+
	WDFY2	3474	6188	8345941	10026872	1	Monoctye DC	11	11	1.48232	2.88842e-79	1.35385e-76	chr13	51584455	51767709	+
	BACH2	28042	23689	7368440	5261365	3	B Cells	11	11	1.18226	3.97908e-80	2.93746e-76	chr6	89926528	90296908	-
	PLEK	4159	3222	8345256	10029838	1	Monoctye DC	11	11	0.644702	6.97026e-79	3.21601e-76	chr2	68365282	68397453	+
	CAMK4	20955	20360	12568235	10125163	3	CD4 T Cells	11	11	1.20563	1.76112e-80	5.20041e-76	chr5	111223653	111494886	+
	MAN1A1	6216	5265	8343199	10027795	1	Monoctye DC	11	11	0.704872	3.83625e-78	1.74278e-75	chr6	119177205	119349761	-
	NFAT5	14502	13964	8334913	10019096	1	Monoctye DC	11	11	0.801317	6.28764e-78	2.81315e-75	chr16	69565094	69704666	+
	ZSWIM6	30994	29060	13337806	10723756	3	Monoctye DC	11	11	1.1657	1.20351e-78	3.23077e-75	chr5	61332258	61546172	+
	REL	7033	6101	8342382	10026959	1	Monoctye DC	11	11	0.72191	1.0581e-77	4.66338e-75	chr2	60881521	60931612	+
	AKAP13	23170	32653	8326245	10000407	1	Monoctye DC	11	11	1.17279	1.16245e-77	5.04792e-75	chr15	85380571	85749358	+
	TEX14	4647	3714	8344768	10029346	1	Monoctye DC	11	11	0.665108	2.83784e-77	1.21447e-74	chr17	58556678	58692055	-
	BTBD11	6638	4593	5868766	5811983	3	NK Cells	11	11	0.698923	4.59581e-79	1.3571e-74	chr12	107318421	107659642	+
	APBB2	2717	734	18182090	10144288	2	Monoctye DC	10	9	0.484242	7.22664e-77	1.06698e-73	chr4	40810027	41216714	-
	PLXDC2	21769	20958	13347031	10731858	3	Monoctye DC	11	11	1.19697	5.58864e-77	1.37522e-73	chr10	19816239	20289856	+
	THBS1	5711	4785	8343704	10028275	1	Monoctye DC	11	11	0.697256	5.82707e-76	2.45811e-73	chr15	39581079	39599466	+
	MT-ND1	29812	29204	5736799	6549778	2	CD8 T Cells	10	10	0.858644	8.60862e-77	5.08408e-73	chrM	3307	4262	+
	CAMK4	19576	24509	10352703	10852501	2	CD4 T Cells	10	10	1.1939	7.58927e-77	5.60259e-73	chr5	111223653	111494886	+
	ZC3HAV1	3683	2767	3287609	3931783	1	NK Cells	11	11	0.628462	4.59476e-77	6.78393e-73	chr7	139043515	139132122	-
	XIST	2166	1160	7153724	7381980	3	CD8 T Cells	11	11	0.519065	3.44447e-76	5.08558e-72	chrX	73820649	73852723	-
	STK24	3963	6827	8345452	10026233	1	Monoctye DC	11	11	1.4336	1.28176e-74	5.33084e-72	chr13	98445185	98577940	-
	IFIH1	2284	1199	5557107	5535074	2	NK Cells	9	9	0.527148	1.26422e-75	1.86655e-71	chr2	162267074	162318684	-
	CAMK4	6767	10255	5759844	6568727	2	CD8 T Cells	10	10	1.32832	1.08338e-74	5.33186e-71	chr5	111223653	111494886	+
	PITPNC1	11194	8230	9385011	8982864	1	CD4 T Cells	11	11	0.768342	2.05252e-74	5.5099e-71	chr17	67377281	67697261	+
	LRRC8C	2328	4412	8347087	10028648	1	Monoctye DC	11	11	1.57716	1.78385e-73	7.31603e-71	chr1	89633072	89769903	+
	BACH2	44400	40568	12544790	10104955	3	CD4 T Cells	11	11	1.13377	9.87497e-75	1.45799e-70	chr6	89926528	90296908	-
	TIPARP	8172	3145	18176635	10141877	2	Monoctye DC	10	9	0.689839	1.36926e-73	1.92537e-70	chr3	156673235	156706770	+
	KYNU	11072	10397	8338343	10022663	1	Monoctye DC	11	11	0.781456	5.97243e-73	2.41589e-70	chr2	142877657	143055833	+
	ANXA2	2849	5178	8346566	10027882	1	Monoctye DC	11	11	1.51249	1.08271e-72	4.32044e-70	chr15	60347134	60402883	-
	TIPARP	5721	3103	13363079	10749713	3	Monoctye DC	11	11	0.674342	3.77904e-72	8.58395e-69	chr3	156673235	156706770	+
	CAMK1D	3102	5524	8346313	10027536	1	Monoctye DC	11	11	1.48195	6.81568e-71	2.68347e-68	chr10	12349547	12835545	+
	SFMBT2	6362	4289	9389843	8986805	1	CD4 T Cells	11	11	0.704535	1.60167e-71	3.94131e-68	chr10	7158624	7411488	-
	GNG2	14528	17676	5544863	5518597	2	NK Cells	9	9	1.22177	4.7353e-72	4.66095e-68	chr14	51826195	51979342	+
	MANBA	31963	14975	18152844	10130047	2	Monoctye DC	10	9	0.839798	4.84924e-71	6.50878e-68	chr4	102630770	102760994	-
	TUT4	1892	3712	8347523	10029348	1	Monoctye DC	11	11	1.63271	2.08474e-70	8.10004e-68	chr1	52408282	52553487	-
	MT-CO2	60034	53797	5499357	5482476	2	NK Cells	9	9	0.899851	1.69941e-71	1.25454e-67	chrM	7586	8269	+
	MAP3K8	6924	10887	8342491	10022173	1	Monoctye DC	11	11	1.3085	1.03407e-69	3.9656e-67	chr10	30434021	30461833	+
	EZR	3494	6075	8345921	10026985	1	Monoctye DC	11	11	1.44692	1.0636e-69	4.02654e-67	chr6	158765741	158819368	-
	WARS	4134	3297	8345281	10029763	1	Monoctye DC	11	11	0.663699	1.40002e-69	5.23305e-67	NA	NA	NA	NA
	ATP2B1-AS1	3660	2837	8345755	10030223	1	Monoctye DC	11	11	0.645061	1.87692e-69	6.92795e-67	chr12	89708959	89712590	+
	ITGB1	4175	7033	8345240	10026027	1	Monoctye DC	11	11	1.40187	1.46319e-68	5.26908e-66	chr10	32887273	33005792	-
	EPSTI1	2742	1974	8346673	10031086	1	Monoctye DC	11	11	0.599104	1.45443e-68	5.26908e-66	chr13	42886388	42992271	-
	GRK3	3675	2871	8345740	10030189	1	Monoctye DC	11	11	0.650127	1.34251e-67	4.77625e-65	chr22	25564675	25729294	+
	CCL3	1929	1250	8347486	10031810	1	Monoctye DC	11	11	0.539263	1.08713e-66	3.82165e-64	chr17	36088256	36090169	-
	ITGAV	5539	8911	8343876	10024149	1	Monoctye DC	11	11	1.33881	1.86828e-66	6.49039e-64	chr2	186590056	186680901	+
	TRAF1	951	445	8348464	10032615	1	Monoctye DC	11	11	0.389406	2.19099e-65	7.52299e-63	chr9	120902393	120929173	-
	TMEM123	3433	1675	13365367	10751141	3	Monoctye DC	11	11	0.606612	4.30547e-66	9.08116e-63	chr11	102396332	102470384	-
	WTAP	4503	3712	8344912	10029348	1	Monoctye DC	11	11	0.686007	3.47465e-65	1.17934e-62	chr6	159725585	159756319	+
	LINC02649	920	424	8348495	10032636	1	Monoctye DC	11	11	0.383531	5.91644e-65	1.9853e-62	chr10	6271169	6353827	+
	VIM	11124	16450	8338291	10016610	1	Monoctye DC	11	11	1.23063	6.35379e-65	2.1081e-62	chr10	17228241	17237593	+
	MALAT1	389879	451806	7959536	9581254	1	Monoctye DC	11	11	0.964372	1.1299e-64	3.70721e-62	chr11	65497688	65506516	+
	MBNL1	22481	26151	5536910	5510122	2	NK Cells	9	9	1.16811	6.73158e-66	3.97553e-62	chr3	152243828	152465780	+
	PARP14	2095	1414	8347320	10031646	1	Monoctye DC	11	11	0.561679	1.85205e-64	6.00982e-62	chr3	122680839	122730840	+
	AFF3	9817	12027	6318707	9777450	1	B Cells	11	11	0.791993	2.65467e-65	8.70996e-62	chr2	99545419	100192428	-
	SFMBT2	3434	2682	8345981	10030378	1	Monoctye DC	11	11	0.649952	2.46959e-63	7.92659e-61	chr10	7158624	7411488	-
	DMXL2	19998	9032	18164809	10135990	2	Monoctye DC	10	9	0.809568	6.34349e-64	8.14421e-61	chr15	51447711	51622833	-
	IGHM	2761	6231	6325763	9783246	1	B Cells	11	11	1.45893	5.93393e-64	1.75223e-60	chr14	105851705	105856218	-
	GNG2	10352	12389	9385853	8978705	1	CD4 T Cells	11	11	1.2507	1.1984e-63	2.72213e-60	chr14	51826195	51979342	+
	ANK3	8950	9265	12580240	10136258	3	CD4 T Cells	11	11	1.28453	5.63884e-64	5.55031e-60	chr10	60026298	60733490	-
	FCHSD2	5553	4815	8343862	10028245	1	Monoctye DC	11	11	0.721591	6.95894e-62	2.20958e-59	chr11	72836745	73142318	-
	MT-ND1	38069	35619	6767819	7168538	2	B Cells	10	10	0.883918	2.97786e-63	3.35429e-59	chrM	3307	4262	+
	MT-ATP6	51393	48949	6754495	7155208	2	B Cells	10	10	0.899791	3.4078e-63	3.35429e-59	chrM	8527	9207	+
	LYZ	2442	4425	8346973	10028635	1	Monoctye DC	11	11	1.50796	1.28276e-61	4.02966e-59	chr12	69348381	69354234	+
	BCL2	3929	4083	7392553	5280971	3	B Cells	11	11	1.45436	7.58214e-63	4.47786e-59	chr18	63123346	63320128	-
	MT-ND3	203579	120627	17981228	10024395	2	Monoctye DC	10	9	1.0621	3.96093e-62	4.87343e-59	chrM	10059	10404	+
	P2RY8	3183	4469	9393022	8986625	1	CD4 T Cells	11	11	1.46728	2.71474e-62	5.72597e-59	chrX	1462581	1537185	-
	P2RY8	3183	4469	9393022	8986625	1	CD4 T Cells	11	11	1.46728	2.71474e-62	5.72597e-59	chrY	1462581	1537185	-
	FNDC3B	57902	28676	18126905	10116346	2	Monoctye DC	10	9	0.88773	4.92242e-62	5.81416e-59	chr3	172039578	172401669	+
	TBXAS1	3124	2402	8346291	10030658	1	Monoctye DC	11	11	0.639859	1.93369e-61	6.01051e-59	chr7	139777051	140020325	+
	IFI44	1050	541	8348365	10032519	1	Monoctye DC	11	11	0.428776	3.49371e-61	1.07464e-58	chr1	78649796	78664078	+
	ARHGAP15	4467	3727	8344948	10029333	1	Monoctye DC	11	11	0.69433	4.33135e-61	1.31856e-58	chr2	143091362	143768352	+
	DNMBP	1707	3317	8347708	10029743	1	Monoctye DC	11	11	1.61709	4.93287e-61	1.48635e-58	chr10	99875577	100009947	-
	PRKCB	6742	6057	8342673	10027003	1	Monoctye DC	11	11	0.747638	8.83385e-61	2.6349e-58	chr16	23835983	24220611	+
	CTSC	646	244	8348769	10032816	1	Monoctye DC	11	11	0.314326	1.57448e-60	4.64928e-58	chr11	88265069	88359684	-
	SYNE2	6677	4672	9389528	8986422	1	CD4 T Cells	11	11	0.731242	2.40344e-61	4.73142e-58	chr14	63761899	64226433	+
	RGPD2	1153	216	18183654	10144806	2	Monoctye DC	10	9	0.3358	5.74845e-61	6.52869e-58	chr2	87755960	87825952	-
	PLCL1	10350	13464	10361929	10863546	2	CD4 T Cells	10	10	1.2405	1.49844e-61	8.84949e-58	chr2	197804593	198572581	+
	IGHGP	56	402	6805832	7203755	2	B Cells	10	10	6.78172	1.73838e-61	1.28332e-57	chr14	105664633	105669843	-
	MGAT5	8230	9948	6320294	9779529	1	B Cells	11	11	0.78141	5.20727e-61	1.39787e-57	chr2	134119983	134454621	+
	IGHG3	621	96	7395861	5284958	3	B Cells	11	11	0.216349	3.96732e-61	1.95252e-57	chr14	105764503	105771405	-
	JUN	2617	1934	8346798	10031126	1	Monoctye DC	11	11	0.615	6.80436e-60	1.98937e-57	chr1	58776845	58784048	-
	B4GALT1	3085	2385	8346330	10030675	1	Monoctye DC	11	11	0.643363	2.11875e-59	6.1338e-57	chr9	33104082	33167356	-
	CHD1	5544	7951	4795341	5170568	1	CD8 T Cells	11	11	1.32958	2.0132e-60	8.49253e-57	chr5	98853985	98929007	-
	ELL2	21720	9971	18163087	10135051	2	Monoctye DC	10	9	0.822876	8.83138e-60	9.65859e-57	chr5	95885098	95961851	-
	ZNF331	11667	4962	18173140	10140060	2	Monoctye DC	10	9	0.762348	1.30506e-59	1.37632e-56	chr19	53519527	53580269	+
	HSPH1	1700	1668	18183107	10143354	2	Monoctye DC	10	9	1.75874	2.18669e-59	2.22658e-56	chr13	31134973	31162388	-
	NFE2L2	4621	3911	8344794	10029149	1	Monoctye DC	11	11	0.704327	8.48502e-59	2.43256e-56	chr2	177227595	177392697	-
	IRAK3	4492	3783	8344923	10029277	1	Monoctye DC	11	11	0.700841	1.10349e-58	3.13317e-56	chr12	66189195	66254622	+
	MALAT1	542814	422563	12825986	10330253	3	Monoctye DC	11	11	0.967856	1.78525e-59	3.51445e-56	chr11	65497688	65506516	+
	FTL	3020	2331	8346395	10030729	1	Monoctye DC	11	11	0.64233	1.27265e-58	3.57904e-56	chr19	48965309	48966879	+
	MIR222HG	3715	3009	8345700	10030051	1	Monoctye DC	11	11	0.674041	1.44638e-58	4.02927e-56	chrX	45745211	45770274	-
	MT-ND4	32906	30611	6772982	7173546	2	B Cells	10	10	0.878828	8.4694e-60	5.00186e-56	chrM	10760	12137	+
	ZEB1	19645	35083	6308879	9754394	1	B Cells	11	11	1.15448	2.24214e-59	5.51734e-56	chr10	31318495	31529814	+
	ARID5B	1963	1341	8347452	10031719	1	Monoctye DC	11	11	0.568501	2.13727e-58	5.89825e-56	chr10	61901684	62096944	+
	FCHSD2	3305	3504	7393177	5281550	3	B Cells	11	11	1.48378	2.03755e-59	8.59526e-56	chr11	72836745	73142318	-
	TRPS1	21881	20598	13346919	10732218	3	Monoctye DC	11	11	1.17038	5.27821e-59	9.74127e-56	chr8	115408496	115809673	-
	MTRNR2L1	960	279	13367840	10752537	3	Monoctye DC	11	11	0.361329	7.11688e-59	1.2362e-55	chr17	22523415	22524663	+
	PDE3B	23908	28882	10348371	10848128	2	CD4 T Cells	10	10	1.15199	3.0555e-59	1.50377e-55	chr11	14643804	14872044	+
	TNIK	9738	12694	10362541	10864316	2	CD4 T Cells	10	10	1.24306	3.65093e-59	1.54012e-55	chr3	171058414	171460408	-
	CMSS1	18886	23195	10353393	10853815	2	CD4 T Cells	10	10	1.17117	8.30351e-59	3.06493e-55	chr3	99817837	100181732	+
	SLC16A10	7002	7370	13361798	10745446	3	Monoctye DC	11	11	1.30863	2.02207e-58	3.31721e-55	chr6	111087503	111231194	+
	S100A8	1718	427	18183089	10144595	2	Monoctye DC	10	9	0.445513	4.08656e-58	4.02241e-55	chr1	153390032	153391073	-
	RORB	1466	714	5557925	5535559	2	NK Cells	9	9	0.489073	9.19832e-59	4.52695e-55	chr9	74497335	74693177	+
	PLCB1	17767	16985	13351033	10735831	3	Monoctye DC	11	11	1.18856	3.21328e-58	4.99394e-55	chr20	8077251	8968360	+
	UTY	3366	4622	9392839	8986472	1	CD4 T Cells	11	11	1.43501	5.75717e-58	1.06252e-54	chrY	13234577	13480673	-
	DENND4A	17342	7801	18167465	10137221	2	Monoctye DC	10	9	0.806319	1.34623e-57	1.28235e-54	chr15	65658046	65792293	-
	XRRA1	209	426	18184598	10144596	2	Monoctye DC	10	9	3.65358	1.64012e-57	1.51348e-54	chr11	74807739	74949200	-
	PAPSS2	4059	4607	13364741	10748209	3	Monoctye DC	11	11	1.41114	1.02716e-57	1.51655e-54	chr10	87659613	87747705	+
	MT-CYB	42191	44989	9354014	8946105	1	CD4 T Cells	11	11	1.11436	9.56968e-58	1.66225e-54	chrM	14747	15887	+
	CD36	1148	642	8348267	10032418	1	Monoctye DC	11	11	0.465389	6.18802e-57	1.69191e-54	chr7	80369575	80679277	+
	RALGPS2	2730	6065	6325794	9783412	1	B Cells	11	11	1.43619	8.13533e-58	1.84791e-54	chr1	178725147	178921841	+
	HSPA1A	175	11	6328349	9789466	1	B Cells	11	11	0.0406347	6.54989e-57	1.38151e-53	chr6	31815543	31817946	+
	RNF125	4609	6724	4796276	5171795	1	CD8 T Cells	11	11	1.3525	4.96795e-57	1.83373e-53	chr18	32018825	32073219	+
	TTTY14	686	1502	4800199	5177017	1	CD8 T Cells	11	11	2.02984	6.2599e-57	2.05387e-53	chrY	18772706	19077416	-
	JMJD1C	16059	22679	8333356	10010381	1	Monoctye DC	11	11	1.17524	8.75126e-56	2.37079e-53	chr10	63167221	63521850	-
	RORA	6379	7957	9389826	8983137	1	CD4 T Cells	11	11	1.30358	1.8044e-56	2.96011e-53	chr15	60488284	61229302	-
	ARHGAP15	25315	30374	10346964	10846636	2	CD4 T Cells	10	10	1.14417	1.0048e-56	3.29674e-53	chr2	143091362	143768352	+
	PAM	7290	4346	13361510	10748470	3	Monoctye DC	11	11	0.741195	3.07299e-56	4.32106e-53	chr5	102753981	103029730	+
	SIK3	8879	16856	6319645	9772621	1	B Cells	11	11	1.22725	4.44356e-56	8.7476e-53	chr11	116843402	117098437	-
	MT-ND3	60607	68283	7095283	7314857	3	CD8 T Cells	11	11	1.09197	1.50157e-56	1.478e-52	chrM	10059	10404	+
	CBLB	3846	3140	18180961	10141882	2	Monoctye DC	10	9	1.46344	1.93298e-55	1.72967e-52	chr3	105655461	105869552	-
	ARHGAP26	18930	26354	8330485	10006706	1	Monoctye DC	11	11	1.15856	2.5932e-54	6.96132e-52	chr5	142770377	143229011	+
	MALT1	12587	8126	13356213	10744690	3	Monoctye DC	11	11	0.802647	1.37339e-54	1.8434e-51	chr18	58671465	58754477	+
	SIPA1L1	6422	5183	4794463	5173336	1	CD8 T Cells	11	11	0.748215	7.81565e-55	2.30788e-51	chr14	71320449	71741229	+
	NRCAM	465	1136	4800420	5177383	1	CD8 T Cells	11	11	2.26486	2.22273e-54	5.96683e-51	chr7	108147623	108456717	-
	PHLDB2	841	1599	5558550	5534674	2	NK Cells	9	9	1.90925	1.41779e-54	5.98083e-51	chr3	111732497	111976517	+
	MT-CO3	62789	65710	5703822	6513272	2	CD8 T Cells	10	10	0.917297	1.83301e-54	7.73242e-51	chrM	9207	9990	+
	ATP2B1	125779	75337	18059028	10069685	2	Monoctye DC	10	9	1.07363	1.02753e-53	8.92414e-51	chr12	89588049	89709300	-
	B4GALT5	8222	3366	18176585	10141656	2	Monoctye DC	10	9	0.733825	1.11091e-53	9.37258e-51	chr20	49632945	49713878	-
	BACH2	36175	30720	9360030	8960374	1	CD4 T Cells	11	11	0.887468	9.93735e-54	1.54442e-50	chr6	89926528	90296908	-
	ALCAM	7458	11247	8341957	10021813	1	Monoctye DC	11	11	1.25498	6.44693e-53	1.71506e-50	chr3	105366909	105576900	+
	ST8SIA4	5647	2156	18179160	10142866	2	Monoctye DC	10	9	0.684363	2.7149e-53	2.2269e-50	chr5	100806933	100903282	-
	NELL2	9201	7603	10363078	10869407	2	CD4 T Cells	10	10	0.787979	1.23438e-53	3.645e-50	chr12	44508275	44921848	-
	CD44	8172	11632	5758439	6567350	2	CD8 T Cells	10	10	1.24764	1.25637e-53	4.63742e-50	chr11	35138882	35232402	+
	ATP8A1	8450	11348	4792435	5167171	1	CD8 T Cells	11	11	1.24503	4.93542e-53	1.21448e-49	chr4	42408373	42657105	-
	CORO1C	3380	5629	8346035	10027431	1	Monoctye DC	11	11	1.38592	5.97185e-52	1.57449e-49	chr12	108645109	108731526	-
	RGS1	4950	1847	18179857	10143175	2	Monoctye DC	10	9	0.668833	6.20505e-52	4.95213e-49	chr1	192575763	192580024	+
	NUMB	13476	9238	18171331	10135784	2	Monoctye DC	10	9	1.22878	8.06319e-52	6.26574e-49	chr14	73275107	73458617	-
	LMNA	4513	7198	8344902	10025862	1	Monoctye DC	11	11	1.3273	3.32443e-51	8.68735e-49	chr1	156082573	156140081	+
	SLC7A11	4453	2462	13364347	10750354	3	Monoctye DC	11	11	0.687394	7.25968e-52	9.32048e-49	chr4	138164097	138242349	-
	NIBAN1	3489	4859	5555902	5531414	2	NK Cells	9	9	1.39848	2.57431e-52	9.5021e-49	chr1	184790724	184974508	-
	MT-CYB	37009	34980	6768879	7169177	2	B Cells	10	10	0.892923	2.24885e-52	1.10677e-48	chrM	14747	15887	+
	JARID2	87811	53224	18096996	10091798	2	Monoctye DC	10	9	1.08646	2.20247e-51	1.66761e-48	chr6	15246069	15522042	+
	CBLB	8876	10965	5550515	5525308	2	NK Cells	9	9	1.24051	7.64341e-52	2.5078e-48	chr3	105655461	105869552	-
	RIN2	3338	1135	18181469	10143887	2	Monoctye DC	10	9	0.609488	1.73796e-50	1.283e-47	chr20	19757606	20002457	+
	IRAK2	8779	3671	18176028	10141351	2	Monoctye DC	10	9	0.74954	1.96825e-50	1.41757e-47	chr3	10164919	10243745	+
	CMSS1	9403	11814	6319121	9777663	1	B Cells	11	11	0.81222	9.67941e-51	1.7864e-47	chr3	99817837	100181732	+
	HCK	1784	1246	8347631	10031814	1	Monoctye DC	11	11	0.581227	9.0349e-50	2.34028e-47	chr20	32052197	32101856	+
	IFIH1	946	504	3290346	3934046	1	NK Cells	11	11	0.445667	2.55757e-51	2.51741e-47	chr2	162267074	162318684	-
	CHSY1	1113	2271	8348302	10030789	1	Monoctye DC	11	11	1.69803	1.01576e-49	2.6082e-47	chr15	101175727	101252048	-
	CPEB2	6711	2684	18178096	10142338	2	Monoctye DC	10	9	0.716887	3.72201e-50	2.61684e-47	chr4	15002481	15070153	+
	TRIO	7558	11302	8341857	10021758	1	Monoctye DC	11	11	1.24443	1.17781e-49	2.97262e-47	chr5	14143342	14532128	+
	MAML2	6567	6062	8342848	10026998	1	Monoctye DC	11	11	0.768195	1.16831e-49	2.97262e-47	chr11	95976598	96343195	-
	ATG7	2781	2194	8346634	10030866	1	Monoctye DC	11	11	0.656536	1.3545e-49	3.38958e-47	chr3	11272309	11557665	+
	SKI	6868	5505	10365411	10871505	2	CD4 T Cells	10	10	0.764349	2.88486e-50	7.74427e-47	chr1	2228319	2310213	+
	SERPINB2	1874	1334	8347541	10031726	1	Monoctye DC	11	11	0.592392	3.22958e-49	8.01397e-47	chr18	63871692	63903888	+
	DENND4A	18270	16040	7137620	7367100	3	CD8 T Cells	11	11	0.850919	1.44954e-50	1.07009e-46	chr15	65658046	65792293	-
	FGD4	8529	6107	18176278	10138915	2	Monoctye DC	10	9	1.28347	2.21434e-49	1.52063e-46	chr12	32399558	32646050	+
	ZSWIM6	7736	9535	6320788	9779942	1	B Cells	11	11	0.796796	1.98112e-49	3.4412e-46	chr5	61332258	61546172	+
	MT-ND3	59209	98824	6269315	9690653	1	B Cells	11	11	1.07899	3.32886e-49	5.461e-46	chrM	10059	10404	+
	CD44	10290	13223	6795598	7190934	2	B Cells	10	10	1.21399	1.31113e-49	5.5309e-46	chr11	35138882	35232402	+
	TENT5A	1537	1033	8347878	10032027	1	Monoctye DC	11	11	0.559306	2.67936e-48	6.59323e-46	chr6	81491439	81752774	-
	ETV6	6002	4287	9390203	8986807	1	CD4 T Cells	11	11	0.746444	5.33754e-49	7.88061e-46	chr12	11649674	11895377	+
	SIK3	16718	18702	9379487	8972392	1	CD4 T Cells	11	11	1.16908	6.36523e-49	8.95042e-46	chr11	116843402	117098437	-
	FKBP5	608	255	3290684	3934295	1	NK Cells	11	11	0.350839	2.17458e-49	1.60533e-45	chr6	35573585	35728583	-
	CCDC91	1879	2872	5873525	5813704	3	NK Cells	11	11	1.54393	1.46875e-49	2.16854e-45	chr12	28133249	28581511	+
	FAM20A	989	562	8348426	10032498	1	Monoctye DC	11	11	0.472893	1.26863e-47	3.09598e-45	chr17	68535113	68601367	-
	RASAL2	4162	3273	18180645	10141749	2	Monoctye DC	10	9	1.40961	4.79592e-48	3.21861e-45	chr1	178094104	178484147	+
	CD44	32425	43317	8316990	9989743	1	Monoctye DC	11	11	1.11173	1.47757e-47	3.57633e-45	chr11	35138882	35232402	+
	LAPTM5	4070	6515	8345345	10026545	1	Monoctye DC	11	11	1.33212	1.53355e-47	3.68165e-45	chr1	30732469	30757774	-
	JAZF1	1549	2458	5873855	5814118	3	NK Cells	11	11	1.60288	4.1817e-49	4.11605e-45	chr7	27830573	28180795	-
	EPB41L3	15144	6854	18169663	10138168	2	Monoctye DC	10	9	0.811258	6.30152e-48	4.13506e-45	chr18	5392381	5630700	-
	CELF2	10537	13360	10361742	10863650	2	CD4 T Cells	10	10	1.20908	1.99963e-48	4.92059e-45	chr10	10798397	11336675	+
	MT-ND1	26901	23522	5532490	5512751	2	NK Cells	9	9	0.878043	2.1414e-48	6.32333e-45	chrM	3307	4262	+
	NR3C1	8375	12333	8341040	10020727	1	Monoctye DC	11	11	1.22548	2.70704e-47	6.44647e-45	chr5	143277931	143435512	-
	PAM	8351	3498	18176456	10141524	2	Monoctye DC	10	9	0.750822	1.55818e-47	1.00025e-44	chr5	102753981	103029730	+
	PDE4D	10250	13141	6795638	7191016	2	B Cells	10	10	1.21117	2.95707e-48	1.09149e-44	chr5	58969038	60522120	-
	XIST	2963	4380	10369316	10872630	2	CD4 T Cells	10	10	1.40964	5.17969e-48	1.17655e-44	chrX	73820649	73852723	-
	JAZF1	2314	2795	13366486	10750021	3	Monoctye DC	11	11	1.50172	1.12899e-47	1.38908e-44	chr7	27830573	28180795	-
	DIAPH1	2218	3887	8347197	10029173	1	Monoctye DC	11	11	1.4584	6.37708e-47	1.50647e-44	chr5	141515016	141619055	-
	ZEB2	6848	6047	5759763	6572935	2	CD8 T Cells	10	10	0.773995	7.13914e-48	2.34235e-44	chr2	144364364	144521057	-
	RBM47	13594	13733	8335821	10019327	1	Monoctye DC	11	11	0.8407	1.26735e-46	2.97012e-44	chr4	40423267	40630875	-
	ATP8B4	1417	573	13367383	10752243	3	Monoctye DC	11	11	0.502753	2.59511e-47	3.06524e-44	chr15	49858238	50182817	-
	RFX2	3240	5338	8346175	10027722	1	Monoctye DC	11	11	1.37106	1.58548e-46	3.68642e-44	chr19	5993164	6199572	-
	TMEM156	1537	1391	6326987	9788086	1	B Cells	11	11	0.585054	2.43154e-47	3.77899e-44	chr4	38966744	39032922	-
	CXCL8	19776	13556	13349024	10739260	3	Monoctye DC	11	11	0.852243	4.53728e-47	5.15313e-44	chr4	73740541	73743716	+
	AFF3	12521	7241	7383961	5277813	3	B Cells	11	11	0.809348	2.183e-47	8.05772e-44	chr2	99545419	100192428	-
	FAM102B	3205	5281	8346210	10027779	1	Monoctye DC	11	11	1.37123	4.67809e-46	1.07921e-43	chr1	108560089	108644900	+
	TMEM131	2761	2213	8346654	10030847	1	Monoctye DC	11	11	0.667018	4.72482e-46	1.08155e-43	chr2	97756333	97995948	-
	DOCK4	36350	48202	8313065	9984858	1	Monoctye DC	11	11	1.10353	5.16484e-46	1.17317e-43	chr7	111726110	112206407	-
	ATXN1	12229	8370	18172578	10136652	2	Monoctye DC	10	9	1.22685	1.88448e-46	1.18397e-43	chr6	16299112	16761491	-
	GAB2	17370	24036	8332045	10009024	1	Monoctye DC	11	11	1.15156	5.96795e-46	1.34525e-43	chr11	78215293	78418348	-
	ST8SIA4	3050	2500	8346365	10030560	1	Monoctye DC	11	11	0.682123	6.36612e-46	1.42413e-43	chr5	100806933	100903282	-
	MT-ATP6	41601	37407	5517790	5498866	2	NK Cells	9	9	0.90294	6.13604e-47	1.64719e-43	chrM	8527	9207	+
	ZEB2	118355	61536	18066452	10083486	2	Monoctye DC	10	9	0.931962	3.19908e-46	1.95792e-43	chr2	144364364	144521057	-
	SSH1	5266	2043	18179541	10142979	2	Monoctye DC	10	9	0.695414	3.24895e-46	1.95792e-43	chr12	108778191	108857590	-
	SOX5	2265	5000	6326259	9784477	1	B Cells	11	11	1.42707	1.62867e-46	2.40464e-43	chr12	23529504	24562544	-
	IFNGR2	4888	1870	18179919	10143152	2	Monoctye DC	10	9	0.68575	5.63871e-46	3.33011e-43	chr21	33403413	33479348	+
	JAZF1	1999	2223	7394483	5282831	3	B Cells	11	11	1.55633	1.18159e-46	3.87678e-43	chr7	27830573	28180795	-
	PHF21A	2454	1922	8346961	10031138	1	Monoctye DC	11	11	0.651781	3.17173e-45	7.04196e-43	chr11	45929319	46121454	-
	C1orf21	975	488	4799910	5178031	1	CD8 T Cells	11	11	0.464014	3.35766e-46	7.6268e-43	chr1	184387029	184629019	+
	CD44	9901	11962	5549490	5524311	2	NK Cells	9	9	1.21321	3.4626e-46	8.5206e-43	chr11	35138882	35232402	+
	RAP1B	20727	9734	18164080	10135288	2	Monoctye DC	10	9	0.841803	1.63964e-45	9.49353e-43	chr12	68610855	68671901	+
	MT-ATP6	41475	42903	5725136	6536079	2	CD8 T Cells	10	10	0.906699	3.74968e-46	1.10724e-42	chrM	8527	9207	+
	MTSS1	14770	6708	18170037	10138314	2	Monoctye DC	10	9	0.814082	2.09113e-45	1.18748e-42	chr8	124550784	124728473	-
	AMPD3	4627	1754	18180180	10143268	2	Monoctye DC	10	9	0.679494	2.13931e-45	1.19192e-42	chr11	10308313	10507579	+
	JAZF1	1098	583	4799787	5177936	1	CD8 T Cells	11	11	0.492246	9.21284e-46	1.94319e-42	chr7	27830573	28180795	-
	MB21D2	2785	1426	13366015	10751390	3	Monoctye DC	11	11	0.636597	1.91529e-45	2.09469e-42	chr3	192796815	192917856	-
	ST6GALNAC3	3328	3664	6325196	9785813	1	B Cells	11	11	0.71173	2.4522e-45	3.44815e-42	chr1	76074746	76634603	+
	HERC5	878	477	3290414	3934073	1	NK Cells	11	11	0.45446	6.21788e-46	3.67215e-42	chr4	88457119	88506163	+
	LRRFIP1	25212	23058	13343588	10729758	3	Monoctye DC	11	11	1.13706	4.44523e-45	4.68797e-42	chr2	237627587	237813682	+
	CHD1	10373	11988	9385832	8979106	1	CD4 T Cells	11	11	1.20776	3.49962e-45	4.69728e-42	chr5	98853985	98929007	-
	ZNF331	9046	10586	9387159	8980508	1	CD4 T Cells	11	11	1.22297	4.40428e-45	5.65451e-42	chr19	53519527	53580269	+
	ATP8A1	9873	13568	5756738	6565414	2	CD8 T Cells	10	10	1.20456	2.28297e-45	6.12854e-42	chr4	42408373	42657105	-
	FOXO1	3588	5783	8345827	10027277	1	Monoctye DC	11	11	1.34129	3.18227e-44	7.01264e-42	chr13	40555667	40666641	-
	OSBPL8	8506	8239	8340909	10024821	1	Monoctye DC	11	11	0.806068	3.51629e-44	7.69129e-42	chr12	76351797	76559809	-
	ZBTB16	589	362	6327935	9789115	1	B Cells	11	11	0.397316	5.79423e-45	7.77717e-42	chr11	114059041	114256765	+
	NFKB1	7440	10984	3283852	3923566	1	NK Cells	11	11	1.23498	1.84118e-45	9.06137e-42	chr4	102501331	102617302	+
	FHIT	8235	5174	12580955	10140349	3	CD4 T Cells	11	11	0.779626	1.99368e-45	1.47178e-41	chr3	59747277	61251459	-
	HS3ST3B1	960	1382	13367840	10751434	3	Monoctye DC	11	11	1.78981	1.94095e-44	1.97635e-41	chr17	14301081	14349404	+
	NDFIP1	4782	6714	4796103	5171805	1	CD8 T Cells	11	11	1.30163	1.20237e-44	2.36699e-41	chr5	142108779	142154440	+
	SSBP2	4564	7118	8344851	10025942	1	Monoctye DC	11	11	1.29788	1.13886e-43	2.47274e-41	chr5	81413021	81751797	-
	EREG	28143	19901	13340657	10732915	3	Monoctye DC	11	11	0.879174	2.69679e-44	2.65445e-41	chr4	74365145	74388749	+
	AC245014.3	607	279	8348808	10032781	1	Monoctye DC	11	11	0.382506	1.3036e-43	2.80979e-41	NA	NA	NA	NA
	CAMK1D	12250	9702	9383955	8981392	1	CD4 T Cells	11	11	0.827685	2.75758e-44	3.39286e-41	chr10	12349547	12835545	+
	PDCD4	5954	8135	4794931	5170384	1	CD8 T Cells	11	11	1.26667	3.80792e-44	7.02775e-41	chr10	110871795	110900006	+
	MT-ATP6	58524	60677	9337681	8930417	1	CD4 T Cells	11	11	1.0835	7.65601e-44	9.04297e-41	chrM	8527	9207	+
	CAMSAP1	1073	2133	8348342	10030927	1	Monoctye DC	11	11	1.6543	4.46696e-43	9.55831e-41	chr9	135808487	135907546	-
	QKI	32508	15880	18152299	10129142	2	Monoctye DC	10	9	0.875621	1.75347e-43	9.58854e-41	chr6	163414000	163578592	+
	PITPNC1	5687	4667	4795198	5173852	1	CD8 T Cells	11	11	0.7608	7.76834e-44	1.34936e-40	chr17	67377281	67697261	+
	CD44	17569	21211	10354710	10855799	2	CD4 T Cells	10	10	1.15127	1.37254e-43	2.89498e-40	chr11	35138882	35232402	+
	PELI1	5004	6843	6800884	7197314	2	B Cells	10	10	1.29191	1.31896e-43	4.32751e-40	chr2	64092652	64144420	-
	ISG15	734	295	5558657	5535978	2	NK Cells	9	9	0.403586	2.2448e-43	5.09898e-40	chr1	1001138	1014540	+
	SAMSN1	33641	16497	18151166	10128525	2	Monoctye DC	10	9	0.879006	1.48765e-42	7.98707e-40	chr21	14485228	14658821	-
	RNF213	1915	2844	5873489	5813732	3	NK Cells	11	11	1.50014	1.286e-43	9.49358e-40	chr17	80260866	80398786	+
	OSBPL8	9442	7556	5865962	5809020	3	NK Cells	11	11	0.808348	1.69751e-43	1.00252e-39	chr12	76351797	76559809	-
	ADAMTSL4-AS1	12494	8457	18172313	10136565	2	Monoctye DC	10	9	1.21331	2.31169e-42	1.21896e-39	chr1	150560202	150562115	-
	CD109	23037	10990	18161770	10134032	2	Monoctye DC	10	9	0.855121	2.93228e-42	1.51908e-39	chr6	73695785	73828316	+
	MYBL1	464	975	5874940	5815601	3	NK Cells	11	11	2.12255	3.2296e-43	1.58945e-39	chr8	66562175	66614247	-
	IQGAP2	2673	3741	5872731	5812835	3	NK Cells	11	11	1.41371	4.42415e-43	1.8663e-39	chr5	76403285	76708132	+
	PTPRC	4619	9117	6323905	9780360	1	B Cells	11	11	1.27599	1.78965e-42	2.29768e-39	chr1	198638457	198757476	+
	ALCAM	14934	9942	18169873	10135080	2	Monoctye DC	10	9	1.19331	6.06383e-42	3.08722e-39	chr3	105366909	105576900	+
	FAM107B	28156	13651	18156651	10131371	2	Monoctye DC	10	9	0.869059	6.27392e-42	3.14004e-39	chr10	14518557	14774897	-
	ELL2	10003	8590	10362276	10868420	2	CD4 T Cells	10	10	0.818894	3.48307e-42	6.42822e-39	chr5	95885098	95961851	-
	SDK1	617	1242	10371662	10875768	2	CD4 T Cells	10	10	1.91956	3.26931e-42	6.42822e-39	chr7	3301252	4269000	+
	SLC2A3	1441	3382	6327083	9786095	1	B Cells	11	11	1.51723	5.23207e-42	6.43741e-39	chr12	7919230	7936187	-
	NFKB1	14574	12740	7141316	7370400	3	CD8 T Cells	11	11	0.847253	1.15107e-42	6.79797e-39	chr4	102501331	102617302	+
	IFI44L	1574	442	18183233	10144580	2	Monoctye DC	10	9	0.503354	1.41016e-41	6.82633e-39	chr1	78619902	78646145	+
	PLXNC1	3495	1269	18181312	10143753	2	Monoctye DC	10	9	0.650834	1.40398e-41	6.82633e-39	chr12	94148577	94307675	+
	MT-ND5	13529	12077	6792359	7192080	2	B Cells	10	10	0.843325	2.41681e-42	7.13661e-39	chrM	12337	14148	+
	MT-ND3	94469	81269	12494721	10064254	3	CD4 T Cells	11	11	1.06748	1.21071e-42	7.15019e-39	chrM	10059	10404	+
	SWAP70	2282	4944	6326242	9784533	1	B Cells	11	11	1.40057	7.04667e-42	8.32325e-39	chr11	9664077	9752993	+
	NR4A3	4594	4141	8344821	10028919	1	Monoctye DC	11	11	0.750131	4.31922e-41	9.1757e-39	chr9	99821855	99866891	+
	USP3	10230	8652	7145660	7374488	3	CD8 T Cells	11	11	0.819716	2.17112e-42	1.06851e-38	chr15	63504511	63594640	+
	RORA	8695	10534	5550696	5525739	2	NK Cells	9	9	1.21656	6.40654e-42	1.35128e-38	chr15	60488284	61229302	-
	PDE3B	7066	8801	6321458	9780676	1	B Cells	11	11	0.805195	1.46889e-41	1.66826e-38	chr11	14643804	14872044	+
	NAMPT	58211	29520	18126596	10115502	2	Monoctye DC	10	9	0.909007	3.62492e-41	1.72645e-38	chr7	106248298	106285966	-
	PTK2B	5030	7680	8344385	10025380	1	Monoctye DC	11	11	1.27062	2.29018e-40	4.83049e-38	chr8	27311482	27459391	+
	KDM6A	14778	10005	12574412	10135518	3	CD4 T Cells	11	11	0.840088	1.05703e-41	5.20217e-38	chrX	44873188	45112779	+
	CD6	4617	5754	9391588	8985340	1	CD4 T Cells	11	11	1.30242	4.63273e-41	5.26153e-38	chr11	60971680	61020377	+
	SH3RF3	3720	3252	8345695	10029808	1	Monoctye DC	11	11	0.727495	3.38645e-40	7.0921e-38	chr2	109129205	109504634	+
	ZC3HAV1	7168	5624	5552223	5530649	2	NK Cells	9	9	0.787874	3.71877e-41	7.32077e-38	chr7	139043515	139132122	-
	TGFBR3	2191	3269	7153699	7379871	3	CD8 T Cells	11	11	1.44609	2.05614e-41	8.67369e-38	chr1	91680343	91906335	-
	IGLC3	206	603	6805682	7203554	2	B Cells	10	10	2.76536	3.29678e-41	8.85004e-38	chr22	22906342	22906803	+
	PLAUR	6455	6123	8342960	10026937	1	Monoctye DC	11	11	0.789388	4.27024e-40	8.87999e-38	chr19	43646095	43670547	-
	AC083837.1	736	396	8348679	10032664	1	Monoctye DC	11	11	0.447755	4.82546e-40	9.9644e-38	NA	NA	NA	NA
	MAML2	10507	7194	18174300	10137828	2	Monoctye DC	10	9	1.22729	2.77558e-40	1.30095e-37	chr11	95976598	96343195	-
	AKAP13	13583	24219	6314941	9765258	1	B Cells	11	11	1.15267	1.19122e-40	1.3028e-37	chr15	85380571	85749358	+
	PDE4D	10228	13267	6318296	9776210	1	B Cells	11	11	0.838542	1.52684e-40	1.61022e-37	chr5	58969038	60522120	-
	MALAT1	238666	163476	7157816	5121578	3	B Cells	11	11	0.958604	6.14675e-41	1.81508e-37	chr11	65497688	65506516	+
	GLUD1	1768	3124	8347647	10029936	1	Monoctye DC	11	11	1.47045	1.74221e-39	3.57263e-37	chr10	87050202	87094843	-
	MTRNR2L1	431	135	10371848	10876875	2	CD4 T Cells	10	10	0.29869	2.46027e-40	4.27348e-37	chr17	22523415	22524663	+
	ZSWIM6	44199	27301	18140608	10117721	2	Monoctye DC	10	9	1.10719	9.99999e-40	4.6139e-37	chr5	61332258	61546172	+
	AFF3	10161	8867	6795727	7195290	2	B Cells	10	10	0.824407	1.95357e-40	4.80724e-37	chr2	99545419	100192428	-
	PIP4K2A	3106	2608	3288186	3931942	1	NK Cells	11	11	0.702389	1.45479e-40	6.13693e-37	chr10	22534854	22714578	-
	SNED1	2707	1239	7393775	5283815	3	B Cells	11	11	0.640559	2.613e-40	7.01448e-37	chr2	240998618	241095568	+
	PRKY	1558	1053	5765053	6577929	2	CD8 T Cells	10	10	0.592411	4.1738e-40	1.02707e-36	chrY	7273972	7381548	+
	IGLC3	796	224	7395686	5284830	3	B Cells	11	11	0.393832	4.61496e-40	1.13563e-36	chr22	22906342	22906803	+
	PCNX1	8822	8692	12580368	10136831	3	CD4 T Cells	11	11	1.22258	2.7825e-40	1.17378e-36	chr14	70907405	71115382	+
	ZBTB16	125	270	18184682	10144752	2	Monoctye DC	10	9	3.87177	2.61414e-39	1.18758e-36	chr11	114059041	114256765	+
	AMPD3	2369	1908	8347046	10031152	1	Monoctye DC	11	11	0.670249	6.29413e-39	1.28179e-36	chr11	10308313	10507579	+
	NFKB1	26745	19016	12562445	10126507	3	CD4 T Cells	11	11	0.882267	4.04675e-40	1.49371e-36	chr4	102501331	102617302	+
	CCDC91	9995	9727	12579195	10135796	3	CD4 T Cells	11	11	1.20759	5.90406e-40	1.93712e-36	chr12	28133249	28581511	+
	CAMK4	5703	7733	4795182	5170786	1	CD8 T Cells	11	11	1.25707	1.28195e-39	2.10303e-36	chr5	111223653	111494886	+
	DENND1B	4865	7420	8344550	10025640	1	Monoctye DC	11	11	1.26924	1.04943e-38	2.12251e-36	chr1	197504748	197775696	-
	PDE3B	12323	15567	4788562	5162952	1	CD8 T Cells	11	11	1.17113	1.74684e-39	2.71487e-36	chr11	14643804	14872044	+
	NR4A3	7589	3234	18177218	10141788	2	Monoctye DC	10	9	0.763855	7.06155e-39	3.1594e-36	chr9	99821855	99866891	+
	FAM160A1	2916	1030	18181891	10143992	2	Monoctye DC	10	9	0.633148	8.12282e-39	3.57998e-36	chr4	151409176	151670503	+
	MT-CO1	148518	113488	13220282	10639328	3	Monoctye DC	11	11	0.950038	4.07928e-39	3.88571e-36	chrM	5904	7445	+
	RNF125	7671	8992	9388534	8982102	1	CD4 T Cells	11	11	1.22502	4.20886e-39	4.60309e-36	chr18	32018825	32073219	+
	ETV6	18880	19892	8330535	10013168	1	Monoctye DC	11	11	0.876797	2.62257e-38	5.26815e-36	chr12	11649674	11895377	+
	RORB	526	173	9395679	8990921	1	CD4 T Cells	11	11	0.343716	5.63992e-39	5.9479e-36	chr9	74497335	74693177	+
	MT-CO3	54259	49839	5505132	5486434	2	NK Cells	9	9	0.922374	3.75128e-39	6.92322e-36	chrM	9207	9990	+
	RALA	4477	6882	8344938	10026178	1	Monoctye DC	11	11	1.27923	3.51998e-38	7.02307e-36	chr7	39623565	39708120	+
	DOCK8	9798	4330	18175009	10140692	2	Monoctye DC	10	9	0.792148	2.37643e-38	1.03197e-35	chr9	214854	465259	+
	AHNAK	531	1538	6327993	9787939	1	B Cells	11	11	1.87243	1.02788e-38	1.04663e-35	chr11	62433542	62556235	-
	FNIP2	5461	5624	13363339	10747192	3	Monoctye DC	11	11	1.28039	1.16857e-38	1.07834e-35	chr4	158769026	158908050	+
	NEAT1	58391	65214	8291024	9967846	1	Monoctye DC	11	11	0.929432	5.96248e-38	1.18165e-35	chr11	65422774	65445540	+
	CMSS1	15999	13149	9380206	8977945	1	CD4 T Cells	11	11	0.858895	2.11457e-38	2.15314e-35	chr3	99817837	100181732	+
	NEAT1	3814	3001	4797071	5175518	1	CD8 T Cells	11	11	0.729459	1.64306e-38	2.4259e-35	chr11	65422774	65445540	+
	SYNE2	3843	3028	4797042	5175491	1	CD8 T Cells	11	11	0.730468	1.74827e-38	2.45831e-35	chr14	63761899	64226433	+
	IQSEC1	2130	3617	8347285	10029443	1	Monoctye DC	11	11	1.41316	1.34316e-37	2.64415e-35	chr3	12897043	13283281	-
	PARP14	3777	3652	7392705	5281402	3	B Cells	11	11	1.35319	1.30351e-38	2.96087e-35	chr3	122680839	122730840	+
	CAMK2D	3555	3466	7392927	5281588	3	B Cells	11	11	1.36447	1.5791e-38	3.25845e-35	chr4	113418054	113761927	-
	IGHG4	247	17	7396235	5285037	3	B Cells	11	11	0.0963225	1.65521e-38	3.25845e-35	chr14	105620506	105626066	-
	FGFR1	1018	1984	8348397	10031076	1	Monoctye DC	11	11	1.62187	1.68724e-37	3.2995e-35	chr8	38400215	38468834	-
	MT-ND1	119109	90529	13249691	10662287	3	Monoctye DC	11	11	0.94496	3.97237e-38	3.55454e-35	chrM	3307	4262	+
	ZNRF1	777	329	9395428	8990765	1	CD4 T Cells	11	11	0.442502	3.61222e-38	3.55551e-35	chr16	74999024	75110994	+
	SHLD2	1398	2552	8348017	10030508	1	Monoctye DC	11	11	1.51913	2.14676e-37	4.17051e-35	chr10	87094161	87191465	+
	TTTY14	505	830	13368295	10751986	3	Monoctye DC	11	11	2.04342	5.61727e-38	4.8786e-35	chrY	18772706	19077416	-
	ELL2	3500	5005	4797385	5173514	1	CD8 T Cells	11	11	1.32572	5.50755e-38	7.39239e-35	chr5	95885098	95961851	-
	RNF24	6492	4046	13362308	10748770	3	Monoctye DC	11	11	0.77485	9.03908e-38	7.62614e-35	chr20	3927309	4015558	-
	SERPINB2	1770	843	13367030	10751973	3	Monoctye DC	11	11	0.59214	9.81532e-38	8.05102e-35	chr18	63871692	63903888	+
	MT-CO2	61573	65354	5705038	6513628	2	CD8 T Cells	10	10	0.930345	3.71571e-38	8.4401e-35	chrM	7586	8269	+
	ICAM1	1963	1535	8347452	10031525	1	Monoctye DC	11	11	0.650745	9.23569e-37	1.78249e-34	chr19	10271093	10286615	+
	RPLP1	4623	5917	5554768	5530356	2	NK Cells	9	9	1.28525	1.09353e-37	1.89946e-34	chr15	69452814	69456205	+
	AC020916.1	14863	9794	18169944	10135228	2	Monoctye DC	10	9	1.18116	4.70489e-37	2.01349e-34	NA	NA	NA	NA
	STAT1	2220	1787	8347195	10031273	1	Monoctye DC	11	11	0.669876	1.05389e-36	2.0208e-34	chr2	190908460	191020960	-
	IFNGR2	2619	2184	8346796	10030876	1	Monoctye DC	11	11	0.693969	1.23603e-36	2.35476e-34	chr21	33403413	33479348	+
	TCF12	5920	5388	7390562	5279666	3	B Cells	11	11	1.27374	1.4321e-37	2.64302e-34	chr15	56918623	57299281	+
	MT-CO2	64953	107005	6263571	9682472	1	B Cells	11	11	1.065	2.81532e-37	2.77112e-34	chrM	7586	8269	+
	AC105402.3	991	1351	13367809	10751465	3	Monoctye DC	11	11	1.69493	5.15548e-37	4.11449e-34	NA	NA	NA	NA
	PILRA	1267	882	8348148	10032178	1	Monoctye DC	11	11	0.579315	2.89397e-36	5.47795e-34	chr7	100367530	100400096	+
	RNF213	1762	1346	8347653	10031714	1	Monoctye DC	11	11	0.635714	2.94541e-36	5.53982e-34	chr17	80260866	80398786	+
	MGLL	1464	1064	8347951	10031996	1	Monoctye DC	11	11	0.604816	3.10131e-36	5.79611e-34	chr3	127689062	128052190	-
	ABCA1	1949	4240	6326575	9785237	1	B Cells	11	11	1.40636	6.39365e-37	6.09026e-34	chr9	104781006	104928155	-
	MITF	1171	795	8348244	10032265	1	Monoctye DC	11	11	0.56498	3.36899e-36	6.25678e-34	chr3	69739464	69968336	+
	EYA4	151	14	8349264	10033046	1	Monoctye DC	11	11	0.0771567	3.45404e-36	6.37465e-34	chr6	133240514	133532128	+
	TMCC3	1153	2171	8348262	10030889	1	Monoctye DC	11	11	1.56694	3.67662e-36	6.74329e-34	chr12	94567122	94650557	-
	HS3ST2	402	85	13368398	10752731	3	Monoctye DC	11	11	0.262883	1.0053e-36	7.81199e-34	chr16	22814162	22916338	+
	NEAT1	119491	70766	18065316	10074256	2	Monoctye DC	10	9	1.06156	2.0394e-36	8.60307e-34	chr11	65422774	65445540	+
	EZH2	2992	2201	10369287	10874809	2	CD4 T Cells	10	10	0.701493	5.44177e-37	8.92722e-34	chr7	148807257	148884321	-
	CYBB	1260	877	8348155	10032183	1	Monoctye DC	11	11	0.579231	5.42006e-36	9.87957e-34	chrX	37780059	37813461	+
	TRAK1	2585	5386	6325939	9784091	1	B Cells	11	11	1.34694	1.27511e-36	1.14099e-33	chr3	42013802	42225890	+
	IGHG3	153	664	6328371	9788813	1	B Cells	11	11	2.80556	1.27487e-36	1.14099e-33	chr14	105764503	105771405	-
	HDGFL3	869	397	9395336	8990697	1	CD4 T Cells	11	11	0.477431	1.2455e-36	1.1864e-33	chr15	83112738	83207823	-
	USP3	12673	14149	9383532	8976945	1	CD4 T Cells	11	11	1.16677	1.49341e-36	1.37809e-33	chr15	63504511	63594640	+
	ZEB2	8464	10511	7147426	7372629	3	CD8 T Cells	11	11	1.20362	4.02277e-37	1.48486e-33	chr2	144364364	144521057	-
	SMAD3	6624	6394	8342791	10026666	1	Monoctye DC	11	11	0.803295	8.62038e-36	1.56166e-33	chr15	67063763	67195173	+
	MGAT5	4223	5716	10368056	10871294	2	CD4 T Cells	10	10	1.29073	1.24708e-36	1.93815e-33	chr2	134119983	134454621	+
	PCBP3	1230	1152	18183577	10143870	2	Monoctye DC	10	9	1.67882	5.1233e-36	2.13079e-33	chr21	45643694	45942454	+
	RIN3	6866	2918	18177941	10142104	2	Monoctye DC	10	9	0.761793	6.29554e-36	2.58196e-33	chr14	92513781	92688994	+
	PCCA	1110	731	3290182	3933819	1	NK Cells	11	11	0.550891	7.5326e-37	2.78038e-33	chr13	100089015	100530437	+
	USP3	5804	7779	4795081	5170740	1	CD8 T Cells	11	11	1.24254	2.9332e-36	3.76584e-33	chr15	63504511	63594640	+
	XRRA1	98	413	8349317	10032647	1	Monoctye DC	11	11	3.50709	2.4181e-35	4.3539e-33	chr11	74807739	74949200	-
	ZNF331	13936	12522	10358343	10864488	2	CD4 T Cells	10	10	0.856841	3.28329e-36	4.84762e-33	chr19	53519527	53580269	+
	ZHX2	11647	11098	12577543	10134425	3	CD4 T Cells	11	11	1.18237	1.67037e-36	4.93242e-33	chr8	122781655	122974510	+
	MAP3K1	3017	6141	6325507	9783336	1	B Cells	11	11	1.31585	5.9228e-36	5.14395e-33	chr5	56815549	56896152	+
	IFI44L	958	612	8348457	10032448	1	Monoctye DC	11	11	0.531629	2.90057e-35	5.19097e-33	chr1	78619902	78646145	+
	TOP1	6266	9209	8343149	10023851	1	Monoctye DC	11	11	1.22305	3.98111e-35	7.08181e-33	chr20	41028822	41124487	+
	BCL2A1	1788	1383	8347627	10031677	1	Monoctye DC	11	11	0.643691	4.53432e-35	8.0176e-33	chr15	79960892	79971196	-
	MT-ATP6	49103	81526	6279421	9707951	1	B Cells	11	11	1.07332	1.07102e-35	9.03602e-33	chrM	8527	9207	+
	AGO2	2708	4387	8346707	10028673	1	Monoctye DC	11	11	1.34816	5.51939e-35	9.70131e-33	chr8	140520156	140635633	-
	RTN4	5358	7993	8344057	10025067	1	Monoctye DC	11	11	1.24145	6.84204e-35	1.19549e-32	chr2	54972187	55112621	-
	SH3BP5	1767	3051	8347648	10030009	1	Monoctye DC	11	11	1.43691	1.06279e-34	1.84607e-32	chr3	15254353	15341368	-
	AC105402.3	1906	2840	7153984	7380300	3	CD8 T Cells	11	11	1.44417	5.71789e-36	1.87604e-32	NA	NA	NA	NA
	RABGAP1L	6258	5681	5760353	6573301	2	CD8 T Cells	10	10	0.795703	9.14461e-36	1.92879e-32	chr1	174159410	174995308	+
	ZNF331	7885	6790	6798003	7197367	2	B Cells	10	10	0.813523	8.74658e-36	1.98675e-32	chr19	53519527	53580269	+
	FAM107B	20400	14344	13348400	10738472	3	Monoctye DC	11	11	0.874199	3.03208e-35	2.29575e-32	chr10	14518557	14774897	-
	NELL2	7966	10334	4792919	5168185	1	CD8 T Cells	11	11	1.20266	1.89889e-35	2.33635e-32	chr12	44508275	44921848	-
	CDC14A	5875	4754	7150015	7378386	3	CD8 T Cells	11	11	0.784285	7.97841e-36	2.35594e-32	chr1	100345001	100520277	+
	STAT4	12174	14066	5863230	5802510	3	NK Cells	11	11	1.1671	6.67068e-36	2.46223e-32	chr2	191029576	191151596	-
	KDM6A	7852	6579	7148038	7376561	3	CD8 T Cells	11	11	0.812086	9.5471e-36	2.56287e-32	chrX	44873188	45112779	+
	PTPRC	15007	18047	10357272	10858963	2	CD4 T Cells	10	10	1.14677	1.8762e-35	2.63821e-32	chr1	198638457	198757476	+
	PTPN12	5262	4961	8344153	10028099	1	Monoctye DC	11	11	0.784587	1.58529e-34	2.73755e-32	chr7	77537295	77640069	+
	RAB7A	8255	8194	8341160	10024866	1	Monoctye DC	11	11	0.826041	1.62524e-34	2.79021e-32	chr3	128693669	128825942	+
	RFX3	2284	3784	8347131	10029276	1	Monoctye DC	11	11	1.37873	1.71258e-34	2.92317e-32	chr9	3218297	3526004	-
	RRAD	682	383	8348733	10032677	1	Monoctye DC	11	11	0.467344	3.04561e-34	5.16861e-32	chr16	66921679	66925536	-
	TANC2	3560	2722	18181247	10142300	2	Monoctye DC	10	9	1.37055	1.4141e-34	5.72013e-32	chr17	63009556	63427699	+
	TTC7A	2289	3782	8347126	10029278	1	Monoctye DC	11	11	1.37499	5.44365e-34	9.18546e-32	chr2	46916157	47076137	+
	ANKRD44	2278	3162	5873126	5813414	3	NK Cells	11	11	1.4021	3.24737e-35	1.06546e-31	chr2	196967017	197311173	-
	BASP1	6604	6415	8342811	10026645	1	Monoctye DC	11	11	0.808374	6.93634e-34	1.16377e-31	chr5	17065598	17276843	+
	AKT3	3119	3566	6325405	9785911	1	B Cells	11	11	0.73911	1.46882e-34	1.2048e-31	chr1	243488233	243851079	-
	OTOF	247	66	8349168	10032994	1	Monoctye DC	11	11	0.222367	8.42619e-34	1.40575e-31	chr2	26457203	26558756	-
	AC020656.1	283	760	8349132	10032300	1	Monoctye DC	11	11	2.23486	8.68081e-34	1.44009e-31	NA	NA	NA	NA
	IFI44L	328	603	12588862	10144920	3	CD4 T Cells	11	11	2.28122	5.88729e-35	1.44872e-31	chr1	78619902	78646145	+
	CCND3	3603	3864	12585587	10141659	3	CD4 T Cells	11	11	1.33075	5.68142e-35	1.44872e-31	chr6	41934934	42050357	-
	MT-CO1	43903	32338	12545287	10113185	3	CD4 T Cells	11	11	0.913992	7.34222e-35	1.66776e-31	chrM	5904	7445	+
	TGFB1	2743	4410	8346672	10028650	1	Monoctye DC	11	11	1.33794	1.25119e-33	2.06404e-31	chr19	41301587	41353922	-
	PTPRJ	8325	5419	13360475	10747397	3	Monoctye DC	11	11	0.809292	3.15539e-34	2.32939e-31	chr11	47980558	48170841	+
	UBASH3B	2080	1299	9394125	8989795	1	CD4 T Cells	11	11	0.652658	2.70817e-34	2.42332e-31	chr11	122655722	122814473	+
	HIF1A	24374	11883	18160433	10133139	2	Monoctye DC	10	9	0.873886	6.22033e-34	2.48216e-31	chr14	61695513	61748259	+
	HS3ST3B1	493	1114	8348922	10031946	1	Monoctye DC	11	11	1.88045	1.63054e-33	2.6749e-31	chr17	14301081	14349404	+
	HLA-DQB1	1950	2054	7394532	5283000	3	B Cells	11	11	1.47415	1.61645e-34	2.80777e-31	chr6	32659467	32668383	-
	NFKB1	28220	26913	6777668	7177244	2	B Cells	10	10	0.900963	1.42554e-34	3.00677e-31	chr4	102501331	102617302	+
	P2RY8	3451	4683	7152439	7378457	3	CD8 T Cells	11	11	1.31523	1.22236e-34	3.00793e-31	chrX	1462581	1537185	-
	P2RY8	3451	4683	7152439	7378457	3	CD8 T Cells	11	11	1.31523	1.22236e-34	3.00793e-31	chrY	1462581	1537185	-
	JAZF1	1149	742	5765462	6578240	2	CD8 T Cells	10	10	0.566038	1.71284e-34	3.37191e-31	chr7	27830573	28180795	-
	SLC2A3	7066	5981	10365213	10871029	2	CD4 T Cells	10	10	0.80717	2.61326e-34	3.50759e-31	chr12	7919230	7936187	-
	IFI44	572	290	3290720	3934260	1	NK Cells	11	11	0.424105	1.09381e-34	3.58879e-31	chr1	78649796	78664078	+
	LINC02432	230	57	8349185	10033003	1	Monoctye DC	11	11	0.206238	2.27446e-33	3.71064e-31	chr4	141302910	141357096	-
	CYTH1	5615	6692	9390590	8984402	1	CD4 T Cells	11	11	1.24551	5.03045e-34	4.36894e-31	chr17	78674048	78782297	-
	SLC2A3	3782	5831	8345633	10027229	1	Monoctye DC	11	11	1.28305	2.71556e-33	4.40592e-31	chr12	7919230	7936187	-
	VAV3	4852	3920	10367427	10873090	2	CD4 T Cells	10	10	0.770424	3.79474e-34	4.87196e-31	chr1	107571161	107965180	-
	FMN1	1397	1735	13367403	10751081	3	Monoctye DC	11	11	1.54409	7.6155e-34	5.48483e-31	chr15	32765544	33194714	-
	SRGAP2	2301	1909	8347114	10031151	1	Monoctye DC	11	11	0.690418	3.61161e-33	5.82772e-31	chr1	206203346	206464436	+
	PIK3R5	26915	19320	13341885	10733496	3	Monoctye DC	11	11	0.892448	9.05368e-34	6.36538e-31	chr17	8878911	8965712	-
	FYN	34079	39098	10338200	10837912	2	CD4 T Cells	10	10	1.09404	5.38191e-34	6.62177e-31	chr6	111660332	111873452	-
	CEMIP	434	193	8348981	10032867	1	Monoctye DC	11	11	0.370075	4.21959e-33	6.77175e-31	chr15	80779343	80951776	+
	DLEU2	3739	3381	8345676	10029679	1	Monoctye DC	11	11	0.75251	4.35707e-33	6.95459e-31	chr13	49956670	50125720	-
	DAPK1	1762	1379	8347653	10031681	1	Monoctye DC	11	11	0.6513	4.54566e-33	7.2166e-31	chr9	87497228	87708634	+
	RNASET2	1786	881	12587404	10144642	3	CD4 T Cells	11	11	0.612094	3.4615e-34	7.30105e-31	chr6	166922113	166957191	-
	CHD1	14091	12741	10358188	10864269	2	CD4 T Cells	10	10	0.862236	6.43209e-34	7.59732e-31	chr5	98853985	98929007	-
	PLXDC2	30477	19013	18154330	10126009	2	Monoctye DC	10	9	1.11824	2.00377e-33	7.88923e-31	chr10	19816239	20289856	+
	APBA2	1369	2348	5765242	6576634	2	CD8 T Cells	10	10	1.50334	5.29404e-34	9.77048e-31	chr15	28884483	29118315	+
	NELL2	7751	6032	9388454	8985062	1	CD4 T Cells	11	11	0.813286	1.36218e-33	1.14926e-30	chr12	44508275	44921848	-
	CDC14A	4593	6606	5762018	6572376	2	CD8 T Cells	10	10	1.26068	7.27026e-34	1.26284e-30	chr1	100345001	100520277	+
	MAP3K2	23618	21289	13345182	10731527	3	Monoctye DC	11	11	1.12068	1.88089e-33	1.29165e-30	chr2	127298668	127388465	-
	ABCA1	47630	24185	18137177	10120837	2	Monoctye DC	10	9	0.910167	3.92861e-33	1.52642e-30	chr9	104781006	104928155	-
	HLA-DRB5	1304	587	13367496	10752229	3	Monoctye DC	11	11	0.559668	2.32932e-33	1.56324e-30	chr6	32517353	32530287	-
	CCDC91	1147	801	8348268	10032259	1	Monoctye DC	11	11	0.581155	1.14889e-32	1.81419e-30	chr12	28133249	28581511	+
	RHBDL3	1452	678	13367348	10752138	3	Monoctye DC	11	11	0.580542	3.1068e-33	2.03868e-30	chr17	32265832	32324659	+
	RGCC	8924	12630	8340491	10020430	1	Monoctye DC	11	11	1.17779	1.37119e-32	2.15372e-30	chr13	41457550	41470871	+
	ETV6	5339	6614	6323185	9782863	1	B Cells	11	11	0.800843	3.02132e-33	2.41126e-30	chr12	11649674	11895377	+
	GNG2	7475	9699	4793410	5168820	1	CD8 T Cells	11	11	1.20291	2.04254e-33	2.41257e-30	chr14	51826195	51979342	+
	LMBR1	4426	6385	5762185	6572597	2	CD8 T Cells	10	10	1.26448	1.5807e-33	2.59314e-30	chr7	156668946	156893216	-
	CELF2	6611	9595	8342804	10023465	1	Monoctye DC	11	11	1.20782	1.69183e-32	2.64328e-30	chr10	10798397	11336675	+
	NR4A2	5224	4280	10367055	10872730	2	CD4 T Cells	10	10	0.781277	3.47016e-33	3.94117e-30	chr2	156324437	156342348	-
	PLEKHG1	7778	10035	6320746	9779442	1	B Cells	11	11	0.834051	5.79982e-33	4.50692e-30	chr6	150599883	150843665	+
	TANC2	1657	987	9394548	8990107	1	CD4 T Cells	11	11	0.622493	5.78964e-33	4.74896e-30	chr17	63009556	63427699	+
	TBL1XR1	4003	3672	8345412	10029388	1	Monoctye DC	11	11	0.763378	3.2447e-32	5.04277e-30	chr3	177019340	177228000	-
	CDC42SE2	6899	4418	13361901	10748398	3	Monoctye DC	11	11	0.796177	1.04046e-32	6.67905e-30	chr5	131245493	131398447	+
	ATP2B1	10730	13267	6795158	7190890	2	B Cells	10	10	1.16809	3.46511e-33	6.82142e-30	chr12	89588049	89709300	-
	DTHD1	216	41	4800669	5178478	1	CD8 T Cells	11	11	0.175973	6.45385e-33	7.32983e-30	chr4	36281616	36347511	+
	CSGALNACT1	4505	5974	10367774	10871036	2	CD4 T Cells	10	10	1.26455	6.7234e-33	7.35316e-30	chr8	19404161	19758029	-
	ATAD2	1300	786	7154590	7382354	3	CD8 T Cells	11	11	0.586006	3.38026e-33	7.67813e-30	chr8	123319850	123416350	-
	MAP3K2	10056	11326	9386149	8979768	1	CD4 T Cells	11	11	1.17704	9.82581e-33	7.8418e-30	chr2	127298668	127388465	-
	PNRC1	1338	984	8348077	10032076	1	Monoctye DC	11	11	0.612014	5.50394e-32	8.5092e-30	chr6	89080751	89085160	+
	YPEL5	3614	5049	4797271	5173470	1	CD8 T Cells	11	11	1.29519	7.84106e-33	8.5755e-30	chr2	30146941	30160533	+
	MAP3K2	36361	18231	18148446	10126791	2	Monoctye DC	10	9	0.898732	2.36521e-32	9.07043e-30	chr2	127298668	127388465	-
	ELL2	11376	6775	7385106	5278279	3	B Cells	11	11	0.833481	6.1016e-33	1.00097e-29	chr5	95885098	95961851	-
	ETV6	4385	4067	7392097	5280987	3	B Cells	11	11	1.29802	6.84642e-33	1.06404e-29	chr12	11649674	11895377	+
	XIST	1208	848	3290084	3933702	1	NK Cells	11	11	0.587219	4.30156e-33	1.15473e-29	chrX	73820649	73852723	-
	MT-CO2	31731	41457	3259561	3893093	1	NK Cells	11	11	1.09291	3.98969e-33	1.15473e-29	chrM	7586	8269	+
	RALGPS2	3254	4526	6802634	7199631	2	B Cells	10	10	1.31401	6.2896e-33	1.16078e-29	chr1	178725147	178921841	+
	FAM107B	4667	6220	6801221	7197937	2	B Cells	10	10	1.25908	6.90559e-33	1.1995e-29	chr10	14518557	14774897	-
	CDK17	13085	11805	10359194	10865205	2	CD4 T Cells	10	10	0.860314	1.72155e-32	1.81556e-29	chr12	96278261	96400480	-
	SAMSN1	30825	22356	13337975	10730460	3	Monoctye DC	11	11	0.901698	3.10289e-32	1.94947e-29	chr21	14485228	14658821	-
	MBNL1	38560	43912	10333719	10833098	2	CD4 T Cells	10	10	1.08595	2.2479e-32	2.2889e-29	chr3	152243828	152465780	+
	BABAM2	1369	1219	18183438	10143803	2	Monoctye DC	10	9	1.59608	6.1912e-32	2.34384e-29	chr2	27889941	28338901	+
	SRGN	13482	14072	8335933	10018988	1	Monoctye DC	11	11	0.868609	1.54824e-31	2.38114e-29	chr10	69088103	69104805	+
	CERS6	2435	2065	8346980	10030995	1	Monoctye DC	11	11	0.705738	1.68051e-31	2.57118e-29	chr2	168456249	168775134	+
	CNOT2	4497	6750	3286795	3927800	1	NK Cells	11	11	1.2556	1.14569e-32	2.81926e-29	chr12	70243002	70354993	+
	MAML2	6177	5092	7149713	7378048	3	CD8 T Cells	11	11	0.798975	1.37322e-32	2.89641e-29	chr11	95976598	96343195	-
	RAB8B	5184	4260	10367095	10872750	2	CD4 T Cells	10	10	0.783627	2.97257e-32	2.9259e-29	chr15	63189560	63267776	+
	AC016831.7	6293	6247	13362507	10746569	3	Monoctye DC	11	11	1.2342	5.42841e-32	3.33949e-29	NA	NA	NA	NA
	OSBPL8	25955	24504	10346324	10852506	2	CD4 T Cells	10	10	0.900286	3.53894e-32	3.37101e-29	chr12	76351797	76559809	-
	IL1B	10682	7187	13358118	10745629	3	Monoctye DC	11	11	0.836499	5.84215e-32	3.52067e-29	chr2	112829751	112836816	-
	GNG2	6958	10000	3284334	3924550	1	NK Cells	11	11	1.20223	1.81735e-32	4.12805e-29	chr14	51826195	51979342	+
	MT-ND4	21109	18672	5538282	5517601	2	NK Cells	9	9	0.888245	2.83357e-32	4.64848e-29	chrM	10760	12137	+
	HLA-DQB1	1343	1660	13367457	10751156	3	Monoctye DC	11	11	1.53675	8.05036e-32	4.75438e-29	chr6	32659467	32668383	-
	OSBPL8	19674	21144	9376531	8969950	1	CD4 T Cells	11	11	1.12314	7.96347e-32	6.18825e-29	chr12	76351797	76559809	-
	EML4	4452	6679	3286840	3927871	1	NK Cells	11	11	1.25495	3.03883e-32	6.40954e-29	chr2	42169353	42332548	+
	OLR1	6401	6259	8343014	10026801	1	Monoctye DC	11	11	0.813729	4.6342e-31	7.05377e-29	chr12	10158301	10172138	-
	LINC01619	5337	5061	3285955	3929489	1	NK Cells	11	11	0.793251	3.59043e-32	7.06813e-29	chr12	91984976	92142914	-
	PDE4B	913	1749	3290379	3932801	1	NK Cells	11	11	1.60247	4.63464e-32	8.55352e-29	chr1	65792514	66374579	+
	SLC49A4	6092	5927	8343323	10027133	1	Monoctye DC	11	11	0.809651	6.18319e-31	9.36326e-29	chr3	122795069	122881139	+
	ELOVL5	5762	4810	10366517	10872200	2	CD4 T Cells	10	10	0.796043	1.15181e-31	1.06287e-28	chr6	53267398	53349179	-
	LDLRAD4	4095	5463	10368184	10871547	2	CD4 T Cells	10	10	1.27216	1.27009e-31	1.1365e-28	chr18	13217498	13652755	+
	UBASH3B	3603	3277	8345812	10029783	1	Monoctye DC	11	11	0.756894	7.7324e-31	1.16495e-28	chr11	122655722	122814473	+
	CCL3	1494	916	5557897	5535357	2	NK Cells	9	9	0.615679	9.27993e-32	1.44225e-28	chr17	36088256	36090169	-
	BCAT1	1410	2475	8348005	10030585	1	Monoctye DC	11	11	1.46076	1.04105e-30	1.56046e-28	chr12	24810024	24949101	-
	TUBB8	183	14	13368617	10752802	3	Monoctye DC	11	11	0.0951146	3.10093e-31	1.79544e-28	chr10	46888	74163	-
	JCHAIN	375	71	7396107	5284983	3	B Cells	11	11	0.264974	1.41417e-31	2.08795e-28	chr4	70655541	70681817	-
	AUTS2	7185	10292	8342230	10022768	1	Monoctye DC	11	11	1.19205	1.61169e-30	2.40362e-28	chr7	69598296	70793506	+
	TTC28	532	380	6327992	9789097	1	B Cells	11	11	0.461759	3.86684e-31	2.92779e-28	chr22	27978014	28679865	-
	PTMA	4079	6161	3287213	3928389	1	NK Cells	11	11	1.26348	1.84067e-31	3.19724e-28	chr2	231706895	231713551	+
	UTY	5524	4597	10366755	10872413	2	CD4 T Cells	10	10	0.79357	3.72301e-31	3.23344e-28	chrY	13234577	13480673	-
	ZNF704	1562	2381	10370717	10874629	2	CD4 T Cells	10	10	1.45359	4.19976e-31	3.54327e-28	chr8	80628451	80874781	-
	GRAMD1B	1754	2053	13367046	10750763	3	Monoctye DC	11	11	1.45522	6.55559e-31	3.72269e-28	chr11	123358428	123627774	+
	MT-CO1	79010	100220	8270405	9932840	1	Monoctye DC	11	11	1.05559	2.71128e-30	4.02318e-28	chrM	5904	7445	+
	MT-ND4	23684	24301	5742927	6554681	2	CD8 T Cells	10	10	0.899355	2.83239e-31	4.40198e-28	chrM	10760	12137	+
	NCOA2	3938	3639	8345477	10029421	1	Monoctye DC	11	11	0.769005	3.03443e-30	4.48018e-28	chr8	70109782	70403808	-
	ANTXR2	1115	2586	6327409	9786891	1	B Cells	11	11	1.49933	6.14257e-31	4.5346e-28	chr4	79901146	80125454	-
	AKAP13	16068	13164	7380414	5271890	3	B Cells	11	11	1.14657	3.48848e-31	4.9053e-28	chr15	85380571	85749358	+
	MXD1	7997	3549	18176810	10141473	2	Monoctye DC	10	9	0.79549	1.39159e-30	5.20154e-28	chr2	69897688	69942945	+
	LINC01010	3405	2572	18181402	10142450	2	Monoctye DC	10	9	1.35397	1.4896e-30	5.49829e-28	chr6	134343307	134504581	+
	TANC2	1191	756	4799694	5177763	1	CD8 T Cells	11	11	0.588472	6.35876e-31	6.70599e-28	chr17	63009556	63427699	+
	DOCK10	2702	4284	8346713	10028776	1	Monoctye DC	11	11	1.31943	4.97075e-30	7.30255e-28	chr2	224765090	225042468	-
	SIK3	17260	19396	5542131	5516877	2	NK Cells	9	9	1.12845	5.4514e-31	8.04873e-28	chr11	116843402	117098437	-
	IQGAP2	1836	1309	4799049	5177210	1	CD8 T Cells	11	11	0.660971	8.95576e-31	9.11913e-28	chr5	76403285	76708132	+
	MALT1	15623	7430	18169184	10137592	2	Monoctye DC	10	9	0.852472	3.10222e-30	1.13093e-27	chr18	58671465	58754477	+
	NELL2	10807	7316	12578383	10138207	3	CD4 T Cells	11	11	0.840024	5.83948e-31	1.14956e-27	chr12	44508275	44921848	-
	TGFBR2	6502	7554	9389703	8983540	1	CD4 T Cells	11	11	1.21414	1.52919e-30	1.15783e-27	chr3	30606601	30694142	+
	TRAF3	6250	11559	6322274	9777918	1	B Cells	11	11	1.19559	1.74388e-30	1.25598e-27	chr14	102777449	102911500	+
	ANKRD28	8082	11441	8341333	10021619	1	Monoctye DC	11	11	1.17806	9.8992e-30	1.4471e-27	chr3	15667236	15859771	-
	GPAT3	6712	4660	18178095	10140362	2	Monoctye DC	10	9	1.24449	4.85816e-30	1.74947e-27	chr4	83535914	83605875	+
	PTPRJ	2528	2051	5764083	6576931	2	CD8 T Cells	10	10	0.711133	1.21298e-30	1.79091e-27	chr11	47980558	48170841	+
	DTHD1	341	126	5766270	6578856	2	CD8 T Cells	10	10	0.323876	1.28937e-30	1.81304e-27	chr4	36281616	36347511	+
	AC253572.2	986	678	8348429	10032382	1	Monoctye DC	11	11	0.572236	1.33662e-29	1.94429e-27	NA	NA	NA	NA
	CHORDC1	1723	1448	18183084	10143574	2	Monoctye DC	10	9	1.5064	5.52754e-30	1.96654e-27	chr11	90200429	90223077	-
	JAZF1	647	1175	10371632	10875835	2	CD4 T Cells	10	10	1.7318	2.82038e-30	2.31342e-27	chr7	27830573	28180795	-
	USP12	6836	2983	18177971	10142039	2	Monoctye DC	10	9	0.78218	6.59906e-30	2.31981e-27	chr13	27066156	27171811	-
	BTBD11	5124	6822	4795761	5171697	1	CD8 T Cells	11	11	1.23429	2.81247e-30	2.76832e-27	chr12	107318421	107659642	+
	LIMS1	16723	8007	18168084	10137015	2	Monoctye DC	10	9	0.858245	7.98122e-30	2.77268e-27	chr2	108534355	108687246	+
	PELI1	11406	11821	8338009	10021239	1	Monoctye DC	11	11	0.862469	1.9197e-29	2.77877e-27	chr2	64092652	64144420	-
	RSAD2	196	412	12588994	10145111	3	CD4 T Cells	11	11	2.60834	1.87445e-30	3.45941e-27	chr2	6865557	6898239	+
	CAMK2D	1675	1334	8347740	10031726	1	Monoctye DC	11	11	0.662771	2.47256e-29	3.56157e-27	chr4	113418054	113761927	-
	SIK3	9679	12188	4791206	5166331	1	CD8 T Cells	11	11	1.16739	3.84521e-30	3.66275e-27	chr11	116843402	117098437	-
	VTI1A	1989	2156	6326535	9787321	1	B Cells	11	11	0.70074	5.8342e-30	4.10186e-27	chr10	112446998	112818744	+
	DST	1817	2101	13366983	10750715	3	Monoctye DC	11	11	1.43761	7.82556e-30	4.36002e-27	chr6	56457987	56954830	-
	REV3L	6828	4725	18177979	10140297	2	Monoctye DC	10	9	1.24041	1.3529e-29	4.64533e-27	chr6	111299028	111483715	-
	CAMSAP1	3544	1395	18181263	10143627	2	Monoctye DC	10	9	0.705564	1.49114e-29	5.06112e-27	chr9	135808487	135907546	-
	UTY	2718	3736	7153172	7379404	3	CD8 T Cells	11	11	1.33223	2.71485e-30	5.34446e-27	chrY	13234577	13480673	-
	MAP4K3	20092	12744	18164715	10132278	2	Monoctye DC	10	9	1.13694	1.66664e-29	5.52969e-27	chr2	39249266	39437301	-
	TEX14	8001	5449	18176806	10139573	2	Monoctye DC	10	9	1.22075	1.66303e-29	5.52969e-27	chr17	58556678	58692055	-
	GLIS3	277	711	8349138	10032349	1	Monoctye DC	11	11	2.13606	3.91069e-29	5.60576e-27	chr9	3824127	4348392	-
	ZHX2	2770	2440	8346645	10030620	1	Monoctye DC	11	11	0.733048	4.28681e-29	6.11523e-27	chr8	122781655	122974510	+
	NF1	2415	2077	8347000	10030983	1	Monoctye DC	11	11	0.715718	4.57201e-29	6.49071e-27	chr17	31094927	31382116	+
	REL	5921	4997	10366358	10872013	2	CD4 T Cells	10	10	0.804783	9.42061e-30	7.51841e-27	chr2	60881521	60931612	+
	ZNF704	628	1235	5765983	6577747	2	CD8 T Cells	10	10	1.72373	5.74519e-30	7.71135e-27	chr8	80628451	80874781	-
	IFI44L	606	291	10371673	10876719	2	CD4 T Cells	10	10	0.457915	1.02651e-29	7.97677e-27	chr1	78619902	78646145	+
	IGHG2	13	205	6328511	9789272	1	B Cells	11	11	10.1942	1.35946e-29	9.3357e-27	chr14	105639559	105644790	-
	DENND4A	37501	27624	12551689	10117899	3	CD4 T Cells	11	11	0.914044	5.6803e-30	9.86668e-27	chr15	65658046	65792293	-
	NBEAL1	522	576	18184285	10144446	2	Monoctye DC	10	9	1.97792	3.08281e-29	1.01147e-26	chr2	203014608	203226378	+
	MLLT3	9925	9421	12579265	10136102	3	CD4 T Cells	11	11	1.17785	6.27587e-30	1.02956e-26	chr9	20341669	20622499	-
	YPEL5	2080	3400	3289212	3931150	1	NK Cells	11	11	1.36737	7.32093e-30	1.18732e-26	chr2	30146941	30160533	+
	IQGAP2	1927	1568	3289365	3932982	1	NK Cells	11	11	0.680669	7.63962e-30	1.18732e-26	chr5	76403285	76708132	+
	RPS27	5491	6717	5553900	5529556	2	NK Cells	9	9	1.22838	8.48402e-30	1.19297e-26	chr1	153990762	153992155	+
	DENND5A	21342	10425	18163465	10134597	2	Monoctye DC	10	9	0.875582	3.92269e-29	1.27289e-26	chr11	9138825	9265959	-
	FAM49A	16444	7879	18168363	10137143	2	Monoctye DC	10	9	0.858854	4.21584e-29	1.35315e-26	NA	NA	NA	NA
	JMJD1C	8681	15595	6319843	9773882	1	B Cells	11	11	1.16134	2.30321e-29	1.54572e-26	chr10	63167221	63521850	-
	HERC5	1629	1041	5557762	5535232	2	NK Cells	9	9	0.641711	1.18096e-29	1.55807e-26	chr4	88457119	88506163	+
	IFIT3	893	475	5558498	5535798	2	NK Cells	9	9	0.534136	1.21357e-29	1.55807e-26	chr10	89327307	89377473	+
	SKAP1	2792	3673	5872612	5812903	3	NK Cells	11	11	1.32885	5.46218e-30	1.61293e-26	chr17	48133442	48430275	-
	MAMLD1	4317	3137	18180490	10141885	2	Monoctye DC	10	9	1.30253	5.91545e-29	1.87825e-26	chrX	150361422	150514178	+
	HIPK1	2967	4187	4797918	5174332	1	CD8 T Cells	11	11	1.30828	2.05864e-29	1.89967e-26	chr1	113929324	113977869	+
	TUBB8	104	6	8349311	10033054	1	Monoctye DC	11	11	0.048011	1.46115e-28	2.06442e-26	chr10	46888	74163	-
	MCTP2	2654	2302	3288638	3932248	1	NK Cells	11	11	0.725564	1.64875e-29	2.4343e-26	chr15	94231538	94483952	+
	MT-CO2	68494	68228	6737394	7135929	2	B Cells	10	10	0.941048	1.52479e-29	2.50142e-26	chrM	7586	8269	+
	CCSER2	8647	10504	7147243	7372636	3	CD8 T Cells	11	11	1.17737	1.78177e-29	3.28837e-26	chr10	84328586	84518521	+
	BNC2	1060	1631	5874344	5814945	3	NK Cells	11	11	1.55424	1.26908e-29	3.40679e-26	chr9	16409503	16870843	-
	LCP2	14299	6783	18170508	10138239	2	Monoctye DC	10	9	0.850299	1.26073e-28	3.96044e-26	chr5	170246233	170297815	-
	BTBD9	5234	6924	4795651	5171595	1	CD8 T Cells	11	11	1.22642	4.64821e-29	4.1593e-26	chr6	38168451	38640148	-
	RETREG1	1353	2087	10370926	10874923	2	CD4 T Cells	10	10	1.47092	5.69673e-29	4.20547e-26	chr5	16473038	16617101	-
	MT-CO3	96830	96533	10275449	10780477	2	CD4 T Cells	10	10	0.950672	5.68231e-29	4.20547e-26	chrM	9207	9990	+
	CHST11	3350	4464	7152540	7378676	3	CD8 T Cells	11	11	1.29152	2.55365e-29	4.43569e-26	chr12	104455295	104762014	+
	MT-ATP6	63416	62457	10308863	10814553	2	CD4 T Cells	10	10	0.939176	6.24485e-29	4.49767e-26	chrM	8527	9207	+
	DENND5A	9850	10128	8339565	10022932	1	Monoctye DC	11	11	0.855677	3.43513e-28	4.83029e-26	chr11	9138825	9265959	-
	TANK	18151	8778	18166656	10136244	2	Monoctye DC	10	9	0.866864	1.56695e-28	4.87058e-26	chr2	161136908	161236230	+
	CYP1B1	818	327	13367982	10752489	3	Monoctye DC	11	11	0.497009	9.15795e-29	5.00787e-26	chr2	38066973	38109902	-
	IL6	290	109	8349125	10032951	1	Monoctye DC	11	11	0.312789	4.02628e-28	5.63469e-26	chr7	22725884	22732002	+
	ITGAX	8953	8522	13359847	10744294	3	Monoctye DC	11	11	1.18343	1.08543e-28	5.8276e-26	chr16	31355134	31382999	+
	VPS54	1553	944	9394652	8990150	1	CD4 T Cells	11	11	0.635244	8.37624e-29	6.18355e-26	chr2	63892146	64019428	-
	MT-ND2	36997	36056	6768891	7168101	2	B Cells	10	10	0.920688	4.36524e-29	6.78428e-26	chrM	4470	5511	+
	FKBP5	2850	1974	9393355	8989120	1	CD4 T Cells	11	11	0.723839	1.07413e-28	7.73607e-26	chr6	35573585	35728583	-
	ZC3H12C	3421	1349	18181386	10143673	2	Monoctye DC	10	9	0.706829	2.63975e-28	8.1197e-26	chr11	110093392	110171841	+
	MCTP2	1036	687	5765575	6578295	2	CD8 T Cells	10	10	0.581245	7.19691e-29	9.23989e-26	chr15	94231538	94483952	+
	SMYD3	7174	4694	12582016	10140829	3	CD4 T Cells	11	11	0.811905	5.9879e-29	9.30614e-26	chr1	245749342	246507312	-
	MPP7	4102	5407	10368177	10871603	2	CD4 T Cells	10	10	1.25697	1.36709e-28	9.61161e-26	chr10	28050993	28334486	-
	PDGFD	452	196	4800433	5178323	1	CD8 T Cells	11	11	0.402007	1.14819e-28	9.97199e-26	chr11	103907189	104164379	-
	MSR1	2970	2260	18181837	10142762	2	Monoctye DC	10	9	1.36398	3.34663e-28	1.01879e-25	chr8	16107878	16567490	-
	JUNB	2260	3294	4798625	5175225	1	CD8 T Cells	11	11	1.35123	1.2393e-28	1.04558e-25	chr19	12791486	12793315	+
	MALAT1	220906	226287	6584982	6977870	2	B Cells	10	10	0.967729	7.56262e-29	1.11658e-25	chr11	65497688	65506516	+
	PTPRC	5597	7220	6800291	7196937	2	B Cells	10	10	1.21866	8.08488e-29	1.13685e-25	chr1	198638457	198757476	+
	ABTB2	1661	1338	8347754	10031722	1	Monoctye DC	11	11	0.670362	8.44616e-28	1.17645e-25	chr11	34150987	34358010	-
	DDX10	1742	1093	9394463	8990001	1	CD4 T Cells	11	11	0.65571	1.81081e-28	1.27313e-25	chr11	108665069	108940927	+
	RHBDL3	822	1567	8348593	10031493	1	Monoctye DC	11	11	1.58643	9.80106e-28	1.35876e-25	chr17	32265832	32324659	+
	CCL4	536	298	8348879	10032762	1	Monoctye DC	11	11	0.462673	1.01781e-27	1.40443e-25	chr17	36103827	36105621	+
	LUCAT1	16101	10321	18168706	10134701	2	Monoctye DC	10	9	1.14901	5.87654e-28	1.7707e-25	chr5	91054834	91314547	-
	ANKH	2573	3583	10369706	10873427	2	CD4 T Cells	10	10	1.32792	2.60024e-28	1.78564e-25	chr5	14704800	14871778	-
	NELL2	10705	9445	7145185	7373695	3	CD8 T Cells	11	11	0.855141	1.21462e-28	1.99258e-25	chr12	44508275	44921848	-
	HLA-DRA	2469	3915	8346946	10029145	1	Monoctye DC	11	11	1.31957	1.47056e-27	2.01973e-25	chr6	32439878	32445046	+
	OSBPL8	26512	19242	12562678	10126281	3	CD4 T Cells	11	11	0.900598	1.36922e-28	2.02159e-25	chr12	76351797	76559809	-
	CCL4	411	815	7155479	7382325	3	CD8 T Cells	11	11	1.92193	1.4188e-28	2.20504e-25	chr17	36103827	36105621	+
	GNG2	10565	8858	7385917	5276196	3	B Cells	11	11	1.17339	1.65735e-28	2.22454e-25	chr14	51826195	51979342	+
	MT-ATP6	22684	29880	3268608	3904670	1	NK Cells	11	11	1.10187	1.60956e-28	2.26326e-25	chrM	8527	9207	+
	ABI1	3097	6090	6325427	9783387	1	B Cells	11	11	1.27122	3.95755e-28	2.59694e-25	chr10	26746593	26861087	-
	IMMP2L	1112	1815	4799773	5176704	1	CD8 T Cells	11	11	1.51317	3.49632e-28	2.86786e-25	chr7	110662644	111562517	-
	GAPDH	1594	2688	8347821	10030372	1	Monoctye DC	11	11	1.40334	2.11356e-27	2.88941e-25	chr12	6534512	6538374	+
	TUBB6	2721	4257	8346694	10028803	1	Monoctye DC	11	11	1.30196	2.31378e-27	3.14855e-25	chr18	12307669	12344320	+
	SIPA1L1	58107	49962	13310693	10702854	3	Monoctye DC	11	11	1.06901	6.66805e-28	3.51609e-25	chr14	71320449	71741229	+
	FNDC3B	37794	33011	13331006	10719805	3	Monoctye DC	11	11	1.08594	6.88989e-28	3.56933e-25	chr3	172039578	172401669	+
	ELL2	12117	8353	12577073	10137170	3	CD4 T Cells	11	11	0.855403	2.63614e-28	3.70679e-25	chr5	95885098	95961851	-
	MT-ND2	31591	33055	5735020	6545927	2	CD8 T Cells	10	10	0.91714	3.20886e-28	3.9481e-25	chrM	4470	5511	+
	SIPA1L1	24625	19554	7371857	5265500	3	B Cells	11	11	1.11131	3.30949e-28	4.24895e-25	chr14	71320449	71741229	+
	RFX3	4519	5940	6801369	7198217	2	B Cells	10	10	1.24178	3.43248e-28	4.60716e-25	chr9	3218297	3526004	-
	MT-CO3	65034	60504	5810370	5756072	3	NK Cells	11	11	0.939753	1.91549e-28	4.71354e-25	chrM	9207	9990	+
	GNA13	4025	6018	8345390	10027042	1	Monoctye DC	11	11	1.24425	3.61303e-27	4.894e-25	chr17	65009289	65056740	-
	CCSER2	8023	9437	5551368	5526836	2	NK Cells	9	9	1.18115	4.35068e-28	5.35296e-25	chr10	84328586	84518521	+
	PPFIBP2	264	617	4800621	5177902	1	CD8 T Cells	11	11	2.16669	7.14401e-28	5.7015e-25	chr11	7513298	7657127	+
	ARAP2	5259	4005	9390946	8987089	1	CD4 T Cells	11	11	0.795865	8.64547e-28	5.93702e-25	chr4	35948221	36244514	-
	HLA-DRB1	2010	3268	8347405	10029792	1	Monoctye DC	11	11	1.35303	4.54513e-27	6.12846e-25	chr6	32578769	32589848	-
	FYN	24878	26218	9371327	8964876	1	CD4 T Cells	11	11	1.10135	9.20456e-28	6.1773e-25	chr6	111660332	111873452	-
	WWOX	1550	2380	4799335	5176139	1	CD8 T Cells	11	11	1.42351	9.63574e-28	7.48773e-25	chr16	78099400	79212667	+
	ARAP2	1563	1251	8347852	10031809	1	Monoctye DC	11	11	0.666072	5.83215e-27	7.82807e-25	chr4	35948221	36244514	-
	MTRNR2L1	261	131	6328263	9789346	1	B Cells	11	11	0.324469	1.25219e-27	8.03823e-25	chr17	22523415	22524663	+
	AHCTF1	3867	5800	8345548	10027260	1	Monoctye DC	11	11	1.24818	6.08325e-27	8.12816e-25	chr1	246839098	246931948	-
	GNG2	4834	7090	8344581	10025970	1	Monoctye DC	11	11	1.22057	6.31604e-27	8.40118e-25	chr14	51826195	51979342	+
	FAM160A1	1259	957	8348156	10032103	1	Monoctye DC	11	11	0.63257	7.01964e-27	9.2952e-25	chr4	151409176	151670503	+
	LINC02109	12	88	18184795	10144934	2	Monoctye DC	10	9	13.1449	3.143e-27	9.3747e-25	chr5	28809331	29217115	+
	CD44	7275	13173	6321249	9776304	1	B Cells	11	11	1.17056	1.79035e-27	1.12484e-24	chr11	35138882	35232402	+
	SLC38A1	9957	8382	5865447	5808194	3	NK Cells	11	11	0.850334	6.06615e-28	1.3779e-24	chr12	46183063	46270017	-
	ANKRD44	4196	5177	6324328	9784300	1	B Cells	11	11	0.797601	2.38747e-27	1.46874e-24	chr2	196967017	197311173	-
	RGCC	2327	3000	9393878	8988094	1	CD4 T Cells	11	11	1.3473	2.37613e-27	1.55922e-24	chr13	41457550	41470871	+
	MT-ND3	76945	85136	10295334	10791874	2	CD4 T Cells	10	10	1.05511	2.47833e-27	1.66324e-24	chrM	10059	10404	+
	FCAR	3035	4670	8346380	10028390	1	Monoctye DC	11	11	1.2805	1.29292e-26	1.7044e-24	chr19	54874235	54891420	+
	CERS6	739	1809	6327785	9787668	1	B Cells	11	11	1.58248	3.01144e-27	1.81479e-24	chr2	168456249	168775134	+
	MAML3	13388	8668	18171419	10136354	2	Monoctye DC	10	9	1.16054	6.68247e-27	1.97327e-24	chr4	139716753	140154184	-
	INPP5D	3014	2219	5556377	5534054	2	NK Cells	9	9	0.739305	1.78909e-27	2.1132e-24	chr2	233059967	233207903	+
	TAOK3	4352	4150	8345063	10028910	1	Monoctye DC	11	11	0.793564	1.66087e-26	2.17973e-24	chr12	118149801	118372907	-
	TPM4	3645	1470	18181162	10143552	2	Monoctye DC	10	9	0.722895	7.8443e-27	2.29341e-24	chr19	16067021	16103002	+
	AC104041.1	347	111	9395858	8990983	1	CD4 T Cells	11	11	0.334298	3.58698e-27	2.30261e-24	NA	NA	NA	NA
	TGFBR2	2554	3837	5764057	6575145	2	CD8 T Cells	10	10	1.31684	1.98416e-27	2.34361e-24	chr3	30606601	30694142	+
	QKI	22534	16229	13346266	10736587	3	Monoctye DC	11	11	0.895414	4.96585e-27	2.52822e-24	chr6	163414000	163578592	+
	CXCL3	1014	730	8348401	10032330	1	Monoctye DC	11	11	0.599111	1.99405e-26	2.60541e-24	chr4	74036589	74038807	-
	TNFAIP3	14925	16139	9381280	8974955	1	CD4 T Cells	11	11	1.13006	4.36624e-27	2.74321e-24	chr6	137867214	137883312	+
	GPI	772	509	8348643	10032551	1	Monoctye DC	11	11	0.548685	2.18961e-26	2.84833e-24	chr19	34359480	34402413	+
	ZEB2	3924	7489	6324600	9781988	1	B Cells	11	11	1.23378	4.96478e-27	2.9321e-24	chr2	144364364	144521057	-
	PIP4K2A	2596	2037	4798289	5176482	1	CD8 T Cells	11	11	0.727448	3.97025e-27	3.00609e-24	chr10	22534854	22714578	-
	MT-ND1	37534	38821	9358671	8952273	1	CD4 T Cells	11	11	1.08089	4.91124e-27	3.02133e-24	chrM	3307	4262	+
	ALDH1A2	1740	1433	8347675	10031627	1	Monoctye DC	11	11	0.685361	2.37798e-26	3.0798e-24	chr15	57953424	58497866	-
	HLA-DQB1	1224	1918	6804664	7202239	2	B Cells	10	10	1.48037	2.42e-27	3.10697e-24	chr6	32659467	32668383	-
	AC007952.4	1088	800	8348327	10032260	1	Monoctye DC	11	11	0.611905	2.54032e-26	3.27569e-24	chr17	19164209	19174436	-
	PITPNC1	8013	5403	18176794	10139619	2	Monoctye DC	10	9	1.20864	1.14714e-26	3.32097e-24	chr17	67377281	67697261	+
	PTPRJ	2582	3522	7153308	7379618	3	CD8 T Cells	11	11	1.32207	2.32857e-27	3.43801e-24	chr11	47980558	48170841	+
	CPEB4	3568	5383	8345847	10027677	1	Monoctye DC	11	11	1.25552	2.77523e-26	3.56304e-24	chr5	173888349	173961980	+
	NEGR1	900	1163	13367900	10751653	3	Monoctye DC	11	11	1.6066	7.74822e-27	3.87792e-24	chr1	71395943	72282539	-
	IL1RAP	3283	4997	8346132	10028063	1	Monoctye DC	11	11	1.26666	3.42967e-26	4.38419e-24	chr3	190514051	190659750	+
	ZFPM1	1155	734	10371124	10876276	2	CD4 T Cells	10	10	0.606009	7.06389e-27	4.63532e-24	chr16	88453280	88537031	+
	RGS7	326	547	13368474	10752269	3	Monoctye DC	11	11	2.08612	9.51901e-27	4.68478e-24	chr1	240775514	241357230	-
	SDK1	1004	550	9395201	8990544	1	CD4 T Cells	11	11	0.572491	7.95428e-27	4.79351e-24	chr7	3301252	4269000	+
	DOCK8	1346	1032	3289946	3933518	1	NK Cells	11	11	0.641366	3.75803e-27	5.04413e-24	chr9	214854	465259	+
	IFI44	940	1209	12588250	10144314	3	CD4 T Cells	11	11	1.59596	3.8539e-27	5.17281e-24	chr1	78649796	78664078	+
	NR4A3	2712	2101	6803176	7202056	2	B Cells	10	10	0.731877	4.24564e-27	5.22372e-24	chr9	99821855	99866891	+
	CMIP	2367	1831	4798518	5176688	1	CD8 T Cells	11	11	0.717143	7.38586e-27	5.45242e-24	chr16	81444808	81711762	+
	DOCK5	467	215	4800418	5178304	1	CD8 T Cells	11	11	0.426813	7.70192e-27	5.54708e-24	chr8	25184689	25418082	+
	NR3C1	7693	8702	9388512	8982392	1	CD4 T Cells	11	11	1.18212	9.62754e-27	5.68583e-24	chr5	143277931	143435512	-
	ANK3	6684	7649	9389521	8983445	1	CD4 T Cells	11	11	1.19594	1.05095e-26	6.08498e-24	chr10	60026298	60733490	-
	AKT3	8273	10162	10364006	10866848	2	CD4 T Cells	10	10	1.17133	1.01892e-26	6.54081e-24	chr1	243488233	243851079	-
	ITGAX	5204	7555	8344211	10025505	1	Monoctye DC	11	11	1.20815	5.27958e-26	6.71986e-24	chr16	31355134	31382999	+
	SKI	4366	3403	5555025	5532870	2	NK Cells	9	9	0.782687	5.94699e-27	6.75418e-24	chr1	2228319	2310213	+
	PBX3	4783	4785	13364017	10748031	3	Monoctye DC	11	11	1.2438	1.62714e-26	7.87671e-24	chr9	125747345	125967377	+
	IFI16	920	565	4799965	5177954	1	CD8 T Cells	11	11	0.569346	1.12938e-26	7.94038e-24	chr1	158999968	159055155	+
	IFI6	638	145	18184169	10144877	2	Monoctye DC	10	9	0.407383	2.80063e-26	8.0291e-24	chr1	27666064	27672212	-
	MT-ND5	17042	15888	10355237	10861122	2	CD4 T Cells	10	10	0.889024	1.2987e-26	8.15943e-24	chrM	12337	14148	+
	GAS7	3547	5346	8345868	10027714	1	Monoctye DC	11	11	1.25427	6.7053e-26	8.49789e-24	chr17	9910606	10198606	-
	MT-ND3	22457	29509	3268835	3905041	1	NK Cells	11	11	1.09919	6.721e-27	8.62889e-24	chrM	10059	10404	+
	LRRFIP1	7682	9579	6798206	7194578	2	B Cells	10	10	1.17801	7.68398e-27	9.07601e-24	chr2	237627587	237813682	+
	GPRIN3	6087	4742	9390118	8986352	1	CD4 T Cells	11	11	0.814138	1.69772e-26	9.64077e-24	chr4	89236383	89307800	-
	MTRNR2L1	487	268	8348928	10032792	1	Monoctye DC	11	11	0.457961	7.82553e-26	9.87522e-24	chr17	22523415	22524663	+
	RAB11FIP1	2844	5606	6325680	9783871	1	B Cells	11	11	1.27428	1.70689e-26	9.88289e-24	chr8	37858618	37899497	-
	TANC2	2671	2860	13366129	10749956	3	Monoctye DC	11	11	1.33126	2.31414e-26	1.10217e-23	chr17	63009556	63427699	+
	HIVEP2	2423	2132	8346992	10030928	1	Monoctye DC	11	11	0.732245	8.86763e-26	1.11426e-23	chr6	142751469	142956698	-
	HIPK2	974	686	3290318	3933864	1	NK Cells	11	11	0.589164	9.39923e-27	1.15646e-23	chr7	139561570	139777998	-
	CCSER2	7056	6708	5759555	6572274	2	CD8 T Cells	10	10	0.833291	1.02427e-26	1.16329e-23	chr10	84328586	84518521	+
	HLA-B	9102	10929	7146788	7372211	3	CD8 T Cells	11	11	1.16377	9.03979e-27	1.21335e-23	chr6	31353872	31357188	-
	ANK3	550	992	7155340	7382148	3	CD8 T Cells	11	11	1.74812	8.93687e-27	1.21335e-23	chr10	60026298	60733490	-
	ARHGAP15	5863	5744	13362937	10747072	3	Monoctye DC	11	11	1.21805	2.71671e-26	1.27336e-23	chr2	143091362	143768352	+
	JAZF1	702	959	12588488	10144564	3	CD4 T Cells	11	11	1.69514	1.03546e-26	1.3294e-23	chr7	27830573	28180795	-
	GPCPD1	5606	4683	7150284	7378457	3	CD8 T Cells	11	11	0.809643	1.11655e-26	1.4335e-23	chr20	5544439	5611006	-
	NOTCH2NLC	2333	2042	8347082	10031018	1	Monoctye DC	11	11	0.728389	1.20937e-25	1.5132e-23	chr1	149390614	149468030	+
	NFE2L2	7693	3470	18177114	10141552	2	Monoctye DC	10	9	0.808518	6.76187e-26	1.91992e-23	chr2	177227595	177392697	-
	RPS29	5221	6340	5554170	5529933	2	NK Cells	9	9	1.2194	1.8578e-26	2.03181e-23	chr14	49570984	49599164	-
	ZFP36L2	4808	4023	10367471	10872987	2	CD4 T Cells	10	10	0.797903	3.56991e-26	2.19616e-23	chr2	43222402	43226606	-
	ARID5B	2494	3449	10369785	10873561	2	CD4 T Cells	10	10	1.31875	3.69607e-26	2.22737e-23	chr10	61901684	62096944	+
	ARHGAP15	6149	7321	5869255	5809255	3	NK Cells	11	11	1.20264	1.14372e-26	2.25153e-23	chr2	143091362	143768352	+
	CBLB	7194	8452	5868210	5808124	3	NK Cells	11	11	1.18675	1.08017e-26	2.25153e-23	chr3	105655461	105869552	-
	TNFAIP3	5504	7923	3285788	3926627	1	NK Cells	11	11	1.20416	1.94417e-26	2.29638e-23	chr6	137867214	137883312	+
	GALNT2	4772	2024	18180035	10142998	2	Monoctye DC	10	9	0.760266	8.3435e-26	2.34643e-23	chr1	230057990	230282122	+
	CHD7	3922	2901	9392283	8988193	1	CD4 T Cells	11	11	0.773001	4.41367e-26	2.45908e-23	chr8	60678740	60868028	+
	XIST	2524	1257	7393958	5283797	3	B Cells	11	11	0.696982	2.08683e-26	2.56758e-23	chrX	73820649	73852723	-
	AL136456.1	514	224	5874890	5816352	3	NK Cells	11	11	0.440205	1.49434e-26	2.75789e-23	NA	NA	NA	NA
	CXCL10	124	18	8349291	10033042	1	Monoctye DC	11	11	0.120802	2.22685e-25	2.77454e-23	chr4	76021118	76023497	-
	ARHGEF7	3021	4188	4797864	5174331	1	CD8 T Cells	11	11	1.2852	4.29049e-26	2.94637e-23	chr13	111114559	111305737	+
	CTNNB1	12944	17539	8336471	10015521	1	Monoctye DC	11	11	1.12761	2.49871e-25	3.10019e-23	chr3	41194741	41260096	+
	DENND4A	25982	20500	7370500	5264554	3	B Cells	11	11	1.10422	2.67523e-26	3.15988e-23	chr15	65658046	65792293	-
	ISG15	440	233	8348975	10032827	1	Monoctye DC	11	11	0.440683	2.57284e-25	3.17881e-23	chr1	1001138	1014540	+
	ZFYVE16	11224	7335	18173583	10137687	2	Monoctye DC	10	9	1.17141	1.14351e-25	3.18553e-23	chr5	80408013	80483379	+
	TMEM163	2697	1036	18182110	10143986	2	Monoctye DC	10	9	0.688548	1.36713e-25	3.77289e-23	chr2	134455759	134719000	-
	ITGA4	1049	773	8348366	10032287	1	Monoctye DC	11	11	0.613235	3.07169e-25	3.77934e-23	chr2	181457202	181538940	+
	SSBP2	3603	2854	7152287	7380286	3	CD8 T Cells	11	11	0.767737	3.53401e-26	4.34816e-23	chr5	81413021	81751797	-
	RHOH	2996	4154	4797889	5174365	1	CD8 T Cells	11	11	1.28541	6.52419e-26	4.37848e-23	chr4	40191053	40246967	+
	PCGF5	1089	1928	8348326	10031132	1	Monoctye DC	11	11	1.47334	3.71834e-25	4.55597e-23	chr10	91163012	91284337	+
	SLC4A7	1965	3171	8347450	10029889	1	Monoctye DC	11	11	1.34294	3.74342e-25	4.56775e-23	chr3	27372721	27484420	-
	FNDC3A	12658	17165	8336757	10015895	1	Monoctye DC	11	11	1.1285	4.15775e-25	5.05243e-23	chr13	48975912	49209779	+
	C1orf21	1203	1830	7154687	7381310	3	CD8 T Cells	11	11	1.47438	4.33318e-26	5.11818e-23	chr1	184387029	184629019	+
	ETV6	1113	1655	5874291	5814921	3	NK Cells	11	11	1.50201	3.46955e-26	6.02661e-23	chr12	11649674	11895377	+
	CENPC	9637	6565	12579553	10138958	3	CD4 T Cells	11	11	0.84531	5.02676e-26	6.1848e-23	chr4	67468762	67545503	-
	SLA	1367	1080	8348048	10031980	1	Monoctye DC	11	11	0.657473	5.11547e-25	6.19076e-23	chr8	133036728	133102912	-
	SDC2	9174	9475	8340241	10023585	1	Monoctye DC	11	11	0.859495	5.30497e-25	6.39389e-23	chr8	96493813	96611790	+
	CEP128	598	610	18184209	10144412	2	Monoctye DC	10	9	1.82846	2.36174e-25	6.45738e-23	chr14	80476983	80959517	-
	RANBP2	8047	3657	18176760	10141365	2	Monoctye DC	10	9	0.814604	2.42543e-25	6.5707e-23	chr2	108719482	108785809	+
	BCL11B	2823	3938	4798062	5174581	1	CD8 T Cells	11	11	1.29324	1.02306e-25	6.71335e-23	chr14	99169287	99272197	-
	ITPKB	1803	2670	4799082	5175849	1	CD8 T Cells	11	11	1.37288	1.04897e-25	6.7337e-23	chr1	226631690	226739323	-
	SLCO3A1	15065	7253	18169742	10137769	2	Monoctye DC	10	9	0.862987	2.59098e-25	6.95538e-23	chr15	91853708	92172435	+
	DDX3Y	953	1572	4799932	5176947	1	CD8 T Cells	11	11	1.52924	1.1315e-25	7.10897e-23	chrY	12904108	12920478	+
	AOAH	2199	1797	5764412	6577185	2	CD8 T Cells	10	10	0.716283	6.9293e-26	7.57834e-23	chr7	36512941	36724549	-
	MT-CO1	26931	28166	9369274	8962928	1	CD4 T Cells	11	11	1.09298	1.48174e-25	8.10263e-23	chrM	5904	7445	+
	ZNF407	2448	2834	6326076	9786643	1	B Cells	11	11	0.748396	1.54221e-25	8.75766e-23	chr18	74597870	75065671	+
	H3F3B	5411	4604	10366868	10872406	2	CD4 T Cells	10	10	0.811377	1.52015e-25	8.97772e-23	NA	NA	NA	NA
	FKBP5	1896	2120	13366904	10750696	3	Monoctye DC	11	11	1.39017	1.97985e-25	9.13485e-23	chr6	35573585	35728583	-
	RAB11A	3636	1483	18181171	10143539	2	Monoctye DC	10	9	0.731094	3.45488e-25	9.1909e-23	chr15	65726054	65891989	+
	MTHFD1L	3744	3827	13365056	10748989	3	Monoctye DC	11	11	1.27085	2.04094e-25	9.27185e-23	chr6	150865679	151101887	+
	TPM4	2938	1729	13365862	10751087	3	Monoctye DC	11	11	0.731667	2.07754e-25	9.29511e-23	chr19	16067021	16103002	+
	BCAT1	3090	2299	18181717	10142723	2	Monoctye DC	10	9	1.33363	3.73163e-25	9.83851e-23	chr12	24810024	24949101	-
	CCL3L1	899	637	8348516	10032423	1	Monoctye DC	11	11	0.589661	8.44677e-25	1.01392e-22	chr17	36194869	36196758	-
	ZHX2	5306	6775	6323218	9782702	1	B Cells	11	11	0.825439	2.0731e-25	1.15503e-22	chr8	122781655	122974510	+
	DENND4A	26302	25163	10345977	10851847	2	CD4 T Cells	10	10	0.912301	2.00341e-25	1.15997e-22	chr15	65658046	65792293	-
	ARID4B	3584	3366	8345831	10029694	1	Monoctye DC	11	11	0.781572	1.00662e-24	1.20342e-22	chr1	235131634	235328219	-
	RAPGEF1	26325	13161	18158482	10131861	2	Monoctye DC	10	9	0.896141	5.00333e-25	1.30746e-22	chr9	131576770	131740076	-
	IFITM3	537	316	8348878	10032744	1	Monoctye DC	11	11	0.489706	1.18593e-24	1.41206e-22	chr11	319676	329475	-
	SSBP3	1731	2835	8347684	10030225	1	Monoctye DC	11	11	1.36295	1.23927e-24	1.46965e-22	chr1	54225433	54413479	-
	VAV3	13375	6387	18171432	10138635	2	Monoctye DC	10	9	0.855971	6.17334e-25	1.59906e-22	chr1	107571161	107965180	-
	SYNE1	1730	2472	7154160	7380668	3	CD8 T Cells	11	11	1.38492	1.40933e-25	1.60062e-22	chr6	152121687	152637801	-
	FOXN3	3013	4094	6802875	7200063	2	B Cells	10	10	1.28366	1.51558e-25	1.72129e-22	chr14	89124871	89619149	-
	PDE4D	2394	3753	3288898	3930797	1	NK Cells	11	11	1.31137	1.56931e-25	1.78232e-22	chr5	58969038	60522120	-
	ITGA5	2513	3914	8346902	10029146	1	Monoctye DC	11	11	1.29614	1.54243e-24	1.82186e-22	chr12	54395261	54419266	-
	CELF2	5372	7383	5761239	6571599	2	CD8 T Cells	10	10	1.20464	1.80891e-25	1.90769e-22	chr10	10798397	11336675	+
	PDE7A	1204	928	8348211	10032132	1	Monoctye DC	11	11	0.641422	1.62855e-24	1.91592e-22	chr8	65714334	65842322	-
	AL136962.1	2765	1075	18182042	10143947	2	Monoctye DC	10	9	0.696898	9.16966e-25	2.35453e-22	NA	NA	NA	NA
	MICU3	143	420	5766468	6578562	2	CD8 T Cells	10	10	2.5744	2.89354e-25	2.94633e-22	chr8	17027238	17122642	+
	STK24	12217	5796	18172590	10139226	2	Monoctye DC	10	9	0.850393	1.18614e-24	3.01944e-22	chr13	98445185	98577940	-
	YBX3	770	1445	8348645	10031615	1	Monoctye DC	11	11	1.56171	2.58714e-24	3.03157e-22	chr12	10699089	10723323	-
	GLIS3	620	855	13368180	10751961	3	Monoctye DC	11	11	1.71453	6.94062e-25	3.05895e-22	chr9	3824127	4348392	-
	ZNRF2	2980	1177	18181827	10143845	2	Monoctye DC	10	9	0.707972	1.23239e-24	3.11036e-22	chr7	30284597	30367689	+
	ATXN7L1	542	978	10371737	10876032	2	CD4 T Cells	10	10	1.7207	5.5457e-25	3.14921e-22	chr7	105604772	105876599	-
	P2RY8	4796	4781	12584394	10140742	3	CD4 T Cells	11	11	1.23698	2.67795e-25	3.16309e-22	chrX	1462581	1537185	-
	P2RY8	4796	4781	12584394	10140742	3	CD4 T Cells	11	11	1.23698	2.67795e-25	3.16309e-22	chrY	1462581	1537185	-
	MT-ND2	28292	25772	5531099	5510501	2	NK Cells	9	9	0.914733	3.09186e-25	3.2607e-22	chrM	4470	5511	+
	CDC42SE2	4331	4174	8345084	10028886	1	Monoctye DC	11	11	0.802023	2.95316e-24	3.44679e-22	chr5	131245493	131398447	+
	GNG2	8256	14703	6320268	9774774	1	B Cells	11	11	1.15128	6.38433e-25	3.49116e-22	chr14	51826195	51979342	+
	ANKRD12	15767	11172	13353033	10741644	3	Monoctye DC	11	11	0.880952	8.06176e-25	3.50082e-22	chr18	9136228	9285985	+
	MDM2	1512	1232	8347903	10031828	1	Monoctye DC	11	11	0.678081	3.19283e-24	3.71186e-22	chr12	68808177	68845544	+
	YPEL5	6873	7797	9389332	8983297	1	CD4 T Cells	11	11	1.18555	7.04733e-25	3.78365e-22	chr2	30146941	30160533	+
	AC105402.3	516	1055	8348899	10032005	1	Monoctye DC	11	11	1.70147	3.76694e-24	4.36211e-22	NA	NA	NA	NA
	MT-CYB	93794	71712	13275006	10681104	3	Monoctye DC	11	11	0.950576	1.038e-24	4.44218e-22	chrM	14747	15887	+
	ANKRD11	8538	5085	7387944	5279969	3	B Cells	11	11	0.83351	4.08905e-25	4.64406e-22	chr16	89267630	89490561	-
	MT-ND4	35251	34195	10337028	10842815	2	CD4 T Cells	10	10	0.92503	8.50951e-25	4.74108e-22	chrM	10760	12137	+
	CD69	6340	8255	6322184	9781222	1	B Cells	11	11	0.841726	9.19589e-25	4.93719e-22	chr12	9752486	9760901	-
	EPSTI1	872	490	5558519	5535783	2	NK Cells	9	9	0.564273	4.87225e-25	4.96112e-22	chr13	42886388	42992271	-
	MGAT5	2276	3426	5764335	6575556	2	CD8 T Cells	10	10	1.3194	5.16775e-25	5.08661e-22	chr2	134119983	134454621	+
	C1orf21	1162	832	5765449	6578150	2	CD8 T Cells	10	10	0.627595	5.39454e-25	5.13856e-22	chr1	184387029	184629019	+
	CBLB	7892	9526	7147998	7373614	3	CD8 T Cells	11	11	1.16989	5.02455e-25	5.33395e-22	chr3	105655461	105869552	-
	TAF4B	2697	2059	7153193	7381081	3	CD8 T Cells	11	11	0.739942	5.05776e-25	5.33395e-22	chr18	26226445	26391685	+
	LDLRAD4	7798	3547	18177009	10141475	2	Monoctye DC	10	9	0.81533	2.13183e-24	5.33482e-22	chr18	13217498	13652755	+
	EPSTI1	588	355	3290704	3934195	1	NK Cells	11	11	0.505036	5.04004e-25	5.51212e-22	chr13	42886388	42992271	-
	LIMK2	663	429	8348752	10032631	1	Monoctye DC	11	11	0.538476	5.08869e-24	5.86969e-22	chr22	31212239	31280080	+
	CARMIL1	1397	1171	18183410	10143851	2	Monoctye DC	10	9	1.50251	2.40918e-24	5.97821e-22	chr6	25279078	25620530	+
	EPSTI1	3556	1454	18181251	10143568	2	Monoctye DC	10	9	0.732923	2.6757e-24	6.58424e-22	chr13	42886388	42992271	-
	AC016831.7	4550	5839	10367729	10871171	2	CD4 T Cells	10	10	1.22375	1.2289e-24	6.72002e-22	NA	NA	NA	NA
	RABGAP1L	1913	1638	8347502	10031422	1	Monoctye DC	11	11	0.71256	6.44769e-24	7.40832e-22	chr1	174159410	174995308	+
	STAT1	655	563	6327869	9788914	1	B Cells	11	11	0.555661	1.54626e-24	8.04836e-22	chr2	190908460	191020960	-
	CRIP1	287	863	6328237	9788614	1	B Cells	11	11	1.94389	1.55358e-24	8.04836e-22	chr14	105486317	105488947	+
	PTGS2	896	642	8348519	10032418	1	Monoctye DC	11	11	0.596279	7.65297e-24	8.75909e-22	chr1	186671791	186680922	-
	MT-ND3	69335	52569	7327147	5232485	3	B Cells	11	11	1.06109	8.12199e-25	8.88275e-22	chrM	10059	10404	+
	RETREG1	1355	1596	12587835	10143927	3	CD4 T Cells	11	11	1.46156	7.92281e-25	8.99818e-22	chr5	16473038	16617101	-
	GPR183	2543	3939	8346872	10029121	1	Monoctye DC	11	11	1.28903	8.70665e-24	9.92659e-22	chr13	99294539	99307399	-
	APBA2	561	334	3290731	3934216	1	NK Cells	11	11	0.498029	9.6174e-25	1.01426e-21	chr15	28884483	29118315	+
	TRIO	14552	9293	18170255	10135729	2	Monoctye DC	10	9	1.14469	4.28361e-24	1.04538e-21	chr5	14143342	14532128	+
	TMEM123	3922	1633	18180885	10143389	2	Monoctye DC	10	9	0.746336	5.20675e-24	1.26025e-21	chr11	102396332	102470384	-
	AZIN1-AS1	4240	1787	18180567	10143235	2	Monoctye DC	10	9	0.755465	5.27569e-24	1.26655e-21	NA	NA	NA	NA
	FMN1	187	49	5766424	6578933	2	CD8 T Cells	10	10	0.229676	1.42715e-24	1.31695e-21	chr15	32765544	33194714	-
	DOCK8	1914	1326	5557477	5534947	2	NK Cells	9	9	0.695683	1.37759e-24	1.35596e-21	chr9	214854	465259	+
	AFF1	991	642	4799894	5177877	1	CD8 T Cells	11	11	0.600589	2.37933e-24	1.46374e-21	chr4	86935002	87141039	+
	NCOA3	4558	8482	6323966	9780995	1	B Cells	11	11	1.203	3.26368e-24	1.66161e-21	chr20	47501887	47656877	+
	GLA	446	247	8348969	10032813	1	Monoctye DC	11	11	0.460877	1.52481e-23	1.73178e-21	chrX	101393273	101408012	-
	PTK2	3221	3921	9392984	8987173	1	CD4 T Cells	11	11	1.27217	3.47565e-24	1.83272e-21	chr8	140657900	141002216	-
	CAMK1D	12026	10380	5863378	5806196	3	NK Cells	11	11	0.871859	1.12075e-24	1.83858e-21	chr10	12349547	12835545	+
	HLA-C	4910	6155	7150980	7376985	3	CD8 T Cells	11	11	1.21498	1.90234e-24	1.93704e-21	chr6	31268749	31272130	-
	TES	1602	2634	8347813	10030426	1	Monoctye DC	11	11	1.36828	1.71741e-23	1.94304e-21	chr7	116210506	116258783	+
	SVIL	2760	4227	8346655	10028833	1	Monoctye DC	11	11	1.27452	1.78078e-23	2.00705e-21	chr10	29457338	29736959	-
	HSPA1B	103	20	6328421	9789457	1	B Cells	11	11	0.125527	4.25625e-24	2.10689e-21	chr6	31827738	31830254	+
	JAM3	771	1824	6327753	9787653	1	B Cells	11	11	1.52937	4.281e-24	2.10689e-21	chr11	134069071	134152001	+
	SGMS2	2254	3537	8347161	10029523	1	Monoctye DC	11	11	1.30588	1.886e-23	2.11756e-21	chr4	107824563	107915047	+
	NIBAN1	3315	4385	10368964	10872625	2	CD4 T Cells	10	10	1.26139	4.31871e-24	2.27727e-21	chr1	184790724	184974508	-
	GNLY	783	457	10371496	10876553	2	CD4 T Cells	10	10	0.556569	4.26592e-24	2.27727e-21	chr2	85685175	85698852	+
	GRAP2	898	1325	9395307	8989769	1	CD4 T Cells	11	11	1.54198	4.74636e-24	2.45886e-21	chr22	39901084	39973721	+
	HERC6	375	587	12588815	10144936	3	CD4 T Cells	11	11	1.94236	2.49378e-24	2.72736e-21	chr4	88378739	88443097	+
	SIPA1L1	9523	10877	5865881	5805699	3	NK Cells	11	11	1.15373	1.83924e-24	2.85846e-21	chr14	71320449	71741229	+
	ATG4B	2425	1396	13366375	10751420	3	Monoctye DC	11	11	0.715721	6.82211e-24	2.87786e-21	chr2	241637213	241673857	+
	THAP4	1452	1202	18183355	10143820	2	Monoctye DC	10	9	1.48386	1.32593e-23	3.15754e-21	chr2	241584405	241637158	-
	IFI44	942	585	10371337	10876425	2	CD4 T Cells	10	10	0.592202	6.13274e-24	3.17708e-21	chr1	78649796	78664078	+
	RHOH	9150	8234	10363129	10868776	2	CD4 T Cells	10	10	0.858133	6.51639e-24	3.31763e-21	chr4	40191053	40246967	+
	EXT1	2118	1857	8347297	10031203	1	Monoctye DC	11	11	0.72964	3.15042e-23	3.52381e-21	chr8	117794490	118111826	-
	CCND3	509	294	3290783	3934256	1	NK Cells	11	11	0.483171	3.87727e-24	3.948e-21	chr6	41934934	42050357	-
	ITPRID2	1114	1934	8348301	10031126	1	Monoctye DC	11	11	1.44475	3.9926e-23	4.44896e-21	chr2	181891730	181930738	+
	EIF2AK2	1226	1461	12587964	10144062	3	CD4 T Cells	11	11	1.47871	4.42343e-24	4.66498e-21	chr2	37099210	37157522	-
	SMAP2	1206	944	8348209	10032116	1	Monoctye DC	11	11	0.651399	4.49463e-23	4.97086e-21	chr1	40344850	40423326	+
	PCCA	971	1726	8348444	10031334	1	Monoctye DC	11	11	1.47926	4.48842e-23	4.97086e-21	chr13	100089015	100530437	+
	TCF4	4363	4351	13364437	10748465	3	Monoctye DC	11	11	1.23986	1.21698e-23	5.06144e-21	chr18	55222185	55664787	-
	RALGPS2	3297	3040	7393185	5282014	3	B Cells	11	11	1.29042	5.19481e-24	5.47848e-21	chr1	178725147	178921841	+
	FNBP1	7835	8762	9388370	8982332	1	CD4 T Cells	11	11	1.1687	1.09166e-23	5.55787e-21	chr9	129887187	130043194	-
	INPP5D	5036	6446	6323488	9783031	1	B Cells	11	11	0.827461	1.1856e-23	5.73926e-21	chr2	233059967	233207903	+
	LRRFIP1	35939	18328	18148868	10126694	2	Monoctye DC	10	9	0.914123	2.65046e-23	6.26124e-21	chr2	237627587	237813682	+
	PMAIP1	1016	750	3290276	3933800	1	NK Cells	11	11	0.617503	6.6158e-24	6.51193e-21	chr18	59899996	59904305	+
	CCDC88A	7145	4804	18177662	10140218	2	Monoctye DC	10	9	1.20519	3.04218e-23	7.12958e-21	chr2	55287842	55419895	-
	SDC2	12155	8494	13356645	10744322	3	Monoctye DC	11	11	0.868815	1.79861e-23	7.37655e-21	chr8	96493813	96611790	+
	EGLN1	1569	543	18183238	10144479	2	Monoctye DC	10	9	0.620344	3.68759e-23	8.57409e-21	chr1	231363751	231422287	-
	SP3	2461	3807	8346954	10029253	1	Monoctye DC	11	11	1.28734	8.21063e-23	9.04671e-21	chr2	173880850	173965373	-
	UBE2R2	10667	6939	18174140	10138083	2	Monoctye DC	10	9	1.16603	4.03532e-23	9.30929e-21	chr9	33817160	33920399	+
	LRCH1	2265	4516	6326259	9784961	1	B Cells	11	11	1.28893	1.98003e-23	9.43035e-21	chr13	46553168	46753040	+
	INPP5A	7222	6436	6798666	7197721	2	B Cells	10	10	0.841899	9.00796e-24	9.8517e-21	chr10	132537787	132783480	+
	ATP2C1	3757	1564	18181050	10143458	2	Monoctye DC	10	9	0.746193	4.33441e-23	9.92177e-21	chr3	130850595	131016712	+
	MT-ND3	153914	119162	13214886	10633654	3	Monoctye DC	11	11	0.962565	2.49174e-23	1.00793e-20	chrM	10059	10404	+
	IFI16	809	1255	5874595	5815321	3	NK Cells	11	11	1.56699	6.92726e-24	1.02278e-20	chr1	158999968	159055155	+
	AP1S3	2108	4238	6326416	9785239	1	B Cells	11	11	1.29967	2.21444e-23	1.03794e-20	chr2	223751686	223838027	-
	DNAJA1	1803	1542	8347612	10031518	1	Monoctye DC	11	11	0.711723	9.51849e-23	1.04488e-20	chr9	33025273	33039907	+
	TRIO	528	295	5766083	6578687	2	CD8 T Cells	10	10	0.489722	1.19376e-23	1.0682e-20	chr5	14143342	14532128	+
	CHD2	11654	10509	7144236	7372631	3	CD8 T Cells	11	11	0.873995	1.23043e-23	1.21111e-20	chr15	92900189	93027996	+
	HLA-DQB1	477	978	8348938	10032082	1	Monoctye DC	11	11	1.70625	1.18645e-22	1.29758e-20	chr6	32659467	32668383	-
	ZBTB20	3444	4643	4797441	5173876	1	CD8 T Cells	11	11	1.24983	2.23158e-23	1.34482e-20	chr3	114314500	115147288	-
	PRKY	1425	994	10370854	10876016	2	CD4 T Cells	10	10	0.665175	2.8297e-23	1.41624e-20	chrY	7273972	7381548	+
	ETV6	1355	964	4799530	5177555	1	CD8 T Cells	11	11	0.659559	2.56504e-23	1.51486e-20	chr12	11649674	11895377	+
	GK	3804	3839	13364996	10748977	3	Monoctye DC	11	11	1.25472	3.86552e-23	1.5425e-20	chrX	30653359	30731462	+
	ASAP1	4419	3373	9391786	8987721	1	CD4 T Cells	11	11	0.797687	3.18376e-23	1.59345e-20	chr8	130052104	130443674	-
	BACH2	4679	4542	3286613	3930008	1	NK Cells	11	11	0.812018	1.69031e-23	1.61011e-20	chr6	89926528	90296908	-
	IFIH1	811	574	8348604	10032486	1	Monoctye DC	11	11	0.588998	1.50153e-22	1.63611e-20	chr2	162267074	162318684	-
	AGPAT5	835	1384	4800050	5177135	1	CD8 T Cells	11	11	1.53662	2.89978e-23	1.67897e-20	chr8	6708642	6761503	+
	DNAJA1	2928	2164	18181879	10142858	2	Monoctye DC	10	9	1.32477	7.74924e-23	1.76021e-20	chr9	33025273	33039907	+
	ZMIZ1	3665	5420	8345750	10027640	1	Monoctye DC	11	11	1.23069	1.73112e-22	1.87935e-20	chr10	79068966	79316519	+
	XRRA1	188	456	6805700	7203701	2	B Cells	10	10	2.29144	1.78568e-23	1.88319e-20	chr11	74807739	74949200	-
	SFPQ	5997	4089	18178810	10140933	2	Monoctye DC	10	9	1.22219	8.96994e-23	2.01047e-20	chr1	35176378	35193145	-
	RNF145	5776	2560	18179031	10142462	2	Monoctye DC	10	9	0.794454	8.98716e-23	2.01047e-20	chr5	159157409	159210053	-
	RNF24	3734	5510	8345681	10027550	1	Monoctye DC	11	11	1.228	1.93956e-22	2.09792e-20	chr20	3927309	4015558	-
	ABCG1	1072	1518	9395133	8989576	1	CD4 T Cells	11	11	1.47985	4.27515e-23	2.10401e-20	chr21	42199689	42297244	+
	MAML2	4548	6292	5762063	6572690	2	CD8 T Cells	10	10	1.21264	2.63938e-23	2.2923e-20	chr11	95976598	96343195	-
	SIK3	40894	24695	18143913	10120327	2	Monoctye DC	10	9	1.08244	1.06099e-22	2.35564e-20	chr11	116843402	117098437	-
	UBE2E2	2924	2287	7152966	7380853	3	CD8 T Cells	11	11	0.758074	2.4937e-23	2.37537e-20	chr3	23203020	23591794	+
	TRIM24	755	1398	8348660	10031662	1	Monoctye DC	11	11	1.54093	2.20758e-22	2.37911e-20	chr7	138460259	138589996	+
	GNG2	14385	15970	5861019	5800606	3	NK Cells	11	11	1.12141	1.76381e-23	2.48017e-20	chr14	51826195	51979342	+
	FAM107B	4655	4118	7391827	5280936	3	B Cells	11	11	1.23806	2.46317e-23	2.5081e-20	chr10	14518557	14774897	-
	AC007384.1	2357	1793	18182450	10143229	2	Monoctye DC	10	9	1.36357	1.14222e-22	2.51705e-20	NA	NA	NA	NA
	RPS27A	2740	3513	5556651	5532760	2	NK Cells	9	9	1.28747	2.70651e-23	2.57808e-20	chr2	55231903	55235853	+
	AHR	8819	9166	8340596	10023894	1	Monoctye DC	11	11	0.864934	2.45305e-22	2.63404e-20	chr7	16916359	17346152	+
	CTSC	907	264	18183900	10144758	2	Monoctye DC	10	9	0.521738	1.21736e-22	2.66277e-20	chr11	88265069	88359684	-
	TAF4B	1902	1456	4798983	5177063	1	CD8 T Cells	11	11	0.709687	4.78129e-23	2.71513e-20	chr18	26226445	26391685	+
	RASGEF1B	16641	18013	8332774	10015047	1	Monoctye DC	11	11	0.900802	2.57741e-22	2.75754e-20	chr4	81426393	82044244	-
	NEAT1	5866	6928	5869538	5809648	3	NK Cells	11	11	1.19299	2.13472e-23	2.83752e-20	chr11	65422774	65445540	+
	CNOT2	7347	6124	5868057	5810452	3	NK Cells	11	11	0.841968	2.21013e-23	2.83752e-20	chr12	70243002	70354993	+
	RFTN1	5136	2245	18179671	10142777	2	Monoctye DC	10	9	0.783514	1.32465e-22	2.87616e-20	chr3	16313574	16514026	-
	PTPRJ	2218	1746	4798667	5176773	1	CD8 T Cells	11	11	0.729791	5.26131e-23	2.93135e-20	chr11	47980558	48170841	+
	SLCO3A1	1325	941	4799560	5177578	1	CD8 T Cells	11	11	0.658399	5.37719e-23	2.94043e-20	chr15	91853708	92172435	+
	DNM2	4761	2062	18180046	10142960	2	Monoctye DC	10	9	0.77633	1.90017e-22	4.09563e-20	chr19	10718055	10833488	+
	PELI1	7831	6350	9388374	8984744	1	CD4 T Cells	11	11	0.847416	8.52159e-23	4.12515e-20	chr2	64092652	64144420	-
	CD69	9764	8865	10362515	10868145	2	CD4 T Cells	10	10	0.865796	8.44796e-23	4.15766e-20	chr12	9752486	9760901	-
	ATP1B3	8028	7558	13360772	10745258	3	Monoctye DC	11	11	1.1705	1.05937e-22	4.17094e-20	chr3	141876124	141926549	+
	ACSL4	5744	5557	13363056	10747259	3	Monoctye DC	11	11	1.20281	1.09552e-22	4.25651e-20	chrX	109624244	109733403	-
	ATP2B4	457	227	4800428	5178292	1	CD8 T Cells	11	11	0.460495	7.94399e-23	4.26506e-20	chr1	203626787	203744081	+
	MTSS1	626	401	3290666	3934149	1	NK Cells	11	11	0.535848	4.85593e-23	4.48096e-20	chr8	124550784	124728473	-
	ZFAND6	4293	7984	6324231	9781493	1	B Cells	11	11	1.20227	9.7465e-23	4.49694e-20	chr15	80059568	80138393	+
	FAAH2	3285	4320	10368994	10872690	2	CD4 T Cells	10	10	1.25404	9.36612e-23	4.53397e-20	chrX	57286706	57489193	+
	ATP8A1	3826	5620	3287466	3928930	1	NK Cells	11	11	1.22875	5.07644e-23	4.54249e-20	chr4	42408373	42657105	-
	RNF19A	5156	5946	9391049	8985148	1	CD4 T Cells	11	11	1.20518	9.58095e-23	4.56316e-20	chr8	100257060	100336218	-
	ATP1B3	5104	5063	8344311	10027997	1	Monoctye DC	11	11	0.825505	4.43596e-22	4.72886e-20	chr3	141876124	141926549	+
	SGK1	7111	4765	18177696	10140257	2	Monoctye DC	10	9	1.20112	2.42948e-22	5.19855e-20	chr6	134169248	134318112	-
	APOBEC3A	564	356	8348851	10032704	1	Monoctye DC	11	11	0.525283	4.96432e-22	5.27307e-20	chr22	38952741	38992778	+
	STAT1	656	789	7395826	5284265	3	B Cells	11	11	1.68325	5.43749e-23	5.35213e-20	chr2	190908460	191020960	-
	SIPA1L1	16632	14980	12572558	10130543	3	CD4 T Cells	11	11	1.11761	5.95761e-23	6.06629e-20	chr14	71320449	71741229	+
	INSIG1	3085	1869	13365715	10750947	3	Monoctye DC	11	11	0.753224	1.62427e-22	6.22898e-20	chr7	155297776	155310235	+
	MT-ND4	29059	30131	9367146	8960963	1	CD4 T Cells	11	11	1.08361	1.35318e-22	6.34256e-20	chrM	10760	12137	+
	TMEM131L	4460	8262	6324064	9781215	1	B Cells	11	11	1.19755	1.40437e-22	6.37992e-20	chr4	153466346	153636711	+
	PTK2	655	1134	4800230	5177385	1	CD8 T Cells	11	11	1.60505	1.22578e-22	6.46358e-20	chr8	140657900	141002216	-
	ID2	5403	3712	18179404	10141310	2	Monoctye DC	10	9	1.23148	3.04758e-22	6.47424e-20	chr2	8678845	8684461	+
	UBE2Q2	2470	961	18182337	10144061	2	Monoctye DC	10	9	0.6974	3.27365e-22	6.90484e-20	chr15	75843307	75901078	+
	EML4	12875	13882	9383330	8977212	1	CD4 T Cells	11	11	1.12679	1.62015e-22	7.3677e-20	chr2	42169353	42332548	+
	PDCD4	13329	14343	9382876	8976751	1	CD4 T Cells	11	11	1.12456	1.6218e-22	7.3677e-20	chr10	110871795	110900006	+
	BASP1	13166	8414	18171641	10136608	2	Monoctye DC	10	9	1.14552	3.54345e-22	7.42089e-20	chr5	17065598	17276843	+
	BTBD11	6151	5086	5553240	5531187	2	NK Cells	9	9	0.83031	8.17864e-23	7.5471e-20	chr12	107318421	107659642	+
	S100A4	2424	940	18182383	10144082	2	Monoctye DC	10	9	0.695106	3.67146e-22	7.63483e-20	chr1	153543613	153550136	-
	VIM	27084	16626	18157723	10128396	2	Monoctye DC	10	9	1.10035	3.80356e-22	7.85421e-20	chr10	17228241	17237593	+
	TRA2B	5199	3584	18179608	10141438	2	Monoctye DC	10	9	1.23567	4.06326e-22	8.33222e-20	chr3	185914558	185938103	-
	FNDC3A	1441	1172	3289851	3933378	1	NK Cells	11	11	0.680354	9.90715e-23	8.60436e-20	chr13	48975912	49209779	+
	SYTL3	4666	5919	10367613	10871091	2	CD4 T Cells	10	10	1.20967	1.82019e-22	8.66909e-20	chr6	158650014	158764876	+
	IFI44L	223	362	7396259	5284692	3	B Cells	11	11	2.27185	9.40012e-23	8.84515e-20	chr1	78619902	78646145	+
	RNASET2	1075	450	7395407	5284604	3	B Cells	11	11	0.585841	9.58531e-23	8.84515e-20	chr6	166922113	166957191	-
	ATXN1	5598	6887	7150292	7376253	3	CD8 T Cells	11	11	1.19239	1.09987e-22	1.01494e-19	chr6	16299112	16761491	-
	SLC38A1	10633	9728	10361646	10867282	2	CD4 T Cells	10	10	0.872434	2.2159e-22	1.03862e-19	chr12	46183063	46270017	-
	OASL	583	375	8348832	10032685	1	Monoctye DC	11	11	0.535285	9.84811e-22	1.04231e-19	chr12	121017763	121039242	-
	SERINC5	5592	6392	9390613	8984702	1	CD4 T Cells	11	11	1.19456	2.43025e-22	1.08732e-19	chr5	80111651	80256048	-
	RETREG1	518	993	5766093	6577989	2	CD8 T Cells	10	10	1.68028	1.49674e-22	1.26278e-19	chr5	16473038	16617101	-
	FAM49B	25833	13003	18158974	10132019	2	Monoctye DC	10	9	0.902245	6.33372e-22	1.28985e-19	NA	NA	NA	NA
	MAP4K3	1895	1280	9394310	8989814	1	CD4 T Cells	11	11	0.705896	3.04411e-22	1.34164e-19	chr2	39249266	39437301	-
	PIP4K2A	2637	2423	8346778	10030637	1	Monoctye DC	11	11	0.764656	1.56417e-21	1.64959e-19	chr10	22534854	22714578	-
	JMJD1C	31622	27541	13337178	10725275	3	Monoctye DC	11	11	1.08283	4.75955e-22	1.80186e-19	chr10	63167221	63521850	-
	USP3	7870	10379	5758741	6568603	2	CD8 T Cells	10	10	1.15596	2.25574e-22	1.85027e-19	chr15	63504511	63594640	+
	UBE2J1	1087	846	8348328	10032214	1	Monoctye DC	11	11	0.647684	1.80686e-21	1.89875e-19	chr6	89326625	89352722	-
	MBNL1	43199	22277	18141608	10122745	2	Monoctye DC	10	9	0.924355	9.53993e-22	1.92948e-19	chr3	152243828	152465780	+
	AC025164.1	732	511	8348683	10032549	1	Monoctye DC	11	11	0.580942	1.87127e-21	1.95946e-19	NA	NA	NA	NA
	CDR2	1137	1941	8348278	10031119	1	Monoctye DC	11	11	1.42065	1.93074e-21	2.01459e-19	chr16	22345936	22437165	-
	TGFBR3	1715	1298	4799170	5177221	1	CD8 T Cells	11	11	0.701659	4.02426e-22	2.05365e-19	chr1	91680343	91906335	-
	ABCG1	538	967	4800347	5177552	1	CD8 T Cells	11	11	1.66633	4.03372e-22	2.05365e-19	chr21	42199689	42297244	+
	ENG	605	1161	8348810	10031899	1	Monoctye DC	11	11	1.59698	2.02018e-21	2.10049e-19	chr9	127815013	127854658	-
	ITK	5703	4505	9390502	8986589	1	CD4 T Cells	11	11	0.825527	5.28392e-22	2.29454e-19	chr5	157142933	157255185	+
	MAML3	456	898	5766155	6578084	2	CD8 T Cells	10	10	1.72613	3.07597e-22	2.45487e-19	chr4	139716753	140154184	-
	HSPH1	1379	1134	8348036	10031926	1	Monoctye DC	11	11	0.684339	2.45396e-21	2.54256e-19	chr13	31134973	31162388	-
	NR4A3	3136	2545	10369143	10874465	2	CD4 T Cells	10	10	0.773885	5.66704e-22	2.61472e-19	chr9	99821855	99866891	+
	PNPT1	774	992	12588416	10144531	3	CD4 T Cells	11	11	1.59035	2.66005e-22	2.61828e-19	chr2	55634061	55693863	-
	PRLR	909	677	8348506	10032383	1	Monoctye DC	11	11	0.619794	2.65537e-21	2.74162e-19	chr5	35048756	35230487	-
	DDX3Y	1326	1794	9394879	8989300	1	CD4 T Cells	11	11	1.4139	6.49505e-22	2.7796e-19	chrY	12904108	12920478	+
	ZFYVE16	8092	7590	13360708	10745226	3	Monoctye DC	11	11	1.16615	7.47198e-22	2.79291e-19	chr5	80408013	80483379	+
	MCTP2	2910	3665	5872494	5812911	3	NK Cells	11	11	1.27219	2.47609e-22	3.04652e-19	chr15	94231538	94483952	+
	AHNAK	415	711	9395790	8990383	1	CD4 T Cells	11	11	1.79045	7.90185e-22	3.33334e-19	chr11	62433542	62556235	-
	MT-ND5	22210	16200	12566980	10129323	3	CD4 T Cells	11	11	0.905086	3.6983e-22	3.52281e-19	chrM	12337	14148	+
	ELK3	933	1643	8348482	10031417	1	Monoctye DC	11	11	1.46548	3.52628e-21	3.62814e-19	chr12	96194375	96269824	+
	CCND3	2353	2934	9393852	8988160	1	CD4 T Cells	11	11	1.3031	8.85233e-22	3.6817e-19	chr6	41934934	42050357	-
	DLEU2	7106	3248	18177701	10141774	2	Monoctye DC	10	9	0.819307	1.91066e-21	3.83808e-19	chr13	49956670	50125720	-
	RAD51B	1730	2247	9394475	8988847	1	CD4 T Cells	11	11	1.35737	9.38662e-22	3.84969e-19	chr14	67819779	68730218	+
	NSMCE2	3084	3161	13365716	10749655	3	Monoctye DC	11	11	1.27433	1.04949e-21	3.87381e-19	chr8	125091679	125367120	+
	IKZF2	1099	804	5765512	6578178	2	CD8 T Cells	10	10	0.64124	5.3541e-22	4.16056e-19	chr2	212999691	213152427	-
	NRP1	1066	916	18183741	10144106	2	Monoctye DC	10	9	1.54026	2.09008e-21	4.17013e-19	chr10	33177492	33336262	-
	PIK3CA	9353	6451	12579837	10139072	3	CD4 T Cells	11	11	0.855854	4.58546e-22	4.23138e-19	chr3	179148114	179240093	+
	TMSB4X	2134	2801	5557257	5533472	2	NK Cells	9	9	1.31804	4.74201e-22	4.24323e-19	chrX	12975110	12977227	+
	UBE2E2	6599	6734	8342816	10026326	1	Monoctye DC	11	11	0.849215	4.20738e-21	4.31388e-19	chr3	23203020	23591794	+
	OSBPL8	7479	9358	4793406	5169161	1	CD8 T Cells	11	11	1.15999	8.72639e-22	4.36748e-19	chr12	76351797	76559809	-
	FOSB	18563	9182	18166244	10135840	2	Monoctye DC	10	9	0.886635	2.25274e-21	4.46451e-19	chr19	45467995	45475179	+
	NDUFAF2	1730	1365	18183077	10143657	2	Monoctye DC	10	9	1.4143	2.31093e-21	4.54931e-19	chr5	60945177	61154531	+
	EMP1	10891	7031	18173916	10137991	2	Monoctye DC	10	9	1.15719	2.36295e-21	4.6209e-19	chr12	13196723	13219941	+
	LINC02109	3	94	5766608	6578888	2	CD8 T Cells	10	10	27.4643	6.1066e-22	4.62364e-19	chr5	28809331	29217115	+
	CD6	2390	3329	4798495	5175190	1	CD8 T Cells	11	11	1.29131	9.45641e-22	4.65397e-19	chr11	60971680	61020377	+
	PAG1	2109	1880	8347306	10031180	1	Monoctye DC	11	11	0.741829	4.72107e-21	4.82382e-19	chr8	80967810	81112068	-
	CD6	708	1316	3290584	3933234	1	NK Cells	11	11	1.55487	5.77077e-22	4.86872e-19	chr11	60971680	61020377	+
	RPS17	1785	2399	5557606	5533874	2	NK Cells	9	9	1.34959	5.66964e-22	4.92408e-19	chr15	82536750	82540459	-
	NCOA1	2689	2205	4798196	5176314	1	CD8 T Cells	11	11	0.76021	1.05002e-21	5.08296e-19	chr2	24491254	24770702	+
	IQGAP2	3079	2264	9393126	8988830	1	CD4 T Cells	11	11	0.768434	1.26489e-21	5.11656e-19	chr5	76403285	76708132	+
	RPL35A	1539	2112	5557852	5534161	2	NK Cells	9	9	1.37805	6.55846e-22	5.53328e-19	chr3	197950190	197956610	+
	ATXN1	5604	7929	8343811	10025131	1	Monoctye DC	11	11	1.17745	5.43881e-21	5.53802e-19	chr6	16299112	16761491	-
	FKBP5	2355	1774	18182452	10143248	2	Monoctye DC	10	9	1.35026	2.95869e-21	5.74785e-19	chr6	35573585	35728583	-
	2025-03-03	4468	2865	12584722	10142658	3	CD4 T Cells	11	11	0.795673	6.64333e-22	5.94457e-19	NA	NA	NA	NA
	PIK3CA	3848	3153	7152042	7379987	3	CD8 T Cells	11	11	0.794166	7.18873e-22	6.43261e-19	chr3	179148114	179240093	+
	ANKRD12	29609	21909	12559581	10123614	3	CD4 T Cells	11	11	0.918168	7.51659e-22	6.52816e-19	chr18	9136228	9285985	+
	LPP	1798	1563	8347617	10031497	1	Monoctye DC	11	11	0.723422	6.96937e-21	7.07212e-19	chr3	188153284	188890671	+
	B2M	11428	13323	7144462	7369817	3	CD8 T Cells	11	11	1.12994	8.18837e-22	7.1116e-19	chr15	44711487	44718851	+
	PDE3B	17535	22035	5749076	6556947	2	CD8 T Cells	10	10	1.10146	9.77594e-22	7.21684e-19	chr11	14643804	14872044	+
	CHPT1	2560	4980	6325964	9784497	1	B Cells	11	11	1.25757	1.61454e-21	7.22359e-19	chr12	101696947	101744140	+
	ITPKB	4767	5505	9391438	8985589	1	CD4 T Cells	11	11	1.20685	1.84412e-21	7.3588e-19	chr1	226631690	226739323	-
	AC012447.1	916	688	8348499	10032372	1	Monoctye DC	11	11	0.625051	7.29861e-21	7.38084e-19	NA	NA	NA	NA
	KLF5	252	425	13368548	10752391	3	Monoctye DC	11	11	2.09681	2.15545e-21	7.85783e-19	chr13	73054976	73077541	+
	TNFAIP8	5675	2535	18179132	10142487	2	Monoctye DC	10	9	0.800696	4.31026e-21	8.3188e-19	chr5	119268692	119399688	+
	PPP1R16B	3655	4327	9392550	8986767	1	CD4 T Cells	11	11	1.2372	2.23926e-21	8.81641e-19	chr20	38805697	38923024	+
	RNF13	3638	3655	13365162	10749161	3	Monoctye DC	11	11	1.24909	2.50406e-21	9.01737e-19	chr3	149812770	149962139	+
	HIVEP2	5011	2205	18179796	10142817	2	Monoctye DC	10	9	0.788751	4.73186e-21	9.07319e-19	chr6	142751469	142956698	-
	ZEB1	55537	55012	10316742	10821998	2	CD4 T Cells	10	10	0.944582	2.05858e-21	9.35198e-19	chr10	31318495	31529814	+
	SYTL2	1785	1455	5764826	6577527	2	CD8 T Cells	10	10	0.714474	1.32539e-21	9.54573e-19	chr11	85694224	85811159	-
	ATG4B	3034	2207	18181773	10142815	2	Monoctye DC	10	9	1.30389	5.12438e-21	9.76245e-19	chr2	241637213	241673857	+
	AC239799.2	214	82	8349201	10032978	1	Monoctye DC	11	11	0.318877	9.93163e-21	9.98376e-19	NA	NA	NA	NA
	UTRN	1981	1753	8347434	10031307	1	Monoctye DC	11	11	0.736411	9.94015e-21	9.98376e-19	chr6	144285701	144853034	+
	GNLY	5304	5265	3285988	3929285	1	NK Cells	11	11	0.83036	1.23807e-21	1.01553e-18	chr2	85685175	85698852	+
	PATL2	311	153	8349104	10032907	1	Monoctye DC	11	11	0.409406	1.03412e-20	1.03513e-18	chr15	44665732	44711323	-
	MIR181A1HG	1892	1425	10370387	10875585	2	CD4 T Cells	10	10	0.718221	2.39138e-21	1.06993e-18	chr1	198777861	198937471	-
	USP3	16414	8066	18168393	10136956	2	Monoctye DC	10	9	0.880845	5.89161e-21	1.11521e-18	chr15	63504511	63594640	+
	MXD1	4869	4841	8344546	10028219	1	Monoctye DC	11	11	0.827405	1.12046e-20	1.11777e-18	chr2	69897688	69942945	+
	MAGI3	330	168	8349085	10032892	1	Monoctye DC	11	11	0.423661	1.19027e-20	1.17944e-18	chr1	113390515	113685923	+
	BTG2	1038	807	8348377	10032253	1	Monoctye DC	11	11	0.646992	1.18916e-20	1.17944e-18	chr1	203305491	203309602	+
	CPEB2	2402	1885	10369877	10875125	2	CD4 T Cells	10	10	0.748347	3.14514e-21	1.38616e-18	chr4	15002481	15070153	+
	SNX9	7308	6407	7148582	7376733	3	CD8 T Cells	11	11	0.849726	1.67971e-21	1.41714e-18	chr6	157700387	157945077	+
	MX1	734	943	12588456	10144580	3	CD4 T Cells	11	11	1.59419	1.70188e-21	1.43585e-18	chr21	41420020	41470071	+
	PARP8	5060	4497	4795825	5174022	1	CD8 T Cells	11	11	0.823926	3.07952e-21	1.4667e-18	chr5	50665899	50846519	+
	NELL2	10258	13255	5756353	6565727	2	CD8 T Cells	10	10	1.13261	2.19703e-21	1.54467e-18	chr12	44508275	44921848	-
	SSH2	13953	12638	12575237	10132885	3	CD4 T Cells	11	11	1.12392	1.96149e-21	1.60891e-18	chr17	29625938	29930276	-
	CD58	5672	8002	8343743	10025058	1	Monoctye DC	11	11	1.17405	1.64995e-20	1.62948e-18	chr1	116514534	116571039	-
	LINC02109	1	71	9396204	8991023	1	CD4 T Cells	11	11	74.199	4.26285e-21	1.65629e-18	chr5	28809331	29217115	+
	ABL1	2056	782	18182751	10144240	2	Monoctye DC	10	9	0.681772	9.3031e-21	1.74975e-18	chr9	130713016	130887675	+
	AFDN	334	728	8349081	10032332	1	Monoctye DC	11	11	1.81388	1.78254e-20	1.75455e-18	chr6	167826911	167972023	+
	CXCL3	1317	1082	18183490	10143940	2	Monoctye DC	10	9	1.47264	1.01173e-20	1.89084e-18	chr4	74036589	74038807	-
	LAPTM5	10089	6533	18174718	10138489	2	Monoctye DC	10	9	1.1607	1.02539e-20	1.90432e-18	chr1	30732469	30757774	-
	MBNL1	9444	11407	6796444	7192750	2	B Cells	10	10	1.14108	1.93139e-21	1.96662e-18	chr3	152243828	152465780	+
	CLIP4	3260	3307	13365540	10749509	3	Monoctye DC	11	11	1.26121	5.68818e-21	2.02369e-18	chr2	29097705	29189643	+
	XRRA1	552	951	10371727	10876059	2	CD4 T Cells	10	10	1.64288	4.85586e-21	2.10866e-18	chr11	74807739	74949200	-
	EPSTI1	1626	1811	12587564	10143712	3	CD4 T Cells	11	11	1.38204	2.69306e-21	2.14928e-18	chr13	42886388	42992271	-
	EXOC4	6759	4546	12582431	10140977	3	CD4 T Cells	11	11	0.834585	2.83822e-21	2.20552e-18	chr7	133253073	134066589	+
	DDX3Y	1522	2152	7154368	7380988	3	CD8 T Cells	11	11	1.37041	2.70422e-21	2.21814e-18	chrY	12904108	12920478	+
	JAZF1	1831	1605	8347584	10031455	1	Monoctye DC	11	11	0.729473	2.56117e-20	2.51259e-18	chr7	27830573	28180795	-
	HPCAL1	7560	5002	18177247	10140020	2	Monoctye DC	10	9	1.18598	1.36834e-20	2.52536e-18	chr2	10302889	10427617	+
	MMP19	497	982	8348918	10032078	1	Monoctye DC	11	11	1.64429	2.61873e-20	2.56054e-18	chr12	55835433	55842966	-
	PRKCA	3608	2945	7152282	7380195	3	CD8 T Cells	11	11	0.791118	3.33178e-21	2.65903e-18	chr17	66302613	66810743	+
	WDFY2	7519	7064	13361281	10745752	3	Monoctye DC	11	11	1.16805	7.8232e-21	2.75014e-18	chr13	51584455	51767709	+
	STX11	4162	4081	8345253	10028979	1	Monoctye DC	11	11	0.815994	2.87709e-20	2.80388e-18	chr6	144150517	144191939	+
	RASGEF1B	1796	2580	4799089	5175939	1	CD8 T Cells	11	11	1.33177	6.51136e-21	3.05197e-18	chr4	81426393	82044244	-
	JAKMIP2	1201	1001	18183606	10144021	2	Monoctye DC	10	9	1.49399	1.73473e-20	3.18166e-18	chr5	147585438	147782775	-
	SOX5	180	61	8349235	10032999	1	Monoctye DC	11	11	0.28202	3.55194e-20	3.45017e-18	chr12	23529504	24562544	-
	ATXN1	8828	8195	13359972	10744621	3	Monoctye DC	11	11	1.15414	9.99804e-21	3.47332e-18	chr6	16299112	16761491	-
	TNFSF13B	984	760	8348431	10032300	1	Monoctye DC	11	11	0.642749	3.65317e-20	3.53687e-18	chr13	108251240	108308484	+
	NEAT1	4531	5638	7151359	7377502	3	CD8 T Cells	11	11	1.20602	4.86916e-21	3.78372e-18	chr11	65422774	65445540	+
	EML4	8826	6082	13359974	10746734	3	Monoctye DC	11	11	0.856747	1.19727e-20	4.11096e-18	chr2	42169353	42332548	+
	VPS13B	2487	2291	8346928	10030769	1	Monoctye DC	11	11	0.766606	4.26823e-20	4.11884e-18	chr8	99013266	99877580	+
	KMO	1077	851	8348338	10032209	1	Monoctye DC	11	11	0.657562	4.30698e-20	4.1427e-18	chr1	241532134	241595642	+
	HIVEP2	1863	2462	5873541	5814114	3	NK Cells	11	11	1.33489	3.54297e-21	4.18481e-18	chr6	142751469	142956698	-
	RALA	5148	4052	9391057	8987042	1	CD4 T Cells	11	11	0.822566	1.14154e-20	4.37773e-18	chr7	39623565	39708120	+
	ZBTB10	486	301	8348929	10032759	1	Monoctye DC	11	11	0.51541	4.56943e-20	4.38087e-18	chr8	80485619	80526265	+
	VASH1	350	750	8349065	10032310	1	Monoctye DC	11	11	1.78326	4.62482e-20	4.41962e-18	chr14	76761468	76783015	+
	RPL10	3255	4042	5556136	5532231	2	NK Cells	9	9	1.24697	5.42291e-21	4.44814e-18	chrX	154389955	154409168	+
	MGAT4A	1135	1697	10371144	10875313	2	CD4 T Cells	10	10	1.42577	1.07929e-20	4.55292e-18	chr2	98619106	98731132	-
	FMN1	444	221	10371835	10876789	2	CD4 T Cells	10	10	0.474651	1.0729e-20	4.55292e-18	chr15	32765544	33194714	-
	HAVCR2	2497	3794	8346918	10029266	1	Monoctye DC	11	11	1.26445	4.94234e-20	4.70782e-18	chr5	157085832	157142869	-
	RPL37A	3422	4227	5555969	5532046	2	NK Cells	9	9	1.2404	6.11361e-21	4.87915e-18	chr2	216498825	216579180	+
	RUNX1	3165	4075	7152725	7379065	3	CD8 T Cells	11	11	1.24789	6.64205e-21	5.02906e-18	chr21	34787801	36004667	-
	COL5A2	56	2	6328468	9789475	1	B Cells	11	11	0.0230879	1.14411e-20	5.04244e-18	chr2	189031898	189225312	-
	GRK5	476	946	8348939	10032114	1	Monoctye DC	11	11	1.65389	5.63917e-20	5.35431e-18	chr10	119207571	119459745	+
	AQP9	8303	3878	18176504	10141144	2	Monoctye DC	10	9	0.837199	2.9569e-20	5.38978e-18	chr15	58138169	58185911	+
	NDFIP1	5978	7999	5760633	6570983	2	CD8 T Cells	10	10	1.17285	7.98375e-21	5.48261e-18	chr5	142108779	142154440	+
	ATP2B1	59395	67805	8290020	9965255	1	Monoctye DC	11	11	0.950024	5.87561e-20	5.56093e-18	chr12	89588049	89709300	-
	SSBP2	14379	9081	18170428	10135941	2	Monoctye DC	10	9	1.13204	3.2012e-20	5.79927e-18	chr5	81413021	81751797	-
	SNX2	2674	5152	6325850	9784325	1	B Cells	11	11	1.24554	1.34299e-20	5.83194e-18	chr5	122775079	122834543	+
	TRPS1	6957	8476	10365322	10868534	2	CD4 T Cells	10	10	1.16181	1.52534e-20	6.34391e-18	chr8	115408496	115809673	-
	KAT2B	1121	1893	8348294	10031167	1	Monoctye DC	11	11	1.4053	6.81642e-20	6.43073e-18	chr3	20040446	20154404	+
	PPFIBP2	326	685	5766285	6578297	2	CD8 T Cells	10	10	1.84177	1.04062e-20	6.98371e-18	chr11	7513298	7657127	+
	GK	3491	3365	8345924	10029695	1	Monoctye DC	11	11	0.802154	7.58782e-20	7.13569e-18	chrX	30653359	30731462	+
	UTY	2899	2732	8346516	10030328	1	Monoctye DC	11	11	0.784251	8.07173e-20	7.56667e-18	chrY	13234577	13480673	-
	COL5A2	125	11	12589065	10145512	3	CD4 T Cells	11	11	0.109196	1.00858e-20	7.63654e-18	chr2	189031898	189225312	-
	SPSB1	1749	1364	18183058	10143658	2	Monoctye DC	10	9	1.39791	4.26883e-20	7.68624e-18	chr1	9292894	9369532	+
	RUNX1	3137	3881	6325387	9785596	1	B Cells	11	11	0.799783	1.98606e-20	8.49948e-18	chr21	34787801	36004667	-
	HIVEP2	2759	2550	7393723	5282504	3	B Cells	11	11	1.29349	9.64462e-21	8.63018e-18	chr6	142751469	142956698	-
	QKI	5541	4845	10366738	10872165	2	CD4 T Cells	10	10	0.833816	2.16164e-20	8.78674e-18	chr6	163414000	163578592	+
	JMJD1C	29261	28412	10343018	10848598	2	CD4 T Cells	10	10	0.925928	2.20197e-20	8.78674e-18	chr10	63167221	63521850	-
	STK4	5514	6834	10366765	10870176	2	CD4 T Cells	10	10	1.18188	2.19193e-20	8.78674e-18	chr20	44966479	45080021	+
	AC103591.3	1059	837	8348356	10032223	1	Monoctye DC	11	11	0.657737	9.40521e-20	8.78881e-18	NA	NA	NA	NA
	DDX21	4555	3546	9391650	8987548	1	CD4 T Cells	11	11	0.813561	2.36037e-20	8.93583e-18	chr10	68956170	68985068	+
	STK17A	7264	6506	10365015	10870504	2	CD4 T Cells	10	10	0.854089	2.28973e-20	9.01514e-18	chr7	43582758	43650713	+
	CERS6	1055	1125	7395427	5283929	3	B Cells	11	11	1.49237	1.08291e-20	9.4051e-18	chr2	168456249	168775134	+
	XIST	3888	2973	9392317	8988121	1	CD4 T Cells	11	11	0.799114	2.53972e-20	9.49308e-18	chrX	73820649	73852723	-
	FRYL	1564	1341	8347851	10031719	1	Monoctye DC	11	11	0.713534	1.11633e-19	1.03988e-17	chr4	48497357	48780322	-
	CADM1	296	342	18184511	10144680	2	Monoctye DC	10	9	2.07105	5.94403e-20	1.06377e-17	chr11	115169218	115504957	-
	IFIT2	1875	1342	5557516	5534931	2	NK Cells	9	9	0.718722	1.46892e-20	1.14146e-17	chr10	89283694	89309271	+
	KCNQ5	1042	684	7154848	7382456	3	CD8 T Cells	11	11	0.636225	1.65637e-20	1.22277e-17	chr6	72621792	73198853	+
	CDK17	8007	8830	9388198	8982264	1	CD4 T Cells	11	11	1.15247	3.44168e-20	1.27037e-17	chr12	96278261	96400480	-
	FOXN3	2998	2741	7393484	5282313	3	B Cells	11	11	1.27954	1.5269e-20	1.28822e-17	chr14	89124871	89619149	-
	TLK1	6769	7555	9389436	8983539	1	CD4 T Cells	11	11	1.16641	3.53832e-20	1.28992e-17	chr2	170990823	171231314	-
	HIVEP1	6551	2996	18178256	10142026	2	Monoctye DC	10	9	0.819766	8.05072e-20	1.43211e-17	chr6	12008762	12164999	+
	DDX3Y	544	1051	3290748	3933499	1	NK Cells	11	11	1.61613	1.90014e-20	1.51646e-17	chrY	12904108	12920478	+
	TRAF3	3566	2793	5871838	5813783	3	NK Cells	11	11	0.791152	1.34166e-20	1.52377e-17	chr14	102777449	102911500	+
	UTY	5092	4938	12584098	10140585	3	CD4 T Cells	11	11	1.20333	2.08186e-20	1.53688e-17	chrY	13234577	13480673	-
	SNX9	24431	17961	13344369	10734855	3	Monoctye DC	11	11	0.914028	4.71988e-20	1.60199e-17	chr6	157700387	157945077	+
	SLC2A3	4657	5355	9391548	8985739	1	CD4 T Cells	11	11	1.20169	4.49153e-20	1.61744e-17	chr12	7919230	7936187	-
	VPS13C	1164	1642	5874240	5814934	3	NK Cells	11	11	1.42492	1.48643e-20	1.62566e-17	chr15	61852389	62060473	-
	SAMD3	360	170	4800525	5178349	1	CD8 T Cells	11	11	0.437786	3.5865e-20	1.65478e-17	chr6	130144315	130365425	-
	CFLAR	2051	1845	8347364	10031215	1	Monoctye DC	11	11	0.748606	1.78245e-19	1.65516e-17	chr2	201116154	201176687	+
	FAM102A	526	1292	6327998	9788185	1	B Cells	11	11	1.58789	4.09889e-20	1.72909e-17	chr9	127940582	127980989	-
	ABCG1	4487	1964	18180320	10143058	2	Monoctye DC	10	9	0.784587	1.0158e-19	1.79614e-17	chr21	42199689	42297244	+
	AKT3	2629	2438	7393853	5282616	3	B Cells	11	11	1.29783	2.3238e-20	1.85147e-17	chr1	243488233	243851079	-
	TENT5A	440	565	7396042	5284489	3	B Cells	11	11	1.7971	2.28587e-20	1.85147e-17	chr6	81491439	81752774	-
	ELMO1	5505	4727	7390977	5280327	3	B Cells	11	11	1.20172	2.3826e-20	1.85147e-17	chr7	36852906	37449223	-
	ADK	8086	9731	10364193	10867279	2	CD4 T Cells	10	10	1.14759	4.96367e-20	1.92858e-17	chr10	74151202	74709963	+
	RAI14	203	264	18184604	10144758	2	Monoctye DC	10	9	2.33111	1.1755e-19	2.06615e-17	chr5	34656328	34832612	+
	MAP3K2	5205	6650	4795680	5171869	1	CD8 T Cells	11	11	1.18445	4.5557e-20	2.06962e-17	chr2	127298668	127388465	-
	APBB1IP	2340	3567	8347075	10029493	1	Monoctye DC	11	11	1.26856	2.24003e-19	2.07354e-17	chr10	26438341	26567803	+
	LINC02109	8	95	5875396	5816481	3	NK Cells	11	11	11.9951	1.97396e-20	2.08176e-17	chr5	28809331	29217115	+
	MX1	278	537	5875126	5816039	3	NK Cells	11	11	1.95119	2.06251e-20	2.10013e-17	chr21	41420020	41470071	+
	2025-03-03	3478	2719	5871926	5813857	3	NK Cells	11	11	0.789678	2.2825e-20	2.24667e-17	NA	NA	NA	NA
	FCAR	8240	3859	18176567	10141163	2	Monoctye DC	10	9	0.839466	1.40046e-19	2.447e-17	chr19	54874235	54891420	+
	NEDD9	3644	5307	8345771	10027753	1	Monoctye DC	11	11	1.21197	2.75974e-19	2.5387e-17	chr6	11183298	11382348	-
	YME1L1	2167	1969	8347248	10031091	1	Monoctye DC	11	11	0.756153	2.7541e-19	2.5387e-17	chr10	27110111	27155266	-
	FOXN2	1145	1623	5558246	5534650	2	NK Cells	9	9	1.42339	3.42476e-20	2.59307e-17	chr2	48314637	48379295	+
	UBE2D1	9763	4642	18175044	10140380	2	Monoctye DC	10	9	0.852271	1.51904e-19	2.63858e-17	chr10	58334979	58370751	+
	IFI44L	239	95	5766372	6578887	2	CD8 T Cells	10	10	0.348408	4.31319e-20	2.83032e-17	chr1	78619902	78646145	+
	GNA13	2477	4791	6326047	9784686	1	B Cells	11	11	1.25038	7.10462e-20	2.95482e-17	chr17	65009289	65056740	-
	LINC01619	10907	10169	6794981	7193988	2	B Cells	10	10	0.880794	3.07658e-20	3.02828e-17	chr12	91984976	92142914	-
	HIPK1	6314	5501	7149576	7377639	3	CD8 T Cells	11	11	0.844422	4.21886e-20	3.03851e-17	chr1	113929324	113977869	+
	APBB2	661	1216	8348754	10031844	1	Monoctye DC	11	11	1.53093	3.38114e-19	3.09107e-17	chr4	40810027	41216714	-
	RASA3	1873	2928	8347542	10030132	1	Monoctye DC	11	11	1.30094	3.37478e-19	3.09107e-17	chr13	113977783	114132623	-
	MTRNR2L8	2125	2849	7153765	7380291	3	CD8 T Cells	11	11	1.29944	4.51322e-20	3.17311e-17	chr11	10507894	10509186	-
	PTPRC	12854	13841	8336561	10019219	1	Monoctye DC	11	11	0.89609	3.50445e-19	3.19392e-17	chr1	198638457	198757476	+
	PPP3CC	1377	1021	4799508	5177498	1	CD8 T Cells	11	11	0.687397	7.44725e-20	3.33197e-17	chr8	22440819	22541142	+
	RIN2	3144	1950	13365656	10750866	3	Monoctye DC	11	11	0.771121	9.94224e-20	3.33619e-17	chr20	19757606	20002457	+
	MAP3K5	2431	1752	9393774	8989342	1	CD4 T Cells	11	11	0.753163	9.57237e-20	3.40557e-17	chr6	136557046	136792477	-
	WWOX	3047	1650	7393435	5283404	3	B Cells	11	11	0.757857	4.51413e-20	3.41789e-17	chr16	78099400	79212667	+
	P2RY8	2035	2856	4798850	5175663	1	CD8 T Cells	11	11	1.3011	7.8244e-20	3.44846e-17	chrX	1462581	1537185	-
	P2RY8	2035	2856	4798850	5175663	1	CD8 T Cells	11	11	1.3011	7.8244e-20	3.44846e-17	chrY	1462581	1537185	-
	AC099489.1	480	294	3290812	3934256	1	NK Cells	11	11	0.512363	4.45262e-20	3.46004e-17	NA	NA	NA	NA
	ANKRD44	5558	6866	10366721	10870144	2	CD4 T Cells	10	10	1.17801	9.17149e-20	3.51721e-17	chr2	196967017	197311173	-
	CEMIP	437	449	18184370	10144573	2	Monoctye DC	10	9	1.84171	2.10799e-19	3.64017e-17	chr15	80779343	80951776	+
	IGHA1	845	837	6327679	9788640	1	B Cells	11	11	0.640342	9.00362e-20	3.69261e-17	chr14	105703995	105708665	-
	PPP1R16B	4495	4215	5762116	6574767	2	CD8 T Cells	10	10	0.821921	5.77195e-20	3.70521e-17	chr20	38805697	38923024	+
	EFNA5	250	103	5766361	6578879	2	CD8 T Cells	10	10	0.361126	6.22543e-20	3.91129e-17	chr5	107376894	107670937	-
	UVRAG	3873	3432	7392609	5281622	3	B Cells	11	11	1.24015	5.79858e-20	4.28066e-17	chr11	75815210	76144232	+
	FAM214A	2125	2964	4798760	5175555	1	CD8 T Cells	11	11	1.29311	9.8769e-20	4.28904e-17	chr15	52581317	52709817	-
	LPP	1753	1447	5764858	6577535	2	CD8 T Cells	10	10	0.723517	7.05199e-20	4.33829e-17	chr3	188153284	188890671	+
	SND1	1777	1926	13367023	10750890	3	Monoctye DC	11	11	1.34753	1.30902e-19	4.34314e-17	chr7	127652194	128092609	+
	MAML3	6227	8673	8343188	10024387	1	Monoctye DC	11	11	1.15908	4.78043e-19	4.34342e-17	chr4	139716753	140154184	-
	ATP8B4	977	765	8348438	10032295	1	Monoctye DC	11	11	0.651613	5.06131e-19	4.58452e-17	chr15	49858238	50182817	-
	UBE2R2	4773	6782	8344642	10026278	1	Monoctye DC	11	11	1.18247	5.08016e-19	4.58752e-17	chr9	33817160	33920399	+
	SLC16A10	1394	2169	5765217	6576813	2	CD8 T Cells	10	10	1.36383	7.64249e-20	4.60561e-17	chr6	111087503	111231194	+
	BCAT1	2484	2577	13366316	10750239	3	Monoctye DC	11	11	1.28983	1.45986e-19	4.77887e-17	chr12	24810024	24949101	-
	SSH1	3919	2505	13364881	10750311	3	Monoctye DC	11	11	0.794699	1.47271e-19	4.77887e-17	chr12	108778191	108857590	-
	OSBPL3	1236	1272	7395246	5283782	3	B Cells	11	11	1.44027	7.68901e-20	5.53778e-17	chr7	24796540	24981634	-
	XRRA1	208	436	5559183	5535837	2	NK Cells	9	9	2.10491	7.59512e-20	5.6069e-17	chr11	74807739	74949200	-
	SEMA6B	811	1433	8348604	10031627	1	Monoctye DC	11	11	1.47044	6.2392e-19	5.617e-17	chr19	4542593	4581776	-
	CCND3	633	992	5874771	5815584	3	NK Cells	11	11	1.58299	6.1757e-20	5.88265e-17	chr6	41934934	42050357	-
	OSBPL8	12450	11417	7143440	7371723	3	CD8 T Cells	11	11	0.888802	8.5769e-20	5.88994e-17	chr12	76351797	76559809	-
	ADA	895	277	18183912	10144745	2	Monoctye DC	10	9	0.554769	3.58477e-19	6.15434e-17	chr20	44619522	44652233	-
	LINC01619	8630	9074	8340785	10023986	1	Monoctye DC	11	11	0.875005	6.96257e-19	6.24917e-17	chr12	91984976	92142914	-
	HOMER2	375	777	8349040	10032283	1	Monoctye DC	11	11	1.7243	7.47367e-19	6.68758e-17	chr15	82836946	82986153	-
	BTBD11	8002	10442	5758609	6568540	2	CD8 T Cells	10	10	1.14379	1.17207e-19	6.92201e-17	chr12	107318421	107659642	+
	SESN3	4776	5965	10367503	10871045	2	CD4 T Cells	10	10	1.191	1.83992e-19	6.96551e-17	chr11	95165513	95232541	-
	SMAD3	8980	6230	13359820	10746586	3	Monoctye DC	11	11	0.862545	2.19025e-19	7.03e-17	chr15	67063763	67195173	+
	CCL2	276	135	8349139	10032925	1	Monoctye DC	11	11	0.40705	8.32324e-19	7.42529e-17	chr17	34255218	34257203	+
	MBNL1	8710	7195	7387772	5277859	3	B Cells	11	11	1.15608	1.08132e-19	7.60247e-17	chr3	152243828	152465780	+
	USP32	1921	1721	8347494	10031339	1	Monoctye DC	11	11	0.745549	8.59887e-19	7.64807e-17	chr17	60177327	60422470	-
	STAT4	2965	1229	18181842	10143793	2	Monoctye DC	10	9	0.74299	4.67878e-19	7.98611e-17	chr2	191029576	191151596	-
	TLR2	12797	6227	18172010	10138795	2	Monoctye DC	10	9	0.872221	4.96421e-19	8.4246e-17	chr4	153684070	153706260	+
	ACSM3	6838	9155	6321686	9780322	1	B Cells	11	11	0.86551	2.19141e-19	8.86441e-17	chr16	20610243	20797581	+
	IMMP2L	2034	1548	7153856	7381592	3	CD8 T Cells	11	11	0.737637	1.32376e-19	8.88393e-17	chr7	110662644	111562517	-
	DMXL2	12453	8845	13356347	10743971	3	Monoctye DC	11	11	0.883068	2.8544e-19	9.06318e-17	chr15	51447711	51622833	-
	TNF	240	108	8349175	10032952	1	Monoctye DC	11	11	0.374486	1.02537e-18	9.09251e-17	chr6	31575565	31578336	+
	SIPA1L1	6998	7185	3284294	3927365	1	NK Cells	11	11	0.858864	1.31937e-19	9.98965e-17	chr14	71320449	71741229	+
	AC100849.1	455	632	13368345	10752184	3	Monoctye DC	11	11	1.72693	3.21345e-19	1.00947e-16	NA	NA	NA	NA
	IER3	3141	1956	13365659	10750860	3	Monoctye DC	11	11	0.774232	3.27646e-19	1.01843e-16	chr6	30743199	30744548	-
	AC016831.7	2519	3627	5764092	6575355	2	CD8 T Cells	10	10	1.26206	1.81265e-19	1.04953e-16	NA	NA	NA	NA
	CENPP	2258	1616	9393947	8989478	1	CD4 T Cells	11	11	0.747924	3.05332e-19	1.07335e-16	chr9	92325953	92620529	+
	TUBB6	1009	435	7395473	5284619	3	B Cells	11	11	0.603356	1.59997e-19	1.09873e-16	chr18	12307669	12344320	+
	BTBD9	11541	12400	9384664	8978694	1	CD4 T Cells	11	11	1.12284	3.19939e-19	1.10949e-16	chr6	38168451	38640148	-
	PRKN	905	1275	9395300	8989819	1	CD4 T Cells	11	11	1.47232	3.23127e-19	1.10949e-16	chr6	161347417	162727775	-
	TLE4	14955	10746	13353845	10742070	3	Monoctye DC	11	11	0.893368	3.81421e-19	1.17323e-16	chr9	79571773	79726882	+
	LINC01619	10688	10182	4790197	5168337	1	CD8 T Cells	11	11	0.883186	2.81155e-19	1.20322e-16	chr12	91984976	92142914	-
	JCHAIN	137	479	6328387	9788998	1	B Cells	11	11	2.26026	3.02468e-19	1.20697e-16	chr4	70655541	70681817	-
	P2RY8	1427	2936	6327097	9786541	1	B Cells	11	11	1.33007	3.27025e-19	1.28756e-16	chrX	1462581	1537185	-
	P2RY8	1427	2936	6327097	9786541	1	B Cells	11	11	1.33007	3.27025e-19	1.28756e-16	chrY	1462581	1537185	-
	HLA-DPA1	1096	1836	8348319	10031224	1	Monoctye DC	11	11	1.39407	1.46889e-18	1.29865e-16	chr6	33064569	33080775	-
	LEF1	1826	2730	5764785	6576252	2	CD8 T Cells	10	10	1.31046	2.30821e-19	1.31075e-16	chr4	108047545	108168956	-
	ITGB8	1864	1665	8347551	10031395	1	Monoctye DC	11	11	0.743346	1.49215e-18	1.31528e-16	chr7	20330702	20415754	+
	MLLT3	9505	11287	10362774	10865723	2	CD4 T Cells	10	10	1.13238	3.81849e-19	1.42729e-16	chr9	20341669	20622499	-
	ARID4B	22817	16782	12566373	10128741	3	CD4 T Cells	11	11	0.912659	2.03309e-19	1.46427e-16	chr1	235131634	235328219	-
	SPECC1L	621	433	8348794	10032627	1	Monoctye DC	11	11	0.580255	1.72055e-18	1.51209e-16	chr22	24270817	24417739	+
	NEU1	834	632	8348581	10032428	1	Monoctye DC	11	11	0.630629	1.74666e-18	1.53048e-16	chr6	31857659	31862905	-
	SLC4A7	3484	3471	13365316	10749345	3	Monoctye DC	11	11	1.23864	5.04125e-19	1.53467e-16	chr3	27372721	27484420	-
	CMSS1	1072	864	8348343	10032196	1	Monoctye DC	11	11	0.670721	1.80847e-18	1.57995e-16	chr3	99817837	100181732	+
	IFNG-AS1	794	504	10371485	10876506	2	CD4 T Cells	10	10	0.605306	4.33207e-19	1.59902e-16	chr12	67989445	68234686	+
	MT-ND5	12838	11315	5862566	5805261	3	NK Cells	11	11	0.890282	1.77031e-19	1.63361e-16	chrM	12337	14148	+
	MTRNR2L1	196	56	5559195	5536217	2	NK Cells	9	9	0.286907	2.26945e-19	1.6345e-16	chr17	22523415	22524663	+
	CDR2	2127	2241	13366673	10750575	3	Monoctye DC	11	11	1.30992	5.43661e-19	1.63814e-16	chr16	22345936	22437165	-
	SOCS6	619	1144	8348796	10031916	1	Monoctye DC	11	11	1.53801	1.92391e-18	1.67585e-16	chr18	70289045	70330199	+
	PRKY	806	1425	3290486	3933125	1	NK Cells	11	11	1.47894	2.29232e-19	1.69225e-16	chrY	7273972	7381548	+
	TGFB1	6915	3200	18177892	10141822	2	Monoctye DC	10	9	0.829494	1.03073e-18	1.73923e-16	chr19	41301587	41353922	-
	HIVEP2	8489	7875	12580701	10137648	3	CD4 T Cells	11	11	1.15111	2.56294e-19	1.80193e-16	chr6	142751469	142956698	-
	PELI1	4176	3509	7151714	7379631	3	CD8 T Cells	11	11	0.814414	2.77726e-19	1.82244e-16	chr2	64092652	64144420	-
	ENPP2	386	174	5559005	5536099	2	NK Cells	9	9	0.45266	2.64608e-19	1.86038e-16	chr8	119557086	119673453	-
	AUTS2	2582	3366	7153308	7379774	3	CD8 T Cells	11	11	1.26352	2.902e-19	1.8629e-16	chr7	69598296	70793506	+
	NFKB1	15656	16543	9380549	8974551	1	CD4 T Cells	11	11	1.10427	5.56096e-19	1.88747e-16	chr4	102501331	102617302	+
	MAML3	1089	1153	6327435	9788324	1	B Cells	11	11	0.684454	4.87692e-19	1.89488e-16	chr4	139716753	140154184	-
	RPL28	3126	3861	5556265	5532412	2	NK Cells	9	9	1.24028	2.9177e-19	2.00365e-16	chr19	55385932	55403250	+
	RASGRP1	1449	1956	5873955	5814620	3	NK Cells	11	11	1.36355	2.30559e-19	2.06308e-16	chr15	38488103	38565575	-
	NSUN6	380	221	8349035	10032839	1	Monoctye DC	11	11	0.483984	2.41235e-18	2.09512e-16	chr10	18545561	18659285	-
	PDGFD	233	84	10372046	10876926	2	CD4 T Cells	10	10	0.343786	5.77242e-19	2.10437e-16	chr11	103907189	104164379	-
	TEX41	573	390	8348842	10032670	1	Monoctye DC	11	11	0.566412	2.53445e-18	2.19471e-16	chr2	144666312	145262988	+
	AKT3	1845	1626	3289447	3932924	1	NK Cells	11	11	0.737217	3.07814e-19	2.21694e-16	chr1	243488233	243851079	-
	ABCA1	465	833	4800420	5177686	1	CD8 T Cells	11	11	1.66076	5.27855e-19	2.22672e-16	chr9	104781006	104928155	-
	SMAP2	1425	1200	3289867	3933350	1	NK Cells	11	11	0.70443	3.26471e-19	2.24194e-16	chr1	40344850	40423326	+
	RASA2	2871	2699	3288421	3931851	1	NK Cells	11	11	0.786396	3.25165e-19	2.24194e-16	chr3	141487027	141615344	+
	MT-CO3	68122	110014	6260402	9679463	1	B Cells	11	11	1.04401	5.86953e-19	2.25093e-16	chrM	9207	9990	+
	FAAH2	3469	2641	9392736	8988453	1	CD4 T Cells	11	11	0.795617	6.76151e-19	2.26887e-16	chrX	57286706	57489193	+
	MAPRE2	9991	9216	10362288	10867794	2	CD4 T Cells	10	10	0.879626	6.41336e-19	2.30951e-16	chr18	34976928	35143470	+
	GPRIN3	2795	4153	8346620	10028907	1	Monoctye DC	11	11	1.23652	2.78383e-18	2.39661e-16	chr4	89236383	89307800	-
	PLEC	832	1454	8348583	10031606	1	Monoctye DC	11	11	1.45433	2.78131e-18	2.39661e-16	chr8	143915153	143976734	-
	ANKRD44	1968	2091	13366832	10750725	3	Monoctye DC	11	11	1.32099	8.24935e-19	2.46055e-16	chr2	196967017	197311173	-
	RCOR1	10075	6470	18174732	10138552	2	Monoctye DC	10	9	1.1511	1.54016e-18	2.58405e-16	chr14	102592649	102730561	+
	CAMK1D	5254	4744	4795631	5173775	1	CD8 T Cells	11	11	0.837087	6.26115e-19	2.60402e-16	chr10	12349547	12835545	+
	RFTN1	5671	6967	10366608	10870043	2	CD4 T Cells	10	10	1.17152	7.36206e-19	2.61921e-16	chr3	16313574	16514026	-
	PRKCH	7844	9680	4793041	5168839	1	CD8 T Cells	11	11	1.14407	6.78345e-19	2.78206e-16	chr14	61187559	61550976	+
	RALY	2968	2129	18181839	10142893	2	Monoctye DC	10	9	1.28578	1.68408e-18	2.80956e-16	chr20	33993646	34108308	+
	RUNX1	4751	5918	10367528	10871092	2	CD4 T Cells	10	10	1.18783	8.10252e-19	2.84833e-16	chr21	34787801	36004667	-
	ATP2B1	8461	14760	6320063	9774717	1	B Cells	11	11	1.12774	7.68018e-19	2.90754e-16	chr12	89588049	89709300	-
	GABPB1	2765	3405	6325759	9786072	1	B Cells	11	11	0.796095	7.87498e-19	2.94355e-16	chr15	50275389	50355408	-
	CDC14A	16572	12004	12572618	10133519	3	CD4 T Cells	11	11	0.898823	4.3874e-19	3.01292e-16	chr1	100345001	100520277	+
	TTC19	1475	2360	8347940	10030700	1	Monoctye DC	11	11	1.3315	3.60187e-18	3.09185e-16	chr17	15999784	16045015	+
	PRDM2	9374	16255	6319150	9773222	1	B Cells	11	11	1.121	8.41394e-19	3.10569e-16	chr1	13700198	13825079	+
	SUSD1	876	1515	8348539	10031545	1	Monoctye DC	11	11	1.43923	3.65937e-18	3.1321e-16	chr9	112040783	112175297	-
	MT-ND1	43811	43276	10328468	10833734	2	CD4 T Cells	10	10	0.941952	9.70443e-19	3.37132e-16	chrM	3307	4262	+
	RFX3	4169	3648	7392313	5281406	3	B Cells	11	11	1.22461	5.04927e-19	3.38864e-16	chr9	3218297	3526004	-
	MTRNR2L1	242	101	5766369	6578881	2	CD8 T Cells	10	10	0.36582	6.37053e-19	3.54935e-16	chr17	22523415	22524663	+
	AC093865.1	614	362	10371665	10876648	2	CD4 T Cells	10	10	0.562218	1.03744e-18	3.56217e-16	NA	NA	NA	NA
	GBP2	1708	1511	8347707	10031549	1	Monoctye DC	11	11	0.736206	4.22464e-18	3.60548e-16	chr1	89106132	89150456	-
	TAF4B	7538	5177	12581652	10140346	3	CD4 T Cells	11	11	0.852208	5.58422e-19	3.74765e-16	chr18	26226445	26391685	+
	LINC02109	13	107	10372266	10876903	2	CD4 T Cells	10	10	7.84883	1.14668e-18	3.892e-16	chr5	28809331	29217115	+
	PDGFD	516	315	5766095	6578667	2	CD8 T Cells	10	10	0.535085	7.5965e-19	4.15402e-16	chr11	103907189	104164379	-
	CCDC200	1270	1026	18183537	10143996	2	Monoctye DC	10	9	1.4481	2.5171e-18	4.1757e-16	chr17	43216941	43305397	-
	PDCD4	2531	3795	3288761	3930755	1	NK Cells	11	11	1.25427	6.30804e-19	4.23341e-16	chr10	110871795	110900006	+
	SEMA3A	46	174	5875358	5816402	3	NK Cells	11	11	3.82087	5.29849e-19	4.60174e-16	chr7	83955777	84492724	-
	MOB3B	5777	3875	13363023	10748941	3	Monoctye DC	11	11	0.833949	1.5994e-18	4.72287e-16	chr9	27325209	27529814	-
	CARMIL1	1047	845	8348368	10032215	1	Monoctye DC	11	11	0.671634	5.70467e-18	4.85456e-16	chr6	25279078	25620530	+
	TBL1X	3818	4879	6324706	9784598	1	B Cells	11	11	0.82611	1.33332e-18	4.8607e-16	chrX	9463320	9741037	+
	ACTB	2630	3924	8346785	10029136	1	Monoctye DC	11	11	1.24164	6.09702e-18	5.17107e-16	chr7	5526409	5563902	-
	IFNAR2	1937	1751	8347478	10031309	1	Monoctye DC	11	11	0.752279	6.11163e-18	5.17107e-16	chr21	33205282	33265675	+
	ATR	2369	1719	9393836	8989375	1	CD4 T Cells	11	11	0.758317	1.70926e-18	5.67111e-16	chr3	142449007	142578733	-
	VAV3	4962	3280	12584228	10142243	3	CD4 T Cells	11	11	0.820239	8.77275e-19	5.75668e-16	chr1	107571161	107965180	-
	MIR155HG	588	407	8348827	10032653	1	Monoctye DC	11	11	0.576023	6.82851e-18	5.76112e-16	chr21	25561909	25575168	+
	ANKRD12	16384	15306	7139506	7367834	3	CD8 T Cells	11	11	0.90545	9.30722e-19	5.84751e-16	chr18	9136228	9285985	+
	UBE2Q2	700	1255	8348715	10031805	1	Monoctye DC	11	11	1.492	7.24179e-18	6.09239e-16	chr15	75843307	75901078	+
	SPOCK2	2118	2617	9394087	8988477	1	CD4 T Cells	11	11	1.29127	1.89323e-18	6.2117e-16	chr10	72059034	72089032	-
	PABPC4	1704	1511	8347711	10031549	1	Monoctye DC	11	11	0.737934	7.54901e-18	6.31486e-16	chr1	39560709	39576790	-
	SDCBP	3678	3612	8345737	10029448	1	Monoctye DC	11	11	0.817257	7.53155e-18	6.31486e-16	chr8	58552924	58582859	+
	AKAP13	9525	10740	5549866	5525533	2	NK Cells	9	9	1.13227	9.50652e-19	6.37996e-16	chr15	85380571	85749358	+
	S100A10	3916	5624	8345499	10027436	1	Monoctye DC	11	11	1.19516	7.77307e-18	6.48393e-16	chr1	151982915	151993859	-
	TBL1XR1	6282	5941	12582908	10139582	3	CD4 T Cells	11	11	1.17351	1.03199e-18	6.6247e-16	chr3	177019340	177228000	-
	NIBAN1	965	766	8348450	10032294	1	Monoctye DC	11	11	0.660578	8.07672e-18	6.71824e-16	chr1	184790724	184974508	-
	TLK1	2450	3334	4798435	5175185	1	CD8 T Cells	11	11	1.26158	1.71116e-18	6.92174e-16	chr2	170990823	171231314	-
	IGHG4	19	165	6328505	9789312	1	B Cells	11	11	5.61401	1.92932e-18	6.94768e-16	chr14	105620506	105626066	-
	AKAP13	15542	14739	10356737	10862271	2	CD4 T Cells	10	10	0.904328	2.11167e-18	7.08585e-16	chr15	85380571	85749358	+
	RPS2	3165	3891	5556226	5532382	2	NK Cells	9	9	1.23452	1.14186e-18	7.4929e-16	chr16	1962058	1964841	-
	CDK14	10301	13837	8339114	10019223	1	Monoctye DC	11	11	1.11785	9.08316e-18	7.53417e-16	chr7	90466424	91210590	+
	CHST11	2480	2061	4798405	5176458	1	CD8 T Cells	11	11	0.770446	1.93496e-18	7.72129e-16	chr12	104455295	104762014	+
	HLA-DRB5	838	845	6327686	9788632	1	B Cells	11	11	0.651862	2.27907e-18	8.10827e-16	chr6	32517353	32530287	-
	MT-CYB	34432	56525	6294092	9732952	1	B Cells	11	11	1.06126	2.32895e-18	8.18709e-16	chrM	14747	15887	+
	ANK3	7669	9203	10364610	10867807	2	CD4 T Cells	10	10	1.14434	2.50705e-18	8.31806e-16	chr10	60026298	60733490	-
	CCDC91	4617	3993	7391865	5281061	3	B Cells	11	11	1.21036	1.27672e-18	8.37786e-16	chr12	28133249	28581511	+
	VPS37B	1909	2386	9394296	8988708	1	CD4 T Cells	11	11	1.30618	2.59724e-18	8.42789e-16	chr12	122865330	122896127	-
	MT-ND5	12238	17067	6316286	9772410	1	B Cells	11	11	0.90155	2.54216e-18	8.83146e-16	chrM	12337	14148	+
	ANKRD17	4205	5433	6324319	9784044	1	B Cells	11	11	0.83525	2.61128e-18	8.96486e-16	chr4	73073376	73258798	-
	SMCHD1	12071	16822	6316453	9772655	1	B Cells	11	11	0.900902	2.64128e-18	8.96486e-16	chr18	2655726	2805017	+
	ADK	4158	5937	8345257	10027123	1	Monoctye DC	11	11	1.18824	1.09974e-17	9.09643e-16	chr10	74151202	74709963	+
	RPL13A	4653	5518	5554738	5530755	2	NK Cells	9	9	1.19085	1.43778e-18	9.22963e-16	chr19	49487510	49493057	+
	ZBTB43	3176	4643	8346239	10028417	1	Monoctye DC	11	11	1.21658	1.13326e-17	9.34751e-16	chr9	126805006	126838210	+
	PPP1R15B	1164	964	8348251	10032096	1	Monoctye DC	11	11	0.689202	1.14478e-17	9.41622e-16	chr1	204403381	204411817	-
	NEK1	1139	1711	4799746	5176808	1	CD8 T Cells	11	11	1.39265	2.42078e-18	9.53109e-16	chr4	169392809	169612627	-
	DPYD	7991	8749	9388214	8982345	1	CD4 T Cells	11	11	1.14419	2.985e-18	9.58088e-16	chr1	97077743	97995000	-
	TMX4	666	420	4800219	5178099	1	CD8 T Cells	11	11	0.584643	2.47188e-18	9.60422e-16	chr20	7977346	8019805	-
	SLC8A1	12846	6280	18171961	10138742	2	Monoctye DC	10	9	0.876289	5.99727e-18	9.89349e-16	chr2	40097270	40611053	-
	KHDRBS3	1458	532	18183349	10144490	2	Monoctye DC	10	9	0.654048	6.15593e-18	1.00988e-15	chr8	135457456	135656722	+
	ZEB1	23041	28404	5743570	6550578	2	CD8 T Cells	10	10	1.08054	1.89376e-18	1.01674e-15	chr10	31318495	31529814	+
	N4BP1	3258	3835	9392947	8987259	1	CD4 T Cells	11	11	1.23014	3.23449e-18	1.027e-15	chr16	48538726	48620148	-
	CYBB	2285	916	18182522	10144106	2	Monoctye DC	10	9	0.718563	6.37827e-18	1.04057e-15	chrX	37780059	37813461	+
	HELB	828	506	5558563	5535767	2	NK Cells	9	9	0.613663	1.71368e-18	1.07666e-15	chr12	66302493	66343643	+
	FYB1	569	392	8348846	10032668	1	Monoctye DC	11	11	0.573319	1.32468e-17	1.08657e-15	chr5	39105252	39274528	-
	USP3	4850	8757	6323674	9780720	1	B Cells	11	11	1.16723	3.39701e-18	1.13989e-15	chr15	63504511	63594640	+
	GALNT11	1873	2626	4799012	5175893	1	CD8 T Cells	11	11	1.29979	2.98522e-18	1.14481e-15	chr7	152025674	152122340	+
	ADARB2	748	299	7395734	5284755	3	B Cells	11	11	0.55943	1.82034e-18	1.16854e-15	chr10	1177313	1737525	-
	GALNT2	1701	2659	8347714	10030401	1	Monoctye DC	11	11	1.30088	1.46968e-17	1.20217e-15	chr1	230057990	230282122	+
	SSH2	12270	14316	10360009	10862694	2	CD4 T Cells	10	10	1.11261	3.68953e-18	1.21053e-15	chr17	29625938	29930276	-
	PICALM	12599	8993	13356201	10743823	3	Monoctye DC	11	11	0.887439	4.20381e-18	1.22905e-15	chr11	85957175	86069882	-
	GCH1	5331	2414	18179476	10142608	2	Monoctye DC	10	9	0.811679	7.99568e-18	1.29728e-15	chr14	54842008	54902826	-
	GLUL	2289	919	18182518	10144103	2	Monoctye DC	10	9	0.719657	8.14896e-18	1.31492e-15	chr1	182378098	182392206	-
	PARP8	1662	1473	8347753	10031587	1	Monoctye DC	11	11	0.737555	1.63639e-17	1.33483e-15	chr5	50665899	50846519	+
	AC022217.3	1925	1746	8347490	10031314	1	Monoctye DC	11	11	0.754807	1.64461e-17	1.33784e-15	NA	NA	NA	NA
	BACH2	22861	21714	7133029	7361426	3	CD8 T Cells	11	11	0.920592	2.23076e-18	1.37233e-15	chr6	89926528	90296908	-
	CHKA	1962	3013	8347453	10030047	1	Monoctye DC	11	11	1.27798	1.72548e-17	1.39977e-15	chr11	68052859	68121444	-
	IGHG3	108	292	6805780	7203865	2	B Cells	10	10	2.55423	1.47226e-18	1.4024e-15	chr14	105764503	105771405	-
	ARHGAP26	5988	6955	5553403	5529318	2	NK Cells	9	9	1.16634	2.37934e-18	1.46374e-15	chr5	142770377	143229011	+
	REL	8279	7624	6797609	7196533	2	B Cells	10	10	0.869975	1.60242e-18	1.47869e-15	chr2	60881521	60931612	+
	NCALD	1073	818	5765538	6578164	2	CD8 T Cells	10	10	0.668214	2.83197e-18	1.49331e-15	chr8	101686542	102124907	-
	USP9Y	1047	1529	7154843	7381611	3	CD8 T Cells	11	11	1.41541	2.53671e-18	1.5287e-15	chrY	12537650	12860839	+
	LRRFIP2	9194	4388	18175613	10140634	2	Monoctye DC	10	9	0.855496	9.60441e-18	1.54135e-15	chr3	37052626	37183689	-
	EML4	9486	5867	7386996	5279187	3	B Cells	11	11	0.865583	2.46018e-18	1.54567e-15	chr2	42169353	42332548	+
	PLEKHA5	479	234	9395726	8990860	1	CD4 T Cells	11	11	0.510529	4.98009e-18	1.56444e-15	chr12	19129733	19376400	+
	HSPA8	999	836	18183808	10144186	2	Monoctye DC	10	9	1.50002	1.00458e-17	1.60348e-15	chr11	123057489	123063230	-
	MALAT1	205620	310460	6122904	9479017	1	B Cells	11	11	0.976075	5.22095e-18	1.73224e-15	chr11	65497688	65506516	+
	NAF1	614	435	8348801	10032625	1	Monoctye DC	11	11	0.589581	2.20853e-17	1.78673e-15	chr4	163110073	163166890	-
	RNF130	12352	7803	18172455	10137219	2	Monoctye DC	10	9	1.13235	1.16676e-17	1.85233e-15	chr5	179911651	180072113	-
	LRRC8C	7042	6568	13361758	10746248	3	Monoctye DC	11	11	1.1596	6.68146e-18	1.93428e-15	chr1	89633072	89769903	+
	RORB	552	319	10371727	10876691	2	CD4 T Cells	10	10	0.551082	5.99705e-18	1.94601e-15	chr9	74497335	74693177	+
	RHOH	6050	5301	7149840	7377839	3	CD8 T Cells	11	11	0.849229	3.30844e-18	1.9539e-15	chr4	40191053	40246967	+
	HNRNPC	6619	6873	8342796	10026187	1	Monoctye DC	11	11	0.864125	2.43819e-17	1.96714e-15	chr14	21209136	21269494	-
	EZH2	789	601	8348626	10032459	1	Monoctye DC	11	11	0.633899	2.55291e-17	2.05408e-15	chr7	148807257	148884321	-
	ANKRD11	5822	4866	5869582	5811710	3	NK Cells	11	11	0.844248	2.46029e-18	2.07571e-15	chr16	89267630	89490561	-
	EZR	2102	2694	5557289	5533579	2	NK Cells	9	9	1.28699	3.57799e-18	2.15622e-15	chr6	158765741	158819368	-
	UPB1	327	183	8349088	10032877	1	Monoctye DC	11	11	0.465721	2.71351e-17	2.17737e-15	chr22	24494107	24528390	+
	LYN	14549	9266	7381933	5275788	3	B Cells	11	11	0.891323	3.57011e-18	2.19629e-15	chr8	55879835	56014169	+
	LINC01619	15019	17074	7140871	7366066	3	CD8 T Cells	11	11	1.10184	3.91439e-18	2.26643e-15	chr12	91984976	92142914	-
	FAM3C	1649	3298	6326875	9786179	1	B Cells	11	11	1.29292	6.95445e-18	2.28175e-15	chr7	121348878	121396364	-
	DOCK5	7288	6779	13361512	10746037	3	Monoctye DC	11	11	1.15645	8.11704e-18	2.32707e-15	chr8	25184689	25418082	+
	ATXN1	8727	10368	10363552	10866642	2	CD4 T Cells	10	10	1.13291	7.56537e-18	2.42824e-15	chr6	16299112	16761491	-
	MTRNR2L8	7419	6891	13361381	10745925	3	Monoctye DC	11	11	1.1548	8.56311e-18	2.43135e-15	chr11	10507894	10509186	-
	MGAT4A	1252	1775	7154638	7381365	3	CD8 T Cells	11	11	1.37409	4.31613e-18	2.45098e-15	chr2	98619106	98731132	-
	MGAT4A	1519	1666	12587671	10143857	3	CD4 T Cells	11	11	1.36094	3.98148e-18	2.50147e-15	chr2	98619106	98731132	-
	FOXP1	23219	26306	10349060	10850704	2	CD4 T Cells	10	10	1.08038	7.9311e-18	2.51825e-15	chr3	70954708	71583989	-
	PLCL2	2064	1896	8347351	10031164	1	Monoctye DC	11	11	0.764454	3.19523e-17	2.55697e-15	chr3	16802651	17090604	+
	MX1	570	523	6327954	9788954	1	B Cells	11	11	0.593157	8.17085e-18	2.65139e-15	chr21	41420020	41470071	+
	AAK1	2224	2065	8347191	10030995	1	Monoctye DC	11	11	0.772695	3.43399e-17	2.7406e-15	chr2	69457997	69674349	-
	RGL1	600	424	8348815	10032636	1	Monoctye DC	11	11	0.588081	3.53075e-17	2.81023e-15	chr1	183636085	183928532	+
	MT-ND5	10394	10522	5756217	6568460	2	CD8 T Cells	10	10	0.887314	5.42649e-18	2.81121e-15	chrM	12337	14148	+
	HIF1A	16407	11906	13352393	10740910	3	Monoctye DC	11	11	0.902208	1.00304e-17	2.82082e-15	chr14	61695513	61748259	+
	SKIL	3987	5697	8345428	10027363	1	Monoctye DC	11	11	1.18911	3.58007e-17	2.84183e-15	chr3	170357678	170396835	+
	ADAMTS6	140	345	4800745	5178174	1	CD8 T Cells	11	11	2.28458	7.57977e-18	2.86953e-15	chr5	65148738	65481920	-
	ANTXR2	1615	2266	6804273	7201891	2	B Cells	10	10	1.32553	3.25035e-18	2.90848e-15	chr4	79901146	80125454	-
	RPL3	2571	3216	5556820	5533057	2	NK Cells	9	9	1.2561	5.27591e-18	3.11585e-15	chr22	39312882	39320389	-
	EREG	33232	17122	18151575	10127900	2	Monoctye DC	10	9	0.923536	1.98178e-17	3.12941e-15	chr4	74365145	74388749	+
	PLEKHG1	7427	6162	7389055	5278892	3	B Cells	11	11	1.16114	5.26477e-18	3.17272e-15	chr6	150599883	150843665	+
	CNOT6L	4427	1968	18180380	10143054	2	Monoctye DC	10	9	0.79684	2.13986e-17	3.36106e-15	chr4	77713387	77819615	-
	TYMP	1920	1747	8347495	10031313	1	Monoctye DC	11	11	0.757206	4.26398e-17	3.37563e-15	chr22	50525752	50530032	-
	MED13L	12663	8003	7383819	5277051	3	B Cells	11	11	0.884488	5.75332e-18	3.39779e-15	chr12	115957905	116277693	-
	ZNF331	9058	8298	13359742	10744518	3	Monoctye DC	11	11	1.13897	1.22772e-17	3.42012e-15	chr19	53519527	53580269	+
	LINC01578	9067	9826	9387138	8981268	1	CD4 T Cells	11	11	1.13254	1.22724e-17	3.81466e-15	NA	NA	NA	NA
	HIVEP3	2205	1322	13366595	10751494	3	Monoctye DC	11	11	0.745406	1.41375e-17	3.90156e-15	chr1	41506365	42035925	-
	EIF4A1	4286	2933	18180521	10142089	2	Monoctye DC	10	9	1.22664	2.56216e-17	4.00306e-15	chr17	7572824	7579006	+
	KIF21A	490	282	4800395	5178237	1	CD8 T Cells	11	11	0.533542	1.07792e-17	4.02912e-15	chr12	39293228	39443390	-
	PRKCH	9232	11864	5757379	6567118	2	CD8 T Cells	10	10	1.12641	7.9637e-18	4.05449e-15	chr14	61187559	61550976	+
	SLC43A2	7397	3473	18177410	10141549	2	Monoctye DC	10	9	0.841598	2.70266e-17	4.20037e-15	chr17	1569268	1628886	-
	CENPC	4797	4124	7151093	7379016	3	CD8 T Cells	11	11	0.833243	7.55295e-18	4.20813e-15	chr4	67468762	67545503	-
	USP25	2154	2012	7394328	5283042	3	B Cells	11	11	1.30725	7.37653e-18	4.27101e-15	chr21	15729982	15880064	+
	KLF12	4054	4824	5871350	5811752	3	NK Cells	11	11	1.20197	5.22513e-18	4.28591e-15	chr13	73686089	74133929	-
	USP9Y	373	531	13368427	10752285	3	Monoctye DC	11	11	1.76993	1.58463e-17	4.33265e-15	chrY	12537650	12860839	+
	MT-ND3	41248	47122	4759637	5131397	1	CD8 T Cells	11	11	1.0591	1.17473e-17	4.33606e-15	chrM	10059	10404	+
	SEL1L3	1404	1546	13367396	10751270	3	Monoctye DC	11	11	1.36903	1.61727e-17	4.38132e-15	chr4	25747433	25863760	-
	SH3KBP1	5586	7771	8343829	10025289	1	Monoctye DC	11	11	1.15771	5.55793e-17	4.38824e-15	chrX	19533977	19887600	-
	PIP4K2A	3300	3034	5763311	6575948	2	CD8 T Cells	10	10	0.805867	9.05443e-18	4.53166e-15	chr10	22534854	22714578	-
	EPSTI1	1577	1194	10370702	10875816	2	CD4 T Cells	10	10	0.722	1.44854e-17	4.55042e-15	chr13	42886388	42992271	-
	ST3GAL5	630	1451	6327894	9788026	1	B Cells	11	11	1.48891	1.44964e-17	4.65287e-15	chr2	85837120	85905199	-
	GPCPD1	14010	10094	12575180	10135429	3	CD4 T Cells	11	11	0.894023	7.71284e-18	4.74484e-15	chr20	5544439	5611006	-
	IL1A	365	217	8349050	10032843	1	Monoctye DC	11	11	0.494754	6.07863e-17	4.78656e-15	chr2	112773925	112784493	-
	RNF144B	4876	3237	13363924	10749579	3	Monoctye DC	11	11	0.825371	1.79164e-17	4.80958e-15	chr6	18387350	18468870	+
	RPLP1	4843	6498	5761768	6572484	2	CD8 T Cells	10	10	1.17605	1.01752e-17	5.00773e-15	chr15	69452814	69456205	+
	MT-ATP6	191498	103439	17993309	10041583	2	Monoctye DC	10	9	0.968224	3.62872e-17	5.61008e-15	chrM	8527	9207	+
	IL21R	861	1481	3290431	3933069	1	NK Cells	11	11	1.43888	8.57142e-18	5.62457e-15	chr16	27402174	27452042	+
	MANBA	12276	16294	8337139	10016766	1	Monoctye DC	11	11	1.10457	7.20664e-17	5.6597e-15	chr4	102630770	102760994	-
	MAPRE2	10652	7548	12578538	10137975	3	CD4 T Cells	11	11	0.879274	9.46884e-18	5.70623e-15	chr18	34976928	35143470	+
	FCHSD2	7133	6632	13361667	10746184	3	Monoctye DC	11	11	1.15596	2.14627e-17	5.70966e-15	chr11	72836745	73142318	-
	B4GALT5	4384	4409	8345031	10028651	1	Monoctye DC	11	11	0.836936	7.48907e-17	5.86591e-15	chr20	49632945	49713878	-
	AC105402.3	1138	522	7395344	5284532	3	B Cells	11	11	0.641954	1.0371e-17	5.88932e-15	NA	NA	NA	NA
	STAT1	1442	1587	12587748	10143936	3	CD4 T Cells	11	11	1.36564	1.03887e-17	6.13536e-15	chr2	190908460	191020960	-
	RPL30	2370	2985	5557021	5533288	2	NK Cells	9	9	1.26475	1.07517e-17	6.22521e-15	chr8	98024851	98046469	-
	IFITM3	583	160	18184224	10144862	2	Monoctye DC	10	9	0.491934	4.07432e-17	6.26617e-15	chr11	319676	329475	-
	CENPC	4629	2692	7391853	5282362	3	B Cells	11	11	0.813886	1.17377e-17	6.53964e-15	chr4	67468762	67545503	-
	MED13L	11167	19103	6317357	9770374	1	B Cells	11	11	1.10588	2.06948e-17	6.57094e-15	chr12	115957905	116277693	-
	CPVL	294	627	8349121	10032433	1	Monoctye DC	11	11	1.77477	8.46777e-17	6.61494e-15	chr7	28995235	29195451	-
	PDE4D	12734	10196	7383748	5274858	3	B Cells	11	11	1.12057	1.24032e-17	6.65914e-15	chr5	58969038	60522120	-
	LARGE1	3178	2834	7393304	5282220	3	B Cells	11	11	1.24802	1.21889e-17	6.65914e-15	chr22	33162226	33922841	-
	LINC00910	782	477	5558609	5535796	2	NK Cells	9	9	0.612522	1.21266e-17	6.8863e-15	chr17	43338741	43389199	-
	UST	580	409	8348835	10032651	1	Monoctye DC	11	11	0.586838	8.92338e-17	6.95247e-15	chr6	148747030	149076990	+
	HIPK1	8270	7579	10364009	10869431	2	CD4 T Cells	10	10	0.873919	2.32619e-17	7.23055e-15	chr1	113929324	113977869	+
	NF1	909	634	4799976	5177885	1	CD8 T Cells	11	11	0.646608	2.0528e-17	7.4836e-15	chr17	31094927	31382116	+
	MTHFD1L	361	738	3290931	3933812	1	NK Cells	11	11	1.7101	1.16781e-17	7.49659e-15	chr6	150865679	151101887	+
	C1orf21	1748	2271	5873656	5814305	3	NK Cells	11	11	1.31234	9.57705e-18	7.64326e-15	chr1	184387029	184629019	+
	FRYL	2389	3150	10369890	10873860	2	CD4 T Cells	10	10	1.25736	2.58323e-17	7.94584e-15	chr4	48497357	48780322	-
	TTTY14	1389	1030	10370890	10875980	2	CD4 T Cells	10	10	0.707131	2.64377e-17	8.04823e-15	chrY	18772706	19077416	-
	PACS1	3203	3196	12585987	10142327	3	CD4 T Cells	11	11	1.23815	1.414e-17	8.18706e-15	chr11	66070272	66244744	+
	MSR1	1553	1681	13367247	10751135	3	Monoctye DC	11	11	1.34576	3.30825e-17	8.72227e-15	chr8	16107878	16567490	-
	TBK1	6305	2922	18178502	10142100	2	Monoctye DC	10	9	0.830713	5.92809e-17	9.06997e-15	chr12	64452090	64502114	+
	AUTS2	11161	7935	13357639	10744881	3	Monoctye DC	11	11	0.883922	3.51066e-17	9.17402e-15	chr7	69598296	70793506	+
	FER	2326	1699	18182481	10143323	2	Monoctye DC	10	9	1.3093	6.07044e-17	9.2399e-15	chr5	108747841	109196841	+
	ZHX2	5846	4927	7390636	5280127	3	B Cells	11	11	1.1795	1.75276e-17	9.24234e-15	chr8	122781655	122974510	+
	ATP9B	9320	4471	18175487	10140551	2	Monoctye DC	10	9	0.859893	6.15684e-17	9.32336e-15	chr18	79069285	79378287	+
	UBASH3B	359	621	5875045	5815955	3	NK Cells	11	11	1.7473	1.22847e-17	9.54622e-15	chr11	122655722	122814473	+
	ABCA1	1537	1959	9394668	8989135	1	CD4 T Cells	11	11	1.33199	3.19304e-17	9.8216e-15	chr9	104781006	104928155	-
	ASH1L	3517	4495	6325007	9784982	1	B Cells	11	11	0.826229	3.20823e-17	1.00783e-14	chr1	155335268	155563162	-
	GRIP1	100	275	4800785	5178244	1	CD8 T Cells	11	11	2.54946	2.80265e-17	1.00926e-14	chr12	66347431	67069162	-
	SERPINB9	1959	1796	8347456	10031264	1	Monoctye DC	11	11	0.762947	1.30809e-16	1.01649e-14	chr6	2887270	2903309	-
	PDE4D	2840	4170	8346575	10028890	1	Monoctye DC	11	11	1.22191	1.31472e-16	1.01896e-14	chr5	58969038	60522120	-
	NUFIP2	6204	4099	18178603	10140923	2	Monoctye DC	10	9	1.1843	6.87852e-17	1.03631e-14	chr17	29255839	29294148	-
	EZH2	3702	2390	12585488	10143133	3	CD4 T Cells	11	11	0.801097	1.86672e-17	1.06004e-14	chr7	148807257	148884321	-
	PPP1R12A	5024	7029	8344391	10026031	1	Monoctye DC	11	11	1.1643	1.38444e-16	1.07019e-14	chr12	79773563	79935460	-
	NCS1	1164	408	18183643	10144614	2	Monoctye DC	10	9	0.628294	7.2622e-17	1.08856e-14	chr9	130172404	130237303	+
	PABPC1	30119	29481	10342160	10847529	2	CD4 T Cells	10	10	0.933397	3.62674e-17	1.09279e-14	chr8	100685816	100722809	-
	PTPRK	646	1057	4800239	5177462	1	CD8 T Cells	11	11	1.5169	3.07503e-17	1.09401e-14	chr6	127968785	128520616	-
	POU2F1	1752	1581	8347663	10031479	1	Monoctye DC	11	11	0.750966	1.46816e-16	1.13194e-14	chr1	167220876	167427345	+
	RUNX3	2489	2030	10369790	10874980	2	CD4 T Cells	10	10	0.777742	3.80054e-17	1.1336e-14	chr1	24899511	24965121	-
	STK4	3963	2725	18180844	10142297	2	Monoctye DC	10	9	1.23253	7.70487e-17	1.14908e-14	chr20	44966479	45080021	+
	DACH1	1599	1722	13367201	10751094	3	Monoctye DC	11	11	1.33892	4.70075e-17	1.21762e-14	chr13	71437966	71867204	-
	MT-CO1	24487	22554	5534904	5513719	2	NK Cells	9	9	0.924906	2.26131e-17	1.25989e-14	chrM	5904	7445	+
	MT-CYB	48036	47715	10324243	10829295	2	CD4 T Cells	10	10	0.947224	4.28577e-17	1.26554e-14	chrM	14747	15887	+
	TXNDC16	629	457	8348786	10032603	1	Monoctye DC	11	11	0.604628	1.7331e-16	1.33273e-14	chr14	52430596	52552522	-
	DRAM1	1077	892	8348338	10032168	1	Monoctye DC	11	11	0.689242	1.74818e-16	1.34083e-14	chr12	101877580	102012130	+
	LPGAT1	717	502	5765894	6578480	2	CD8 T Cells	10	10	0.613686	2.87775e-17	1.39306e-14	chr1	211743457	211830763	-
	TTC3	1933	2677	4798952	5175842	1	CD8 T Cells	11	11	1.2839	3.98497e-17	1.40086e-14	chr21	37073226	37203112	+
	PSAP	5685	7880	8343730	10025180	1	Monoctye DC	11	11	1.1535	1.84152e-16	1.40876e-14	chr10	71816298	71851325	-
	FNDC3A	1550	1506	7394932	5283548	3	B Cells	11	11	1.35978	2.75395e-17	1.42669e-14	chr13	48975912	49209779	+
	PPP4R3A	5568	2552	18179239	10142470	2	Monoctye DC	10	9	0.821556	9.95134e-17	1.47665e-14	chr14	91457508	91510554	-
	CYSLTR2	487	920	8348928	10032140	1	Monoctye DC	11	11	1.5721	1.98342e-16	1.51339e-14	chr13	48653711	48711226	+
	CEMIP2	8540	5970	12580650	10139553	3	CD4 T Cells	11	11	0.867441	2.75752e-17	1.53636e-14	chr9	71683366	71816690	-
	GAS7	6950	4780	13361850	10748036	3	Monoctye DC	11	11	0.855093	6.00379e-17	1.54162e-14	chr17	9910606	10198606	-
	LYN	3856	3135	5555535	5533138	2	NK Cells	9	9	0.816414	2.83038e-17	1.54775e-14	chr8	55879835	56014169	+
	RPL12	1179	1620	5558212	5534653	2	NK Cells	9	9	1.37978	2.94135e-17	1.57918e-14	chr9	127447674	127451406	-
	DACH1	1159	1535	9395046	8989559	1	CD4 T Cells	11	11	1.38409	5.19236e-17	1.58067e-14	chr13	71437966	71867204	-
	ATP1B3	3186	2929	5763425	6576053	2	CD8 T Cells	10	10	0.805815	3.4536e-17	1.64486e-14	chr3	141876124	141926549	+
	RAB31	4107	4117	8345308	10028943	1	Monoctye DC	11	11	0.834217	2.16368e-16	1.64668e-14	chr18	9708275	9862551	+
	MTRNR2L8	9843	6282	18174964	10138740	2	Monoctye DC	10	9	1.144	1.1932e-16	1.76169e-14	chr11	10507894	10509186	-
	SVIL	336	590	5559055	5535683	2	NK Cells	9	9	1.76328	3.34606e-17	1.76439e-14	chr10	29457338	29736959	-
	RNASET2	1147	823	10371132	10876187	2	CD4 T Cells	10	10	0.684228	6.15239e-17	1.79875e-14	chr6	166922113	166957191	-
	HCK	2581	1071	18182226	10143951	2	Monoctye DC	10	9	0.743802	1.22911e-16	1.80569e-14	chr20	32052197	32101856	+
	SOD2	11201	7975	13357599	10744841	3	Monoctye DC	11	11	0.885206	7.11181e-17	1.81039e-14	chr6	159669069	159762529	-
	MBP	3106	4515	8346309	10028545	1	Monoctye DC	11	11	1.2097	2.44347e-16	1.85484e-14	chr18	76978827	77133683	-
	ARID4B	17263	16531	10355016	10860479	2	CD4 T Cells	10	10	0.913161	6.54711e-17	1.89539e-14	chr1	235131634	235328219	-
	SHLD1	371	663	10371908	10876347	2	CD4 T Cells	10	10	1.70414	6.68303e-17	1.91595e-14	chr20	5750393	5864395	+
	TNIK	3451	4170	5555940	5532103	2	NK Cells	9	9	1.21339	3.85367e-17	1.9964e-14	chr3	171058414	171460408	-
	MT-ND5	11104	9844	5548287	5526429	2	NK Cells	9	9	0.890229	4.03696e-17	2.0553e-14	chrM	12337	14148	+
	TNFAIP3	20281	19563	10351998	10857447	2	CD4 T Cells	10	10	0.919837	7.26569e-17	2.06297e-14	chr6	137867214	137883312	+
	NFKB1	16011	14481	5543380	5521792	2	NK Cells	9	9	0.908217	4.15176e-17	2.07792e-14	chr4	102501331	102617302	+
	LCORL	818	560	4800067	5177959	1	CD8 T Cells	11	11	0.634674	6.05412e-17	2.1032e-14	chr4	17841199	18021876	-
	SULF2	1952	1795	8347463	10031265	1	Monoctye DC	11	11	0.765257	2.78764e-16	2.11067e-14	chr20	47656348	47786616	-
	SYNE2	5273	6147	5554118	5530126	2	NK Cells	9	9	1.17062	4.37467e-17	2.15299e-14	chr14	63761899	64226433	+
	ABLIM1	4554	3743	5870850	5812833	3	NK Cells	11	11	0.830228	2.88144e-17	2.18169e-14	chr10	114431113	114768061	-
	CCDC18	1692	1285	18183115	10143737	2	Monoctye DC	10	9	1.36131	1.52131e-16	2.2239e-14	chr1	93179919	93278730	+
	CBLB	9200	8418	12579990	10137105	3	CD4 T Cells	11	11	1.13539	4.1092e-17	2.24705e-14	chr3	105655461	105869552	-
	PRKY	1433	1976	7154457	7381164	3	CD8 T Cells	11	11	1.33648	4.1841e-17	2.28801e-14	chrY	7273972	7381548	+
	LONRF3	3823	2633	18180984	10142389	2	Monoctye DC	10	9	1.23453	1.57855e-16	2.29621e-14	chrX	118974614	119018355	+
	DENND4A	6198	6439	8343217	10026621	1	Monoctye DC	11	11	0.864549	3.05262e-16	2.30539e-14	chr15	65658046	65792293	-
	ARAP2	2370	1984	4798515	5176535	1	CD8 T Cells	11	11	0.776085	7.50314e-17	2.57628e-14	chr4	35948221	36244514	-
	SIPA1L1	75305	44138	18109502	10100884	2	Monoctye DC	10	9	1.05062	1.80252e-16	2.60914e-14	chr14	71320449	71741229	+
	AZIN1	1777	1613	8347638	10031447	1	Monoctye DC	11	11	0.755387	3.50284e-16	2.63866e-14	chr8	102826111	102893864	-
	GNAS	4496	5100	9391709	8985994	1	CD4 T Cells	11	11	1.18545	8.89357e-17	2.67978e-14	chr20	58839718	58911192	+
	LINC00910	3052	1302	18181755	10143720	2	Monoctye DC	10	9	0.764684	1.87088e-16	2.69488e-14	chr17	43338741	43389199	-
	B2M	8140	8623	8341275	10024437	1	Monoctye DC	11	11	0.88157	3.62786e-16	2.72588e-14	chr15	44711487	44718851	+
	HIPK2	1311	1476	6327213	9788001	1	B Cells	11	11	0.727824	8.86387e-17	2.72647e-14	chr7	139561570	139777998	-
	MYADM	542	1272	6327982	9788205	1	B Cells	11	11	1.51716	8.799e-17	2.72647e-14	chr19	53864763	53876435	+
	PTMA	7183	12558	6321341	9776919	1	B Cells	11	11	1.13021	9.17059e-17	2.79173e-14	chr2	231706895	231713551	+
	ATXN1	4126	4879	5871278	5811697	3	NK Cells	11	11	1.19446	3.83605e-17	2.83187e-14	chr6	16299112	16761491	-
	ASPH	1563	2440	8347852	10030620	1	Monoctye DC	11	11	1.29913	4.01628e-16	3.01007e-14	chr8	61500556	61714640	-
	CBLB	10043	8505	9386162	8982589	1	CD4 T Cells	11	11	0.885015	1.05395e-16	3.14363e-14	chr3	105655461	105869552	-
	PHACTR2	3129	3997	10369150	10873013	2	CD4 T Cells	10	10	1.21813	1.12837e-16	3.17329e-14	chr6	143536845	143831185	+
	DENND4A	20112	17671	9376093	8973423	1	CD4 T Cells	11	11	0.918218	1.13891e-16	3.3631e-14	chr15	65658046	65792293	-
	LRRFIP1	5351	7097	5761260	6571885	2	CD8 T Cells	10	10	1.16252	7.20798e-17	3.37848e-14	chr2	237627587	237813682	+
	KYNU	15886	14062	13352914	10738754	3	Monoctye DC	11	11	1.10053	1.37786e-16	3.47751e-14	chr2	142877657	143055833	+
	TUBB6	5274	3548	13363526	10749268	3	Monoctye DC	11	11	0.836399	1.4078e-16	3.52297e-14	chr18	12307669	12344320	+
	ANXA11	1727	1005	13367073	10751811	3	Monoctye DC	11	11	0.723509	1.54066e-16	3.82304e-14	chr10	80150889	80205572	-
	ACSL1	16448	11984	13352352	10740832	3	Monoctye DC	11	11	0.905855	1.56854e-16	3.85979e-14	chr4	184755595	184826818	-
	AC084871.1	675	505	8348740	10032555	1	Monoctye DC	11	11	0.622602	5.32651e-16	3.98194e-14	NA	NA	NA	NA
	KDM7A	3109	3639	9393096	8987455	1	CD4 T Cells	11	11	1.22321	1.41382e-16	4.09302e-14	chr7	140084746	140176983	-
	PRKCA	4445	5041	9391760	8986053	1	CD4 T Cells	11	11	1.18518	1.41024e-16	4.09302e-14	chr17	66302613	66810743	+
	NR3C2	845	1309	4800040	5177210	1	CD8 T Cells	11	11	1.43615	1.23218e-16	4.1822e-14	chr4	148078762	148444698	-
	MTRNR2L1	335	163	6805553	7203994	2	B Cells	10	10	0.459668	4.83931e-17	4.20294e-14	chr17	22523415	22524663	+
	AHI1	1196	1202	7395286	5283852	3	B Cells	11	11	1.40653	8.40456e-17	4.27893e-14	chr6	135283407	135498434	-
	FSTL4	246	168	6328278	9789309	1	B Cells	11	11	0.441486	1.42653e-16	4.29837e-14	chr5	133196455	133612541	-
	JAM3	453	790	4800432	5177729	1	CD8 T Cells	11	11	1.61676	1.34652e-16	4.51832e-14	chr11	134069071	134152001	+
	NFKBIA	1687	2612	3289605	3931938	1	NK Cells	11	11	1.29518	7.23755e-17	4.54718e-14	chr14	35401513	35404749	-
	SEC24D	2933	1851	13365867	10750965	3	Monoctye DC	11	11	0.784629	1.91274e-16	4.66789e-14	chr4	118722823	118838683	-
	FYN	20336	22732	7135554	7360408	3	CD8 T Cells	11	11	1.08341	9.03343e-17	4.84997e-14	chr6	111660332	111873452	-
	LMBR1	1688	2612	3289604	3931938	1	NK Cells	11	11	1.29441	8.32054e-17	5.1187e-14	chr7	156668946	156893216	-
	ADGRE5	4297	4134	13364503	10748682	3	Monoctye DC	11	11	1.19612	2.17513e-16	5.26471e-14	chr19	14380501	14408725	+
	HSPA1B	155	205	18184652	10144817	2	Monoctye DC	10	9	2.37071	3.70171e-16	5.30621e-14	chr6	31827738	31830254	+
	EPSTI1	558	367	5766053	6578615	2	CD8 T Cells	10	10	0.576493	1.15484e-16	5.32831e-14	chr13	42886388	42992271	-
	CENPK	250	490	10372029	10876520	2	CD4 T Cells	10	10	1.86905	1.94016e-16	5.4048e-14	chr5	65517766	65563168	-
	LRMP	1433	2256	8347982	10030804	1	Monoctye DC	11	11	1.31013	7.41358e-16	5.52817e-14	NA	NA	NA	NA
	VIM	1032	2169	6327492	9787308	1	B Cells	11	11	1.3587	1.85558e-16	5.53468e-14	chr10	17228241	17237593	+
	RAB8B	2900	5413	6325624	9784064	1	B Cells	11	11	1.20665	1.90459e-16	5.62405e-14	chr15	63189560	63267776	+
	DOCK5	6185	6438	8343230	10026622	1	Monoctye DC	11	11	0.866231	7.67426e-16	5.70814e-14	chr8	25184689	25418082	+
	MEF2C	5423	3608	18179384	10141414	2	Monoctye DC	10	9	1.19257	4.01028e-16	5.72075e-14	chr5	88717117	88904257	-
	PHACTR2	3454	3402	12585736	10142121	3	CD4 T Cells	11	11	1.22218	1.10759e-16	5.78231e-14	chr6	143536845	143831185	+
	ATAD2	2319	1416	12586871	10144107	3	CD4 T Cells	11	11	0.75768	1.11616e-16	5.78231e-14	chr8	123319850	123416350	-
	SMCHD1	25669	22318	12563521	10123205	3	CD4 T Cells	11	11	1.07887	1.10501e-16	5.78231e-14	chr18	2655726	2805017	+
	RALGAPA2	2897	2199	9393308	8988895	1	CD4 T Cells	11	11	0.793262	2.02767e-16	5.81312e-14	chr20	20389530	20712644	-
	KDM7A	7177	3384	18177630	10141638	2	Monoctye DC	10	9	0.845168	4.13606e-16	5.87181e-14	chr7	140084746	140176983	-
	TGFBR2	2248	4299	6326276	9785178	1	B Cells	11	11	1.23627	2.0125e-16	5.88387e-14	chr3	30606601	30694142	+
	SNX2	3236	4163	6802652	7199994	2	B Cells	10	10	1.21534	6.98571e-17	5.89374e-14	chr5	122775079	122834543	+
	TNFAIP8	5028	3373	13363772	10749443	3	Monoctye DC	11	11	0.834048	2.52913e-16	6.07177e-14	chr5	119268692	119399688	+
	SRGAP2B	925	749	8348490	10032311	1	Monoctye DC	11	11	0.673849	8.1842e-16	6.07214e-14	chr1	144887265	145095528	-
	AFF1	3170	3135	13365630	10749681	3	Monoctye DC	11	11	1.22956	2.56969e-16	6.11938e-14	chr4	86935002	87141039	+
	IQGAP2	2815	2563	5763796	6576419	2	CD8 T Cells	10	10	0.798054	1.40517e-16	6.38356e-14	chr5	76403285	76708132	+
	HSP90AA1	2705	3335	5556686	5532938	2	NK Cells	9	9	1.23805	1.33389e-16	6.45713e-14	chr14	102080742	102139699	-
	EXOC6	963	691	4799922	5177828	1	CD8 T Cells	11	11	0.665223	1.99921e-16	6.63313e-14	chr10	92826831	93059493	+
	INSR	259	182	6328265	9789295	1	B Cells	11	11	0.454271	2.36004e-16	6.83231e-14	chr19	7112255	7294414	-
	CCNL1	6943	7290	8342472	10025770	1	Monoctye DC	11	11	0.873782	9.25529e-16	6.84961e-14	chr3	157146508	157160760	-
	AP000331.1	972	1613	8348443	10031447	1	Monoctye DC	11	11	1.38099	9.35343e-16	6.90494e-14	chr21	34836286	34884882	+
	ANKRD44	4348	4933	9391857	8986161	1	CD4 T Cells	11	11	1.18566	2.43575e-16	6.9159e-14	chr2	196967017	197311173	-
	RAPGEF6	3815	3390	4797070	5175129	1	CD8 T Cells	11	11	0.823798	2.12628e-16	6.97633e-14	chr5	131423921	131635231	-
	JARID2	4734	3918	5870670	5812658	3	NK Cells	11	11	0.836	9.71905e-17	6.99985e-14	chr6	15246069	15522042	+
	VCAN-AS1	725	555	8348690	10032505	1	Monoctye DC	11	11	0.637056	9.57835e-16	7.05334e-14	chr5	83531352	83581320	-
	TNFAIP8	4339	4184	12584851	10141339	3	CD4 T Cells	11	11	1.19653	1.39207e-16	7.08733e-14	chr5	119268692	119399688	+
	MET	7923	5116	18176884	10139906	2	Monoctye DC	10	9	1.15743	5.22055e-16	7.34967e-14	chr7	116672196	116798377	+
	GRB2	7579	3593	18177228	10141429	2	Monoctye DC	10	9	0.849769	5.22683e-16	7.34967e-14	chr17	75318076	75405709	-
	CBLB	3520	3085	7392962	5281969	3	B Cells	11	11	1.22656	1.49179e-16	7.46626e-14	chr3	105655461	105869552	-
	SEPTIN7	3688	6739	6324836	9782738	1	B Cells	11	11	1.18127	2.63205e-16	7.5458e-14	chr7	35800932	35907105	+
	ADCY3	600	437	8348815	10032623	1	Monoctye DC	11	11	0.606112	1.04353e-15	7.66528e-14	chr2	24819169	24920237	-
	PMAIP1	2374	1831	5557017	5534442	2	NK Cells	9	9	0.774493	1.62506e-16	7.73976e-14	chr18	59899996	59904305	+
	RAPGEF6	2537	3151	6325987	9786326	1	B Cells	11	11	0.802917	2.78415e-16	7.90512e-14	chr5	131423921	131635231	-
	B4GALT5	5996	4090	13362804	10748726	3	Monoctye DC	11	11	0.84807	3.368e-16	7.95629e-14	chr20	49632945	49713878	-
	ABHD17B	1501	1153	18183306	10143869	2	Monoctye DC	10	9	1.37691	5.77029e-16	8.07539e-14	chr9	71862452	71911193	-
	CEP170	2882	4200	8346533	10028860	1	Monoctye DC	11	11	1.21277	1.10784e-15	8.11744e-14	chr1	243124428	243255348	-
	PABPC1	17279	16293	7138611	7366847	3	CD8 T Cells	11	11	0.913913	1.54435e-16	8.14343e-14	chr8	100685816	100722809	-
	EML4	7487	13031	6321037	9776446	1	B Cells	11	11	1.12516	3.07293e-16	8.64195e-14	chr2	42169353	42332548	+
	SRGAP2C	1057	882	8348358	10032178	1	Monoctye DC	11	11	0.69441	1.20337e-15	8.79563e-14	chr1	121184811	121392874	+
	ZEB2	4326	5421	6801562	7198736	2	B Cells	10	10	1.18384	1.07278e-16	8.79951e-14	chr2	144364364	144521057	-
	PCBP2	3844	2635	18180963	10142387	2	Monoctye DC	10	9	1.22872	6.48972e-16	9.03938e-14	chr12	53452102	53481162	+
	ATP10A	2532	1815	18182275	10143207	2	Monoctye DC	10	9	1.2849	6.57824e-16	9.11967e-14	chr15	25677271	25865184	-
	CBLB	8587	10148	10363692	10866862	2	CD4 T Cells	10	10	1.12695	3.30626e-16	9.12436e-14	chr3	105655461	105869552	-
	ARL17B	567	159	18184240	10144863	2	Monoctye DC	10	9	0.502655	6.68339e-16	9.22214e-14	chr17	46274784	46361797	-
	FOS	8679	8022	10363600	10868988	2	CD4 T Cells	10	10	0.881409	3.45945e-16	9.45872e-14	chr14	75278826	75282230	+
	RGCC	20010	12250	18164797	10132772	2	Monoctye DC	10	9	1.09735	6.97689e-16	9.58236e-14	chr13	41457550	41470871	+
	AKNA	1708	1454	5764903	6577528	2	CD8 T Cells	10	10	0.746171	2.14719e-16	9.60671e-14	chr9	114334156	114394405	-
	FBXW7	11020	10336	10361259	10866674	2	CD4 T Cells	10	10	0.894408	3.59405e-16	9.73657e-14	chr4	152320544	152536092	-
	ANKRD17	7463	4836	18177344	10140186	2	Monoctye DC	10	9	1.16152	7.36298e-16	1.00658e-13	chr4	73073376	73258798	-
	RC3H1	6612	4323	18178195	10140699	2	Monoctye DC	10	9	1.17195	7.3991e-16	1.00686e-13	chr1	173931084	174022357	-
	PDE7A	2900	3660	6325624	9785817	1	B Cells	11	11	0.81588	3.66278e-16	1.02036e-13	chr8	65714334	65842322	-
	UBE2F	726	300	7395756	5284754	3	B Cells	11	11	0.57831	2.13187e-16	1.0492e-13	chr2	237966827	238042782	+
	ZNF804A	1444	1099	6804444	7203058	2	B Cells	10	10	0.719005	1.32176e-16	1.05487e-13	chr2	184598529	184939492	+
	SAMSN1	1672	1419	5764939	6577563	2	CD8 T Cells	10	10	0.743889	2.41548e-16	1.06458e-13	chr21	14485228	14658821	-
	CYTH1	2428	3257	4798457	5175262	1	CD8 T Cells	11	11	1.24361	3.37012e-16	1.09359e-13	chr17	78674048	78782297	-
	ARHGAP15	10576	13419	5756035	6565563	2	CD8 T Cells	10	10	1.11214	2.52839e-16	1.09795e-13	chr2	143091362	143768352	+
	SSH2	6126	8257	6322398	9781220	1	B Cells	11	11	0.871341	4.13968e-16	1.14243e-13	chr17	29625938	29930276	-
	GMCL1	656	1056	4800229	5177463	1	CD8 T Cells	11	11	1.49237	3.61237e-16	1.15945e-13	chr2	69829660	69881384	+
	EZH2	4042	2338	7392440	5282716	3	B Cells	11	11	0.809513	2.43548e-16	1.17897e-13	chr7	148807257	148884321	-
	GPC6	67	4	7155823	7383136	3	CD8 T Cells	11	11	0.0578639	2.30757e-16	1.19544e-13	chr13	93226807	94408020	+
	PCNX1	3274	3937	5872130	5812639	3	NK Cells	11	11	1.21467	1.72023e-16	1.20944e-13	chr14	70907405	71115382	+
	AC037198.1	439	176	13368361	10752640	3	Monoctye DC	11	11	0.498446	5.36192e-16	1.25661e-13	NA	NA	NA	NA
	BCL2	1224	881	7154666	7382259	3	CD8 T Cells	11	11	0.697617	2.48073e-16	1.26299e-13	chr18	63123346	63320128	-
	KDM6A	7980	6902	5867424	5809674	3	NK Cells	11	11	0.87366	1.87041e-16	1.27569e-13	chrX	44873188	45112779	+
	MT-ND1	28545	26345	5846859	5790231	3	NK Cells	11	11	0.932263	1.90086e-16	1.27569e-13	chrM	3307	4262	+
	LMNA	670	741	7395812	5284313	3	B Cells	11	11	1.54782	2.71081e-16	1.29109e-13	chr1	156082573	156140081	+
	NIBAN1	2031	1676	4798854	5176843	1	CD8 T Cells	11	11	0.765032	4.20175e-16	1.33412e-13	chr1	184790724	184974508	-
	JUNB	5296	4722	10366983	10872288	2	CD4 T Cells	10	10	0.850242	5.01378e-16	1.34593e-13	chr19	12791486	12793315	+
	INPP5A	1025	684	5558366	5535589	2	NK Cells	9	9	0.670104	2.87913e-16	1.34949e-13	chr10	132537787	132783480	+
	WDFY2	12530	6175	18172277	10138847	2	Monoctye DC	10	9	0.883368	1.00077e-15	1.35559e-13	chr13	51584455	51767709	+
	PSME4	6038	5114	5869366	5811462	3	NK Cells	11	11	0.855535	2.06761e-16	1.35677e-13	chr2	53864069	53970993	-
	IFI44	1179	423	18183628	10144599	2	Monoctye DC	10	9	0.643106	1.00777e-15	1.35884e-13	chr1	78649796	78664078	+
	C11orf49	939	589	9395266	8990505	1	CD4 T Cells	11	11	0.655526	4.85703e-16	1.36594e-13	chr11	46936689	47164385	+
	MT-CO1	28929	28593	6776959	7175564	2	B Cells	10	10	0.933744	1.79681e-16	1.39626e-13	chrM	5904	7445	+
	PDCD4	3450	6328	6325074	9783149	1	B Cells	11	11	1.18574	5.30834e-16	1.45139e-13	chr10	110871795	110900006	+
	IL12RB2	439	218	9395766	8990876	1	CD4 T Cells	11	11	0.518958	5.2212e-16	1.4545e-13	chr1	67307364	67398724	+
	NFAT5	6634	5702	5552757	5530571	2	NK Cells	9	9	0.863101	3.20831e-16	1.48028e-13	chr16	69565094	69704666	+
	SMAD3	3693	3206	6802195	7200951	2	B Cells	10	10	0.820136	1.98923e-16	1.50616e-13	chr15	67063763	67195173	+
	PER1	746	1172	4800139	5177347	1	CD8 T Cells	11	11	1.45648	5.00742e-16	1.57302e-13	chr17	8140472	8156506	-
	DENND1A	2031	1492	18182776	10143530	2	Monoctye DC	10	9	1.31678	1.18039e-15	1.58435e-13	chr9	123379654	123930152	-
	ATP2B4	609	416	5766002	6578566	2	CD8 T Cells	10	10	0.59874	3.70503e-16	1.58559e-13	chr1	203626787	203744081	+
	ARL5B	1580	607	18183227	10144415	2	Monoctye DC	10	9	0.688632	1.21567e-15	1.62433e-13	chr10	18659431	18681639	+
	FARS2	1129	607	12588061	10144916	3	CD4 T Cells	11	11	0.667142	3.30858e-16	1.65312e-13	chr6	5261044	5829192	+
	FKBP5	2841	2844	12586349	10142679	3	CD4 T Cells	11	11	1.24217	3.35898e-16	1.65312e-13	chr6	35573585	35728583	-
	AL136456.1	117	266	9396088	8990828	1	CD4 T Cells	11	11	2.37594	6.01889e-16	1.66105e-13	NA	NA	NA	NA
	AC104041.1	114	26	4800771	5178493	1	CD8 T Cells	11	11	0.211439	5.37678e-16	1.67127e-13	NA	NA	NA	NA
	CLIP4	1813	2764	8347602	10030296	1	Monoctye DC	11	11	1.26871	2.34736e-15	1.7081e-13	chr2	29097705	29189643	+
	MX1	655	492	8348760	10032568	1	Monoctye DC	11	11	0.625096	2.3485e-15	1.7081e-13	chr21	41420020	41470071	+
	HIPK1	5301	5910	9390904	8985184	1	CD4 T Cells	11	11	1.16512	6.30683e-16	1.72439e-13	chr1	113929324	113977869	+
	TCF12	7242	6680	13361558	10746136	3	Monoctye DC	11	11	1.1468	7.50807e-16	1.74571e-13	chr15	56918623	57299281	+
	FNDC3A	2009	1657	4798876	5176862	1	CD8 T Cells	11	11	0.764642	5.70406e-16	1.75453e-13	chr13	48975912	49209779	+
	ARID4B	9518	8392	5549873	5527881	2	NK Cells	9	9	0.88538	3.99027e-16	1.81275e-13	chr1	235131634	235328219	-
	ZMYM2	3331	4271	6325193	9785206	1	B Cells	11	11	0.828892	6.72774e-16	1.8226e-13	chr13	19958677	20091829	+
	CD74	9876	4792	18174931	10140230	2	Monoctye DC	10	9	0.869744	1.38105e-15	1.83699e-13	chr5	150400041	150412969	-
	LRRFIP1	16175	11815	12573015	10133708	3	CD4 T Cells	11	11	0.906385	3.92402e-16	1.89955e-13	chr2	237627587	237813682	+
	CCND3	512	473	6328012	9789004	1	B Cells	11	11	0.59722	7.18959e-16	1.93001e-13	chr6	41934934	42050357	-
	LPAR1	666	503	8348749	10032557	1	Monoctye DC	11	11	0.628516	2.6828e-15	1.94645e-13	chr9	110873263	111038470	-
	SLCO3A1	2002	1839	3289290	3932711	1	NK Cells	11	11	0.768403	3.31425e-16	1.99728e-13	chr15	91853708	92172435	+
	ANXA1	1919	2352	9394286	8988742	1	CD4 T Cells	11	11	1.28086	7.5388e-16	2.04232e-13	chr9	73151865	73170393	+
	GRIP1	235	370	12588955	10145153	3	CD4 T Cells	11	11	1.9537	4.29366e-16	2.04496e-13	chr12	66347431	67069162	-
	CADM1	301	533	5559090	5535740	2	NK Cells	9	9	1.77816	4.61755e-16	2.06593e-13	chr11	115169218	115504957	-
	UBE3C	1730	1228	9394475	8989866	1	CD4 T Cells	11	11	0.741809	8.18895e-16	2.19829e-13	chr7	157138916	157269370	+
	FNDC3B	24522	27495	8324893	10005565	1	Monoctye DC	11	11	0.933083	3.04548e-15	2.20417e-13	chr3	172039578	172401669	+
	FAM160A1	458	260	10371821	10876750	2	CD4 T Cells	10	10	0.541343	8.4231e-16	2.24077e-13	chr4	151409176	151670503	+
	WIPF1	2065	2700	7153825	7380440	3	CD8 T Cells	11	11	1.26726	4.50762e-16	2.25603e-13	chr2	174559572	174682916	-
	RASSF3	1566	1966	9394639	8989128	1	CD4 T Cells	11	11	1.31199	8.94574e-16	2.37981e-13	chr12	64507001	64697564	+
	CARD11	2441	1899	5556950	5534374	2	NK Cells	9	9	0.781208	5.43479e-16	2.39528e-13	chr7	2906142	3043867	-
	VIM	1426	1385	7395056	5283669	3	B Cells	11	11	1.35927	5.15763e-16	2.41745e-13	chr10	17228241	17237593	+
	DLG2	94	348	6328430	9789129	1	B Cells	11	11	2.39328	9.10068e-16	2.42103e-13	chr11	83455012	85627922	-
	SMCHD1	13608	9846	13355192	10742970	3	Monoctye DC	11	11	0.899572	1.06472e-15	2.45625e-13	chr18	2655726	2805017	+
	GNG7	1393	2796	6327131	9786681	1	B Cells	11	11	1.29756	9.58242e-16	2.52642e-13	chr19	2511219	2702694	-
	PPP2R5C	6123	6032	5760488	6572950	2	CD8 T Cells	10	10	0.863493	6.04087e-16	2.5483e-13	chr14	101761798	101927989	+
	PIK3R1	1675	2573	8347740	10030487	1	Monoctye DC	11	11	1.27834	3.59714e-15	2.59707e-13	chr5	68215756	68301821	+
	R3HDM2	493	342	8348922	10032718	1	Monoctye DC	11	11	0.5773	3.6187e-15	2.60626e-13	chr12	57253762	57431005	-
	MT-CO1	30324	28069	5845080	5788507	3	NK Cells	11	11	0.934998	4.07469e-16	2.61569e-13	chrM	5904	7445	+
	NR4A3	938	1416	4799947	5177103	1	CD8 T Cells	11	11	1.39951	8.81152e-16	2.68243e-13	chr9	99821855	99866891	+
	AC016831.7	2920	3557	5556471	5532716	2	NK Cells	9	9	1.22324	6.19382e-16	2.68967e-13	NA	NA	NA	NA
	MYO9B	9509	12709	8339906	10020351	1	Monoctye DC	11	11	1.11224	3.7782e-15	2.71451e-13	chr19	17075777	17214537	+
	MTRNR2L1	369	137	12588821	10145386	3	CD4 T Cells	11	11	0.460699	5.87562e-16	2.75398e-13	chr17	22523415	22524663	+
	IKZF2	1204	1628	5558187	5534645	2	NK Cells	9	9	1.35781	6.59867e-16	2.82394e-13	chr2	212999691	213152427	-
	RGS12	564	1018	8348851	10032042	1	Monoctye DC	11	11	1.50207	4.0771e-15	2.92215e-13	chr4	3293028	3439913	+
	ST3GAL6	2437	1747	18182370	10143275	2	Monoctye DC	10	9	1.28497	2.2422e-15	2.96906e-13	chr3	98732236	98821201	+
	TFPI	1684	1265	18183123	10143757	2	Monoctye DC	10	9	1.34649	2.25488e-15	2.97252e-13	chr2	187464230	187565760	-
	ARHGAP25	739	575	8348676	10032485	1	Monoctye DC	11	11	0.647509	4.41845e-15	3.15914e-13	chr2	68679601	68826833	+
	GBE1	1578	1424	8347837	10031636	1	Monoctye DC	11	11	0.750975	4.53437e-15	3.22913e-13	chr3	81489703	81761645	-
	CA2	360	224	8349055	10032836	1	Monoctye DC	11	11	0.517807	4.53821e-15	3.22913e-13	chr8	85463968	85481493	+
	WDR7	1328	1028	4799557	5177491	1	CD8 T Cells	11	11	0.717647	1.07781e-15	3.24763e-13	chr18	56651343	57029811	+
	RPS14	2261	2825	5557130	5533448	2	NK Cells	9	9	1.25466	7.70378e-16	3.24978e-13	chr5	150442635	150449739	-
	TUT4	3038	3973	4797847	5174546	1	CD8 T Cells	11	11	1.2124	1.09098e-15	3.2541e-13	chr1	52408282	52553487	-
	IFI16	1742	1240	9394463	8989854	1	CD4 T Cells	11	11	0.743898	1.23565e-15	3.25782e-13	chr1	158999968	159055155	+
	ANKRD17	7720	6457	9388485	8984637	1	CD4 T Cells	11	11	0.874085	1.29751e-15	3.36799e-13	chr4	73073376	73258798	-
	EPSTI1	1465	1013	9394740	8990081	1	CD4 T Cells	11	11	0.722623	1.30025e-15	3.36799e-13	chr13	42886388	42992271	-
	BNC2	297	156	5766314	6578826	2	CD8 T Cells	10	10	0.460394	8.20207e-16	3.41125e-13	chr9	16409503	16870843	-
	ADAMTS2	177	22	18184630	10145000	2	Monoctye DC	10	9	0.222795	2.62146e-15	3.44041e-13	chr5	179110853	179345461	-
	ARID4B	10582	9750	7145308	7373390	3	CD8 T Cells	11	11	0.893016	7.22034e-16	3.55349e-13	chr1	235131634	235328219	-
	ITSN1	732	569	8348683	10032491	1	Monoctye DC	11	11	0.64688	5.06875e-15	3.59796e-13	chr21	33642400	33899861	+
	AC253572.2	1535	1167	18183272	10143855	2	Monoctye DC	10	9	1.36276	2.79063e-15	3.59845e-13	NA	NA	NA	NA
	ARL4C	2901	1243	18181906	10143779	2	Monoctye DC	10	9	0.768032	2.78086e-15	3.59845e-13	chr2	234493041	234497081	-
	TAB2	7022	3322	18177785	10141700	2	Monoctye DC	10	9	0.847997	2.77232e-15	3.59845e-13	chr6	149218641	149411613	+
	RALGAPA2	3062	1322	18181745	10143700	2	Monoctye DC	10	9	0.773895	2.76106e-15	3.59845e-13	chr20	20389530	20712644	-
	SPON1	692	1068	10371587	10875942	2	CD4 T Cells	10	10	1.47174	1.37583e-15	3.62741e-13	chr11	13962723	14268133	+
	NR4A2	3091	3597	9393114	8987497	1	CD4 T Cells	11	11	1.21613	1.43732e-15	3.69066e-13	chr2	156324437	156342348	-
	LMNA	424	1028	6328100	9788449	1	B Cells	11	11	1.56737	1.42473e-15	3.72309e-13	chr1	156082573	156140081	+
	PLIN2	733	570	8348682	10032490	1	Monoctye DC	11	11	0.647133	5.29467e-15	3.74931e-13	chr9	19108375	19149290	-
	CDK17	14311	12843	5861093	5803733	3	NK Cells	11	11	0.906498	6.05253e-16	3.80266e-13	chr12	96278261	96400480	-
	RNF149	3554	2780	9392651	8988314	1	CD4 T Cells	11	11	0.817462	1.51081e-15	3.84592e-13	chr2	101271219	101308701	-
	CD69	8862	9873	5866542	5806703	3	NK Cells	11	11	1.12535	6.3849e-16	3.92791e-13	chr12	9752486	9760901	-
	CYTH1	10310	5027	18174497	10139995	2	Monoctye DC	10	9	0.873989	3.10209e-15	3.98267e-13	chr17	78674048	78782297	-
	SND1	2743	2084	9393462	8989010	1	CD4 T Cells	11	11	0.793984	1.58124e-15	3.99081e-13	chr7	127652194	128092609	+
	TCF7	2175	2621	9394030	8988473	1	CD4 T Cells	11	11	1.25935	1.61993e-15	4.0538e-13	chr5	134114681	134151865	+
	SKI	2159	2919	4798726	5175600	1	CD8 T Cells	11	11	1.25342	1.38638e-15	4.09385e-13	chr1	2228319	2310213	+
	MTRNR2L1	214	82	7155676	7383058	3	CD8 T Cells	11	11	0.371384	8.47726e-16	4.10369e-13	chr17	22523415	22524663	+
	PTGS2	1755	1037	13367045	10751779	3	Monoctye DC	11	11	0.734635	1.81266e-15	4.14931e-13	chr1	186671791	186680922	-
	EFR3A	3280	4704	8346135	10028356	1	Monoctye DC	11	11	1.19348	5.89364e-15	4.16348e-13	chr8	131904093	132013642	+
	USP13	725	228	18184082	10144794	2	Monoctye DC	10	9	0.563706	3.28012e-15	4.19301e-13	chr3	179653032	179804366	+
	ARL4C	1442	1825	9394763	8989269	1	CD4 T Cells	11	11	1.32263	1.74857e-15	4.30279e-13	chr2	234493041	234497081	-
	SKAP1	5834	6445	9390371	8984649	1	CD4 T Cells	11	11	1.15451	1.74585e-15	4.30279e-13	chr17	48133442	48430275	-
	ZNF10	501	843	4800384	5177676	1	CD8 T Cells	11	11	1.55993	1.52355e-15	4.45435e-13	chr12	133130575	133159465	+
	AL136962.1	1064	898	8348351	10032162	1	Monoctye DC	11	11	0.702356	6.35413e-15	4.47807e-13	NA	NA	NA	NA
	TMEM131L	5661	3402	7390821	5281652	3	B Cells	11	11	0.841041	9.81419e-16	4.52818e-13	chr4	153466346	153636711	+
	SLC4A7	4501	3025	18180306	10141997	2	Monoctye DC	10	9	1.20468	3.59497e-15	4.57568e-13	chr3	27372721	27484420	-
	TBC1D22A	1759	1616	8347656	10031444	1	Monoctye DC	11	11	0.764536	6.67666e-15	4.69417e-13	chr22	46762617	47175699	+
	IQGAP2	1756	1653	7394726	5283401	3	B Cells	11	11	1.31742	1.05433e-15	4.78975e-13	chr5	76403285	76708132	+
	RAD51B	747	1166	4800138	5177353	1	CD8 T Cells	11	11	1.44708	1.70678e-15	4.94112e-13	chr14	67819779	68730218	+
	MT-CO3	30603	38891	3260689	3895659	1	NK Cells	11	11	1.06306	8.37112e-16	4.94382e-13	chrM	9207	9990	+
	CCDC91	9155	10748	10363124	10866262	2	CD4 T Cells	10	10	1.11953	1.91262e-15	4.99803e-13	chr12	28133249	28581511	+
	MX2	748	896	12588442	10144627	3	CD4 T Cells	11	11	1.48638	1.11475e-15	5.14333e-13	chr21	41361999	41409393	+
	DYSF	617	460	8348798	10032600	1	Monoctye DC	11	11	0.620434	7.35422e-15	5.15826e-13	chr2	71453561	71686763	+
	ACVR1	1065	855	18183742	10144167	2	Monoctye DC	10	9	1.43904	4.10691e-15	5.20485e-13	chr2	157736251	157876330	-
	IFI44	389	231	5766222	6578751	2	CD8 T Cells	10	10	0.520504	1.28817e-15	5.21072e-13	chr1	78649796	78664078	+
	SNX9	5658	7430	5760953	6571552	2	CD8 T Cells	10	10	1.15103	1.28158e-15	5.21072e-13	chr6	157700387	157945077	+
	KDM6A	6136	3716	7390346	5281338	3	B Cells	11	11	0.847552	1.17189e-15	5.24315e-13	chrX	44873188	45112779	+
	PLCB1	8664	11623	8340751	10021437	1	Monoctye DC	11	11	1.11641	7.49505e-15	5.24458e-13	chr20	8077251	8968360	+
	NCF1	498	349	8348917	10032711	1	Monoctye DC	11	11	0.583202	7.5226e-15	5.25142e-13	chr7	74773962	74789376	+
	AC105402.3	1492	1137	18183315	10143885	2	Monoctye DC	10	9	1.36599	4.26882e-15	5.38692e-13	NA	NA	NA	NA
	NABP1	1909	1775	8347506	10031285	1	Monoctye DC	11	11	0.773776	7.79742e-15	5.43043e-13	chr2	191678068	191741097	+
	MAP3K1	3175	1380	18181632	10143642	2	Monoctye DC	10	9	0.779096	4.35994e-15	5.4785e-13	chr5	56815549	56896152	+
	REL	11178	5484	18173629	10139538	2	Monoctye DC	10	9	0.879405	4.4457e-15	5.56258e-13	chr2	60881521	60931612	+
	TTC39C	1749	1842	12587441	10143681	3	CD4 T Cells	11	11	1.30684	1.2245e-15	5.56279e-13	chr18	23992773	24135610	+
	BMPR1A	207	90	5766404	6578892	2	CD8 T Cells	10	10	0.381096	1.39475e-15	5.56562e-13	chr10	86756601	86932825	+
	CUX1	1647	1951	6326877	9787526	1	B Cells	11	11	0.765785	2.15072e-15	5.57092e-13	chr7	101815904	102283958	+
	XRRA1	687	835	12588503	10144688	3	CD4 T Cells	11	11	1.50818	1.308e-15	5.85211e-13	chr11	74807739	74949200	-
	ZFAND3	21561	24091	8327854	10008969	1	Monoctye DC	11	11	0.929841	8.4403e-15	5.86432e-13	chr6	37819727	38154624	+
	EPSTI1	1187	880	6804701	7203277	2	B Cells	10	10	0.70038	8.17346e-16	6.03385e-13	chr13	42886388	42992271	-
	VPS54	831	668	8348584	10032392	1	Monoctye DC	11	11	0.668957	8.84035e-15	6.12785e-13	chr2	63892146	64019428	-
	PFKFB3	6214	4274	13362586	10748542	3	Monoctye DC	11	11	0.855133	2.72522e-15	6.19024e-13	chr10	6144934	6254644	+
	SARAF	4977	6633	6323547	9782844	1	B Cells	11	11	0.86156	2.52369e-15	6.48019e-13	chr8	30063003	30083208	-
	RASA3	5547	5215	12583643	10140308	3	CD4 T Cells	11	11	1.16659	1.51706e-15	6.68618e-13	chr13	113977783	114132623	-
	FILIP1L	2955	2270	9393250	8988824	1	CD4 T Cells	11	11	0.802802	2.88083e-15	7.03042e-13	chr3	99828811	100114513	-
	GNAQ	4610	4396	12584580	10141127	3	CD4 T Cells	11	11	1.18326	1.63995e-15	7.1215e-13	chr9	77716097	78031811	-
	MT-ND2	49344	49210	10322935	10827800	2	CD4 T Cells	10	10	0.951007	2.75294e-15	7.13084e-13	chrM	4470	5511	+
	BANK1	9208	5759	7387274	5279295	3	B Cells	11	11	0.875301	1.64548e-15	7.25217e-13	chr4	101411286	102074812	+
	TMEM131L	3232	2710	7152658	7380430	3	CD8 T Cells	11	11	0.812682	1.5266e-15	7.27078e-13	chr4	153466346	153636711	+
	CENPC	7247	6646	10365032	10870364	2	CD4 T Cells	10	10	0.874514	2.8388e-15	7.2893e-13	chr4	67468762	67545503	-
	TAGAP	1775	1636	8347640	10031424	1	Monoctye DC	11	11	0.767022	1.05787e-14	7.31569e-13	chr6	159034468	159045152	-
	CHCHD3	791	839	7395691	5284215	3	B Cells	11	11	1.48444	1.69399e-15	7.35617e-13	chr7	132784870	133082090	-
	UBAP1	9811	6216	18174996	10138806	2	Monoctye DC	10	9	1.13567	5.90724e-15	7.36013e-13	chr9	34179005	34252523	+
	GNB5	2416	4551	6326108	9784926	1	B Cells	11	11	1.21774	2.90657e-15	7.39897e-13	chr15	52115100	52191392	-
	XAF1	252	384	12588938	10145139	3	CD4 T Cells	11	11	1.89084	1.73354e-15	7.41881e-13	chr17	6755447	6775647	+
	TXNDC11	4058	3896	13364742	10748920	3	Monoctye DC	11	11	1.19365	3.29768e-15	7.43337e-13	chr16	11679083	11742857	-
	IFRD1	2374	2273	8347041	10030787	1	Monoctye DC	11	11	0.796785	1.08909e-14	7.51396e-13	chr7	112422887	112481017	+
	RAB27B	307	175	3290985	3934375	1	NK Cells	11	11	0.476838	1.31551e-15	7.6168e-13	chr18	54717860	54895516	+
	EPSTI1	574	367	4800311	5178152	1	CD8 T Cells	11	11	0.592748	2.6642e-15	7.63796e-13	chr13	42886388	42992271	-
	LRRC8C	543	835	5558848	5535438	2	NK Cells	9	9	1.54417	1.85856e-15	7.72977e-13	chr1	89633072	89769903	+
	RREB1	2402	3537	8347013	10029523	1	Monoctye DC	11	11	1.22542	1.14635e-14	7.89057e-13	chr6	7107597	7251980	+
	AL034397.3	208	101	8349207	10032959	1	Monoctye DC	11	11	0.404092	1.15471e-14	7.92964e-13	NA	NA	NA	NA
	NIBAN2	495	909	8348920	10032151	1	Monoctye DC	11	11	1.5282	1.18954e-14	8.14988e-13	chr9	127505339	127578989	-
	NOTCH1	385	744	8349030	10032316	1	Monoctye DC	11	11	1.60818	1.22561e-14	8.37754e-13	chr9	136494433	136546048	-
	AKAP13	46913	39807	13321887	10713009	3	Monoctye DC	11	11	1.05496	3.91643e-15	8.76124e-13	chr15	85380571	85749358	+
	ARG2	163	325	9396042	8990769	1	CD4 T Cells	11	11	2.0837	3.62636e-15	8.77727e-13	chr14	67619920	67651708	+
	ZFAND6	4423	3665	5870981	5812911	3	NK Cells	11	11	0.837004	1.45845e-15	8.7891e-13	chr15	80059568	80138393	+
	PDE7A	3199	3984	7152691	7379156	3	CD8 T Cells	11	11	1.20706	1.88145e-15	8.81863e-13	chr8	65714334	65842322	-
	TPRG1	298	174	8349117	10032886	1	Monoctye DC	11	11	0.48591	1.30057e-14	8.86939e-13	chr3	188947214	189325304	+
	FKBP5	1272	1114	8348143	10031946	1	Monoctye DC	11	11	0.728821	1.30626e-14	8.88766e-13	chr6	35573585	35728583	-
	FILIP1L	1744	2087	6326780	9787390	1	B Cells	11	11	0.773604	3.57728e-15	9.0285e-13	chr3	99828811	100114513	-
	VAV3	6646	9042	8342769	10024018	1	Monoctye DC	11	11	1.13221	1.3333e-14	9.05081e-13	chr1	107571161	107965180	-
	BNC2	235	104	4800650	5178415	1	CD8 T Cells	11	11	0.410281	3.19058e-15	9.05911e-13	chr9	16409503	16870843	-
	DUSP2	732	573	8348683	10032487	1	Monoctye DC	11	11	0.651428	1.34384e-14	9.10144e-13	chr2	96143169	96145440	-
	HERC5	386	475	7396096	5284579	3	B Cells	11	11	1.72219	2.20206e-15	9.42384e-13	chr4	88457119	88506163	+
	IKZF1	5631	6802	10366648	10870208	2	CD4 T Cells	10	10	1.1519	3.72778e-15	9.48946e-13	chr7	50304068	50405101	+
	MBNL2	4199	2457	7392283	5282597	3	B Cells	11	11	0.818908	2.25828e-15	9.52639e-13	chr13	97221434	97394120	+
	SGK1	3050	4390	8346365	10028670	1	Monoctye DC	11	11	1.19781	1.46769e-14	9.91745e-13	chr6	134169248	134318112	-
	PRKACB	888	712	3290404	3933838	1	NK Cells	11	11	0.670716	1.74654e-15	9.918e-13	chr1	84078062	84238498	+
	HERC5	249	134	8349166	10032926	1	Monoctye DC	11	11	0.447845	1.47685e-14	9.95658e-13	chr4	88457119	88506163	+
	PMP22	619	186	18184188	10144836	2	Monoctye DC	10	9	0.538614	8.15205e-15	1.01144e-12	chr17	15229773	15272292	-
	SDK1	322	167	4800563	5178352	1	CD8 T Cells	11	11	0.480813	3.65436e-15	1.02771e-12	chr7	3301252	4269000	+
	DNM2	1754	2666	8347661	10030394	1	Monoctye DC	11	11	1.26489	1.55805e-14	1.04801e-12	chr19	10718055	10833488	+
	AC104365.1	1893	1138	13366907	10751678	3	Monoctye DC	11	11	0.747415	4.74843e-15	1.05426e-12	NA	NA	NA	NA
	SMAD3	936	760	3290356	3933790	1	NK Cells	11	11	0.679218	1.9103e-15	1.06433e-12	chr15	67063763	67195173	+
	LDLR	1121	961	8348294	10032099	1	Monoctye DC	11	11	0.713412	1.62432e-14	1.0901e-12	chr19	11089462	11133820	+
	EPSTI1	1166	1158	7395316	5283896	3	B Cells	11	11	1.38991	2.63104e-15	1.09425e-12	chr13	42886388	42992271	-
	HLA-DRB5	638	484	8348777	10032576	1	Monoctye DC	11	11	0.631317	1.6487e-14	1.10395e-12	chr6	32517353	32530287	-
	B2M	15705	7877	18169102	10137145	2	Monoctye DC	10	9	0.899039	8.94169e-15	1.10477e-12	chr15	44711487	44718851	+
	PRKCB	2047	2563	5873357	5814013	3	NK Cells	11	11	1.26474	1.88943e-15	1.11586e-12	chr16	23835983	24220611	+
	FHIT	5753	4721	9390452	8986373	1	CD4 T Cells	11	11	0.85759	4.70684e-15	1.12999e-12	chr3	59747277	61251459	-
	CDYL2	2413	1504	13366387	10751312	3	Monoctye DC	11	11	0.774927	5.21306e-15	1.14878e-12	chr16	80597907	80804598	-
	GRAMD1B	445	840	3290847	3933710	1	NK Cells	11	11	1.57903	2.19368e-15	1.19958e-12	chr11	123358428	123627774	+
	TNRC6B	4280	4312	3287012	3930238	1	NK Cells	11	11	0.842765	2.24879e-15	1.20736e-12	chr22	40044817	40335808	+
	SORL1	1360	2128	8348055	10030932	1	Monoctye DC	11	11	1.30213	1.82557e-14	1.21962e-12	chr11	121452314	121633763	+
	FGD4	4760	4893	8344655	10028167	1	Monoctye DC	11	11	0.855443	1.84025e-14	1.22665e-12	chr12	32399558	32646050	+
	TBC1D5	333	607	4800552	5177912	1	CD8 T Cells	11	11	1.6899	4.47776e-15	1.24739e-12	chr3	17157162	18444817	-
	WDFY3	4060	4118	8345355	10028942	1	Monoctye DC	11	11	0.844079	1.90136e-14	1.26453e-12	chr4	84669597	84966690	-
	AC104806.2	335	274	6328189	9789203	1	B Cells	11	11	0.528748	5.07406e-15	1.26976e-12	NA	NA	NA	NA
	EIF4A3	563	413	8348852	10032647	1	Monoctye DC	11	11	0.61047	1.91563e-14	1.27116e-12	chr17	80134369	80147151	-
	RICTOR	5423	6746	4795462	5171773	1	CD8 T Cells	11	11	1.15325	4.62835e-15	1.27729e-12	chr5	38937920	39074399	-
	IGLC1	138	319	6805750	7203838	2	B Cells	10	10	2.1838	1.83173e-15	1.31925e-12	chr22	22895375	22895834	+
	SLC2A3	2084	2816	4798801	5175703	1	CD8 T Cells	11	11	1.25271	4.89931e-15	1.32771e-12	chr12	7919230	7936187	-
	GOLGA8B	575	935	4800310	5177584	1	CD8 T Cells	11	11	1.50751	4.90094e-15	1.32771e-12	chr15	34525095	34588503	-
	TGFBR3	938	1256	9395267	8989838	1	CD4 T Cells	11	11	1.39935	5.59863e-15	1.33324e-12	chr1	91680343	91906335	-
	EPHA4	2115	1880	5764496	6577102	2	CD8 T Cells	10	10	0.779129	3.39193e-15	1.33547e-12	chr2	221418027	221574202	-
	PRKCA	2503	3506	5764108	6575476	2	CD8 T Cells	10	10	1.22776	3.5755e-15	1.38922e-12	chr17	66302613	66810743	+
	PACS1	1124	1517	5874280	5815059	3	NK Cells	11	11	1.36329	2.45859e-15	1.42352e-12	chr11	66070272	66244744	+
	PRLR	1848	742	18182959	10144280	2	Monoctye DC	10	9	0.71971	1.16163e-14	1.42924e-12	chr5	35048756	35230487	-
	USP9Y	2066	1677	10370213	10875333	2	CD4 T Cells	10	10	0.774047	5.73354e-15	1.44706e-12	chrY	12537650	12860839	+
	ELOVL5	1815	1684	8347600	10031376	1	Monoctye DC	11	11	0.772126	2.27974e-14	1.50938e-12	chr6	53267398	53349179	-
	WARS2	341	674	8349074	10032386	1	Monoctye DC	11	11	1.64486	2.29747e-14	1.51772e-12	chr1	119031216	119140654	-
	ATP10A	1481	2291	8347934	10030769	1	Monoctye DC	11	11	1.28734	2.35825e-14	1.55439e-12	chr15	25677271	25865184	-
	HNRNPLL	339	193	5766272	6578789	2	CD8 T Cells	10	10	0.499022	4.06643e-15	1.55945e-12	chr2	38561969	38603586	-
	CHD4	1920	1543	10370359	10875467	2	CD4 T Cells	10	10	0.766354	6.34533e-15	1.58789e-12	chr12	6570082	6614524	-
	AC017101.1	670	1160	8348745	10031900	1	Monoctye DC	11	11	1.44081	2.44999e-14	1.61127e-12	NA	NA	NA	NA
	ARHGAP6	497	216	13368303	10752600	3	Monoctye DC	11	11	0.540341	7.3803e-15	1.61432e-12	chrX	11117651	11665920	-
	REL	2866	4146	3288426	3930404	1	NK Cells	11	11	1.21011	3.10354e-15	1.63651e-12	chr2	60881521	60931612	+
	GFOD1	1617	1212	18183190	10143810	2	Monoctye DC	10	9	1.34353	1.35857e-14	1.66462e-12	chr6	13357830	13487662	-
	SLC16A10	4858	5006	8344557	10028054	1	Monoctye DC	11	11	0.857543	2.54759e-14	1.67173e-12	chr6	111087503	111231194	+
	GLCCI1	1667	1434	5764944	6577548	2	CD8 T Cells	10	10	0.754007	4.42485e-15	1.67515e-12	chr7	7968796	8094272	+
	EXT1	3722	3591	13365078	10749225	3	Monoctye DC	11	11	1.19952	7.87338e-15	1.70951e-12	chr8	117794490	118111826	-
	BCL11B	985	1614	3290307	3932936	1	NK Cells	11	11	1.37069	3.43215e-15	1.77803e-12	chr14	99169287	99272197	-
	NR4A2	1915	2609	4798970	5175910	1	CD8 T Cells	11	11	1.26305	6.62449e-15	1.77831e-12	chr2	156324437	156342348	-
	EBF1	22784	14996	7373698	5270058	3	B Cells	11	11	0.921131	4.35317e-15	1.78534e-12	chr5	158695916	159099916	-
	EIF2AK2	1169	866	10371110	10876144	2	CD4 T Cells	10	10	0.706428	7.24028e-15	1.79662e-12	chr2	37099210	37157522	-
	FCHSD2	2463	2482	12586727	10143041	3	CD4 T Cells	11	11	1.25043	4.26282e-15	1.79824e-12	chr11	72836745	73142318	-
	ATXN1	4926	5712	5554465	5530561	2	NK Cells	9	9	1.1644	4.46394e-15	1.83077e-12	chr6	16299112	16761491	-
	H1FX	1302	488	18183505	10144534	2	Monoctye DC	10	9	0.671838	1.50116e-14	1.83173e-12	NA	NA	NA	NA
	ZFAND3	29211	21925	13339589	10730891	3	Monoctye DC	11	11	0.933176	8.62148e-15	1.85828e-12	chr6	37819727	38154624	+
	SPPL3	4030	2724	18180777	10142298	2	Monoctye DC	10	9	1.2116	1.54352e-14	1.86798e-12	chr12	120762510	120904358	-
	ABHD12	2427	1021	18182380	10144001	2	Monoctye DC	10	9	0.75407	1.5376e-14	1.86798e-12	chr20	25294742	25390835	-
	GNB4	572	1017	8348843	10032043	1	Monoctye DC	11	11	1.47961	2.86399e-14	1.87518e-12	chr3	179396088	179451476	-
	REL	6332	4377	12582858	10141146	3	CD4 T Cells	11	11	0.857747	4.53359e-15	1.88552e-12	chr2	60881521	60931612	+
	IGHGP	145	23	7396337	5285031	3	B Cells	11	11	0.221991	4.79583e-15	1.93995e-12	chr14	105664633	105669843	-
	AC037198.1	383	250	8349032	10032810	1	Monoctye DC	11	11	0.543205	2.99522e-14	1.95677e-12	NA	NA	NA	NA
	ETV6	6120	5698	12583070	10139825	3	CD4 T Cells	11	11	1.1553	4.77703e-15	1.95918e-12	chr12	11649674	11895377	+
	LINC02446	458	777	4800427	5177742	1	CD8 T Cells	11	11	1.57279	7.40622e-15	1.97025e-12	chr12	10553362	10572688	+
	IQGAP1	1193	916	4799692	5177603	1	CD8 T Cells	11	11	0.711821	7.53817e-15	1.98745e-12	chr15	90388242	90502239	+
	RNF168	789	1329	8348626	10031731	1	Monoctye DC	11	11	1.40175	3.22257e-14	2.10065e-12	chr3	196468783	196503768	-
	FBXO34	2419	2866	9393786	8988228	1	CD4 T Cells	11	11	1.23817	8.91191e-15	2.10528e-12	chr14	55271344	55370053	+
	STX8	466	732	5874938	5815844	3	NK Cells	11	11	1.5867	3.73334e-15	2.12003e-12	chr17	9250471	9576591	-
	RPL41	3876	4577	5555515	5531696	2	NK Cells	9	9	1.18579	5.41138e-15	2.18894e-12	chr12	56116590	56117967	+
	PAN3	12517	11169	12576673	10134354	3	CD4 T Cells	11	11	1.10723	5.46889e-15	2.2122e-12	chr13	28138506	28295335	+
	AFF3	1304	1412	13367496	10751404	3	Monoctye DC	11	11	1.34625	1.03393e-14	2.21239e-12	chr2	99545419	100192428	-
	RASGEF1B	3398	3899	9392807	8987195	1	CD4 T Cells	11	11	1.19914	9.45176e-15	2.21509e-12	chr4	81426393	82044244	-
	TAOK1	999	1099	6327525	9788378	1	B Cells	11	11	0.711173	8.97032e-15	2.22592e-12	chr17	29390363	29551903	+
	GNLY	6125	5268	5553266	5531005	2	NK Cells	9	9	0.863673	5.65382e-15	2.2561e-12	chr2	85685175	85698852	+
	CCND3	1718	2275	7154172	7380865	3	CD8 T Cells	11	11	1.28346	4.89605e-15	2.25681e-12	chr6	41934934	42050357	-
	CD2AP	2130	1705	7153760	7381435	3	CD8 T Cells	11	11	0.775831	4.96776e-15	2.25681e-12	chr6	47477789	47627263	+
	IFI6	432	294	8348983	10032766	1	Monoctye DC	11	11	0.566352	3.49863e-14	2.27557e-12	chr1	27666064	27672212	-
	IFI44	259	118	6805629	7204039	2	B Cells	10	10	0.430412	3.24964e-15	2.28473e-12	chr1	78649796	78664078	+
	CREBRF	3229	2516	9392976	8988578	1	CD4 T Cells	11	11	0.814296	9.86437e-15	2.29358e-12	chr5	173056352	173139284	+
	UBE2E2	2121	2855	4798764	5175664	1	CD8 T Cells	11	11	1.2479	8.8263e-15	2.30648e-12	chr3	23203020	23591794	+
	RPS19	2666	3254	5556725	5533019	2	NK Cells	9	9	1.22565	5.8805e-15	2.31527e-12	chr19	41860255	41872925	+
	HLA-DQA1	2226	2023	7394256	5283031	3	B Cells	11	11	1.27188	5.95935e-15	2.37802e-12	chr6	32628179	32647062	+
	ARAP2	4981	5767	5554410	5530506	2	NK Cells	9	9	1.16263	6.14053e-15	2.38584e-12	chr4	35948221	36244514	-
	LINC01578	4021	5105	4796864	5173414	1	CD8 T Cells	11	11	1.177	9.27052e-15	2.40131e-12	NA	NA	NA	NA
	GBP5	338	211	8349077	10032849	1	Monoctye DC	11	11	0.519503	3.87445e-14	2.51448e-12	chr1	89258950	89272804	-
	SLC16A6	746	1266	8348669	10031794	1	Monoctye DC	11	11	1.41227	3.96304e-14	2.56633e-12	chr17	68267026	68291267	-
	JARID2	4625	8240	6323899	9781237	1	B Cells	11	11	1.15175	1.04849e-14	2.58008e-12	chr6	15246069	15522042	+
	MBD5	2314	1438	12586876	10144085	3	CD4 T Cells	11	11	0.771115	6.46842e-15	2.58116e-12	chr2	148021011	148516971	+
	MAP2K1	10125	6386	18174682	10138636	2	Monoctye DC	10	9	1.13055	2.14301e-14	2.58289e-12	chr15	66386837	66491544	+
	LNPEP	738	787	7395744	5284267	3	B Cells	11	11	1.49243	6.63326e-15	2.61165e-12	chr5	96935394	97037513	+
	PIK3CA	7941	7348	10364338	10869662	2	CD4 T Cells	10	10	0.882386	1.06782e-14	2.62764e-12	chr3	179148114	179240093	+
	ATP9B	4822	4973	8344593	10028087	1	Monoctye DC	11	11	0.85825	4.19788e-14	2.71246e-12	chr18	79069285	79378287	+
	ADCY3	434	1034	6328090	9788443	1	B Cells	11	11	1.54019	1.13332e-14	2.76577e-12	chr2	24819169	24920237	-
	SNED1	1739	2091	6326785	9787386	1	B Cells	11	11	0.777316	1.16e-14	2.80766e-12	chr2	240998618	241095568	+
	IFNGR1	2375	3486	8347040	10029574	1	Monoctye DC	11	11	1.22148	4.3637e-14	2.81344e-12	chr6	137197485	137219449	-
	CLCN3	884	560	9395321	8990534	1	CD4 T Cells	11	11	0.662027	1.23761e-14	2.8551e-12	chr4	169612633	169723673	+
	RPS15A	2127	2655	5557264	5533618	2	NK Cells	9	9	1.25345	7.53e-15	2.8877e-12	chr16	18781295	18790383	-
	XIST	3685	2508	18181122	10142514	2	Monoctye DC	10	9	1.21996	2.40868e-14	2.8913e-12	chrX	73820649	73852723	-
	TM9SF3	1213	1926	3290079	3932624	1	NK Cells	11	11	1.32821	5.77974e-15	2.94259e-12	chr10	96518110	96587452	-
	AHNAK	6682	3167	18178125	10141855	2	Monoctye DC	10	9	0.849566	2.4681e-14	2.95063e-12	chr11	62433542	62556235	-
	CLCN3	803	848	6327721	9788629	1	B Cells	11	11	0.68269	1.26899e-14	3.0465e-12	chr4	169612633	169723673	+
	CASC15	688	410	9395517	8990684	1	CD4 T Cells	11	11	0.622781	1.36494e-14	3.12444e-12	chr6	21664185	22654455	+
	CCR7	1222	1199	7395260	5283855	3	B Cells	11	11	1.37317	8.04663e-15	3.12643e-12	chr17	40553769	40565472	-
	ABCA1	435	819	3290857	3933731	1	NK Cells	11	11	1.57495	6.30112e-15	3.15366e-12	chr9	104781006	104928155	-
	CD83	1484	1855	9394721	8989239	1	CD4 T Cells	11	11	1.30632	1.39605e-14	3.17108e-12	chr6	14117256	14136918	+
	HABP4	197	408	4800688	5178111	1	CD8 T Cells	11	11	1.92004	1.24184e-14	3.18873e-12	chr9	96450169	96491336	+
	CRADD	2073	1965	8347342	10031095	1	Monoctye DC	11	11	0.788834	5.02429e-14	3.23229e-12	chr12	93677375	93894840	+
	NCALD	1785	1634	3289507	3932916	1	NK Cells	11	11	0.765747	6.6339e-15	3.26487e-12	chr8	101686542	102124907	-
	MEF2A	3396	2664	9392809	8988430	1	CD4 T Cells	11	11	0.819797	1.4586e-14	3.28786e-12	chr15	99565417	99716466	+
	BAZ1A	3401	4256	10368878	10872754	2	CD4 T Cells	10	10	1.19333	1.36704e-14	3.33615e-12	chr14	34752731	34875647	-
	DYSF	1150	421	18183657	10144601	2	Monoctye DC	10	9	0.656206	2.93018e-14	3.48892e-12	chr2	71453561	71686763	+
	PGAP1	2338	2363	12586852	10143160	3	CD4 T Cells	11	11	1.25413	8.88626e-15	3.4987e-12	chr2	196833004	196927796	-
	IL12RB2	1222	864	5558169	5535409	2	NK Cells	9	9	0.70999	9.35073e-15	3.53997e-12	chr1	67307364	67398724	+
	PITPNC1	6940	7812	5868464	5808764	3	NK Cells	11	11	1.13703	6.38217e-15	3.55583e-12	chr17	67377281	67697261	+
	ISG15	438	116	18184369	10144906	2	Monoctye DC	10	9	0.474722	3.07451e-14	3.64608e-12	chr1	1001138	1014540	+
	NFATC2	1545	2068	7154345	7381072	3	CD8 T Cells	11	11	1.29731	8.15186e-15	3.64722e-12	chr20	51386957	51562831	-
	ANPEP	4205	2808	13364595	10750008	3	Monoctye DC	11	11	0.830236	1.72049e-14	3.65499e-12	chr15	89784895	89815401	-
	SMAD3	3345	4332	6325179	9785145	1	B Cells	11	11	0.837212	1.53979e-14	3.6668e-12	chr15	67063763	67195173	+
	CBLB	6612	6227	4794273	5172292	1	CD8 T Cells	11	11	0.873096	1.45732e-14	3.70976e-12	chr3	105655461	105869552	-
	AL512603.2	849	695	8348566	10032365	1	Monoctye DC	11	11	0.681239	5.86689e-14	3.76616e-12	NA	NA	NA	NA
	TMEM170B	1283	1135	8348132	10031925	1	Monoctye DC	11	11	0.736193	5.92022e-14	3.79215e-12	chr6	11537749	11583524	+
	CCNH	2089	3107	3289203	3931443	1	NK Cells	11	11	1.24415	7.99578e-15	3.87061e-12	chr5	87318416	87412930	-
	ZFYVE28	795	598	5765816	6578384	2	CD8 T Cells	10	10	0.65932	1.04852e-14	3.91922e-12	chr4	2269582	2418651	-
	LUCAT1	6733	7121	8342682	10025939	1	Monoctye DC	11	11	0.880147	6.15898e-14	3.93655e-12	chr5	91054834	91314547	-
	LINC01619	30136	25931	12559054	10119592	3	CD4 T Cells	11	11	1.06772	1.01751e-14	3.95344e-12	chr12	91984976	92142914	-
	PRDM1	1110	958	8348305	10032102	1	Monoctye DC	11	11	0.718233	6.22448e-14	3.96982e-12	chr6	105993463	106109939	+
	BTBD9	6465	5967	13362335	10746849	3	Monoctye DC	11	11	1.14751	1.92781e-14	4.06616e-12	chr6	38168451	38640148	-
	DNAJB6	4498	3004	18180309	10142018	2	Monoctye DC	10	9	1.19712	3.46795e-14	4.09621e-12	chr7	157335381	157417439	+
	MAML2	16553	12167	12572637	10133356	3	CD4 T Cells	11	11	0.912074	1.09509e-14	4.1996e-12	chr11	95976598	96343195	-
	CD247	11589	10399	5547802	5525874	2	NK Cells	9	9	0.901063	1.12532e-14	4.20629e-12	chr1	167430640	167518610	-
	TNIK	10213	9198	12578977	10136325	3	CD4 T Cells	11	11	1.11754	1.13902e-14	4.31205e-12	chr3	171058414	171460408	-
	RPS18	2773	3365	5556618	5532908	2	NK Cells	9	9	1.21855	1.18449e-14	4.37211e-12	chr6	33272075	33276511	+
	GPCPD1	2911	5365	6325613	9784112	1	B Cells	11	11	1.19144	1.86116e-14	4.39666e-12	chr20	5544439	5611006	-
	MLLT3	4306	5737	5762305	6573245	2	CD8 T Cells	10	10	1.16781	1.19159e-14	4.3983e-12	chr9	20341669	20622499	-
	NIBAN1	2441	2221	5764170	6576761	2	CD8 T Cells	10	10	0.797522	1.20855e-14	4.40584e-12	chr1	184790724	184974508	-
	PKP4	754	798	7395728	5284256	3	B Cells	11	11	1.48118	1.15339e-14	4.42316e-12	chr2	158456952	158682879	+
	MTRNR2L1	181	70	4800704	5178449	1	CD8 T Cells	11	11	0.358538	1.75714e-14	4.43475e-12	chr17	22523415	22524663	+
	SESTD1	4312	4413	8345103	10028647	1	Monoctye DC	11	11	0.851683	6.97781e-14	4.44069e-12	chr2	179101678	179264832	-
	KDM4C	2624	3320	6325900	9786157	1	B Cells	11	11	0.817932	1.90265e-14	4.459e-12	chr9	6720863	7175648	+
	GRB2	3599	3626	8345816	10029434	1	Monoctye DC	11	11	0.838433	7.19107e-14	4.56656e-12	chr17	75318076	75405709	-
	SNX24	115	30	4800770	5178489	1	CD8 T Cells	11	11	0.241846	1.83155e-14	4.58337e-12	chr5	122843439	123029354	+
	ARHGAP10	1694	2569	8347721	10030491	1	Monoctye DC	11	11	1.26204	7.24748e-14	4.59251e-12	chr4	147732063	148072776	+
	PDE7A	3825	4491	5871579	5812085	3	NK Cells	11	11	1.18599	8.47331e-15	4.63349e-12	chr8	65714334	65842322	-
	UPP1	526	804	5558865	5535469	2	NK Cells	9	9	1.5349	1.29505e-14	4.72117e-12	chr7	48088628	48108736	+
	PIP4K2A	4120	4808	5871284	5811768	3	NK Cells	11	11	1.17879	8.88121e-15	4.76824e-12	chr10	22534854	22714578	-
	ENOSF1	1046	1165	13367754	10751651	3	Monoctye DC	11	11	1.38473	2.29544e-14	4.80724e-12	chr18	670318	712662	-
	RAB8B	6076	4197	12583114	10141326	3	CD4 T Cells	11	11	0.857126	1.296e-14	4.84426e-12	chr15	63189560	63267776	+
	ARHGAP31	2821	1219	18181986	10143803	2	Monoctye DC	10	9	0.774562	4.11944e-14	4.84634e-12	chr3	119294383	119420714	+
	FRYL	1689	1762	13367111	10751054	3	Monoctye DC	11	11	1.29702	2.33632e-14	4.8584e-12	chr4	48497357	48780322	-
	LRRFIP1	5568	6385	5553823	5529888	2	NK Cells	9	9	1.15152	1.36488e-14	4.91506e-12	chr2	237627587	237813682	+
	NBN	2120	878	18182687	10144144	2	Monoctye DC	10	9	0.74236	4.19545e-14	4.91617e-12	chr8	89933331	90003228	-
	MAP3K20	4614	3112	13364186	10749704	3	Monoctye DC	11	11	0.838556	2.3931e-14	4.94167e-12	chr2	173075435	173268015	+
	SSH2	2120	2154	13366680	10750662	3	Monoctye DC	11	11	1.26322	2.42947e-14	4.98194e-12	chr17	29625938	29930276	-
	PCCA	1678	1255	5557713	5535018	2	NK Cells	9	9	0.751037	1.41361e-14	5.0292e-12	chr13	100089015	100530437	+
	MGAT5	1452	1544	13367348	10751272	3	Monoctye DC	11	11	1.32206	2.51352e-14	5.11873e-12	chr2	134119983	134454621	+
	WDR7	1051	1173	6327473	9788304	1	B Cells	11	11	0.721503	2.20836e-14	5.1347e-12	chr18	56651343	57029811	+
	ARHGAP26	3008	4317	3288284	3930233	1	NK Cells	11	11	1.20054	1.09407e-14	5.21078e-12	chr5	142770377	143229011	+
	RSAD2	90	224	5875314	5816352	3	NK Cells	11	11	2.51406	1.00268e-14	5.28718e-12	chr2	6865557	6898239	+
	RELB	1607	1475	8347808	10031585	1	Monoctye DC	11	11	0.763834	8.37677e-14	5.29674e-12	chr19	45001449	45038198	+
	ITPR2	2757	2725	13366043	10750091	3	Monoctye DC	11	11	1.22885	2.62322e-14	5.30555e-12	chr12	26335352	26833194	-
	HIP1	1390	1248	8348025	10031812	1	Monoctye DC	11	11	0.747175	8.46629e-14	5.3419e-12	chr7	75533298	75738962	-
	TGFBR2	5456	6579	10366823	10870431	2	CD4 T Cells	10	10	1.14987	2.22516e-14	5.38579e-12	chr3	30606601	30694142	+
	CD69	7110	5822	7389372	5279232	3	B Cells	11	11	1.14598	1.42651e-14	5.40043e-12	chr12	9752486	9760901	-
	CXCL2	2331	2246	8347084	10030814	1	Monoctye DC	11	11	0.801844	8.66867e-14	5.45794e-12	chr4	74097040	74099196	-
	STK17A	7979	5627	12581211	10139896	3	CD4 T Cells	11	11	0.875088	1.49349e-14	5.51264e-12	chr7	43582758	43650713	+
	ARL17B	392	204	5558999	5536069	2	NK Cells	9	9	0.522581	1.5685e-14	5.51384e-12	chr17	46274784	46361797	-
	ZC3H12C	1495	1358	8347920	10031702	1	Monoctye DC	11	11	0.755929	8.81105e-14	5.53577e-12	chr11	110093392	110171841	+
	PDSS2	467	434	6328057	9789043	1	B Cells	11	11	0.60078	2.66663e-14	6.15179e-12	chr6	107152562	107459564	-
	GPHN	1250	925	7154640	7382215	3	CD8 T Cells	11	11	0.717223	1.41613e-14	6.24132e-12	chr14	66507407	67181803	+
	RUNX1	24527	18321	13344273	10734495	3	Monoctye DC	11	11	0.928699	3.11594e-14	6.25923e-12	chr21	34787801	36004667	-
	TXNDC5	368	123	7396114	5284931	3	B Cells	11	11	0.467771	1.68345e-14	6.29249e-12	chr6	7881517	7910788	-
	TOX	628	984	6805260	7203173	2	B Cells	10	10	1.48026	9.31844e-15	6.39917e-12	chr8	58805412	59119147	-
	XYLT1	1363	1590	6327161	9787887	1	B Cells	11	11	0.754127	2.83648e-14	6.49291e-12	chr16	17101769	17470960	-
	C15orf48	1279	1135	8348136	10031925	1	Monoctye DC	11	11	0.738496	1.0575e-13	6.62993e-12	chr15	45430579	45448761	+
	RASA3	2093	2810	4798792	5175709	1	CD8 T Cells	11	11	1.24467	2.70279e-14	6.70678e-12	chr13	113977783	114132623	-
	SGPP1	740	1596	6327784	9787881	1	B Cells	11	11	1.39426	2.96721e-14	6.7399e-12	chr14	63684216	63728065	-
	AC099489.1	669	398	9395536	8990696	1	CD4 T Cells	11	11	0.621723	3.01891e-14	6.75345e-12	NA	NA	NA	NA
	MT-ND3	64382	65295	6741506	7138862	2	B Cells	10	10	0.958114	1.01789e-14	6.8312e-12	chrM	10059	10404	+
	SLC38A2	3823	2586	18180984	10142436	2	Monoctye DC	10	9	1.21249	5.91154e-14	6.89968e-12	chr12	46358188	46372773	-
	RASSF5	2144	891	18182663	10144131	2	Monoctye DC	10	9	0.744918	5.96487e-14	6.93451e-12	chr1	206507531	206589448	+
	LINC02384	79	213	7155811	7382927	3	CD8 T Cells	11	11	2.61321	1.59996e-14	6.94782e-12	chr12	68332888	68451663	-
	ARL17B	331	179	4800554	5178340	1	CD8 T Cells	11	11	0.50135	2.8785e-14	7.08327e-12	chr17	46274784	46361797	-
	GRAMD1B	1057	1695	8348358	10031365	1	Monoctye DC	11	11	1.3345	1.16441e-13	7.2847e-12	chr11	123358428	123627774	+
	EMP3	1087	1736	8348328	10031324	1	Monoctye DC	11	11	1.32905	1.16876e-13	7.29647e-12	chr19	48321509	48330553	+
	KLF12	656	787	13368144	10752029	3	Monoctye DC	11	11	1.49156	3.68409e-14	7.35052e-12	chr13	73686089	74133929	-
	CD80	147	60	8349268	10033000	1	Monoctye DC	11	11	0.33967	1.18885e-13	7.40624e-12	chr3	119524293	119559614	-
	SYTL3	4661	5598	7151229	7377542	3	CD8 T Cells	11	11	1.16406	1.73806e-14	7.43815e-12	chr6	158650014	158764876	+
	GBP1	211	108	8349204	10032952	1	Monoctye DC	11	11	0.425955	1.21771e-13	7.57004e-12	chr1	89051882	89065360	-
	THAP4	1181	661	13367619	10752155	3	Monoctye DC	11	11	0.69586	3.86231e-14	7.65437e-12	chr2	241584405	241637158	-
	RPL19	1896	2387	5557495	5533886	2	NK Cells	9	9	1.26422	2.26243e-14	7.85967e-12	chr17	39200283	39204840	+
	DCSTAMP	36	83	18184771	10144939	2	Monoctye DC	10	9	4.13268	6.89404e-14	7.9833e-12	chr8	104339087	104356689	+
	ATAD3B	411	219	5558980	5536054	2	NK Cells	9	9	0.535072	2.38703e-14	8.15015e-12	chr1	1471765	1497848	+
	NFKBIZ	1635	1222	5557756	5535051	2	NK Cells	9	9	0.750522	2.40124e-14	8.15015e-12	chr3	101827991	101861022	+
	STX1A	345	671	8349070	10032389	1	Monoctye DC	11	11	1.61855	1.31419e-13	8.1527e-12	chr7	73699206	73719672	-
	EPSTI1	1227	1410	6327297	9788067	1	B Cells	11	11	0.742878	3.71255e-14	8.36854e-12	chr13	42886388	42992271	-
	MAST2	410	769	8349005	10032291	1	Monoctye DC	11	11	1.56086	1.37991e-13	8.54241e-12	chr1	45786987	46036122	+
	SYTL3	3848	2555	13364952	10750261	3	Monoctye DC	11	11	0.825517	4.38065e-14	8.62375e-12	chr6	158650014	158764876	+
	RPS20	2131	2648	5557260	5533625	2	NK Cells	9	9	1.2478	2.57538e-14	8.64187e-12	chr8	56067254	56074510	-
	MARCKS	2112	1305	13366688	10751511	3	Monoctye DC	11	11	0.768222	4.42327e-14	8.64998e-12	chr6	113857345	113863475	+
	RASGRP3	1214	1910	8348201	10031150	1	Monoctye DC	11	11	1.30929	1.41032e-13	8.71241e-12	chr2	33436324	33564750	+
	VAV3	5260	6046	5554131	5530227	2	NK Cells	9	9	1.15423	2.62827e-14	8.72025e-12	chr1	107571161	107965180	-
	PPP1CB	3704	2156	7392778	5282898	3	B Cells	11	11	0.814617	2.43015e-14	8.96997e-12	chr2	28751640	28802940	+
	FMN1	581	271	12588609	10145252	3	CD4 T Cells	11	11	0.578784	2.4816e-14	9.04679e-12	chr15	32765544	33194714	-
	DDX58	298	174	3290994	3934376	1	NK Cells	11	11	0.488432	1.93427e-14	9.06621e-12	chr9	32455302	32526208	-
	PKP4	814	1218	6805074	7202939	2	B Cells	10	10	1.41359	1.38592e-14	9.09443e-12	chr2	158456952	158682879	+
	LPGAT1	733	513	4800152	5178006	1	CD8 T Cells	11	11	0.648827	3.75129e-14	9.1547e-12	chr1	211743457	211830763	-
	PAM	1863	2348	5557528	5533925	2	NK Cells	9	9	1.2656	2.8015e-14	9.19171e-12	chr5	102753981	103029730	+
	DCAF6	766	808	6327758	9788669	1	B Cells	11	11	0.681908	4.10987e-14	9.19396e-12	chr1	167935783	168075843	+
	USP34	6717	9200	6321807	9780277	1	B Cells	11	11	0.885432	4.23674e-14	9.40651e-12	chr2	61187463	61471087	-
	PPP1R16B	6265	5419	5553126	5530854	2	NK Cells	9	9	0.868576	2.90675e-14	9.43225e-12	chr20	38805697	38923024	+
	MAP3K2	2944	4225	3288348	3930325	1	NK Cells	11	11	1.20049	2.08817e-14	9.63463e-12	chr2	127298668	127388465	-
	LINC00910	1892	1942	13366908	10750874	3	Monoctye DC	11	11	1.27614	5.01102e-14	9.73489e-12	chr17	43338741	43389199	-
	PRKCA	1548	2146	4799337	5176373	1	CD8 T Cells	11	11	1.28521	4.28829e-14	1.03794e-11	chr17	66302613	66810743	+
	RNF144B	5655	2651	18179152	10142371	2	Monoctye DC	10	9	0.840297	9.00245e-14	1.03841e-11	chr6	18387350	18468870	+
	SCML1	724	1179	5765887	6577803	2	CD8 T Cells	10	10	1.42737	2.94348e-14	1.05998e-11	chrX	17737449	17754988	+
	SMPDL3A	1477	576	18183330	10144446	2	Monoctye DC	10	9	0.699033	9.23461e-14	1.06105e-11	chr6	122789049	122809720	+
	UBE2F	574	366	6805314	7203791	2	B Cells	10	10	0.60238	1.68637e-14	1.08254e-11	chr2	237966827	238042782	+
	TWIST2	16	58	18184791	10144964	2	Monoctye DC	10	9	6.49776	9.47566e-14	1.08452e-11	chr2	238848032	238910534	+
	AL136962.1	1661	991	13367139	10751825	3	Monoctye DC	11	11	0.741778	5.73888e-14	1.1076e-11	NA	NA	NA	NA
	DENND1B	10726	6722	18174081	10138300	2	Monoctye DC	10	9	1.12335	9.9509e-14	1.13452e-11	chr1	197504748	197775696	-
	ANK3	793	1117	5874611	5815459	3	NK Cells	11	11	1.42282	2.19012e-14	1.1346e-11	chr10	60026298	60733490	-
	AC096564.1	223	479	8349192	10032581	1	Monoctye DC	11	11	1.78753	1.84488e-13	1.13732e-11	NA	NA	NA	NA
	CARD11	1582	1432	3289710	3933118	1	NK Cells	11	11	0.757195	2.51328e-14	1.14176e-11	chr7	2906142	3043867	-
	PLCL2	1720	2177	5873684	5814399	3	NK Cells	11	11	1.2785	2.24884e-14	1.14493e-11	chr3	16802651	17090604	+
	DIRC3	382	153	12588808	10145370	3	CD4 T Cells	11	11	0.496994	3.21283e-14	1.15697e-11	chr2	217284019	217756593	-
	BMP2K	911	1319	10371368	10875691	2	CD4 T Cells	10	10	1.38067	4.87154e-14	1.16953e-11	chr4	78776342	78916365	+
	VAPA	3303	4688	8346112	10028372	1	Monoctye DC	11	11	1.18114	1.94419e-13	1.19604e-11	chr18	9914016	9960021	+
	PLEKHA2	1584	2411	8347831	10030649	1	Monoctye DC	11	11	1.26667	1.99456e-13	1.22448e-11	chr8	38901235	38973912	+
	ESYT2	8641	4196	18176166	10140826	2	Monoctye DC	10	9	0.870417	1.14235e-13	1.29741e-11	chr7	158730995	158830253	-
	IFI44	218	304	7396264	5284750	3	B Cells	11	11	1.95161	3.67098e-14	1.33828e-11	chr1	78649796	78664078	+
	ADAM28	6084	5024	7390398	5280030	3	B Cells	11	11	1.15568	3.74015e-14	1.34687e-11	chr8	24294069	24359014	+
	BORCS5	2725	5032	6325799	9784445	1	B Cells	11	11	1.19376	6.17133e-14	1.35995e-11	chr12	12357078	12471233	+
	SERINC5	2903	2012	18181904	10143010	2	Monoctye DC	10	9	1.24233	1.20821e-13	1.36695e-11	chr5	80111651	80256048	-
	LY6E	692	223	18184115	10144799	2	Monoctye DC	10	9	0.577636	1.21649e-13	1.37106e-11	chr8	143017982	143023832	+
	UVRAG	1168	904	4799717	5177615	1	CD8 T Cells	11	11	0.717532	5.72688e-14	1.37487e-11	chr11	75815210	76144232	+
	CSPP1	1191	812	9395014	8990282	1	CD4 T Cells	11	11	0.712499	6.20224e-14	1.37704e-11	chr8	67062417	67196778	+
	TNFAIP8	968	976	7395514	5284078	3	B Cells	11	11	1.41108	3.92351e-14	1.39587e-11	chr5	119268692	119399688	+
	BTBD11	5345	3664	13363455	10749152	3	Monoctye DC	11	11	0.852272	7.6079e-14	1.45879e-11	chr12	107318421	107659642	+
	ATP2B1	8716	10196	10363563	10866814	2	CD4 T Cells	10	10	1.11552	6.18052e-14	1.47181e-11	chr12	89588049	89709300	-
	RALGAPA1	2235	2248	13366565	10750568	3	Monoctye DC	11	11	1.25052	7.72895e-14	1.47244e-11	chr14	35538352	35809304	-
	STAT1	570	364	6805318	7203793	2	B Cells	10	10	0.603293	2.34887e-14	1.47574e-11	chr2	190908460	191020960	-
	SYNE2	5340	6095	5870064	5810481	3	NK Cells	11	11	1.15293	2.95496e-14	1.47893e-11	chr14	63761899	64226433	+
	MZB1	198	46	7396284	5285008	3	B Cells	11	11	0.325139	4.40788e-14	1.54953e-11	chr5	139387467	139390081	-
[truncated: 19,565 more rows]
