# Supplementary material for: Evolving epigenomics of immune cells at single-nucleus resolution in children en route to type 1 diabetes
Source: Nat Commun. 2026 Feb 25;17:3168. doi: 10.1038/s41467-026-69923-x (PMC13046956; doi:10.1038/s41467-026-69923-x)
Supplement: Supplementary file 13 — Supplementary Data 9 [file 41467_2026_69923_MOESM13_ESM.xlsx]

## Sheet: Sheet1
GADA vs Control Fisher's exact test (two-sided) p-values for ATAC peaks
peak = atac peak identifier of format <chrom>-<start>-<end>	GADAControl_mergedATAC
num_reads1 = # of reads for the peak, for GADA cells for CellType at timepoint	peak	num_reads1	num_reads2	rest_reads1	rest_reads2	timepoint	CellType	indiv_group1	indiv_group2	FC	p_val	fdr_p_val	gene	pearson	reps
num_reads2 = # of reads for the peak, for the matched control cells for CellType at timepoint	chr8-8227158-8229265	449	1311	14322891	17453179	1	Monoctye DC	11	11	2.39604	1.8792e-64	1.87504e-59	NA	NA	NA
rest_reads1 = # of reads for all other peaks, for GADA cells for CellType at timepoint	chr8-8227158-8229265	531	941	8620634	8305883	2	NK Cells	10	9	1.83919	2.329e-30	2.32385e-25	NA	NA	NA
rest_reads2 = # of reads for all other peaks, for the matched control cells for CellType at timepoint	chr21-14063472-14064579	111	16	12161662	19360421	1	B Cells	11	11	0.090548	4.503e-30	4.49305e-25	NA	NA	NA
timepoint, CellType = timepoint and CellType tested	chr18-39190307-39190818	40	147	25782298	19545380	3	Monoctye DC	11	11	4.84766	4.63142e-23	4.62119e-18	NA	NA	NA
indiv_group1 = # of distinct individuals (by genotype) detected among the GADA cells	chrX-989787-990532	329	129	11767797	12169715	3	CD8 T Cells	11	11	0.379154	7.43232e-23	7.41589e-18	NA	NA	NA
indiv_group2 = # of distinct individuals (by genotype) detected among the matched controls	chr20-1587930-1588934	292	39	29346139	15609975	2	Monoctye DC	10	10	0.251093	1.70193e-21	1.69817e-16	SIRPB1	0.780465	13
FC = (num_reads1/rest_reads1)/(num_reads2/rest_reads2)	chr8-8227158-8229265	1520	1164	29344911	15608850	2	Monoctye DC	10	10	1.43966	2.24685e-20	1.12094e-15	NA	NA	NA
P_val = fisher test p value	chr4-184329761-184330353	586	230	25781752	19545297	3	Monoctye DC	11	11	0.517732	1.41307e-18	4.69981e-14	MIR3945HG	0.595125	13
fdr_p_val = fdr adjusted p value (using all the peaks for this Celltype and timepoint)	chr5-173714450-173715112	985	458	25781353	19545069	3	Monoctye DC	11	11	0.613344	9.78925e-19	4.69981e-14	CPEB4	0.813556	12
Gene, pearson, reps = results from scATAC to RNA correlation	chr5-173714450-173715112	985	458	25781353	19545069	3	Monoctye DC	11	11	0.613344	9.78925e-19	4.69981e-14	ERGIC1	0.786833	12
	chr5-173714450-173715112	985	458	25781353	19545069	3	Monoctye DC	11	11	0.613344	9.78925e-19	4.69981e-14	CREBRF	-0.366096	12
	chr7-121520044-121520473	48	140	25782290	19545387	3	Monoctye DC	11	11	3.84735	3.59746e-18	8.97376e-14	NA	NA	NA
	chr7-63925291-63927157	981	609	15412262	14911975	1	CD4 T Cells	11	11	0.641637	3.01297e-18	3.00631e-13	NA	NA	NA
	chr17-81094843-81095188	445	424	29345986	15609590	2	Monoctye DC	10	10	1.79126	1.81811e-17	6.04698e-13	NA	NA	NA
	chr2-112936057-112936810	676	185	29345755	15609829	2	Monoctye DC	10	10	0.51449	3.23625e-17	8.07275e-13	IL1B	0.917714	13
	chr2-112936057-112936810	676	185	29345755	15609829	2	Monoctye DC	10	10	0.51449	3.23625e-17	8.07275e-13	IL1RN	0.900686	13
	chr2-112936057-112936810	676	185	29345755	15609829	2	Monoctye DC	10	10	0.51449	3.23625e-17	8.07275e-13	IL1A	0.882909	10
	chr2-112936057-112936810	676	185	29345755	15609829	2	Monoctye DC	10	10	0.51449	3.23625e-17	8.07275e-13	ACTR3	0.845213	14
	chr2-112936057-112936810	676	185	29345755	15609829	2	Monoctye DC	10	10	0.51449	3.23625e-17	8.07275e-13	PAX8-AS1	0.787846	13
	chr5-180313699-180314071	76	173	25782262	19545354	3	Monoctye DC	11	11	3.00267	5.37315e-17	1.07226e-12	NA	NA	NA
	chr6-17014829-17016347	581	314	11112014	10766106	3	NK Cells	11	11	0.557825	1.70609e-17	1.70232e-12	NA	NA	NA
	chr8-11782879-11784118	837	256	29345594	15609758	2	Monoctye DC	10	10	0.574998	6.54802e-16	1.30671e-11	NA	NA	NA
	chr7-63899576-63901387	682	398	15412561	14912186	1	CD4 T Cells	11	11	0.60317	4.09557e-16	2.04326e-11	NA	NA	NA
	chr12-113135309-113136349	202	461	7606164	8903072	1	CD8 T Cells	11	11	1.94968	3.06175e-16	3.05498e-11	NA	NA	NA
	chr18-39205535-39205889	89	180	25782249	19545347	3	Monoctye DC	11	11	2.66783	4.52888e-15	7.53146e-11	NA	NA	NA
	chr7-158710423-158711082	385	762	14322955	17453728	1	Monoctye DC	11	11	1.62417	2.81741e-15	1.40559e-10	NA	NA	NA
	chr1-234314990-234315709	520	287	15412723	14912297	1	CD4 T Cells	11	11	0.570453	8.61799e-15	2.86632e-10	NA	NA	NA
	chr5-180313699-180314071	85	130	29346346	15609884	2	Monoctye DC	10	10	2.87526	2.17665e-14	3.61973e-10	NA	NA	NA
	chr17-74514052-74515132	259	108	15412984	14912476	1	CD4 T Cells	11	11	0.430988	1.76725e-14	4.40836e-10	NA	NA	NA
	chr14-51138894-51139715	392	495	25781946	19545032	3	Monoctye DC	11	11	1.66569	3.86032e-14	4.81474e-10	GNG2	-0.259528	12
	chr15-50134338-50135569	932	463	25781406	19545064	3	Monoctye DC	11	11	0.6553	3.81461e-14	4.81474e-10	TRPM7	-0.574223	15
	chr15-50134338-50135569	932	463	25781406	19545064	3	Monoctye DC	11	11	0.6553	3.81461e-14	4.81474e-10	ATP8B4	0.479417	14
	chr15-50134338-50135569	932	463	25781406	19545064	3	Monoctye DC	11	11	0.6553	3.81461e-14	4.81474e-10	GABPB1	0.0364116	15
	chr16-12416096-12416811	269	275	29346162	15609739	2	Monoctye DC	10	10	1.92191	4.53947e-14	5.6618e-10	CPPED1	0.72001	15
	chr3-42490039-42490617	407	98	29346024	15609916	2	Monoctye DC	10	10	0.452672	4.36858e-14	5.6618e-10	NA	NA	NA
	chr9-131697865-131698695	945	313	29345486	15609701	2	Monoctye DC	10	10	0.622679	5.52772e-14	6.12834e-10	NUP214	0.899268	15
	chr9-131697865-131698695	945	313	29345486	15609701	2	Monoctye DC	10	10	0.622679	5.52772e-14	6.12834e-10	RAPGEF1	0.773498	16
	chr9-131697865-131698695	945	313	29345486	15609701	2	Monoctye DC	10	10	0.622679	5.52772e-14	6.12834e-10	DDX31	-0.474107	14
	chr9-131697865-131698695	945	313	29345486	15609701	2	Monoctye DC	10	10	0.622679	5.52772e-14	6.12834e-10	MED27	-0.131794	16
	chr9-131697865-131698695	945	313	29345486	15609701	2	Monoctye DC	10	10	0.622679	5.52772e-14	6.12834e-10	PRRC2B	0.0999948	15
	chr3-195746921-195748298	463	258	11743128	11837864	2	CD4 T Cells	10	10	0.552786	8.31112e-15	8.29275e-10	NA	NA	NA
	chr6-37630103-37630737	522	956	14322818	17453534	1	Monoctye DC	11	11	1.50288	2.88845e-14	9.60689e-10	RAB44	0.785962	12
	chr6-37630103-37630737	522	956	14322818	17453534	1	Monoctye DC	11	11	1.50288	2.88845e-14	9.60689e-10	ZFAND3	0.778062	14
	chr6-37630103-37630737	522	956	14322818	17453534	1	Monoctye DC	11	11	1.50288	2.88845e-14	9.60689e-10	CDKN1A	0.683648	14
	chr6-37630103-37630737	522	956	14322818	17453534	1	Monoctye DC	11	11	1.50288	2.88845e-14	9.60689e-10	MTCH1	0.627227	15
	chr15-22262502-22262784	453	183	25781885	19545344	3	Monoctye DC	11	11	0.532878	1.17117e-13	1.29843e-09	NA	NA	NA
	chr17-43359697-43361911	2359	1396	25779979	19544131	3	Monoctye DC	11	11	0.780607	1.46503e-13	1.46179e-09	LINC00910	-0.478705	14
	chr7-75359012-75359225	7	68	11112588	10766352	3	NK Cells	11	11	10.0266	3.76147e-14	1.87658e-09	NA	NA	NA
	chrX-1660948-1662092	654	736	25781684	19544791	3	Monoctye DC	11	11	1.48448	2.21282e-13	2.0072e-09	NA	NA	NA
	chr17-81094843-81095188	275	484	11743316	11837638	2	CD4 T Cells	10	10	1.74595	5.51779e-14	2.7528e-09	NA	NA	NA
	chr15-50137318-50137807	326	117	25782012	19545410	3	Monoctye DC	11	11	0.473416	3.744e-13	3.11311e-09	ATP8B4	0.479824	13
	chr21-43352606-43353067	211	111	14323129	17454379	1	Monoctye DC	11	11	0.431696	1.66604e-13	3.32472e-09	NA	NA	NA
	chr6-56370552-56371487	161	383	14323179	17454107	1	Monoctye DC	11	11	1.95214	1.57698e-13	3.32472e-09	NA	NA	NA
	chr17-43359697-43361911	2737	1132	29343694	15608882	2	Monoctye DC	10	10	0.777542	5.25777e-13	4.76922e-09	LINC00910	-0.478705	14
	chr3-129491633-129492081	145	16	29346286	15609998	2	Monoctye DC	10	10	0.207445	4.8205e-13	4.76922e-09	NA	NA	NA
	chr9-110603880-110604637	450	119	29345981	15609895	2	Monoctye DC	10	10	0.497149	6.68737e-13	5.56049e-09	NA	NA	NA
	chr19-12872799-12873604	347	181	11743244	11837941	2	CD4 T Cells	10	10	0.517449	1.73603e-13	5.77396e-09	NA	NA	NA
	chr2-1780914-1781973	113	27	15413130	14912557	1	CD4 T Cells	11	11	0.24696	4.21126e-13	8.40391e-09	NA	NA	NA
	chr15-22262502-22262784	436	115	29345995	15609899	2	Monoctye DC	10	10	0.495865	1.44093e-12	1.10596e-08	NA	NA	NA
	chr7-75359012-75359225	16	68	25782322	19545459	3	Monoctye DC	11	11	5.60614	1.5583e-12	1.19604e-08	NA	NA	NA
	chr12-128810092-128811037	223	124	14323117	17454366	1	Monoctye DC	11	11	0.456304	8.46714e-13	1.40807e-08	SLC15A4	0.625309	15
	chr2-1780914-1781973	118	33	11768008	12169811	3	CD8 T Cells	11	11	0.27043	3.22158e-13	1.60723e-08	NA	NA	NA
	chr7-102671289-102671830	43	206	12161730	19360231	1	B Cells	11	11	3.0094	3.29416e-13	1.64344e-08	NA	NA	NA
	chr10-31090801-31091277	178	122	12161595	19360315	1	B Cells	11	11	0.430548	5.02519e-13	1.67136e-08	NA	NA	NA
	chrX-989787-990532	727	366	19748174	15804033	3	CD4 T Cells	11	11	0.629088	1.77203e-13	1.76812e-08	NA	NA	NA
	chr14-69719260-69719927	428	308	14322912	17454182	1	Monoctye DC	11	11	0.590533	1.46496e-12	2.08817e-08	ACTN1	0.611928	14
	chr14-69719260-69719927	428	308	14322912	17454182	1	Monoctye DC	11	11	0.590533	1.46496e-12	2.08817e-08	SUSD6	0.490366	14
	chr14-69719260-69719927	428	308	14322912	17454182	1	Monoctye DC	11	11	0.590533	1.46496e-12	2.08817e-08	DCAF5	-0.0871184	14
	chr11-95577392-95578074	83	238	14323257	17454252	1	Monoctye DC	11	11	2.35308	1.83935e-12	2.29411e-08	NA	NA	NA
	chr17-43359697-43361911	967	761	8732832	9779630	2	B Cells	10	10	0.702757	2.98011e-13	2.97352e-08	LINC00910	-0.478705	14
	chr5-173714450-173715112	353	675	14322987	17453815	1	Monoctye DC	11	11	1.56916	2.88434e-12	3.19773e-08	CPEB4	0.813556	12
	chr5-173714450-173715112	353	675	14322987	17453815	1	Monoctye DC	11	11	1.56916	2.88434e-12	3.19773e-08	ERGIC1	0.786833	12
	chr5-173714450-173715112	353	675	14322987	17453815	1	Monoctye DC	11	11	1.56916	2.88434e-12	3.19773e-08	CREBRF	-0.366096	12
	chr7-63899576-63901387	886	474	19748015	15803925	3	CD4 T Cells	11	11	0.668513	7.43512e-13	3.70934e-08	NA	NA	NA
	chr11-132057844-132058831	796	398	25781542	19545129	3	Monoctye DC	11	11	0.659546	5.62294e-12	4.00751e-08	NA	NA	NA
	chr11-126917618-126918023	10	55	25782328	19545472	3	Monoctye DC	11	11	7.255	8.30934e-12	5.52732e-08	NA	NA	NA
	chr8-54628981-54629675	469	204	25781869	19545323	3	Monoctye DC	11	11	0.573763	9.83207e-12	6.13146e-08	NA	NA	NA
	chrX-1660948-1662092	1747	1774	19747154	15802625	3	CD4 T Cells	11	11	1.26889	1.84376e-12	6.1323e-08	NA	NA	NA
	chr3-122646147-122646877	137	43	15413106	14912541	1	CD4 T Cells	11	11	0.324406	4.23616e-12	7.04467e-08	NA	NA	NA
	chr6-44820062-44820710	161	79	14323179	17454411	1	Monoctye DC	11	11	0.40266	7.46306e-12	7.44656e-08	NA	NA	NA
	chr17-69757594-69758219	445	382	29345986	15609632	2	Monoctye DC	10	10	1.61382	1.14186e-11	8.13813e-08	ABCA5	-0.594539	12
	chr7-1961639-1962293	311	156	15412932	14912428	1	CD4 T Cells	11	11	0.518448	6.94787e-12	8.66564e-08	NA	NA	NA
	chrX-989787-990532	573	350	15412670	14912234	1	CD4 T Cells	11	11	0.631327	6.30378e-12	8.66564e-08	NA	NA	NA
	chr14-51138894-51139715	318	294	29346113	15609720	2	Monoctye DC	10	10	1.73809	1.46374e-11	9.03412e-08	GNG2	-0.259528	12
	chr3-31802669-31803395	288	273	29346143	15609741	2	Monoctye DC	10	10	1.78206	1.5392e-11	9.03412e-08	NA	NA	NA
	chr4-3041292-3042198	1244	462	29345187	15609552	2	Monoctye DC	10	10	0.69819	1.45464e-11	9.03412e-08	SH3BP2	0.689873	16
	chr4-3041292-3042198	1244	462	29345187	15609552	2	Monoctye DC	10	10	0.69819	1.45464e-11	9.03412e-08	RGS12	0.592511	16
	chr12-11745803-11746785	1368	518	29345063	15609496	2	Monoctye DC	10	10	0.711862	1.63251e-11	9.04948e-08	ETV6	0.77777	16
	chr12-11745803-11746785	1368	518	29345063	15609496	2	Monoctye DC	10	10	0.711862	1.63251e-11	9.04948e-08	DUSP16	-0.512875	17
	chr8-39951377-39952322	613	191	29345818	15609823	2	Monoctye DC	10	10	0.585767	2.0906e-11	1.09788e-07	IDO2	0.77233	6
	chr7-102306648-102307584	538	1217	12161235	19359220	1	B Cells	11	11	1.42099	4.99992e-12	1.24722e-07	ORAI2	0.63051	14
	chr7-63925291-63927157	649	439	11767477	12169405	3	CD8 T Cells	11	11	0.654097	4.05142e-12	1.34749e-07	NA	NA	NA
	chr7-75359012-75359225	6	59	11768120	12169785	3	CD8 T Cells	11	11	9.50874	7.01524e-12	1.74994e-07	NA	NA	NA
	chr20-41427957-41428673	404	225	15412839	14912359	1	CD4 T Cells	11	11	0.575628	1.5898e-11	1.76254e-07	NA	NA	NA
	chr21-14063472-14064579	128	40	15413115	14912544	1	CD4 T Cells	11	11	0.322992	2.03303e-11	2.02853e-07	NA	NA	NA
	chr19-41327499-41328483	3426	1488	29343005	15608526	2	Monoctye DC	10	10	0.816521	4.18352e-11	2.08714e-07	TGFB1	0.853484	17
	chr19-41327499-41328483	3426	1488	29343005	15608526	2	Monoctye DC	10	10	0.816521	4.18352e-11	2.08714e-07	SERTAD1	0.752047	16
	chr19-41327499-41328483	3426	1488	29343005	15608526	2	Monoctye DC	10	10	0.816521	4.18352e-11	2.08714e-07	CCDC97	-0.431142	14
	chr19-41327499-41328483	3426	1488	29343005	15608526	2	Monoctye DC	10	10	0.816521	4.18352e-11	2.08714e-07	RPS19	-0.31267	17
	chr19-41327499-41328483	3426	1488	29343005	15608526	2	Monoctye DC	10	10	0.816521	4.18352e-11	2.08714e-07	SHKBP1	-0.102842	17
	chr8-102076792-102077102	33	89	25782305	19545438	3	Monoctye DC	11	11	3.55755	4.06024e-11	2.3831e-07	NA	NA	NA
	chr6-17014829-17016347	237	133	7606129	8903400	1	CD8 T Cells	11	11	0.479422	5.00279e-12	2.49587e-07	NA	NA	NA
	chr2-1780914-1781973	86	24	7606280	8903509	1	CD8 T Cells	11	11	0.238412	7.92348e-12	2.63532e-07	NA	NA	NA
	chr12-78977209-78977746	184	193	29346247	15609821	2	Monoctye DC	10	10	1.97193	5.7925e-11	2.75224e-07	NA	NA	NA
	chr20-32034399-32035186	521	410	14322819	17454080	1	Monoctye DC	11	11	0.645778	3.04455e-11	2.76166e-07	HCK	0.896673	14
	chr20-32034399-32035186	521	410	14322819	17454080	1	Monoctye DC	11	11	0.645778	3.04455e-11	2.76166e-07	ASXL1	-0.553015	15
	chr20-32034399-32035186	521	410	14322819	17454080	1	Monoctye DC	11	11	0.645778	3.04455e-11	2.76166e-07	HM13	0.465807	15
	chr1-26200947-26201598	119	250	11743472	11837872	2	CD4 T Cells	10	10	2.08406	1.16993e-11	2.91836e-07	NA	NA	NA
	chr22-19576373-19577548	89	26	7606277	8903507	1	CD8 T Cells	11	11	0.249573	1.19652e-11	2.9847e-07	NA	NA	NA
	chr4-1081276-1082668	474	841	14322866	17453649	1	Monoctye DC	11	11	1.45598	3.75618e-11	3.12323e-07	ZNF721	-0.646482	15
	chr4-1081276-1082668	474	841	14322866	17453649	1	Monoctye DC	11	11	1.45598	3.75618e-11	3.12323e-07	NELFA	-0.57635	15
	chr4-1081276-1082668	474	841	14322866	17453649	1	Monoctye DC	11	11	1.45598	3.75618e-11	3.12323e-07	ZNF718	-0.528422	14
	chr4-1081276-1082668	474	841	14322866	17453649	1	Monoctye DC	11	11	1.45598	3.75618e-11	3.12323e-07	TACC3	0.0131879	15
	chr7-75359012-75359225	10	40	29346421	15609974	2	Monoctye DC	10	10	7.5199	6.96584e-11	3.15929e-07	NA	NA	NA
	chr3-93470343-93470758	847	743	14322493	17453747	1	Monoctye DC	11	11	0.719851	6.1163e-11	4.69445e-07	NA	NA	NA
	chr20-1587930-1588934	127	199	25782211	19545328	3	Monoctye DC	11	11	2.06692	8.51395e-11	4.71952e-07	SIRPB1	0.780465	13
	chr17-43359697-43361911	1732	1410	11766394	12168434	3	CD8 T Cells	11	11	0.787215	2.3725e-11	4.73452e-07	LINC00910	-0.478705	14
	chr15-20645840-20646361	408	113	29346023	15609901	2	Monoctye DC	10	10	0.520679	1.18823e-10	5.15482e-07	NA	NA	NA
	chr2-85318351-85319078	437	332	14322903	17454158	1	Monoctye DC	11	11	0.623439	7.26899e-11	5.18066e-07	PTCD3	0.141013	16
	chr1-16903705-16905678	1196	1112	14322144	17453378	1	Monoctye DC	11	11	0.762976	8.40458e-11	5.59067e-07	CROCC	-0.0338485	15
	chr1-26200947-26201598	231	327	19748670	15804072	3	CD4 T Cells	11	11	1.76889	2.27803e-11	5.68248e-07	NA	NA	NA
	chr7-128422870-128423238	78	107	29346353	15609907	2	Monoctye DC	10	10	2.57894	1.7883e-10	7.13741e-07	NA	NA	NA
	chr8-12194522-12194996	129	149	29346302	15609865	2	Monoctye DC	10	10	2.17144	1.73726e-10	7.13741e-07	NA	NA	NA
	chr17-81094843-81095188	17	65	14041135	10051448	3	B Cells	11	11	5.34116	7.41781e-12	7.40142e-07	NA	NA	NA
	chr8-144456539-144457210	308	213	14323032	17454277	1	Monoctye DC	11	11	0.5675	1.36051e-10	8.48437e-07	NA	NA	NA
	chr17-69115638-69116344	334	237	14323006	17454253	1	Monoctye DC	11	11	0.58229	1.68269e-10	9.48554e-07	NA	NA	NA
	chr9-4297110-4298926	541	928	14322799	17453562	1	Monoctye DC	11	11	1.40763	1.71118e-10	9.48554e-07	GLIS3	0.884441	11
	chr9-4297110-4298926	541	928	14322799	17453562	1	Monoctye DC	11	11	1.40763	1.71118e-10	9.48554e-07	JAK2	0.438899	15
	chr9-4297110-4298926	541	928	14322799	17453562	1	Monoctye DC	11	11	1.40763	1.71118e-10	9.48554e-07	RCL1	-0.00563886	16
	chr4-168509536-168510206	769	264	29345662	15609750	2	Monoctye DC	10	10	0.645401	2.51902e-10	9.66711e-07	DDX60L	0.479048	14
	chr17-69761760-69762184	162	173	29346269	15609841	2	Monoctye DC	10	10	2.00763	2.62239e-10	9.69108e-07	NA	NA	NA
	chr14-106736958-106737344	14	62	19748887	15804337	3	CD4 T Cells	11	11	5.53387	5.33442e-11	1.06453e-06	NA	NA	NA
	chr16-21501149-21503306	2749	1178	29343682	15608836	2	Monoctye DC	10	10	0.805606	3.52573e-10	1.25641e-06	NA	NA	NA
	chr6-56370552-56371487	365	316	29346066	15609698	2	Monoctye DC	10	10	1.62759	3.65969e-10	1.25917e-06	NA	NA	NA
	chrX-989787-990532	368	139	14040784	10051374	3	B Cells	11	11	0.527641	2.62414e-11	1.30917e-06	NA	NA	NA
	chr17-43359697-43361911	1387	1019	8619778	8305805	2	NK Cells	10	9	0.76248	4.22205e-11	1.40424e-06	LINC00910	-0.478705	14
	chr9-62798871-62802758	468	275	8620697	8306549	2	NK Cells	10	9	0.609843	4.15289e-11	1.40424e-06	NA	NA	NA
	chr7-75359012-75359225	15	62	19748886	15804337	3	CD4 T Cells	11	11	5.16494	1.07407e-10	1.531e-06	NA	NA	NA
	chr8-41544742-41545374	534	265	19748367	15804134	3	CD4 T Cells	11	11	0.620111	9.73376e-11	1.531e-06	AP3M2	-0.561645	16
	chr8-41544742-41545374	534	265	19748367	15804134	3	CD4 T Cells	11	11	0.620111	9.73376e-11	1.531e-06	GPAT4	0.243754	16
	chr8-41544742-41545374	534	265	19748367	15804134	3	CD4 T Cells	11	11	0.620111	9.73376e-11	1.531e-06	SLC20A2	-0.110467	16
	chr1-205849354-205850441	261	322	14040891	10051191	3	B Cells	11	11	1.7234	5.8657e-11	1.56301e-06	NA	NA	NA
	chr7-75359012-75359225	8	46	14041144	10051467	3	B Cells	11	11	8.03229	6.26587e-11	1.56301e-06	NA	NA	NA
	chrX-131728252-131729599	276	140	15412967	14912444	1	CD4 T Cells	11	11	0.524276	1.84838e-10	1.67663e-06	NA	NA	NA
	chr12-132818156-132819769	142	281	11767984	12169563	3	CD8 T Cells	11	11	1.91355	1.00882e-10	1.67765e-06	NA	NA	NA
	chr17-43359697-43361911	1270	1581	12160503	19358856	1	B Cells	11	11	0.782006	8.56958e-11	1.71013e-06	LINC00910	-0.478705	14
	chr2-1780914-1781973	71	12	11112524	10766408	3	NK Cells	11	11	0.174448	5.69175e-11	1.89306e-06	NA	NA	NA
	chr20-1870848-1871617	330	613	14323010	17453877	1	Monoctye DC	11	11	1.52435	3.60868e-10	1.89511e-06	SIRPA	0.815314	12
	chr20-1870848-1871617	330	613	14323010	17453877	1	Monoctye DC	11	11	1.52435	3.60868e-10	1.89511e-06	PTPRA	-0.646297	13
	chrX-989787-990532	313	125	25782025	19545402	3	Monoctye DC	11	11	0.526794	3.67162e-10	1.92816e-06	NA	NA	NA
	chr7-63925291-63927157	666	751	12161107	19359686	1	B Cells	11	11	0.708349	1.29175e-10	2.14816e-06	NA	NA	NA
	chrX-1471710-1472171	329	531	11767797	12169313	3	CD8 T Cells	11	11	1.56071	1.52925e-10	2.17981e-06	P2RY8	0.523479	16
	chr18-48813816-48815448	445	327	7605921	8903206	1	CD8 T Cells	11	11	0.627773	1.38165e-10	2.58133e-06	SMAD7	0.759413	17
	chr3-198071573-198072288	143	67	7606223	8903466	1	CD8 T Cells	11	11	0.400271	1.56189e-10	2.58133e-06	NA	NA	NA
	chrX-1660948-1662092	728	1150	7605638	8902383	1	CD8 T Cells	11	11	1.34953	1.81093e-10	2.58133e-06	NA	NA	NA
	chr10-96670831-96671752	201	90	15413042	14912494	1	CD4 T Cells	11	11	0.462794	3.3643e-10	2.63218e-06	PIK3AP1	-0.0806834	16
	chr4-1511595-1511994	86	21	15413157	14912563	1	CD4 T Cells	11	11	0.252384	3.42941e-10	2.63218e-06	NA	NA	NA
	chr7-63925291-63927157	1288	775	19747613	15803624	3	CD4 T Cells	11	11	0.751884	2.55596e-10	3.12361e-06	NA	NA	NA
	chrX-1471710-1472171	375	465	19748526	15803934	3	CD4 T Cells	11	11	1.54948	2.81748e-10	3.12361e-06	P2RY8	0.523479	16
	chr7-26912296-26912657	85	147	25782253	19545380	3	Monoctye DC	11	11	2.28125	6.56411e-10	3.2748e-06	NA	NA	NA
	chr5-180313699-180314071	36	110	11112559	10766310	3	NK Cells	11	11	3.1538	1.31785e-10	3.28735e-06	NA	NA	NA
	chr8-95212931-95213453	149	24	29346282	15609990	2	Monoctye DC	10	10	0.302815	1.01783e-09	3.38526e-06	NA	NA	NA
	chr15-63869690-63870700	231	111	15413012	14912473	1	CD4 T Cells	11	11	0.496652	4.92902e-10	3.51295e-06	NA	NA	NA
	chr16-50338349-50339375	263	413	15412980	14912171	1	CD4 T Cells	11	11	1.62306	6.27681e-10	3.75136e-06	BRD7	0.53031	17
	chr17-43359697-43361911	2264	1802	15410979	14910782	1	CD4 T Cells	11	11	0.822658	5.64771e-10	3.75136e-06	LINC00910	-0.478705	14
	chr6-17014829-17016347	220	104	15413023	14912480	1	CD4 T Cells	11	11	0.488598	6.7674e-10	3.75136e-06	NA	NA	NA
	chrY-20574884-20576836	384	558	15412859	14912026	1	CD4 T Cells	11	11	1.50191	6.49459e-10	3.75136e-06	KDM5D	-0.122239	16
	chr19-38506476-38507569	945	684	29345486	15609330	2	Monoctye DC	10	10	1.36074	1.24754e-09	4.01543e-06	PLEKHG2	0.674997	16
	chr19-38506476-38507569	945	684	29345486	15609330	2	Monoctye DC	10	10	1.36074	1.24754e-09	4.01543e-06	ACTN4	0.218981	17
	chr1-45272651-45273424	326	236	14323014	17454254	1	Monoctye DC	11	11	0.594062	8.53889e-10	4.26001e-06	BTBD19	0.879832	13
	chr1-45272651-45273424	326	236	14323014	17454254	1	Monoctye DC	11	11	0.594062	8.53889e-10	4.26001e-06	PLK3	0.845753	13
	chr1-45272651-45273424	326	236	14323014	17454254	1	Monoctye DC	11	11	0.594062	8.53889e-10	4.26001e-06	RPS8	-0.560398	14
	chr17-15914325-15915084	516	568	25781822	19544959	3	Monoctye DC	11	11	1.45202	9.40231e-10	4.46739e-06	ADORA2B	0.930039	10
	chr17-15914325-15915084	516	568	25781822	19544959	3	Monoctye DC	11	11	1.45202	9.40231e-10	4.46739e-06	ZSWIM7	0.604877	14
	chr17-15914325-15915084	516	568	25781822	19544959	3	Monoctye DC	11	11	1.45202	9.40231e-10	4.46739e-06	PMP22	0.589797	11
	chr17-15914325-15915084	516	568	25781822	19544959	3	Monoctye DC	11	11	1.45202	9.40231e-10	4.46739e-06	TTC19	0.436226	14
	chr17-15914325-15915084	516	568	25781822	19544959	3	Monoctye DC	11	11	1.45202	9.40231e-10	4.46739e-06	UBB	-0.155001	15
	chr18-39190307-39190818	23	100	14323317	17454390	1	Monoctye DC	11	11	3.56787	9.67071e-10	4.59492e-06	NA	NA	NA
	chr1-16903705-16905678	2339	1527	19746562	15802872	3	CD4 T Cells	11	11	0.815781	4.99002e-10	4.97899e-06	CROCC	-0.0338485	15
	chrX-131741066-131742106	294	157	15412949	14912427	1	CD4 T Cells	11	11	0.551942	9.5744e-10	5.02802e-06	NA	NA	NA
	chr2-23452313-23453463	350	515	15412893	14912069	1	CD4 T Cells	11	11	1.52083	1.02404e-09	5.1089e-06	KLHL29	0.458532	11
	chr2-233247482-233248079	183	78	11112412	10766342	3	NK Cells	11	11	0.439934	2.58226e-10	5.1531e-06	NA	NA	NA
	chr18-39205535-39205889	34	123	14323306	17454367	1	Monoctye DC	11	11	2.96868	1.439e-09	6.52647e-06	NA	NA	NA
	chrX-131704089-131705306	372	216	15412871	14912368	1	CD4 T Cells	11	11	0.600139	1.43797e-09	6.83233e-06	NA	NA	NA
	chr4-86927460-86928389	737	551	29345694	15609463	2	Monoctye DC	10	10	1.40552	2.19339e-09	6.8392e-06	NA	NA	NA
	chr4-139207936-139208860	184	147	12161589	19360290	1	B Cells	11	11	0.501858	5.09903e-10	7.26823e-06	SLC7A11	0.851815	14
	chr4-139207936-139208860	184	147	12161589	19360290	1	B Cells	11	11	0.501858	5.09903e-10	7.26823e-06	MAML3	0.611304	16
	chr4-139207936-139208860	184	147	12161589	19360290	1	B Cells	11	11	0.501858	5.09903e-10	7.26823e-06	ELF2	0.0871632	16
	chr15-99915701-99916293	593	196	29345838	15609818	2	Monoctye DC	10	10	0.621374	2.42598e-09	7.33522e-06	NA	NA	NA
	chr19-12872799-12873604	470	292	15412773	14912292	1	CD4 T Cells	11	11	0.642135	1.9649e-09	8.28126e-06	NA	NA	NA
	chr2-237603341-237604162	403	575	15412840	14912009	1	CD4 T Cells	11	11	1.4747	1.99191e-09	8.28126e-06	NA	NA	NA
	chr4-38128551-38129509	318	177	15412925	14912407	1	CD4 T Cells	11	11	0.575291	1.87111e-09	8.28126e-06	NA	NA	NA
	chr14-106094572-106095104	72	10	25782266	19545517	3	Monoctye DC	11	11	0.183207	1.85297e-09	8.40396e-06	NA	NA	NA
	chrX-131792044-131793367	365	212	15412878	14912372	1	CD4 T Cells	11	11	0.600322	2.18109e-09	8.70508e-06	NA	NA	NA
	chr15-75107881-75108859	113	38	11743478	11838084	2	CD4 T Cells	10	10	0.333598	4.56211e-10	9.10406e-06	C15orf39	0.634147	16
	chr15-75107881-75108859	113	38	11743478	11838084	2	CD4 T Cells	10	10	0.333598	4.56211e-10	9.10406e-06	PPCDC	0.513329	16
	chr15-75107881-75108859	113	38	11743478	11838084	2	CD4 T Cells	10	10	0.333598	4.56211e-10	9.10406e-06	ARID3B	0.326514	16
	chr17-81094843-81095188	248	479	14323092	17454011	1	Monoctye DC	11	11	1.58497	2.14905e-09	9.32305e-06	NA	NA	NA
	chr9-131697865-131698695	929	508	25781409	19545019	3	Monoctye DC	11	11	0.721312	2.25785e-09	9.79504e-06	NUP214	0.899268	15
	chr9-131697865-131698695	929	508	25781409	19545019	3	Monoctye DC	11	11	0.721312	2.25785e-09	9.79504e-06	RAPGEF1	0.773498	16
	chr9-131697865-131698695	929	508	25781409	19545019	3	Monoctye DC	11	11	0.721312	2.25785e-09	9.79504e-06	DDX31	-0.474107	14
	chr9-131697865-131698695	929	508	25781409	19545019	3	Monoctye DC	11	11	0.721312	2.25785e-09	9.79504e-06	MED27	-0.131794	16
	chr9-131697865-131698695	929	508	25781409	19545019	3	Monoctye DC	11	11	0.721312	2.25785e-09	9.79504e-06	PRRC2B	0.0999948	15
	chr3-156815873-156817950	1498	883	25780840	19544644	3	Monoctye DC	11	11	0.777542	2.4262e-09	1.00868e-05	TIPARP	0.269766	16
	chr3-156815873-156817950	1498	883	25780840	19544644	3	Monoctye DC	11	11	0.777542	2.4262e-09	1.00868e-05	LINC00886	0.093155	14
	chr6-41100540-41101194	37	65	29346394	15609949	2	Monoctye DC	10	10	3.30266	3.52336e-09	1.03399e-05	NA	NA	NA
	chr3-31802669-31803395	146	318	14323194	17454172	1	Monoctye DC	11	11	1.78736	2.52912e-09	1.05147e-05	NA	NA	NA
	chr17-16997485-16997828	15	102	12161758	19360335	1	B Cells	11	11	4.2716	8.79029e-10	1.09636e-05	NA	NA	NA
	chr16-50335111-50335831	260	342	19748641	15804057	3	CD4 T Cells	11	11	1.64368	1.37928e-09	1.25112e-05	BRD7	0.638275	16
	chr16-50335111-50335831	55	107	14041097	10051406	3	B Cells	11	11	2.71764	6.4621e-10	1.28956e-05	BRD7	0.638275	16
	chr1-62209889-62210537	158	163	29346273	15609851	2	Monoctye DC	10	10	1.93947	4.6627e-09	1.3089e-05	NA	NA	NA
	chr17-31679865-31680471	813	293	29345618	15609721	2	Monoctye DC	10	10	0.677531	4.72247e-09	1.3089e-05	RHBDL3	0.92678	8
	chr17-31679865-31680471	813	293	29345618	15609721	2	Monoctye DC	10	10	0.677531	4.72247e-09	1.3089e-05	NF1	0.80862	15
	chr17-31679865-31680471	813	293	29345618	15609721	2	Monoctye DC	10	10	0.677531	4.72247e-09	1.3089e-05	ADAP2	0.750834	12
	chr17-31679865-31680471	813	293	29345618	15609721	2	Monoctye DC	10	10	0.677531	4.72247e-09	1.3089e-05	SUZ12	-0.109433	16
	chr10-17205865-17206805	291	702	12161482	19359735	1	B Cells	11	11	1.5154	1.18686e-09	1.31581e-05	NA	NA	NA
	chr16-71425946-71426767	49	133	11768077	12169711	3	CD8 T Cells	11	11	2.62469	1.08936e-09	1.35869e-05	NA	NA	NA
	chr21-14063472-14064579	63	16	7606303	8903517	1	CD8 T Cells	11	11	0.216967	1.10543e-09	1.37874e-05	NA	NA	NA
	chr12-3961920-3963324	197	388	7606169	8903145	1	CD8 T Cells	11	11	1.6826	1.49734e-09	1.42821e-05	NA	NA	NA
	chr2-23452313-23453463	103	241	7606263	8903292	1	CD8 T Cells	11	11	1.99892	1.39163e-09	1.42821e-05	KLHL29	0.458532	11
	chr7-158991700-158992419	116	261	7606250	8903272	1	CD8 T Cells	11	11	1.92219	1.57451e-09	1.42821e-05	ESYT2	0.300757	14
	chr9-133683218-133684349	219	420	7606147	8903113	1	CD8 T Cells	11	11	1.6384	1.74887e-09	1.45417e-05	VAV2	-0.493693	12
	chr7-63899576-63901387	389	247	11767737	12169597	3	CD8 T Cells	11	11	0.614002	1.40132e-09	1.55358e-05	NA	NA	NA
	chr17-15914325-15915084	271	510	14323069	17453980	1	Monoctye DC	11	11	1.54432	4.11881e-09	1.58066e-05	ADORA2B	0.930039	10
	chr17-15914325-15915084	271	510	14323069	17453980	1	Monoctye DC	11	11	1.54432	4.11881e-09	1.58066e-05	ZSWIM7	0.604877	14
	chr17-15914325-15915084	271	510	14323069	17453980	1	Monoctye DC	11	11	1.54432	4.11881e-09	1.58066e-05	PMP22	0.589797	11
	chr17-15914325-15915084	271	510	14323069	17453980	1	Monoctye DC	11	11	1.54432	4.11881e-09	1.58066e-05	TTC19	0.436226	14
	chr17-15914325-15915084	271	510	14323069	17453980	1	Monoctye DC	11	11	1.54432	4.11881e-09	1.58066e-05	UBB	-0.155001	15
	chr17-50028097-50028626	93	228	14323247	17454262	1	Monoctye DC	11	11	2.01182	4.04466e-09	1.58066e-05	NA	NA	NA
	chr3-43505364-43505646	69	15	15413174	14912569	1	CD4 T Cells	11	11	0.22469	4.12992e-09	1.58492e-05	NA	NA	NA
	chrX-131741066-131742106	97	204	11743494	11837918	2	CD4 T Cells	10	10	2.0863	9.69172e-10	1.61172e-05	NA	NA	NA
	chr9-107948933-107949429	228	84	25782110	19545443	3	Monoctye DC	11	11	0.485981	4.04514e-09	1.61448e-05	NA	NA	NA
	chr8-128973279-128973678	351	153	25781987	19545374	3	Monoctye DC	11	11	0.574989	4.23123e-09	1.6238e-05	NA	NA	NA
	chr21-14063472-14064579	115	16	29346316	15609998	2	Monoctye DC	10	10	0.261562	6.24677e-09	1.64025e-05	NA	NA	NA
	chr4-145732587-145733615	500	395	29345931	15609619	2	Monoctye DC	10	10	1.48518	6.2454e-09	1.64025e-05	NA	NA	NA
	chr17-79996819-79997865	772	692	14322568	17453798	1	Monoctye DC	11	11	0.735573	4.44105e-09	1.6412e-05	NA	NA	NA
	chr15-91469436-91470367	284	429	15412959	14912155	1	CD4 T Cells	11	11	1.56128	4.47868e-09	1.6551e-05	NA	NA	NA
	chr20-44643641-44643847	580	193	29345851	15609821	2	Monoctye DC	10	10	0.625578	6.56311e-09	1.67913e-05	SDC4	0.46333	15
	chr20-44643641-44643847	580	193	29345851	15609821	2	Monoctye DC	10	10	0.625578	6.56311e-09	1.67913e-05	ADA	0.403125	16
	chr20-44643641-44643847	580	193	29345851	15609821	2	Monoctye DC	10	10	0.625578	6.56311e-09	1.67913e-05	STK4	-0.182201	16
	chr2-1780914-1781973	129	36	19748772	15804363	3	CD4 T Cells	11	11	0.348721	2.17596e-09	1.80929e-05	NA	NA	NA
	chr4-186204030-186204963	125	247	11768001	12169597	3	CD8 T Cells	11	11	1.91077	1.84169e-09	1.83762e-05	NA	NA	NA
	chr20-45495285-45495909	123	62	14323217	17454428	1	Monoctye DC	11	11	0.413641	5.16747e-09	1.84145e-05	NA	NA	NA
	chr2-119827865-119828407	121	56	7606245	8903477	1	CD8 T Cells	11	11	0.395383	2.44829e-09	1.87914e-05	PTPN4	0.650244	13
	chr5-87151411-87151913	153	158	29346278	15609856	2	Monoctye DC	10	10	1.94141	7.83086e-09	1.95339e-05	NA	NA	NA
	chr19-8525470-8525989	68	237	12161705	19360200	1	B Cells	11	11	2.18938	1.96061e-09	1.95628e-05	NA	NA	NA
	chr9-4085746-4086786	168	349	14323172	17454141	1	Monoctye DC	11	11	1.70472	6.02732e-09	2.07379e-05	GLIS3	0.768476	11
	chr18-80175158-80175872	474	698	11767652	12169146	3	CD8 T Cells	11	11	1.42397	2.314e-09	2.09898e-05	PARD6G	0.891685	14
	chr17-81094843-81095188	321	480	11112274	10765940	3	NK Cells	11	11	1.54341	1.32303e-09	2.20018e-05	NA	NA	NA
	chr3-31802669-31803395	38	125	8733761	9780266	2	B Cells	10	10	2.93747	4.41513e-10	2.20269e-05	NA	NA	NA
	chr12-131860586-131861340	1550	631	29344881	15609383	2	Monoctye DC	10	10	0.765332	9.35228e-09	2.276e-05	MMP17	0.655565	11
	chr12-131860586-131861340	1550	631	29344881	15609383	2	Monoctye DC	10	10	0.765332	9.35228e-09	2.276e-05	ULK1	0.639579	15
	chr7-63925291-63927157	502	369	8733297	9780022	2	B Cells	10	10	0.656402	7.08166e-10	2.35534e-05	NA	NA	NA
	chr2-11949959-11950470	257	101	25782081	19545426	3	Monoctye DC	11	11	0.518398	6.54158e-09	2.41745e-05	NA	NA	NA
	chr21-42745801-42747441	514	429	14322826	17454061	1	Monoctye DC	11	11	0.684907	7.64258e-09	2.5419e-05	NA	NA	NA
	chr1-11692909-11693553	126	48	11743465	11838074	2	CD4 T Cells	10	10	0.37791	1.79991e-09	2.56562e-05	DHRS3	0.6849	16
	chr1-11692909-11693553	126	48	11743465	11838074	2	CD4 T Cells	10	10	0.37791	1.79991e-09	2.56562e-05	TNFRSF1B	0.20573	16
	chr3-156815873-156817950	1706	705	29344725	15609309	2	Monoctye DC	10	10	0.776895	1.0831e-08	2.57311e-05	TIPARP	0.269766	16
	chr3-156815873-156817950	1706	705	29344725	15609309	2	Monoctye DC	10	10	0.776895	1.0831e-08	2.57311e-05	LINC00886	0.093155	14
	chr7-38232087-38233373	386	239	11743205	11837883	2	CD4 T Cells	10	10	0.614227	2.14122e-09	2.67061e-05	NA	NA	NA
	chr19-12872799-12873604	314	190	11767812	12169654	3	CD8 T Cells	11	11	0.585122	3.4006e-09	2.82757e-05	NA	NA	NA
	chr19-12872799-12873604	299	125	25782039	19545402	3	Monoctye DC	11	11	0.55146	8.02325e-09	2.85911e-05	NA	NA	NA
	chr7-27129926-27131238	445	357	29345986	15609657	2	Monoctye DC	10	10	1.5082	1.23885e-08	2.87468e-05	NA	NA	NA
	chr3-195746921-195748298	362	146	14040790	10051367	3	B Cells	11	11	0.563398	1.75483e-09	2.91826e-05	NA	NA	NA
	chr12-3961920-3963324	368	552	11743223	11837570	2	CD4 T Cells	10	10	1.48802	2.65088e-09	2.93891e-05	NA	NA	NA
	chr20-57709505-57710684	1064	1306	15412179	14911278	1	CD4 T Cells	11	11	1.26865	8.45798e-09	3.01403e-05	PMEPA1	0.642096	15
	chr5-49599373-49600911	129	37	19748772	15804362	3	CD4 T Cells	11	11	0.358407	4.07675e-09	3.12903e-05	NA	NA	NA
	chr17-69757594-69758219	357	410	25781981	19545117	3	Monoctye DC	11	11	1.51492	9.41032e-09	3.23777e-05	ABCA5	-0.594539	12
	chr4-8221443-8221857	46	138	7606320	8903395	1	CD8 T Cells	11	11	2.56293	4.84835e-09	3.45545e-05	SH3TC1	0.519538	16
	chr11-126917618-126918023	18	43	29346413	15609971	2	Monoctye DC	10	10	4.49105	1.63868e-08	3.63818e-05	NA	NA	NA
	chr19-21492936-21493724	347	100	29346084	15609914	2	Monoctye DC	10	10	0.541779	1.64081e-08	3.63818e-05	LINC00664	0.7937	7
	chr12-41605504-41606216	234	214	29346197	15609800	2	Monoctye DC	10	10	1.71929	1.67737e-08	3.63839e-05	NA	NA	NA
	chr17-48240827-48241340	43	7	7606323	8903526	1	CD8 T Cells	11	11	0.139074	5.66075e-09	3.76549e-05	NA	NA	NA
	chr3-45166934-45167882	652	1054	14322688	17453436	1	Monoctye DC	11	11	1.32657	1.18382e-08	3.81032e-05	CDCP1	0.804641	10
	chr3-45166934-45167882	652	1054	14322688	17453436	1	Monoctye DC	11	11	1.32657	1.18382e-08	3.81032e-05	LIMD1	0.579561	16
	chr3-45166934-45167882	652	1054	14322688	17453436	1	Monoctye DC	11	11	1.32657	1.18382e-08	3.81032e-05	LARS2	-0.0203304	15
	chr8-11782879-11784118	380	298	14322960	17454192	1	Monoctye DC	11	11	0.643531	1.23115e-08	3.83883e-05	NA	NA	NA
	chr3-60017188-60018256	340	199	15412903	14912385	1	CD4 T Cells	11	11	0.604944	1.11847e-08	3.84826e-05	NA	NA	NA
	chr2-151363502-151364238	331	251	14323009	17454239	1	Monoctye DC	11	11	0.622276	1.27801e-08	3.86421e-05	TNFAIP6	0.820507	12
	chr19-56476357-56478308	197	395	6312778	7425152	2	CD8 T Cells	10	10	1.70465	3.95625e-10	3.94751e-05	ZNF667-AS1	0.897583	16
	chr19-56476357-56478308	197	395	6312778	7425152	2	CD8 T Cells	10	10	1.70465	3.95625e-10	3.94751e-05	ZNF667	0.851631	16
	chr6-87925231-87925939	147	59	11112448	10766361	3	NK Cells	11	11	0.414266	2.90015e-09	4.13391e-05	NA	NA	NA
	chr16-22353126-22353876	333	194	15412910	14912390	1	CD4 T Cells	11	11	0.602142	1.26612e-08	4.21107e-05	NA	NA	NA
	chr16-87712913-87713745	159	270	15413084	14912314	1	CD4 T Cells	11	11	1.75512	1.31223e-08	4.22364e-05	NA	NA	NA
	chr21-45874845-45875380	411	126	29346020	15609888	2	Monoctye DC	10	10	0.576343	2.10403e-08	4.46678e-05	SLC19A1	0.87434	14
	chr4-8409239-8410004	637	522	6312338	7425025	2	CD8 T Cells	10	10	0.696685	9.54809e-10	4.76349e-05	NA	NA	NA
	chr21-14063472-14064579	44	9	14323296	17454481	1	Monoctye DC	11	11	0.167852	1.65908e-08	4.86885e-05	NA	NA	NA
	chr17-43359697-43361911	1241	1203	14322099	17453287	1	Monoctye DC	11	11	0.795483	1.73365e-08	4.94233e-05	LINC00910	-0.478705	14
	chr1-15523788-15525440	5365	3233	29341066	15606781	2	Monoctye DC	10	10	1.13289	2.48122e-08	5.15779e-05	TMEM51	-0.068729	10
	chr11-10435889-10437105	1182	466	29345249	15609548	2	Monoctye DC	10	10	0.741174	2.539e-08	5.17019e-05	AMPD3	0.91156	13
	chr11-10435889-10437105	1182	466	29345249	15609548	2	Monoctye DC	10	10	0.741174	2.539e-08	5.17019e-05	ADM	0.863405	13
	chr11-10435889-10437105	1182	466	29345249	15609548	2	Monoctye DC	10	10	0.741174	2.539e-08	5.17019e-05	SBF2	0.736937	13
	chr11-10435889-10437105	1182	466	29345249	15609548	2	Monoctye DC	10	10	0.741174	2.539e-08	5.17019e-05	MTRNR2L8	-0.0370926	13
	chr7-12257242-12258058	280	155	15412963	14912429	1	CD4 T Cells	11	11	0.572156	1.65974e-08	5.17522e-05	NA	NA	NA
	chr3-37979583-37980767	453	373	14322887	17454117	1	Monoctye DC	11	11	0.67569	2.01361e-08	5.581e-05	MYD88	0.844998	13
	chr3-37979583-37980767	453	373	14322887	17454117	1	Monoctye DC	11	11	0.67569	2.01361e-08	5.581e-05	LRRFIP2	0.780919	13
	chr3-37979583-37980767	453	373	14322887	17454117	1	Monoctye DC	11	11	0.67569	2.01361e-08	5.581e-05	ITGA9	0.762312	7
	chr3-37979583-37980767	453	373	14322887	17454117	1	Monoctye DC	11	11	0.67569	2.01361e-08	5.581e-05	OXSR1	0.669886	13
	chr3-37979583-37980767	453	373	14322887	17454117	1	Monoctye DC	11	11	0.67569	2.01361e-08	5.581e-05	GOLGA4	-0.348194	13
	chr3-183515981-183516768	571	376	11112024	10766044	3	NK Cells	11	11	0.679667	4.48302e-09	5.59139e-05	KLHL6	-0.166034	15
	chr3-183515981-183516768	571	376	11112024	10766044	3	NK Cells	11	11	0.679667	4.48302e-09	5.59139e-05	KLHL24	-0.143181	16
	chr6-29887304-29888790	281	516	14323059	17453974	1	Monoctye DC	11	11	1.50689	2.07911e-08	5.6068e-05	NA	NA	NA
	chrX-1660948-1662092	863	824	14040289	10050689	3	B Cells	11	11	1.33379	3.96553e-09	5.65252e-05	NA	NA	NA
	chr10-1240326-1241136	82	22	11112513	10766398	3	NK Cells	11	11	0.276919	5.13269e-09	5.69038e-05	NA	NA	NA
	chr6-90458272-90458629	140	58	15413103	14912526	1	CD4 T Cells	11	11	0.428194	1.93806e-08	5.85994e-05	NA	NA	NA
	chr7-17233764-17235248	1120	839	15412123	14911745	1	CD4 T Cells	11	11	0.774257	2.00736e-08	5.89096e-05	AHR	-0.189149	16
	chr1-23118861-23119484	203	101	15413040	14912483	1	CD4 T Cells	11	11	0.514241	2.08857e-08	5.95417e-05	LUZP1	0.690541	15
	chr17-43359697-43361911	811	760	5556395	7121740	1	NK Cells	11	11	0.731167	6.00306e-10	5.9898e-05	LINC00910	-0.478705	14
	chr5-180313699-180314071	40	85	14041112	10051428	3	B Cells	11	11	2.96845	4.88235e-09	6.08946e-05	NA	NA	NA
	chr9-128192657-128193248	215	416	14323125	17454074	1	Monoctye DC	11	11	1.58779	2.36539e-08	6.21096e-05	SPTAN1	-0.717623	15
	chr9-128192657-128193248	215	416	14323125	17454074	1	Monoctye DC	11	11	1.58779	2.36539e-08	6.21096e-05	ENG	0.699278	15
	chrX-7083545-7084393	315	182	15412928	14912402	1	CD4 T Cells	11	11	0.597175	2.25068e-08	6.23806e-05	NA	NA	NA
	chr22-23631888-23632511	93	30	11743498	11838092	2	CD4 T Cells	10	10	0.320005	6.39652e-09	6.24977e-05	NA	NA	NA
	chr3-168094634-168096605	432	280	11743159	11837842	2	CD4 T Cells	10	10	0.642972	6.88997e-09	6.24977e-05	GOLIM4	0.84435	16
	chr3-168094634-168096605	432	280	11743159	11837842	2	CD4 T Cells	10	10	0.642972	6.88997e-09	6.24977e-05	WDR49	0.585823	11
	chr1-120850275-120851359	479	648	15412764	14911936	1	CD4 T Cells	11	11	1.39824	2.36513e-08	6.35071e-05	NA	NA	NA
	chr4-112308987-112309629	151	257	15413092	14912327	1	CD4 T Cells	11	11	1.75913	2.41861e-08	6.35071e-05	NA	NA	NA
	chr17-43359697-43361911	1185	1091	7605181	8902442	1	CD8 T Cells	11	11	0.786541	1.03414e-08	6.44912e-05	LINC00910	-0.478705	14
	chr7-158991700-158992419	454	619	15412789	14911965	1	CD4 T Cells	11	11	1.40921	2.55474e-08	6.53613e-05	ESYT2	0.300757	14
	chr12-113152551-113153502	142	294	7606224	8903239	1	CD8 T Cells	11	11	1.76878	1.18357e-08	6.94681e-05	NA	NA	NA
	chr19-39858533-39858896	27	1	7606339	8903532	1	CD8 T Cells	11	11	0.0316411	1.27264e-08	7.05457e-05	NA	NA	NA
	chr1-197974689-197975398	339	262	14323001	17454228	1	Monoctye DC	11	11	0.634218	2.78014e-08	7.11281e-05	MIR181A1HG	0.662072	13
	chr10-96670831-96671752	196	99	11743395	11838023	2	CD4 T Cells	10	10	0.501069	8.85143e-09	7.35989e-05	PIK3AP1	-0.0806834	16
	chr2-86786028-86786516	237	129	11743354	11837993	2	CD4 T Cells	10	10	0.539957	9.63018e-09	7.39146e-05	CD8A	0.93112	16
	chr2-86786028-86786516	237	129	11743354	11837993	2	CD4 T Cells	10	10	0.539957	9.63018e-09	7.39146e-05	CD8B	0.906773	16
	chr2-86786028-86786516	237	129	11743354	11837993	2	CD4 T Cells	10	10	0.539957	9.63018e-09	7.39146e-05	RMND5A	-0.268258	16
	chr15-64429576-64430670	381	234	15412862	14912350	1	CD4 T Cells	11	11	0.634793	2.97129e-08	7.41182e-05	HERC1	0.680756	16
	chr2-168489826-168491297	212	410	14323128	17454080	1	Monoctye DC	11	11	1.58703	2.99287e-08	7.46563e-05	NA	NA	NA
	chr2-233990207-233991412	201	103	11743390	11838019	2	CD4 T Cells	10	10	0.508346	1.05218e-08	7.49897e-05	NA	NA	NA
	chr18-76686694-76687560	175	232	25782163	19545295	3	Monoctye DC	11	11	1.74874	2.2739e-08	7.5629e-05	NA	NA	NA
	chr12-57223177-57223525	185	92	11743406	11838030	2	CD4 T Cells	10	10	0.493326	1.24417e-08	7.75891e-05	ARHGAP9	0.762189	17
	chr2-48362342-48362883	81	24	11743510	11838098	2	CD4 T Cells	10	10	0.29393	1.20149e-08	7.75891e-05	NA	NA	NA
	chr1-39524121-39526161	164	90	6312811	7425457	2	CD8 T Cells	10	10	0.466557	3.19833e-09	7.97815e-05	NA	NA	NA
	chr17-49715036-49716260	440	337	6312535	7425210	2	CD8 T Cells	10	10	0.651153	2.5577e-09	7.97815e-05	FAM117A	0.490799	17
	chr17-49715036-49716260	440	337	6312535	7425210	2	CD8 T Cells	10	10	0.651153	2.5577e-09	7.97815e-05	ABI3	0.335905	14
	chr15-31387224-31387701	202	125	7606164	8903408	1	CD8 T Cells	11	11	0.528656	1.62461e-08	8.53168e-05	NA	NA	NA
	chr10-113960316-113962000	341	250	7606025	8903283	1	CD8 T Cells	11	11	0.626326	1.74087e-08	8.68512e-05	ABLIM1	0.696942	17
	chr15-22220825-22222864	611	411	11111984	10766009	3	NK Cells	11	11	0.694296	9.45626e-09	9.43536e-05	NA	NA	NA
	chr1-210373654-210374691	44	114	8621121	8306710	2	NK Cells	10	9	2.68895	5.48048e-09	9.50399e-05	NA	NA	NA
	chr12-52308039-52308744	367	216	8620798	8306608	2	NK Cells	10	9	0.610828	5.71503e-09	9.50399e-05	KRT86	0.925927	13
	chr20-2983885-2984503	90	26	8621075	8306798	2	NK Cells	10	9	0.299821	4.07508e-09	9.50399e-05	NA	NA	NA
	chr2-46521085-46521722	341	265	14322999	17454225	1	Monoctye DC	11	11	0.637718	3.96905e-08	9.65921e-05	RHOQ	0.824162	16
	chr4-1330734-1331230	161	289	11767965	12169555	3	CD8 T Cells	11	11	1.73578	1.26971e-08	9.74545e-05	NA	NA	NA
	chr1-161611833-161613001	376	306	29346055	15609708	2	Monoctye DC	10	10	1.52998	5.05299e-08	9.79034e-05	NA	NA	NA
	chr10-9957391-9957603	59	80	29346372	15609934	2	Monoctye DC	10	10	2.54912	5.10225e-08	9.79034e-05	NA	NA	NA
	chr8-102076792-102077102	25	49	29346406	15609965	2	Monoctye DC	10	10	3.68475	4.97402e-08	9.79034e-05	NA	NA	NA
	chr16-50335111-50335831	180	291	15413063	14912293	1	CD4 T Cells	11	11	1.67094	4.62271e-08	0.000107267	BRD7	0.638275	16
	chr16-71425946-71426767	16	62	15413227	14912522	1	CD4 T Cells	11	11	4.0051	4.4439e-08	0.000107267	NA	NA	NA
	chr18-70658881-70659589	128	225	15413115	14912359	1	CD4 T Cells	11	11	1.81683	4.58965e-08	0.000107267	NA	NA	NA
	chr11-17383333-17384193	1113	438	29345318	15609576	2	Monoctye DC	10	10	0.739828	5.87883e-08	0.000110676	NCR3LG1	0.886538	13
	chr11-17383333-17384193	1113	438	29345318	15609576	2	Monoctye DC	10	10	0.739828	5.87883e-08	0.000110676	C11orf58	-0.57917	16
	chr11-17383333-17384193	1113	438	29345318	15609576	2	Monoctye DC	10	10	0.739828	5.87883e-08	0.000110676	PIK3C2A	-0.517266	15
	chr11-17383333-17384193	1113	438	29345318	15609576	2	Monoctye DC	10	10	0.739828	5.87883e-08	0.000110676	RPS13	-0.151981	16
	chr15-22220825-22222864	900	530	19748001	15803869	3	CD4 T Cells	11	11	0.735865	1.59733e-08	0.000113843	NA	NA	NA
	chr9-97908695-97909036	337	202	15412906	14912382	1	CD4 T Cells	11	11	0.61953	5.05241e-08	0.000114574	NA	NA	NA
	chr7-2602377-2602792	144	302	14323196	17454188	1	Monoctye DC	11	11	1.721	4.91831e-08	0.000116844	TTYH3	0.778198	15
	chr11-10527141-10527581	74	14	19748827	15804385	3	CD4 T Cells	11	11	0.236408	1.81654e-08	0.000120835	NA	NA	NA
	chr4-38949149-38950073	197	374	7606169	8903159	1	CD8 T Cells	11	11	1.62189	2.60946e-08	0.000123985	TMEM156	0.0112548	17
	chr22-36166793-36167204	198	105	11767928	12169739	3	CD8 T Cells	11	11	0.512798	1.89682e-08	0.00012979	NA	NA	NA
	chr6-170280134-170280878	62	146	11768064	12169698	3	CD8 T Cells	11	11	2.27711	1.95117e-08	0.00012979	NA	NA	NA
	chr4-8409239-8410004	686	588	7605680	8902945	1	CD8 T Cells	11	11	0.732265	2.91276e-08	0.000132106	NA	NA	NA
	chr2-239544943-239545645	100	36	11743491	11838086	2	CD4 T Cells	10	10	0.357125	2.28103e-08	0.000133882	NA	NA	NA
	chr10-112815030-112815957	310	553	14323030	17453937	1	Monoctye DC	11	11	1.46386	5.96994e-08	0.000138529	ACSL5	0.8327	14
	chr10-112815030-112815957	310	553	14323030	17453937	1	Monoctye DC	11	11	1.46386	5.96994e-08	0.000138529	TCF7L2	0.491126	14
	chr10-112815030-112815957	310	553	14323030	17453937	1	Monoctye DC	11	11	1.46386	5.96994e-08	0.000138529	VTI1A	0.0595093	15
	chr5-102865203-102866514	1058	414	29345373	15609600	2	Monoctye DC	10	10	0.735642	7.6803e-08	0.000141913	PAM	0.848639	15
	chr1-31009885-31010520	238	129	15413005	14912455	1	CD4 T Cells	11	11	0.560214	6.44101e-08	0.000142817	NA	NA	NA
	chr6-109308006-109308396	71	25	5557135	7122475	1	NK Cells	11	11	0.27473	2.89913e-09	0.000144636	FOXO3	0.473425	15
	chr2-113235146-113235758	366	111	29346065	15609903	2	Monoctye DC	10	10	0.570156	8.04428e-08	0.000145936	PAX8-AS1	0.303231	16
	chr1-8652104-8652893	119	44	8621046	8306780	2	NK Cells	10	9	0.38374	1.04667e-08	0.000149194	NA	NA	NA
	chr15-51736695-51737976	714	506	15412529	14912078	1	CD4 T Cells	11	11	0.732476	6.98995e-08	0.00015162	NA	NA	NA
	chr1-234314990-234315709	220	143	7606146	8903390	1	CD8 T Cells	11	11	0.555301	3.52747e-08	0.000153029	NA	NA	NA
	chr3-106317156-106317945	62	117	19748839	15804282	3	CD4 T Cells	11	11	2.35808	2.54895e-08	0.000158957	NA	NA	NA
	chr11-108241347-108241877	245	134	15412998	14912450	1	CD4 T Cells	11	11	0.565301	7.61284e-08	0.000161617	NA	NA	NA
	chr17-43359697-43361911	1570	1228	11111025	10765192	3	NK Cells	11	11	0.807315	1.89906e-08	0.000165711	LINC00910	-0.478705	14
	chr6-109308006-109308396	125	49	11112470	10766371	3	NK Cells	11	11	0.404604	1.99294e-08	0.000165711	FOXO3	0.473425	15
	chr16-50338349-50339375	241	391	11767885	12169453	3	CD8 T Cells	11	11	1.56885	2.83997e-08	0.000166688	BRD7	0.53031	17
	chr2-198041875-198042563	17	69	11768109	12169775	3	CD8 T Cells	11	11	3.92484	2.72969e-08	0.000166688	NA	NA	NA
	chr1-43974279-43975518	1432	954	29344999	15609060	2	Monoctye DC	10	10	1.25244	9.42673e-08	0.000167962	NA	NA	NA
	chr7-906685-908088	107	40	15413136	14912544	1	CD4 T Cells	11	11	0.386382	8.1254e-08	0.000168905	NA	NA	NA
	chr12-131681773-131682820	172	343	14323168	17454147	1	Monoctye DC	11	11	1.63645	7.51064e-08	0.000170319	NA	NA	NA
	chr6-149488761-149489145	124	51	15413119	14912533	1	CD4 T Cells	11	11	0.425099	8.53088e-08	0.000173715	NA	NA	NA
	chr1-230208509-230209314	190	118	7606176	8903415	1	CD8 T Cells	11	11	0.530571	4.47234e-08	0.000174373	GALNT2	-0.0413981	16
	chr14-76767849-76768854	97	218	7606269	8903315	1	CD8 T Cells	11	11	1.91999	4.54374e-08	0.000174373	VASH1	0.924055	15
	chr14-76767849-76768854	97	218	7606269	8903315	1	CD8 T Cells	11	11	1.91999	4.54374e-08	0.000174373	GPATCH2L	0.500411	16
	chr21-45224432-45224936	170	101	7606196	8903432	1	CD8 T Cells	11	11	0.50756	4.47776e-08	0.000174373	NA	NA	NA
	chr17-67491030-67491434	510	172	29345921	15609842	2	Monoctye DC	10	10	0.634031	1.00836e-07	0.000176514	SLC16A6	0.563497	13
	chr17-67491030-67491434	510	172	29345921	15609842	2	Monoctye DC	10	10	0.634031	1.00836e-07	0.000176514	ARSG	0.477292	13
	chr17-67491030-67491434	510	172	29345921	15609842	2	Monoctye DC	10	10	0.634031	1.00836e-07	0.000176514	WIPI1	0.474608	13
	chr17-67491030-67491434	510	172	29345921	15609842	2	Monoctye DC	10	10	0.634031	1.00836e-07	0.000176514	BPTF	-0.388091	14
	chr6-13229289-13230094	263	144	11112332	10766276	3	NK Cells	11	11	0.565133	2.31471e-08	0.000177661	NA	NA	NA
	chr10-74977547-74978342	150	64	8621015	8306760	2	NK Cells	10	9	0.442812	1.44564e-08	0.000180306	NA	NA	NA
	chr2-9702787-9704055	434	343	7605932	8903190	1	CD8 T Cells	11	11	0.675179	5.05303e-08	0.000180666	YWHAQ	0.559926	17
	chr2-9702787-9704055	434	343	7605932	8903190	1	CD8 T Cells	11	11	0.675179	5.05303e-08	0.000180666	NOL10	-0.503559	16
	chr3-183515981-183516768	331	563	7606035	8902970	1	CD8 T Cells	11	11	1.4531	5.06984e-08	0.000180666	KLHL6	-0.166034	15
	chr3-183515981-183516768	331	563	7606035	8902970	1	CD8 T Cells	11	11	1.4531	5.06984e-08	0.000180666	KLHL24	-0.143181	16
	chr7-25926022-25926356	110	57	14323230	17454433	1	Monoctye DC	11	11	0.425226	8.25892e-08	0.000183126	NA	NA	NA
	chr12-113135309-113136349	655	837	15412588	14911747	1	CD4 T Cells	11	11	1.32076	9.20461e-08	0.000183685	NA	NA	NA
	chr2-69978314-69978937	484	161	29345947	15609853	2	Monoctye DC	10	10	0.625363	1.08149e-07	0.000186052	MXD1	0.853454	14
	chr2-69978314-69978937	484	161	29345947	15609853	2	Monoctye DC	10	10	0.625363	1.08149e-07	0.000186052	GMCL1	-0.62066	14
	chr6-90406178-90406421	89	38	7606277	8903495	1	CD8 T Cells	11	11	0.364761	5.51798e-08	0.000189855	NA	NA	NA
	chr3-128591788-128592336	143	297	14323197	17454193	1	Monoctye DC	11	11	1.70435	9.07334e-08	0.000196811	RAB7A	0.161339	16
	chr8-12194522-12194996	136	189	25782202	19545338	3	Monoctye DC	11	11	1.83315	6.14625e-08	0.000197828	NA	NA	NA
	chr1-93692976-93693580	309	548	14323031	17453942	1	Monoctye DC	11	11	1.45532	9.61145e-08	0.000199796	BCAR3	0.823876	14
	chr1-93692976-93693580	309	548	14323031	17453942	1	Monoctye DC	11	11	1.45532	9.61145e-08	0.000199796	EVI5	0.77501	15
	chr1-93692976-93693580	309	548	14323031	17453942	1	Monoctye DC	11	11	1.45532	9.61145e-08	0.000199796	F3	0.771837	12
	chr1-93692976-93693580	309	548	14323031	17453942	1	Monoctye DC	11	11	1.45532	9.61145e-08	0.000199796	TMED5	0.650356	15
	chr1-93692976-93693580	309	548	14323031	17453942	1	Monoctye DC	11	11	1.45532	9.61145e-08	0.000199796	GCLM	0.166066	15
	chr2-98549018-98549637	74	30	14323266	17454460	1	Monoctye DC	11	11	0.33268	9.57568e-08	0.000199796	NA	NA	NA
	chr15-79967594-79967827	144	46	25782194	19545481	3	Monoctye DC	11	11	0.421376	6.53027e-08	0.00020362	NA	NA	NA
	chr2-172437533-172438318	293	171	15412950	14912413	1	CD4 T Cells	11	11	0.603211	1.05058e-07	0.00020554	NA	NA	NA
	chr1-225460266-225461075	318	234	7606048	8903299	1	CD8 T Cells	11	11	0.628642	6.57638e-08	0.00020659	NA	NA	NA
	chr16-87979929-87980512	147	83	7606219	8903450	1	CD8 T Cells	11	11	0.482365	6.3253e-08	0.00020659	MVD	0.781549	14
	chr16-87979929-87980512	147	83	7606219	8903450	1	CD8 T Cells	11	11	0.482365	6.3253e-08	0.00020659	RNF166	0.675124	13
	chr16-87979929-87980512	147	83	7606219	8903450	1	CD8 T Cells	11	11	0.482365	6.3253e-08	0.00020659	KLHDC4	0.509008	14
	chr16-87979929-87980512	147	83	7606219	8903450	1	CD8 T Cells	11	11	0.482365	6.3253e-08	0.00020659	ZFPM1	0.460156	13
	chr16-87979929-87980512	147	83	7606219	8903450	1	CD8 T Cells	11	11	0.482365	6.3253e-08	0.00020659	SLC7A5	0.2811	13
	chr17-51427196-51428237	171	330	7606195	8903203	1	CD8 T Cells	11	11	1.64867	6.62551e-08	0.00020659	SPAG9	-0.384707	17
	chr17-51427196-51428237	171	330	7606195	8903203	1	CD8 T Cells	11	11	1.64867	6.62551e-08	0.00020659	MBTD1	0.141095	15
	chr15-39579939-39581445	892	502	25781446	19545025	3	Monoctye DC	11	11	0.742359	7.0587e-08	0.00020715	THBS1	0.500198	15
	chr15-39579939-39581445	892	502	25781446	19545025	3	Monoctye DC	11	11	0.742359	7.0587e-08	0.00020715	FSIP1	0.394499	13
	chr3-198071573-198072288	600	314	25781738	19545213	3	Monoctye DC	11	11	0.690325	7.05739e-08	0.00020715	NA	NA	NA
	chr2-8664140-8664992	139	62	11743452	11838060	2	CD4 T Cells	10	10	0.442481	3.83486e-08	0.000212577	NA	NA	NA
	chr20-1871933-1872809	393	669	14322947	17453821	1	Monoctye DC	11	11	1.39692	1.07434e-07	0.000214393	SIRPA	0.887919	13
	chr20-1871933-1872809	393	669	14322947	17453821	1	Monoctye DC	11	11	1.39692	1.07434e-07	0.000214393	PTPRA	-0.613408	14
	chr20-1871933-1872809	393	669	14322947	17453821	1	Monoctye DC	11	11	1.39692	1.07434e-07	0.000214393	NOP56	-0.425497	15
	chr20-1871933-1872809	393	669	14322947	17453821	1	Monoctye DC	11	11	1.39692	1.07434e-07	0.000214393	PSMF1	0.0266183	15
	chr3-129491633-129492081	58	19	14323282	17454471	1	Monoctye DC	11	11	0.268821	1.06015e-07	0.000214393	NA	NA	NA
	chr10-46284134-46285121	667	376	19748234	15804023	3	CD4 T Cells	11	11	0.704412	3.90134e-08	0.000218309	NA	NA	NA
	chr19-12872799-12873604	521	279	19748380	15804120	3	CD4 T Cells	11	11	0.669162	3.93827e-08	0.000218309	NA	NA	NA
	chr11-47234420-47235331	80	188	7606286	8903345	1	CD8 T Cells	11	11	2.00763	7.57399e-08	0.00022338	DDB2	0.362806	17
	chr11-47234420-47235331	80	188	7606286	8903345	1	CD8 T Cells	11	11	2.00763	7.57399e-08	0.00022338	PTPRJ	-0.314073	15
	chr8-58595216-58596401	174	106	7606192	8903427	1	CD8 T Cells	11	11	0.520441	7.61176e-08	0.00022338	FAM110B	0.780833	8
	chr8-58595216-58596401	174	106	7606192	8903427	1	CD8 T Cells	11	11	0.520441	7.61176e-08	0.00022338	NSMAF	0.310609	16
	chr8-58595216-58596401	174	106	7606192	8903427	1	CD8 T Cells	11	11	0.520441	7.61176e-08	0.00022338	SDCBP	0.306047	16
	chr8-58595216-58596401	174	106	7606192	8903427	1	CD8 T Cells	11	11	0.520441	7.61176e-08	0.00022338	TOX	-0.137548	16
	chr1-8495939-8497107	164	288	11767962	12169556	3	CD8 T Cells	11	11	1.69813	4.12296e-08	0.000228547	NA	NA	NA
	chr12-114762633-114762994	56	18	14323284	17454472	1	Monoctye DC	11	11	0.263768	1.16971e-07	0.000228849	TBX3	0.932128	6
	chr7-63925291-63927157	538	358	11112057	10766062	3	NK Cells	11	11	0.686823	3.23303e-08	0.000230421	NA	NA	NA
	chr1-93703710-93704388	267	485	14323073	17454005	1	Monoctye DC	11	11	1.49062	1.20551e-07	0.000231316	BCAR3	0.875475	14
	chr1-93703710-93704388	267	485	14323073	17454005	1	Monoctye DC	11	11	1.49062	1.20551e-07	0.000231316	EVI5	0.864757	14
	chr1-93703710-93704388	267	485	14323073	17454005	1	Monoctye DC	11	11	1.49062	1.20551e-07	0.000231316	TMED5	0.580111	14
	chr8-629092-629676	132	76	14323208	17454414	1	Monoctye DC	11	11	0.472473	1.27342e-07	0.000239737	NA	NA	NA
	chr5-54610053-54611419	182	113	7606184	8903420	1	CD8 T Cells	11	11	0.530422	8.55914e-08	0.000242086	NA	NA	NA
	chr8-93990920-93992129	380	628	7605986	8902905	1	CD8 T Cells	11	11	1.41186	8.7344e-08	0.000242086	NA	NA	NA
	chr6-13299359-13299576	95	142	14041057	10051371	3	B Cells	11	11	2.08803	2.22732e-08	0.000246933	CD83	0.71131	12
	chr15-20340241-20341705	99	25	25782239	19545502	3	Monoctye DC	11	11	0.333104	9.00557e-08	0.000256733	NA	NA	NA
	chr17-36188745-36189215	222	417	14323118	17454073	1	Monoctye DC	11	11	1.54142	1.39474e-07	0.000257714	CCL4	0.741043	16
	chr17-36188745-36189215	222	417	14323118	17454073	1	Monoctye DC	11	11	1.54142	1.39474e-07	0.000257714	CCL5	0.598436	16
	chr17-36188745-36189215	222	417	14323118	17454073	1	Monoctye DC	11	11	1.54142	1.39474e-07	0.000257714	CCL3	0.54802	14
	chr17-36188745-36189215	222	417	14323118	17454073	1	Monoctye DC	11	11	1.54142	1.39474e-07	0.000257714	CCL4L2	0.516219	15
	chr17-36188745-36189215	222	417	14323118	17454073	1	Monoctye DC	11	11	1.54142	1.39474e-07	0.000257714	TAF15	0.0134483	17
	chrX-1471710-1472171	314	447	15412929	14912137	1	CD4 T Cells	11	11	1.47136	1.35377e-07	0.000259766	P2RY8	0.523479	16
	chr10-3354338-3354918	133	77	14323207	17454413	1	Monoctye DC	11	11	0.47509	1.45992e-07	0.000264854	NA	NA	NA
	chr15-64837532-64837786	174	226	25782164	19545301	3	Monoctye DC	11	11	1.7133	9.73878e-08	0.000269924	NA	NA	NA
	chr5-56638469-56639734	56	134	11768070	12169710	3	CD8 T Cells	11	11	2.31387	5.36609e-08	0.000281802	MAP3K1	0.216864	15
	chr8-1744804-1746530	348	221	11743243	11837901	2	CD4 T Cells	10	10	0.629986	5.69583e-08	0.000299118	CLN8	0.216948	15
	chr2-126655686-126656641	379	309	14322961	17454181	1	Monoctye DC	11	11	0.669047	1.72054e-07	0.000306561	NA	NA	NA
	chr7-74850970-74851271	15	62	11743576	11838060	2	CD4 T Cells	10	10	4.10033	6.19023e-08	0.000308827	NA	NA	NA
	chr2-10311753-10312924	46	8	15413197	14912576	1	CD4 T Cells	11	11	0.179752	1.65967e-07	0.000312454	HPCAL1	0.722592	14
	chr7-2099606-2099930	108	238	14323232	17454252	1	Monoctye DC	11	11	1.80838	1.79717e-07	0.000314596	SNX8	0.578929	14
	chr10-46284134-46285121	642	343	25781696	19545184	3	Monoctye DC	11	11	0.704748	1.23927e-07	0.000329042	NA	NA	NA
	chr22-44308974-44309444	505	257	25781833	19545270	3	Monoctye DC	11	11	0.6713	1.28611e-07	0.000329042	PARVB	0.586456	15
	chr22-44308974-44309444	505	257	25781833	19545270	3	Monoctye DC	11	11	0.6713	1.28611e-07	0.000329042	FAM118A	-0.0933645	15
	chr9-124267227-124267805	441	475	25781897	19545052	3	Monoctye DC	11	11	1.42079	1.26524e-07	0.000329042	NEK6	0.919995	15
	chr9-124267227-124267805	441	475	25781897	19545052	3	Monoctye DC	11	11	1.42079	1.26524e-07	0.000329042	DENND1A	0.550845	16
	chr9-124267227-124267805	441	475	25781897	19545052	3	Monoctye DC	11	11	1.42079	1.26524e-07	0.000329042	RPL35	-0.25839	17
	chr14-20002303-20002601	9	55	14323331	17454435	1	Monoctye DC	11	11	5.01484	1.96629e-07	0.000334611	NA	NA	NA
	chr19-48978869-48979192	138	82	14323202	17454408	1	Monoctye DC	11	11	0.487609	1.97858e-07	0.000334611	NA	NA	NA
	chr16-15509232-15509762	100	37	15413143	14912547	1	CD4 T Cells	11	11	0.382422	1.87352e-07	0.000346182	NA	NA	NA
	chr22-36166793-36167204	119	50	11743472	11838072	2	CD4 T Cells	10	10	0.416813	7.39319e-08	0.000351279	NA	NA	NA
	chr12-123106500-123107309	345	595	14322995	17453895	1	Monoctye DC	11	11	1.41526	2.11659e-07	0.000351986	CLIP1	0.385775	16
	chr12-123106500-123107309	345	595	14322995	17453895	1	Monoctye DC	11	11	1.41526	2.11659e-07	0.000351986	HIP1R	-0.0540099	16
	chr3-195624830-195625336	140	111	12161633	19360326	1	B Cells	11	11	0.498054	3.89786e-08	0.000353568	NA	NA	NA
	chrY-7272601-7274827	645	470	11742946	11837652	2	CD4 T Cells	10	10	0.722863	7.81984e-08	0.000354662	NA	NA	NA
	chr20-2983885-2984503	37	5	6312938	7425542	2	CD8 T Cells	10	10	0.114888	1.80264e-08	0.000359731	NA	NA	NA
	chr19-2546281-2546909	823	312	29345608	15609702	2	Monoctye DC	10	10	0.7127	2.15687e-07	0.000364763	DOT1L	0.740102	16
	chr19-2546281-2546909	823	312	29345608	15609702	2	Monoctye DC	10	10	0.7127	2.15687e-07	0.000364763	GNA15	0.689339	16
	chr19-2546281-2546909	823	312	29345608	15609702	2	Monoctye DC	10	10	0.7127	2.15687e-07	0.000364763	GADD45B	0.171717	16
	chr19-2546281-2546909	823	312	29345608	15609702	2	Monoctye DC	10	10	0.7127	2.15687e-07	0.000364763	MKNK2	-0.146008	16
	chr9-4098123-4098410	14	67	14323326	17454423	1	Monoctye DC	11	11	3.92721	2.37779e-07	0.00038894	NA	NA	NA
	chr20-29079755-29080603	54	7	25782284	19545520	3	Monoctye DC	11	11	0.170993	1.56634e-07	0.00039072	NA	NA	NA
	chr4-87103229-87104122	456	301	15412787	14912283	1	CD4 T Cells	11	11	0.682249	2.2652e-07	0.000410943	AFF1	-0.249694	17
	chr12-62202782-62203161	44	86	25782294	19545441	3	Monoctye DC	11	11	2.57822	1.72813e-07	0.000420564	NA	NA	NA
	chr2-9410045-9410511	98	40	8733701	9780351	2	B Cells	10	10	0.364486	1.72076e-08	0.000429238	NA	NA	NA
	chr12-42021531-42021832	37	114	14323303	17454376	1	Monoctye DC	11	11	2.52837	2.68223e-07	0.000431661	NA	NA	NA
	chr7-36207440-36208805	437	725	14322903	17453765	1	Monoctye DC	11	11	1.36142	2.78038e-07	0.000440355	EEPD1	0.825705	15
	chr7-36207440-36208805	437	725	14322903	17453765	1	Monoctye DC	11	11	1.36142	2.78038e-07	0.000440355	HERPUD2	-0.350259	15
	chr19-52786035-52787316	187	360	14323153	17454130	1	Monoctye DC	11	11	1.57979	2.85126e-07	0.000444525	NA	NA	NA
	chr8-687460-688570	314	356	25782024	19545171	3	Monoctye DC	11	11	1.49553	1.97727e-07	0.000469738	NA	NA	NA
	chr22-49925474-49926054	131	265	7606235	8903268	1	CD8 T Cells	11	11	1.72818	1.7915e-07	0.00048312	NA	NA	NA
	chr7-5142941-5144808	871	1066	15412372	14911518	1	CD4 T Cells	11	11	1.26497	2.72544e-07	0.000485609	NA	NA	NA
	chr17-39939528-39940371	226	131	11767900	12169713	3	CD8 T Cells	11	11	0.560512	9.95487e-08	0.000496643	NA	NA	NA
	chr10-102393680-102395720	2084	2171	14321256	17452319	1	Monoctye DC	11	11	0.854868	3.3635e-07	0.000516317	NA	NA	NA
	chr18-13487268-13487571	74	23	11743517	11838099	2	CD4 T Cells	10	10	0.308329	1.19914e-07	0.000520211	NA	NA	NA
	chr14-39228718-39229555	15	68	14323325	17454422	1	Monoctye DC	11	11	3.7201	3.54252e-07	0.000527829	NA	NA	NA
	chr18-77140432-77141041	238	435	14323102	17454055	1	Monoctye DC	11	11	1.49986	3.59719e-07	0.000527829	MBP	0.0218166	16
	chr5-180313699-180314071	32	103	14323308	17454387	1	Monoctye DC	11	11	2.64134	3.55157e-07	0.000527829	NA	NA	NA
	chr19-18023433-18024262	327	458	15412916	14912126	1	CD4 T Cells	11	11	1.44763	3.08296e-07	0.000530371	NA	NA	NA
	chrX-24149043-24150709	1300	1015	15411943	14911569	1	CD4 T Cells	11	11	0.806982	3.08235e-07	0.000530371	NA	NA	NA
	chr17-81119281-81119937	1163	785	29345268	15609229	2	Monoctye DC	10	10	1.26894	3.42926e-07	0.000543125	BAIAP2	0.21503	15
	chr17-81119281-81119937	1163	785	29345268	15609229	2	Monoctye DC	10	10	1.26894	3.42926e-07	0.000543125	AATK	0.0610905	15
	chr21-15222613-15223075	596	439	29345835	15609575	2	Monoctye DC	10	10	1.38475	3.32834e-07	0.000543125	NRIP1	0.864897	13
	chr21-15222613-15223075	596	439	29345835	15609575	2	Monoctye DC	10	10	1.38475	3.32834e-07	0.000543125	SAMSN1	0.785159	14
	chr4-184329761-184330353	403	316	29346028	15609698	2	Monoctye DC	10	10	1.47412	3.28727e-07	0.000543125	MIR3945HG	0.595125	13
	chr7-38349068-38350236	691	255	29345740	15609759	2	Monoctye DC	10	10	0.693768	3.42218e-07	0.000543125	NA	NA	NA
	chr5-180313699-180314071	22	75	11768104	12169769	3	CD8 T Cells	11	11	3.29656	1.15773e-07	0.000545756	NA	NA	NA
	chrX-131704089-131705306	155	78	11767971	12169766	3	CD8 T Cells	11	11	0.486615	1.20332e-07	0.000545756	NA	NA	NA
	chr21-15064121-15066224	705	1096	14322635	17453394	1	Monoctye DC	11	11	1.27573	3.92468e-07	0.000567538	NA	NA	NA
	chr1-89351153-89352373	603	615	25781735	19544912	3	Monoctye DC	11	11	1.34534	2.49567e-07	0.000579105	GBP2	0.722449	16
	chr1-26200947-26201598	128	129	29346303	15609885	2	Monoctye DC	10	10	1.89466	3.73519e-07	0.000582334	NA	NA	NA
	chr12-31715018-31715854	179	345	14323161	17454145	1	Monoctye DC	11	11	1.58162	4.08998e-07	0.000582992	NA	NA	NA
	chr19-4877716-4878916	76	34	14323264	17454456	1	Monoctye DC	11	11	0.367115	4.19816e-07	0.000589984	PTPRS	0.865159	13
	chr11-115924823-115925492	305	240	14323035	17454250	1	Monoctye DC	11	11	0.645726	4.29218e-07	0.000594819	NA	NA	NA
	chr6-109308006-109308396	143	62	8621022	8306762	2	NK Cells	10	9	0.449973	5.4018e-08	0.000598874	FOXO3	0.473425	15
	chr14-89466362-89466782	70	21	11743521	11838101	2	CD4 T Cells	10	10	0.297604	1.47217e-07	0.000605738	NA	NA	NA
	chr19-39858533-39858896	51	11	11743540	11838111	2	CD4 T Cells	10	10	0.213964	1.5177e-07	0.000605738	NA	NA	NA
	chr1-12601948-12602216	239	177	14323101	17454313	1	Monoctye DC	11	11	0.607733	4.48634e-07	0.000609744	MTHFR	0.572342	15
	chr1-12601948-12602216	239	177	14323101	17454313	1	Monoctye DC	11	11	0.607733	4.48634e-07	0.000609744	DHRS3	0.525815	15
	chr1-12601948-12602216	239	177	14323101	17454313	1	Monoctye DC	11	11	0.607733	4.48634e-07	0.000609744	TNFRSF1B	0.423737	15
	chr20-50259730-50261043	417	693	14322923	17453797	1	Monoctye DC	11	11	1.36375	4.5221e-07	0.000609744	TMEM189	0.943902	14
	chr20-50259730-50261043	417	693	14322923	17453797	1	Monoctye DC	11	11	1.36375	4.5221e-07	0.000609744	SNAI1	0.867315	13
	chr20-50259730-50261043	417	693	14322923	17453797	1	Monoctye DC	11	11	1.36375	4.5221e-07	0.000609744	SLC9A8	0.862223	14
	chr20-50259730-50261043	417	693	14322923	17453797	1	Monoctye DC	11	11	1.36375	4.5221e-07	0.000609744	B4GALT5	0.727443	14
	chr20-50259730-50261043	417	693	14322923	17453797	1	Monoctye DC	11	11	1.36375	4.5221e-07	0.000609744	ZNFX1	0.674604	14
	chr20-50259730-50261043	417	693	14322923	17453797	1	Monoctye DC	11	11	1.36375	4.5221e-07	0.000609744	CEBPB	0.583792	14
	chr20-50259730-50261043	417	693	14322923	17453797	1	Monoctye DC	11	11	1.36375	4.5221e-07	0.000609744	PTPN1	0.511745	14
	chr11-119509217-119510567	673	619	14322667	17453871	1	Monoctye DC	11	11	0.754767	4.65605e-07	0.000611285	DDX6	-0.775857	16
	chr11-119509217-119510567	673	619	14322667	17453871	1	Monoctye DC	11	11	0.754767	4.65605e-07	0.000611285	BCL9L	-0.702805	15
	chr11-119509217-119510567	673	619	14322667	17453871	1	Monoctye DC	11	11	0.754767	4.65605e-07	0.000611285	OAF	0.599456	14
	chr11-119509217-119510567	673	619	14322667	17453871	1	Monoctye DC	11	11	0.754767	4.65605e-07	0.000611285	RPS25	-0.530989	17
	chr12-9283197-9283997	128	76	14323212	17454414	1	Monoctye DC	11	11	0.487238	4.61959e-07	0.000611285	NA	NA	NA
	chr7-1961639-1962293	290	213	7606076	8903320	1	CD8 T Cells	11	11	0.627475	2.39471e-07	0.000613183	NA	NA	NA
	chr8-27897135-27897751	95	208	7606271	8903325	1	CD8 T Cells	11	11	1.87049	2.39671e-07	0.000613183	NA	NA	NA
	chr5-56565019-56566023	124	172	25782214	19545355	3	Monoctye DC	11	11	1.82971	2.71772e-07	0.000616299	NA	NA	NA
	chr15-70022881-70023791	512	827	14322828	17453663	1	Monoctye DC	11	11	1.32548	4.82276e-07	0.000624949	DRAIC	0.37147	14
	chr15-70022881-70023791	512	827	14322828	17453663	1	Monoctye DC	11	11	1.32548	4.82276e-07	0.000624949	TLE3	0.208046	16
	chr19-3284481-3286103	1102	845	15412141	14911739	1	CD4 T Cells	11	11	0.792531	3.71963e-07	0.000629052	GNG7	-0.63795	14
	chr16-87661475-87661940	43	162	12161730	19360275	1	B Cells	11	11	2.36662	8.14908e-08	0.000641109	NA	NA	NA
	chr17-81094843-81095188	26	120	12161747	19360317	1	B Cells	11	11	2.89928	8.35288e-08	0.000641109	NA	NA	NA
	chr16-89114667-89115826	385	627	7605981	8902906	1	CD8 T Cells	11	11	1.3913	2.62216e-07	0.000654091	NA	NA	NA
	chr3-72455094-72455919	90	33	11743501	11838089	2	CD4 T Cells	10	10	0.363739	1.70494e-07	0.000654296	RYBP	0.708023	14
	chr3-72455094-72455919	90	33	11743501	11838089	2	CD4 T Cells	10	10	0.363739	1.70494e-07	0.000654296	PROK2	0.302957	12
	chr6-104326206-104326727	77	35	14323263	17454455	1	Monoctye DC	11	11	0.373005	5.18502e-07	0.000663277	NA	NA	NA
	chr17-43359697-43361911	1757	1473	11741834	11836649	2	CD4 T Cells	10	10	0.831666	1.86667e-07	0.000665195	LINC00910	-0.478705	14
	chr9-91163877-91165049	143	68	11743448	11838054	2	CD4 T Cells	10	10	0.471727	1.81162e-07	0.000665195	NA	NA	NA
	chr7-63899576-63901387	265	191	7606101	8903342	1	CD8 T Cells	11	11	0.615747	2.73422e-07	0.00066541	NA	NA	NA
	chr19-12613392-12614143	400	540	15412843	14912044	1	CD4 T Cells	11	11	1.39532	4.05343e-07	0.000674079	ZNF791	0.457034	16
	chr16-84013838-84014610	386	248	15412857	14912336	1	CD4 T Cells	11	11	0.664057	4.18088e-07	0.000683875	NA	NA	NA
	chr17-3911207-3911687	207	376	7606159	8903157	1	CD8 T Cells	11	11	1.55179	2.91897e-07	0.000693456	ATP2A3	0.125873	17
	chr17-3911207-3911687	207	376	7606159	8903157	1	CD8 T Cells	11	11	1.55179	2.91897e-07	0.000693456	P2RX5	0.0227027	15
	chr2-96962226-96963250	370	606	7605996	8902927	1	CD8 T Cells	11	11	1.39922	3.11298e-07	0.000722349	ZAP70	0.66584	16
	chr2-96962226-96963250	370	606	7605996	8902927	1	CD8 T Cells	11	11	1.39922	3.11298e-07	0.000722349	SNRNP200	0.26424	17
	chr2-96962226-96963250	370	606	7605996	8902927	1	CD8 T Cells	11	11	1.39922	3.11298e-07	0.000722349	ANKRD36C	0.183918	16
	chr2-96962226-96963250	370	606	7605996	8902927	1	CD8 T Cells	11	11	1.39922	3.11298e-07	0.000722349	ANKRD36	0.147817	16
	chr2-96962226-96963250	370	606	7605996	8902927	1	CD8 T Cells	11	11	1.39922	3.11298e-07	0.000722349	ARID5A	0.00935399	16
	chr15-85424100-85424470	114	35	19748787	15804364	3	CD4 T Cells	11	11	0.383644	1.3779e-07	0.00072361	NA	NA	NA
	chr8-8227158-8229265	981	1234	11742610	11836888	2	CD4 T Cells	10	10	1.24786	2.11468e-07	0.000727587	NA	NA	NA
	chr7-38256699-38257530	184	126	14323156	17454364	1	Monoctye DC	11	11	0.56194	5.7933e-07	0.000731709	NA	NA	NA
	chr13-108214563-108215778	516	401	8733283	9779990	2	B Cells	10	10	0.693972	3.71122e-08	0.000740603	NA	NA	NA
	chr17-39939528-39940371	490	264	19748411	15804135	3	CD4 T Cells	11	11	0.673244	1.48916e-07	0.000742932	NA	NA	NA
	chr10-33215182-33215428	96	36	15413147	14912548	1	CD4 T Cells	11	11	0.38759	4.622e-07	0.000743836	NA	NA	NA
	chr17-50129394-50130754	663	244	29345768	15609770	2	Monoctye DC	10	10	0.691876	4.86149e-07	0.000746269	NA	NA	NA
	chr9-112174274-112175559	457	748	14322883	17453742	1	Monoctye DC	11	11	1.34314	6.11503e-07	0.00076269	SUSD1	0.636963	14
	chr9-112174274-112175559	457	748	14322883	17453742	1	Monoctye DC	11	11	1.34314	6.11503e-07	0.00076269	SNX30	0.600202	15
	chr9-112174274-112175559	457	748	14322883	17453742	1	Monoctye DC	11	11	1.34314	6.11503e-07	0.00076269	SLC31A2	0.411385	15
	chr12-9283197-9283997	133	106	12161640	19360331	1	B Cells	11	11	0.500652	1.15467e-07	0.000794016	NA	NA	NA
	chr22-42964966-42965510	86	258	12161687	19360179	1	B Cells	11	11	1.88453	1.19366e-07	0.000794016	NA	NA	NA
	chr9-137150828-137151662	342	279	14322998	17454211	1	Monoctye DC	11	11	0.669446	6.52712e-07	0.000804036	NA	NA	NA
	chr13-21365139-21366145	166	85	11743425	11838037	2	CD4 T Cells	10	10	0.507959	2.50795e-07	0.000814129	NA	NA	NA
	chr6-36357830-36358139	67	20	11743524	11838102	2	CD4 T Cells	10	10	0.296124	2.52939e-07	0.000814129	NA	NA	NA
	chr17-3904164-3905440	462	214	14040690	10051299	3	B Cells	11	11	0.647058	8.28345e-08	0.000826515	ATP2A3	0.567392	15
	chr17-3904164-3905440	462	214	14040690	10051299	3	B Cells	11	11	0.647058	8.28345e-08	0.000826515	CAMKK1	0.497327	13
	chr17-3904164-3905440	462	214	14040690	10051299	3	B Cells	11	11	0.647058	8.28345e-08	0.000826515	P2RX5	0.183597	14
	chr15-51619251-51619925	475	414	14322865	17454076	1	Monoctye DC	11	11	0.715227	6.85241e-07	0.000833813	DMXL2	0.828334	13
	chr15-51619251-51619925	475	414	14322865	17454076	1	Monoctye DC	11	11	0.715227	6.85241e-07	0.000833813	MAPK6	0.78979	13
	chr15-51619251-51619925	475	414	14322865	17454076	1	Monoctye DC	11	11	0.715227	6.85241e-07	0.000833813	GNB5	-0.380291	13
	chr15-51619251-51619925	475	414	14322865	17454076	1	Monoctye DC	11	11	0.715227	6.85241e-07	0.000833813	TRPM7	-0.194146	13
	chr12-10394512-10395907	277	309	14040875	10051204	3	B Cells	11	11	1.5583	9.2596e-08	0.000839922	KLRD1	0.711466	14
	chr12-10394512-10395907	277	309	14040875	10051204	3	B Cells	11	11	1.5583	9.2596e-08	0.000839922	KLRK1	0.66707	15
	chr1-155149334-155150125	379	413	12161394	19360024	1	B Cells	11	11	0.68453	1.354e-07	0.000844382	NA	NA	NA
	chr22-23838337-23839485	1172	1163	14322168	17453327	1	Monoctye DC	11	11	0.814309	7.29488e-07	0.000858267	NA	NA	NA
	chr6-32664773-32665186	282	220	14323058	17454270	1	Monoctye DC	11	11	0.640193	7.31143e-07	0.000858267	RPS18	-0.549237	17
	chr6-43223844-43224754	380	318	14322960	17454172	1	Monoctye DC	11	11	0.686722	7.20864e-07	0.000858267	NA	NA	NA
	chr21-44427386-44428908	521	358	15412722	14912226	1	CD4 T Cells	11	11	0.710209	5.62475e-07	0.000890845	NA	NA	NA
	chr10-71366750-71367553	265	470	14323075	17454020	1	Monoctye DC	11	11	1.45542	7.75788e-07	0.000891681	CDH23	0.84491	13
	chr10-71366750-71367553	265	470	14323075	17454020	1	Monoctye DC	11	11	1.45542	7.75788e-07	0.000891681	PSAP	0.82929	15
	chr10-71366750-71367553	265	470	14323075	17454020	1	Monoctye DC	11	11	1.45542	7.75788e-07	0.000891681	SPOCK2	-0.825153	15
	chr11-44065652-44067171	399	663	14322941	17453827	1	Monoctye DC	11	11	1.36357	7.77481e-07	0.000891681	NA	NA	NA
	chr8-7354670-7355473	383	195	19748518	15804204	3	CD4 T Cells	11	11	0.63621	1.89341e-07	0.000899631	NA	NA	NA
	chr19-50333278-50333694	120	244	7606246	8903289	1	CD8 T Cells	11	11	1.73709	3.98972e-07	0.000904751	CD37	0.593715	16
	chr7-20187452-20188202	341	106	29346090	15609908	2	Monoctye DC	10	10	0.584391	6.00176e-07	0.000907348	NA	NA	NA
	chr4-95548716-95549995	105	58	14323235	17454432	1	Monoctye DC	11	11	0.45329	8.06561e-07	0.000914521	UNC5C	-0.000997953	6
	chr10-3354338-3354918	243	67	29346188	15609947	2	Monoctye DC	10	10	0.518347	6.22652e-07	0.000927277	NA	NA	NA
	chr14-106094572-106095104	34	7	14323306	17454483	1	Monoctye DC	11	11	0.168949	8.28881e-07	0.000929268	NA	NA	NA
	chrX-119655109-119655554	105	111	29346326	15609903	2	Monoctye DC	10	10	1.9874	6.33982e-07	0.000930266	NA	NA	NA
	chr1-36400565-36401856	114	61	7606252	8903472	1	CD8 T Cells	11	11	0.45713	4.31846e-07	0.000936722	STK40	0.301817	16
	chr8-19496258-19497586	452	716	7605914	8902817	1	CD8 T Cells	11	11	1.35329	4.24959e-07	0.000936722	ATP6V1B2	-0.292038	16
	chr8-19496258-19497586	452	716	7605914	8902817	1	CD8 T Cells	11	11	1.35329	4.24959e-07	0.000936722	PSD3	-0.23701	13
	chr8-19496258-19497586	452	716	7605914	8902817	1	CD8 T Cells	11	11	1.35329	4.24959e-07	0.000936722	CSGALNACT1	0.230426	16
	chr17-9878579-9879069	152	53	25782186	19545474	3	Monoctye DC	11	11	0.459946	4.22855e-07	0.000937601	NA	NA	NA
	chr3-151209558-151210041	77	33	7606289	8903500	1	CD8 T Cells	11	11	0.366132	4.45637e-07	0.000946068	NA	NA	NA
	chr7-106021512-106022858	1154	1363	15412089	14911221	1	CD4 T Cells	11	11	1.22076	6.11336e-07	0.000953102	NAMPT	-0.727064	16
	chr13-44258784-44259978	481	326	15412762	14912258	1	CD4 T Cells	11	11	0.700509	6.48089e-07	0.000994857	NA	NA	NA
	chr16-87712913-87713745	163	416	12161610	19360021	1	B Cells	11	11	1.6032	1.71314e-07	0.0010055	NA	NA	NA
	chr1-144076426-144077804	95	36	15413148	14912548	1	CD4 T Cells	11	11	0.39167	6.69376e-07	0.00101196	NA	NA	NA
	chr9-7216054-7216730	53	139	14323287	17454351	1	Monoctye DC	11	11	2.15217	9.16647e-07	0.00101625	NA	NA	NA
	chr10-15084563-15084860	158	59	19748743	15804340	3	CD4 T Cells	11	11	0.466616	2.27764e-07	0.001033	NA	NA	NA
	chr7-105808841-105809655	312	237	7606054	8903296	1	CD8 T Cells	11	11	0.648946	4.98801e-07	0.00103687	NA	NA	NA
	chr5-39256161-39256871	76	32	7606290	8903501	1	CD8 T Cells	11	11	0.359709	5.18457e-07	0.00105574	NA	NA	NA
	chr18-70672066-70673070	258	372	15412985	14912212	1	CD4 T Cells	11	11	1.49027	7.2529e-07	0.00106425	NA	NA	NA
	chr19-6718491-6719173	283	170	15412960	14912414	1	CD4 T Cells	11	11	0.620874	7.23557e-07	0.00106425	NA	NA	NA
	chr21-42162438-42163372	171	116	14323169	17454374	1	Monoctye DC	11	11	0.556672	9.79357e-07	0.00107384	NA	NA	NA
	chr17-81094843-81095188	251	372	8620914	8306452	2	NK Cells	10	9	1.53816	1.11209e-07	0.00110963	NA	NA	NA
	chr9-63859160-63860109	34	91	11743557	11838031	2	CD4 T Cells	10	10	2.6551	3.5647e-07	0.00111151	NA	NA	NA
	chr7-63899576-63901387	442	500	12161331	19359937	1	B Cells	11	11	0.710607	2.00997e-07	0.00111418	NA	NA	NA
	chr17-15699042-15699789	509	265	25781829	19545262	3	Monoctye DC	11	11	0.686757	5.15144e-07	0.0011174	NA	NA	NA
	chr3-160129320-160129904	268	473	14323072	17454017	1	Monoctye DC	11	11	1.44832	1.03285e-06	0.00112018	PPM1L	0.808979	14
	chr3-160129320-160129904	268	473	14323072	17454017	1	Monoctye DC	11	11	1.44832	1.03285e-06	0.00112018	SMC4	0.199303	15
	chr6-104326206-104326727	159	36	29346272	15609978	2	Monoctye DC	10	10	0.425655	7.75008e-07	0.00112072	NA	NA	NA
	chr11-117817483-117818362	394	410	14040758	10051103	3	B Cells	11	11	1.45365	1.35078e-07	0.00112316	CD3G	-0.810359	17
	chr11-117817483-117818362	394	410	14040758	10051103	3	B Cells	11	11	1.45365	1.35078e-07	0.00112316	CD3E	-0.707313	17
	chr11-117817483-117818362	394	410	14040758	10051103	3	B Cells	11	11	1.45365	1.35078e-07	0.00112316	DDX6	-0.559689	16
	chr11-117817483-117818362	394	410	14040758	10051103	3	B Cells	11	11	1.45365	1.35078e-07	0.00112316	KMT2A	-0.529986	16
	chr11-117817483-117818362	394	410	14040758	10051103	3	B Cells	11	11	1.45365	1.35078e-07	0.00112316	MPZL3	-0.497735	16
	chr11-117817483-117818362	394	410	14040758	10051103	3	B Cells	11	11	1.45365	1.35078e-07	0.00112316	PCSK7	-0.387182	16
	chr11-117817483-117818362	394	410	14040758	10051103	3	B Cells	11	11	1.45365	1.35078e-07	0.00112316	IL10RA	0.367801	15
	chr11-117817483-117818362	394	410	14040758	10051103	3	B Cells	11	11	1.45365	1.35078e-07	0.00112316	UBE4A	0.0736819	16
	chr8-71841858-71842550	608	221	29345823	15609793	2	Monoctye DC	10	10	0.683346	7.9361e-07	0.00113122	MSC	0.897929	13
	chr10-103677730-103678528	215	383	7606151	8903150	1	CD8 T Cells	11	11	1.52186	6.37627e-07	0.0011361	NA	NA	NA
	chr11-35247277-35248281	198	359	7606168	8903174	1	CD8 T Cells	11	11	1.54897	6.01335e-07	0.0011361	NA	NA	NA
	chr16-17224576-17225211	67	26	7606299	8903507	1	CD8 T Cells	11	11	0.331523	5.79065e-07	0.0011361	NA	NA	NA
	chr16-87712913-87713745	89	194	7606277	8903339	1	CD8 T Cells	11	11	1.8622	6.3335e-07	0.0011361	NA	NA	NA
	chr19-12872799-12873604	222	155	7606144	8903378	1	CD8 T Cells	11	11	0.596477	6.35548e-07	0.0011361	NA	NA	NA
	chr2-144659424-144660211	180	117	7606186	8903416	1	CD8 T Cells	11	11	0.555301	6.33142e-07	0.0011361	ZEB2	0.685882	16
	chr2-144659424-144660211	180	117	7606186	8903416	1	CD8 T Cells	11	11	0.555301	6.33142e-07	0.0011361	TEX41	0.640629	6
	chr2-144659424-144660211	180	117	7606186	8903416	1	CD8 T Cells	11	11	0.555301	6.33142e-07	0.0011361	LINC01412	0.156221	6
	chr5-16629058-16630089	128	255	7606238	8903278	1	CD8 T Cells	11	11	1.70194	5.83666e-07	0.0011361	NA	NA	NA
	chr7-76515904-76516239	59	23	14323281	17454467	1	Monoctye DC	11	11	0.319899	1.07437e-06	0.00115268	NA	NA	NA
	chr18-22282219-22282913	121	250	14323219	17454240	1	Monoctye DC	11	11	1.69548	1.10361e-06	0.00117146	NA	NA	NA
	chr12-94704484-94704746	39	9	7606327	8903524	1	CD8 T Cells	11	11	0.197148	7.14864e-07	0.00119217	NA	NA	NA
	chr14-89616707-89617219	181	118	7606185	8903415	1	CD8 T Cells	11	11	0.556953	6.90134e-07	0.00119217	NA	NA	NA
	chr17-81094843-81095188	269	459	7606097	8903074	1	CD8 T Cells	11	11	1.45772	7.16536e-07	0.00119217	NA	NA	NA
	chr2-48111260-48112078	57	141	7606309	8903392	1	CD8 T Cells	11	11	2.11329	7.16884e-07	0.00119217	NA	NA	NA
	chr19-6766817-6768315	516	460	14322824	17454030	1	Monoctye DC	11	11	0.731552	1.13899e-06	0.00119629	RFX2	-0.699584	16
	chr22-24427379-24427957	279	473	7606087	8903060	1	CD8 T Cells	11	11	1.44834	7.40465e-07	0.00121119	NA	NA	NA
	chr2-241035156-241036962	913	732	11767213	12169112	3	CD8 T Cells	11	11	0.775287	2.81451e-07	0.001221	PASK	0.728559	15
	chr2-241035156-241036962	913	732	11767213	12169112	3	CD8 T Cells	11	11	0.775287	2.81451e-07	0.001221	NEU4	-0.607896	16
	chr2-241035156-241036962	913	732	11767213	12169112	3	CD8 T Cells	11	11	0.775287	2.81451e-07	0.001221	ATG4B	-0.489195	16
	chr2-241035156-241036962	913	732	11767213	12169112	3	CD8 T Cells	11	11	0.775287	2.81451e-07	0.001221	SNED1	0.133547	15
	chr2-241540577-241541765	353	225	15412890	14912359	1	CD4 T Cells	11	11	0.658793	8.44958e-07	0.00122187	NA	NA	NA
	chr8-41544742-41545374	316	203	11743275	11837919	2	CD4 T Cells	10	10	0.637275	4.11058e-07	0.00124288	AP3M2	-0.561645	16
	chr8-41544742-41545374	316	203	11743275	11837919	2	CD4 T Cells	10	10	0.637275	4.11058e-07	0.00124288	GPAT4	0.243754	16
	chr8-41544742-41545374	316	203	11743275	11837919	2	CD4 T Cells	10	10	0.637275	4.11058e-07	0.00124288	SLC20A2	-0.110467	16
	chr1-15825529-15826059	192	136	14323148	17454354	1	Monoctye DC	11	11	0.581266	1.20625e-06	0.00124909	NA	NA	NA
	chr3-184459365-184459622	31	97	14323309	17454393	1	Monoctye DC	11	11	2.56772	1.2143e-06	0.00124909	NA	NA	NA
	chr2-101133583-101134074	16	67	14323324	17454423	1	Monoctye DC	11	11	3.43631	1.23226e-06	0.00125463	NA	NA	NA
	chr3-60047591-60048882	327	205	15412916	14912379	1	CD4 T Cells	11	11	0.647959	8.8442e-07	0.00126066	NA	NA	NA
	chr11-63845141-63845618	255	196	14323085	17454294	1	Monoctye DC	11	11	0.630744	1.2557e-06	0.00126558	SNHG1	-0.920149	14
	chr11-63845141-63845618	255	196	14323085	17454294	1	Monoctye DC	11	11	0.630744	1.2557e-06	0.00126558	SF1	-0.796176	14
	chr9-98087296-98088151	319	98	29346112	15609916	2	Monoctye DC	10	10	0.577547	9.09023e-07	0.00127749	NA	NA	NA
	chr14-98018624-98018951	80	151	15413163	14912433	1	CD4 T Cells	11	11	1.95087	9.1093e-07	0.00128016	NA	NA	NA
	chr9-30574418-30575082	5	29	25782333	19545498	3	Monoctye DC	11	11	7.65073	6.05402e-07	0.00128524	NA	NA	NA
	chr2-10544101-10544667	173	94	11767953	12169750	3	CD8 T Cells	11	11	0.525417	3.10717e-07	0.00129179	NA	NA	NA
	chr19-51824310-51825000	995	397	29345436	15609617	2	Monoctye DC	10	10	0.7501	9.32653e-07	0.00129249	SIGLEC5	0.901177	10
	chr19-51824310-51825000	995	397	29345436	15609617	2	Monoctye DC	10	10	0.7501	9.32653e-07	0.00129249	ZNF577	0.882797	12
	chr19-51824310-51825000	995	397	29345436	15609617	2	Monoctye DC	10	10	0.7501	9.32653e-07	0.00129249	SIGLEC9	0.79734	11
	chr19-51824310-51825000	995	397	29345436	15609617	2	Monoctye DC	10	10	0.7501	9.32653e-07	0.00129249	FPR1	0.754681	13
	chr3-195746921-195748298	305	321	12161468	19360116	1	B Cells	11	11	0.66113	2.6472e-07	0.00132068	NA	NA	NA
	chr7-26397703-26399435	1054	1356	12160719	19359081	1	B Cells	11	11	0.808166	2.58004e-07	0.00132068	SKAP2	0.791169	16
	chr2-110852193-110853023	182	99	11743409	11838023	2	CD4 T Cells	10	10	0.539612	4.64156e-07	0.00132323	NA	NA	NA
	chr20-278928-279424	10	48	11743581	11838074	2	CD4 T Cells	10	10	4.76167	4.56823e-07	0.00132323	NA	NA	NA
	chr7-96326528-96327124	893	351	29345538	15609663	2	Monoctye DC	10	10	0.738937	1.01061e-06	0.00138134	SLC25A13	0.797599	14
	chr5-178388376-178388801	118	244	14323222	17454246	1	Monoctye DC	11	11	1.69686	1.40221e-06	0.00139911	PDLIM7	0.75587	13
	chr5-178388376-178388801	118	244	14323222	17454246	1	Monoctye DC	11	11	1.69686	1.40221e-06	0.00139911	DOK3	0.594183	13
	chr5-178388376-178388801	118	244	14323222	17454246	1	Monoctye DC	11	11	1.69686	1.40221e-06	0.00139911	COL23A1	0.502702	8
	chr5-178388376-178388801	118	244	14323222	17454246	1	Monoctye DC	11	11	1.69686	1.40221e-06	0.00139911	GRK6	0.444148	14
	chr2-104873194-104873704	219	59	29346212	15609955	2	Monoctye DC	10	10	0.506477	1.05693e-06	0.00142513	NA	NA	NA
	chr9-34097825-34098659	260	602	12161513	19359835	1	B Cells	11	11	1.45447	3.04034e-07	0.00144458	NA	NA	NA
	chr19-51461096-51462813	467	161	29345964	15609853	2	Monoctye DC	10	10	0.648128	1.08763e-06	0.00144697	FPR1	0.791602	13
	chr19-51461096-51462813	467	161	29345964	15609853	2	Monoctye DC	10	10	0.648128	1.08763e-06	0.00144697	SIGLEC5	0.612802	10
	chr9-124267227-124267805	216	394	14323124	17454096	1	Monoctye DC	11	11	1.49685	1.47126e-06	0.00145348	NEK6	0.919995	15
	chr9-124267227-124267805	216	394	14323124	17454096	1	Monoctye DC	11	11	1.49685	1.47126e-06	0.00145348	DENND1A	0.550845	16
	chr9-124267227-124267805	216	394	14323124	17454096	1	Monoctye DC	11	11	1.49685	1.47126e-06	0.00145348	RPL35	-0.25839	17
	chr12-68119284-68120203	196	126	6312779	7425421	2	CD8 T Cells	10	10	0.546538	8.93399e-08	0.00148571	IFNG	0.910704	14
	chrY-7279865-7280245	81	164	11768045	12169680	3	CD8 T Cells	11	11	1.95786	3.75043e-07	0.00149686	NA	NA	NA
	chr4-153522004-153522943	491	337	15412752	14912247	1	CD4 T Cells	11	11	0.709397	1.08054e-06	0.00149744	TLR2	-0.479843	15
	chr13-24618072-24619004	317	205	11743274	11837917	2	CD4 T Cells	10	10	0.641524	5.59108e-07	0.00150776	MTMR6	-0.812319	16
	chr18-5158728-5159410	51	116	11743540	11838006	2	CD4 T Cells	10	10	2.25635	5.51497e-07	0.00150776	NA	NA	NA
	chr15-70486185-70487084	198	128	6312777	7425419	2	CD8 T Cells	10	10	0.549605	1.06132e-07	0.00151282	TLE3	0.436626	16
	chr10-46284134-46285121	393	177	14040759	10051336	3	B Cells	11	11	0.629147	1.97138e-07	0.00151309	NA	NA	NA
	chr1-16903705-16905678	1472	1963	12160301	19358474	1	B Cells	11	11	0.837711	3.33721e-07	0.00151356	CROCC	-0.0338485	15
	chr2-101089461-101089697	89	23	25782249	19545504	3	Monoctye DC	11	11	0.340889	7.3371e-07	0.00152518	NA	NA	NA
	chr16-14399426-14399751	69	111	25782269	19545416	3	Monoctye DC	11	11	2.12202	7.57009e-07	0.0015415	NA	NA	NA
	chr3-113000710-113000948	91	35	15413152	14912549	1	CD4 T Cells	11	11	0.397528	1.12798e-06	0.00154176	NA	NA	NA
	chr11-2268906-2270115	192	129	7606174	8903404	1	CD8 T Cells	11	11	0.573989	9.59404e-07	0.00154401	CTSD	0.489479	16
	chr11-2268906-2270115	192	129	7606174	8903404	1	CD8 T Cells	11	11	0.573989	9.59404e-07	0.00154401	IFITM10	0.386649	14
	chr11-2268906-2270115	192	129	7606174	8903404	1	CD8 T Cells	11	11	0.573989	9.59404e-07	0.00154401	LSP1	0.37523	17
	chr11-2268906-2270115	192	129	7606174	8903404	1	CD8 T Cells	11	11	0.573989	9.59404e-07	0.00154401	NAP1L4	-0.3167	16
	chr11-2268906-2270115	192	129	7606174	8903404	1	CD8 T Cells	11	11	0.573989	9.59404e-07	0.00154401	KCNQ1	-0.144179	14
	chr10-102641905-102642797	732	691	14322608	17453799	1	Monoctye DC	11	11	0.774647	1.57853e-06	0.00154416	NA	NA	NA
	chr22-43263198-43264488	946	376	29345485	15609638	2	Monoctye DC	10	10	0.74722	1.1807e-06	0.00155012	NA	NA	NA
	chr6-41333372-41334885	600	443	11742991	11837679	2	CD4 T Cells	10	10	0.732438	5.93842e-07	0.00155929	TREM1	-0.915437	16
	chr17-81094843-81095188	517	564	19748384	15803835	3	CD4 T Cells	11	11	1.36318	3.61454e-07	0.00156806	NA	NA	NA
	chr7-44914834-44915453	172	94	11767954	12169750	3	CD8 T Cells	11	11	0.528472	4.11076e-07	0.00157757	NA	NA	NA
	chr2-42101951-42102530	448	392	14322892	17454098	1	Monoctye DC	11	11	0.718034	1.64241e-06	0.00158593	NA	NA	NA
	chr8-8310240-8311020	240	429	14323100	17454061	1	Monoctye DC	11	11	1.46684	1.65302e-06	0.00158593	PPP1R3B	0.867766	14
	chr19-3140675-3140946	392	129	29346039	15609885	2	Monoctye DC	10	10	0.618665	1.23245e-06	0.00159704	GNA15	0.888522	14
	chr19-3140675-3140946	392	129	29346039	15609885	2	Monoctye DC	10	10	0.618665	1.23245e-06	0.00159704	DOT1L	0.858911	14
	chr19-3140675-3140946	392	129	29346039	15609885	2	Monoctye DC	10	10	0.618665	1.23245e-06	0.00159704	MFSD12	0.688735	14
	chr17-51427196-51428237	325	216	11767801	12169628	3	CD8 T Cells	11	11	0.642677	4.4147e-07	0.00163146	SPAG9	-0.384707	17
	chr17-51427196-51428237	325	216	11767801	12169628	3	CD8 T Cells	11	11	0.642677	4.4147e-07	0.00163146	MBTD1	0.141095	15
	chr2-234335413-234336232	1156	474	29345275	15609540	2	Monoctye DC	10	10	0.770855	1.27859e-06	0.00163559	ARL4C	0.519601	17
	chrX-989787-990532	302	92	29346129	15609922	2	Monoctye DC	10	10	0.572708	1.30192e-06	0.00164436	NA	NA	NA
	chr6-17014829-17016347	463	304	8620702	8306520	2	NK Cells	10	9	0.681434	1.83387e-07	0.00166347	NA	NA	NA
	chr19-55165919-55167268	669	370	25781669	19545157	3	Monoctye DC	11	11	0.729542	8.45492e-07	0.00168725	NA	NA	NA
	chr1-183915730-183916390	293	180	15412950	14912404	1	CD4 T Cells	11	11	0.634959	1.26353e-06	0.00168934	NA	NA	NA
	chr14-69696925-69697173	107	45	15413136	14912539	1	CD4 T Cells	11	11	0.43468	1.26981e-06	0.00168934	NA	NA	NA
	chr11-36420729-36421457	182	300	11767944	12169544	3	CD8 T Cells	11	11	1.59394	4.96942e-07	0.00171066	NA	NA	NA
	chr4-155376163-155377223	644	865	11767482	12168979	3	CD8 T Cells	11	11	1.29883	4.97191e-07	0.00171066	MAP9	0.917043	16
	chr8-41514421-41515509	545	382	15412698	14912202	1	CD4 T Cells	11	11	0.724449	1.30805e-06	0.00171731	AP3M2	0.754744	16
	chr8-41514421-41515509	545	382	15412698	14912202	1	CD4 T Cells	11	11	0.724449	1.30805e-06	0.00171731	KAT6A	0.738825	17
	chr14-72810042-72810602	202	107	11112393	10766313	3	NK Cells	11	11	0.546735	2.58384e-07	0.00171875	NA	NA	NA
	chr4-112308987-112309629	99	184	11743492	11837938	2	CD4 T Cells	10	10	1.84374	6.73606e-07	0.00172338	NA	NA	NA
	chr17-19607433-19607802	93	25	25782245	19545502	3	Monoctye DC	11	11	0.354594	8.85201e-07	0.00173185	NA	NA	NA
	chr1-39798627-39800017	377	255	11743214	11837867	2	CD4 T Cells	10	10	0.670991	7.53766e-07	0.00174907	PABPC4	0.161451	16
	chr1-39798627-39800017	377	255	11743214	11837867	2	CD4 T Cells	10	10	0.670991	7.53766e-07	0.00174907	SMAP2	-0.0224978	16
	chr3-28326176-28326933	154	79	11743437	11838043	2	CD4 T Cells	10	10	0.508891	7.20881e-07	0.00174907	EOMES	0.907444	14
	chr3-188974807-188975570	83	31	11743508	11838091	2	CD4 T Cells	10	10	0.370512	7.41504e-07	0.00174907	NA	NA	NA
	chr4-7649669-7650256	207	119	11743384	11838003	2	CD4 T Cells	10	10	0.570289	7.21741e-07	0.00174907	SORCS2	0.848179	9
	chr4-7649669-7650256	207	119	11743384	11838003	2	CD4 T Cells	10	10	0.570289	7.21741e-07	0.00174907	KIAA0232	0.366305	17
	chr4-7649669-7650256	207	119	11743384	11838003	2	CD4 T Cells	10	10	0.570289	7.21741e-07	0.00174907	SH3TC1	-0.0295678	16
	chr13-48730948-48731558	181	340	14323159	17454150	1	Monoctye DC	11	11	1.54148	1.84787e-06	0.00175599	CYSLTR2	0.725691	13
	chr13-48730948-48731558	181	340	14323159	17454150	1	Monoctye DC	11	11	1.54148	1.84787e-06	0.00175599	RCBTB2	0.687035	13
	chr12-4471237-4472543	383	326	14322957	17454164	1	Monoctye DC	11	11	0.698483	1.88475e-06	0.00177413	NA	NA	NA
	chr19-32498426-32499139	105	56	7606261	8903477	1	CD8 T Cells	11	11	0.455631	1.12525e-06	0.00178216	NA	NA	NA
	chr17-67411054-67411706	72	168	14323268	17454322	1	Monoctye DC	11	11	1.91476	1.91889e-06	0.00178939	NA	NA	NA
	chr2-96174108-96174787	337	161	25782001	19545366	3	Monoctye DC	11	11	0.630189	9.3951e-07	0.00180276	NA	NA	NA
	chr19-5176551-5177152	156	200	25782182	19545327	3	Monoctye DC	11	11	1.69114	9.76487e-07	0.00183836	NA	NA	NA
	chr19-3671723-3672121	59	17	11743532	11838105	2	CD4 T Cells	10	10	0.285835	8.18259e-07	0.00185557	NA	NA	NA
	chr13-95509628-95510258	230	271	25782108	19545256	3	Monoctye DC	11	11	1.55423	1.00577e-06	0.00185842	NA	NA	NA
	chr11-60830668-60831274	42	153	12161731	19360284	1	B Cells	11	11	2.28836	4.43173e-07	0.00192258	NA	NA	NA
	chr21-42080248-42081396	1496	635	29344935	15609379	2	Monoctye DC	10	10	0.797984	1.54756e-06	0.00193017	MX2	0.951579	13
	chr21-42080248-42081396	1496	635	29344935	15609379	2	Monoctye DC	10	10	0.797984	1.54756e-06	0.00193017	UMODL1	0.749062	7
	chr21-42080248-42081396	1496	635	29344935	15609379	2	Monoctye DC	10	10	0.797984	1.54756e-06	0.00193017	SLC37A1	0.260038	14
	chr8-131250179-131250581	68	80	29346363	15609934	2	Monoctye DC	10	10	2.21173	1.57868e-06	0.00194468	NA	NA	NA
	chr20-2983885-2984503	38	9	7606328	8903524	1	CD8 T Cells	11	11	0.202336	1.25505e-06	0.00195669	NA	NA	NA
	chr10-21173218-21174644	78	38	14323262	17454452	1	Monoctye DC	11	11	0.399785	2.14224e-06	0.00196101	NEBL	0.972343	6
	chr2-160431363-160431755	75	36	14323265	17454454	1	Monoctye DC	11	11	0.393893	2.12441e-06	0.00196101	NA	NA	NA
	chr6-135128267-135129552	214	125	11743377	11837997	2	CD4 T Cells	10	10	0.579448	8.96496e-07	0.00198781	NA	NA	NA
	chr2-127128337-127128810	72	113	25782266	19545414	3	Monoctye DC	11	11	2.07024	1.10032e-06	0.00199617	NA	NA	NA
	chr9-89555798-89556977	132	64	11743459	11838058	2	CD4 T Cells	10	10	0.480977	9.33136e-07	0.00200944	S1PR3	0.387081	14
	chr9-89555798-89556977	132	64	11743459	11838058	2	CD4 T Cells	10	10	0.480977	9.33136e-07	0.00200944	SECISBP2	0.0300863	16
	chrX-131802578-131803315	35	90	11743556	11838032	2	CD4 T Cells	10	10	2.55089	9.4653e-07	0.00200944	NA	NA	NA
	chr20-3157147-3157629	340	217	15412903	14912367	1	CD4 T Cells	11	11	0.659663	1.55074e-06	0.0020095	NA	NA	NA
	chr5-132026318-132027198	129	62	11743462	11838060	2	CD4 T Cells	10	10	0.476782	9.73473e-07	0.00202359	NA	NA	NA
	chr15-20645840-20646361	384	190	25781954	19545337	3	Monoctye DC	11	11	0.652675	1.15934e-06	0.00202943	NA	NA	NA
	chr15-22220825-22222864	165	62	25782173	19545465	3	Monoctye DC	11	11	0.495659	1.14117e-06	0.00202943	NA	NA	NA
	chr3-44532526-44533128	33	131	12161740	19360306	1	B Cells	11	11	2.49367	4.88827e-07	0.00203228	NA	NA	NA
	chr1-205480494-205480960	157	82	11743434	11838040	2	CD4 T Cells	10	10	0.518122	1.00372e-06	0.00204389	NA	NA	NA
	chr8-128041825-128042518	315	536	14323025	17453954	1	Monoctye DC	11	11	1.39634	2.25395e-06	0.00204452	NA	NA	NA
	chr21-33975109-33976985	538	850	14322802	17453640	1	Monoctye DC	11	11	1.2965	2.28524e-06	0.00205423	NA	NA	NA
	chr10-79027232-79028035	161	85	11743430	11838037	2	CD4 T Cells	10	10	0.523734	1.04025e-06	0.0020759	NA	NA	NA
	chr2-54903719-54904451	90	35	15413153	14912549	1	CD4 T Cells	11	11	0.401945	1.62368e-06	0.00207705	RTN4	0.69304	16
	chr3-31802669-31803395	45	82	14041107	10051431	3	B Cells	11	11	2.5455	2.95189e-07	0.00210383	NA	NA	NA
	chr2-224892527-224892995	142	279	14323198	17454211	1	Monoctye DC	11	11	1.61233	2.38477e-06	0.00212456	CUL3	-0.579033	13
	chr22-37607909-37609375	1364	1388	14321976	17453102	1	Monoctye DC	11	11	0.83505	2.41314e-06	0.0021308	NA	NA	NA
	chr1-67274392-67275034	93	38	11743498	11838084	2	CD4 T Cells	10	10	0.405339	1.10152e-06	0.00215507	IL12RB2	0.829875	12
	chr1-234213882-234214895	97	39	15413146	14912545	1	CD4 T Cells	11	11	0.41556	1.73629e-06	0.00219298	NA	NA	NA
	chr17-69761760-69762184	58	144	14323282	17454346	1	Monoctye DC	11	11	2.03738	2.50625e-06	0.0021936	NA	NA	NA
	chr17-74730428-74731086	116	65	7606250	8903468	1	CD8 T Cells	11	11	0.478707	1.42922e-06	0.00219394	SLC9A3R1	0.481216	17
	chr12-47229505-47229852	106	45	15413137	14912539	1	CD4 T Cells	11	11	0.438781	1.78093e-06	0.00222124	NA	NA	NA
	chr12-52566472-52567255	271	197	6312704	7425350	2	CD8 T Cells	10	10	0.61802	2.35572e-07	0.00224038	KRT86	0.922438	13
	chr16-1773058-1773527	183	117	6312792	7425430	2	CD8 T Cells	10	10	0.543551	2.0769e-07	0.00224038	NA	NA	NA
	chr19-35247557-35249381	114	238	6312861	7425309	2	CD8 T Cells	10	10	1.77492	2.46988e-07	0.00224038	LSR	0.642625	16
	chr6-105646079-105646843	222	152	6312753	7425395	2	CD8 T Cells	10	10	0.582098	2.4021e-07	0.00224038	NA	NA	NA
	chr7-75359012-75359225	8	42	11743583	11838080	2	CD4 T Cells	10	10	5.20808	1.17416e-06	0.00225301	NA	NA	NA
	chr1-192488989-192490158	510	181	29345921	15609833	2	Monoctye DC	10	10	0.667207	1.86036e-06	0.00226372	RGS13	0.737193	14
	chr1-192488989-192490158	510	181	29345921	15609833	2	Monoctye DC	10	10	0.667207	1.86036e-06	0.00226372	RGS2	0.575765	16
	chr8-119578992-119579395	50	65	29346381	15609949	2	Monoctye DC	10	10	2.44397	1.88692e-06	0.00226837	NA	NA	NA
	chr1-22142220-22143657	92	178	11768034	12169666	3	CD8 T Cells	11	11	1.87092	6.85925e-07	0.00228136	NA	NA	NA
	chr4-7938776-7940104	248	109	25782090	19545418	3	Monoctye DC	11	11	0.579762	1.33331e-06	0.00229372	AFAP1	0.827659	14
	chr12-67698510-67699654	420	282	15412823	14912302	1	CD4 T Cells	11	11	0.69397	1.86225e-06	0.00229399	NA	NA	NA
	chr1-6026011-6027481	1220	506	29345211	15609508	2	Monoctye DC	10	10	0.779727	1.95727e-06	0.00230841	NA	NA	NA
	chr15-42056829-42058154	1626	699	29344805	15609315	2	Monoctye DC	10	10	0.808181	2.01277e-06	0.00230841	CHP1	0.740211	16
	chr15-42056829-42058154	1626	699	29344805	15609315	2	Monoctye DC	10	10	0.808181	2.01277e-06	0.00230841	MGA	-0.705591	16
	chr15-42056829-42058154	1626	699	29344805	15609315	2	Monoctye DC	10	10	0.808181	2.01277e-06	0.00230841	TMEM87A	-0.68322	16
	chr15-42056829-42058154	1626	699	29344805	15609315	2	Monoctye DC	10	10	0.808181	2.01277e-06	0.00230841	EHD4	0.681801	15
	chr19-57946652-57947998	209	181	29346222	15609833	2	Monoctye DC	10	10	1.62811	2.01072e-06	0.00230841	NA	NA	NA
	chr20-33387155-33387462	43	59	29346388	15609955	2	Monoctye DC	10	10	2.5795	2.00247e-06	0.00230841	NA	NA	NA
	chr21-14063472-14064579	93	22	14041059	10051491	3	B Cells	11	11	0.330454	3.47262e-07	0.00230997	NA	NA	NA
	chr7-44914834-44915453	427	228	19748474	15804171	3	CD4 T Cells	11	11	0.667224	5.55958e-07	0.00231137	NA	NA	NA
	chr8-55972669-55973440	779	746	14322561	17453744	1	Monoctye DC	11	11	0.785848	2.74983e-06	0.00238588	LYN	0.740399	16
	chr8-55972669-55973440	779	746	14322561	17453744	1	Monoctye DC	11	11	0.785848	2.74983e-06	0.00238588	RPS20	-0.555761	17
	chr8-55972669-55973440	779	746	14322561	17453744	1	Monoctye DC	11	11	0.785848	2.74983e-06	0.00238588	TGS1	-0.298083	17
	chr13-20475543-20476682	202	359	7606164	8903174	1	CD8 T Cells	11	11	1.5183	1.58423e-06	0.00239504	LATS2	-0.372862	16
	chr16-21518952-21520631	2899	1319	29343532	15608695	2	Monoctye DC	10	10	0.855359	2.137e-06	0.00241849	NA	NA	NA
	chr7-30236893-30237741	1217	505	29345214	15609509	2	Monoctye DC	10	10	0.780105	2.15723e-06	0.00241849	NA	NA	NA
	chr3-188153126-188154626	1308	548	29345123	15609466	2	Monoctye DC	10	10	0.787635	2.19772e-06	0.00243652	NA	NA	NA
	chr11-60251514-60251769	54	92	25782284	19545435	3	Monoctye DC	11	11	2.24734	1.48436e-06	0.0024385	NA	NA	NA
	chr3-42490039-42490617	366	180	25781972	19545347	3	Monoctye DC	11	11	0.648734	1.49078e-06	0.0024385	NA	NA	NA
	chr8-21169382-21169835	275	125	25782063	19545402	3	Monoctye DC	11	11	0.599587	1.44708e-06	0.0024385	NA	NA	NA
	chr12-24951774-24952191	222	190	29346209	15609824	2	Monoctye DC	10	10	1.60899	2.23529e-06	0.00245094	BCAT1	0.802227	14
	chr19-861685-862987	788	589	15412455	14911995	1	CD4 T Cells	11	11	0.772556	2.04219e-06	0.00248497	NA	NA	NA
	chr5-14757815-14758342	303	517	14323037	17453973	1	Monoctye DC	11	11	1.40018	2.90696e-06	0.00250046	ANKH	0.725774	14
	chr5-14757815-14758342	303	517	14323037	17453973	1	Monoctye DC	11	11	1.40018	2.90696e-06	0.00250046	TRIO	0.675377	14
	chr1-221809012-221809948	69	27	6312906	7425520	2	CD8 T Cells	10	10	0.332675	3.17887e-07	0.00250882	DUSP10	0.860259	16
	chr13-30147954-30148887	342	265	6312633	7425282	2	CD8 T Cells	10	10	0.658757	3.2687e-07	0.00250882	HMGB1	0.473006	16
	chr19-21568664-21569778	308	185	8620857	8306639	2	NK Cells	10	9	0.623379	3.18644e-07	0.00251762	NA	NA	NA
	chr5-172881726-172882258	213	115	8620952	8306709	2	NK Cells	10	9	0.560337	3.28015e-07	0.00251762	DUSP1	0.874503	16
	chr5-172881726-172882258	213	115	8620952	8306709	2	NK Cells	10	9	0.560337	3.28015e-07	0.00251762	STK10	0.787726	16
	chr5-172881726-172882258	213	115	8620952	8306709	2	NK Cells	10	9	0.560337	3.28015e-07	0.00251762	SH3PXD2B	0.75394	10
	chr5-172881726-172882258	213	115	8620952	8306709	2	NK Cells	10	9	0.560337	3.28015e-07	0.00251762	UBTD2	0.663664	16
	chr5-172881726-172882258	213	115	8620952	8306709	2	NK Cells	10	9	0.560337	3.28015e-07	0.00251762	ERGIC1	0.648303	16
	chr5-172881726-172882258	213	115	8620952	8306709	2	NK Cells	10	9	0.560337	3.28015e-07	0.00251762	CREBRF	-0.503753	16
	chr5-172881726-172882258	213	115	8620952	8306709	2	NK Cells	10	9	0.560337	3.28015e-07	0.00251762	FBXW11	0.0207803	16
	chr10-21212403-21212665	69	32	14323271	17454458	1	Monoctye DC	11	11	0.380573	2.99081e-06	0.00254144	NEBL	0.881172	6
	chr20-44660414-44660803	126	79	14323214	17454411	1	Monoctye DC	11	11	0.51451	3.00554e-06	0.00254144	SDC4	0.919979	13
	chr20-44660414-44660803	126	79	14323214	17454411	1	Monoctye DC	11	11	0.51451	3.00554e-06	0.00254144	ADA	0.527523	13
	chr9-214421-215493	1163	480	29345268	15609534	2	Monoctye DC	10	10	0.775914	2.34413e-06	0.00254233	NA	NA	NA
	chr7-102140678-102141557	725	278	29345706	15609736	2	Monoctye DC	10	10	0.720873	2.38837e-06	0.00256247	NA	NA	NA
	chr10-26721415-26721918	66	27	7606300	8903506	1	CD8 T Cells	11	11	0.34949	1.78714e-06	0.00260904	NA	NA	NA
	chr15-70486185-70487084	176	117	7606190	8903416	1	CD8 T Cells	11	11	0.567921	1.79951e-06	0.00260904	TLE3	0.436626	16
	chr19-49614053-49614799	94	48	7606272	8903485	1	CD8 T Cells	11	11	0.436243	1.80422e-06	0.00260904	RPS11	-0.682868	16
	chr14-105290517-105290964	75	31	6312900	7425516	2	CD8 T Cells	10	10	0.351403	3.93636e-07	0.00261844	BRF1	0.535691	16
	chr6-17014829-17016347	185	121	6312790	7425426	2	CD8 T Cells	10	10	0.556057	3.85303e-07	0.00261844	NA	NA	NA
	chr1-39833365-39834361	294	328	25782044	19545199	3	Monoctye DC	11	11	1.47164	1.66132e-06	0.00265469	MFSD2A	0.776066	13
	chr10-31961315-31962071	481	496	25781857	19545031	3	Monoctye DC	11	11	1.36023	1.67616e-06	0.00265469	NA	NA	NA
	chr12-3961920-3963324	688	718	19748213	15803681	3	CD4 T Cells	11	11	1.30407	6.6814e-07	0.00266665	NA	NA	NA
	chr1-15065699-15066406	61	24	7606305	8903509	1	CD8 T Cells	11	11	0.336121	1.91289e-06	0.00268825	EFHD2	0.564045	15
	chr5-157390257-157390889	81	38	7606285	8903495	1	CD8 T Cells	11	11	0.400787	1.90276e-06	0.00268825	NA	NA	NA
	chr10-91901253-91902165	226	131	15413017	14912453	1	CD4 T Cells	11	11	0.599106	2.23742e-06	0.00268973	NA	NA	NA
	chr22-27668970-27669853	750	1137	14322590	17453353	1	Monoctye DC	11	11	1.24405	3.25493e-06	0.00272919	MN1	0.878852	15
	chr7-22601012-22601666	158	108	14323182	17454382	1	Monoctye DC	11	11	0.560924	3.31664e-06	0.00275776	AC002480.2	0.934562	7
	chr7-22601012-22601666	158	108	14323182	17454382	1	Monoctye DC	11	11	0.560924	3.31664e-06	0.00275776	IL6	0.879734	11
	chr2-202276139-202276485	90	49	14323250	17454441	1	Monoctye DC	11	11	0.446777	3.36967e-06	0.0027787	NA	NA	NA
	chr16-90057680-90058054	36	104	14323304	17454386	1	Monoctye DC	11	11	2.37065	3.4159e-06	0.00279373	NA	NA	NA
	chr1-40890449-40890951	58	24	14323282	17454466	1	Monoctye DC	11	11	0.339563	3.45298e-06	0.00280109	NA	NA	NA
	chr22-40009604-40010352	392	206	19748509	15804193	3	CD4 T Cells	11	11	0.656668	7.31052e-07	0.00280553	NA	NA	NA
	chr5-172918395-172919444	230	139	11743361	11837983	2	CD4 T Cells	10	10	0.599522	1.49673e-06	0.00281777	NA	NA	NA
	chr3-122063917-122064599	357	592	14322983	17453898	1	Monoctye DC	11	11	1.36079	3.50804e-06	0.00282281	CD86	0.963598	13
	chr3-122063917-122064599	357	592	14322983	17453898	1	Monoctye DC	11	11	1.36079	3.50804e-06	0.00282281	CSTA	0.803291	13
	chr3-122063917-122064599	357	592	14322983	17453898	1	Monoctye DC	11	11	1.36079	3.50804e-06	0.00282281	IQCB1	-0.438508	15
	chr11-118438231-118438841	161	298	7606205	8903235	1	CD8 T Cells	11	11	1.58127	2.07339e-06	0.00283399	NA	NA	NA
	chr7-75359012-75359225	2	29	7606364	8903504	1	CD8 T Cells	11	11	12.3875	2.07225e-06	0.00283399	NA	NA	NA
	chr7-139819841-139820532	128	256	14323212	17454234	1	Monoctye DC	11	11	1.64122	3.55384e-06	0.00283679	NA	NA	NA
	chr7-38242743-38243587	73	26	11743518	11838096	2	CD4 T Cells	10	10	0.35332	1.54292e-06	0.00285094	NA	NA	NA
	chr4-1200486-1202559	657	1009	14322683	17453481	1	Monoctye DC	11	11	1.26027	3.60449e-06	0.00285438	ZNF141	-0.586957	16
	chr4-1200486-1202559	657	1009	14322683	17453481	1	Monoctye DC	11	11	1.26027	3.60449e-06	0.00285438	SPON2	0.529889	14
	chr1-18955470-18957121	1062	1058	14322278	17453432	1	Monoctye DC	11	11	0.81752	3.65306e-06	0.00286403	NA	NA	NA
	chr1-27000744-27000993	164	311	14323176	17454179	1	Monoctye DC	11	11	1.55616	3.70278e-06	0.00286403	TRNP1	0.90275	10
	chr1-27000744-27000993	164	311	14323176	17454179	1	Monoctye DC	11	11	1.55616	3.70278e-06	0.00286403	UBXN11	0.850013	14
	chr1-27000744-27000993	164	311	14323176	17454179	1	Monoctye DC	11	11	1.55616	3.70278e-06	0.00286403	FGR	0.650544	15
	chr1-27000744-27000993	164	311	14323176	17454179	1	Monoctye DC	11	11	1.55616	3.70278e-06	0.00286403	THEMIS2	0.450926	15
	chr1-27000744-27000993	164	311	14323176	17454179	1	Monoctye DC	11	11	1.55616	3.70278e-06	0.00286403	ARID1A	0.327155	15
	chr14-72451025-72451973	67	31	14323273	17454459	1	Monoctye DC	11	11	0.379686	3.68242e-06	0.00286403	NA	NA	NA
	chr10-6606892-6607523	296	185	15412947	14912399	1	CD4 T Cells	11	11	0.645983	2.46461e-06	0.00292757	PRKCQ	0.815638	15
	chr15-39426434-39428090	1728	750	29344703	15609264	2	Monoctye DC	10	10	0.815961	2.76767e-06	0.00293782	RASGRP1	-0.295869	16
	chr15-39426434-39428090	1728	750	29344703	15609264	2	Monoctye DC	10	10	0.815961	2.76767e-06	0.00293782	THBS1	0.205808	15
	chr2-176491165-176491550	135	82	7606231	8903451	1	CD8 T Cells	11	11	0.518913	2.18162e-06	0.00294162	NA	NA	NA
	chr1-212681116-212681326	91	50	14323249	17454440	1	Monoctye DC	11	11	0.450885	3.87237e-06	0.00296974	NA	NA	NA
	chr16-87368442-87368686	35	101	14323305	17454389	1	Monoctye DC	11	11	2.36805	3.92874e-06	0.00296974	NA	NA	NA
	chr3-149145059-149146523	655	1006	14322685	17453484	1	Monoctye DC	11	11	1.26036	3.91858e-06	0.00296974	HPS3	0.686681	15
	chr3-149145059-149146523	655	1006	14322685	17453484	1	Monoctye DC	11	11	1.26036	3.91858e-06	0.00296974	RNF13	0.655622	16
	chr12-11980562-11981660	339	270	7606027	8903263	1	CD8 T Cells	11	11	0.680423	2.27353e-06	0.00298625	NA	NA	NA
	chr3-16511831-16513030	516	788	7605850	8902745	1	CD8 T Cells	11	11	1.30464	2.27458e-06	0.00298625	RFTN1	0.644623	16
	chr10-3330618-3331054	275	126	25782063	19545401	3	Monoctye DC	11	11	0.604384	1.92879e-06	0.00300707	NA	NA	NA
	chr3-71220246-71220532	71	24	15413172	14912560	1	CD4 T Cells	11	11	0.349377	2.58152e-06	0.0030095	NA	NA	NA
	chr8-42540761-42542236	611	763	15412632	14911821	1	CD4 T Cells	11	11	1.2907	2.59391e-06	0.0030095	NA	NA	NA
	chr14-95725430-95726285	56	23	14323284	17454467	1	Monoctye DC	11	11	0.337037	4.15461e-06	0.00302586	TCL1A	0.921844	12
	chr14-95725430-95726285	56	23	14323284	17454467	1	Monoctye DC	11	11	0.337037	4.15461e-06	0.00302586	TUNAR	0.856528	8
	chr2-43269010-43269491	127	253	14323213	17454237	1	Monoctye DC	11	11	1.63476	4.13818e-06	0.00302586	LRPPRC	-0.496815	13
	chr6-47160936-47161460	170	319	14323170	17454171	1	Monoctye DC	11	11	1.53985	4.14061e-06	0.00302586	TNFRSF21	0.953268	13
	chr6-47160936-47161460	170	319	14323170	17454171	1	Monoctye DC	11	11	1.53985	4.14061e-06	0.00302586	PLA2G7	0.942339	10
	chr7-100295187-100295658	183	132	14323157	17454358	1	Monoctye DC	11	11	0.591916	4.04847e-06	0.00302586	NA	NA	NA
	chr8-22877352-22878161	63	28	14323277	17454462	1	Monoctye DC	11	11	0.364716	4.08336e-06	0.00302586	NA	NA	NA
	chrX-1471710-1472171	232	400	7606134	8903133	1	CD8 T Cells	11	11	1.47295	2.33841e-06	0.00303018	P2RY8	0.523479	16
	chr19-14450124-14450979	200	148	14323140	17454342	1	Monoctye DC	11	11	0.607252	4.21059e-06	0.00304441	NA	NA	NA
	chr12-93853757-93854375	170	85	8620995	8306739	2	NK Cells	10	9	0.518921	4.46439e-07	0.00306743	NA	NA	NA
	chr3-30347602-30347967	26	1	8621139	8306823	2	NK Cells	10	9	0.039917	4.61133e-07	0.00306743	NA	NA	NA
	chr19-50024824-50026291	1484	1529	14321856	17452961	1	Monoctye DC	11	11	0.845494	4.27629e-06	0.00306967	NA	NA	NA
	chr10-114034575-114035112	86	126	25782252	19545401	3	Monoctye DC	11	11	1.93262	2.03133e-06	0.00311822	NA	NA	NA
	chr11-75536919-75537942	146	88	6312829	7425459	2	CD8 T Cells	10	10	0.512431	5.05771e-07	0.00315408	ARRB1	0.23622	16
	chr15-20340241-20341705	68	32	14323272	17454458	1	Monoctye DC	11	11	0.38617	4.48006e-06	0.00319297	NA	NA	NA
	chr18-76545575-76546268	133	86	14323207	17454404	1	Monoctye DC	11	11	0.53062	4.53441e-06	0.00320678	NA	NA	NA
	chr8-27886436-27886730	76	38	14323264	17454452	1	Monoctye DC	11	11	0.410305	4.56371e-06	0.00320678	NA	NA	NA
	chr9-42365333-42365960	213	383	14323127	17454107	1	Monoctye DC	11	11	1.47556	4.60723e-06	0.00321472	NA	NA	NA
	chr13-94601191-94602385	589	423	29345842	15609591	2	Monoctye DC	10	10	1.35013	3.12473e-06	0.00328192	NA	NA	NA
	chr16-327080-327822	618	341	25781720	19545186	3	Monoctye DC	11	11	0.727848	2.17661e-06	0.00329061	AXIN1	0.713092	16
	chr6-104326206-104326727	144	52	25782194	19545475	3	Monoctye DC	11	11	0.476339	2.22545e-06	0.00331423	NA	NA	NA
	chrX-131792044-131793367	170	95	11767956	12169749	3	CD8 T Cells	11	11	0.540377	1.03464e-06	0.00333016	NA	NA	NA
	chr12-70049676-70050454	194	130	6312781	7425417	2	CD8 T Cells	10	10	0.569701	6.00881e-07	0.00333085	CNOT2	0.691929	17
	chr8-144082181-144082913	104	219	6312871	7425328	2	CD8 T Cells	10	10	1.79026	5.81166e-07	0.00333085	NA	NA	NA
	chr19-10523074-10523606	172	115	7606194	8903418	1	CD8 T Cells	11	11	0.571195	2.60991e-06	0.00333865	S1PR5	0.952323	13
	chr7-63925291-63927157	421	276	8620744	8306548	2	NK Cells	10	9	0.68039	5.35867e-07	0.00334177	NA	NA	NA
	chr20-6025847-6026412	102	55	7606264	8903478	1	CD8 T Cells	11	11	0.460657	2.64644e-06	0.00334253	NA	NA	NA
	chr12-94704484-94704746	41	10	6312934	7425537	2	CD8 T Cells	10	10	0.207358	6.70693e-07	0.00336387	NA	NA	NA
	chr17-36210318-36211133	54	18	6312921	7425529	2	CD8 T Cells	10	10	0.28339	6.74263e-07	0.00336387	CCL4	0.701716	15
	chr17-36210318-36211133	54	18	6312921	7425529	2	CD8 T Cells	10	10	0.28339	6.74263e-07	0.00336387	CCL4L2	0.591546	15
	chr17-36210318-36211133	54	18	6312921	7425529	2	CD8 T Cells	10	10	0.28339	6.74263e-07	0.00336387	CCL3	0.554749	14
	chr4-184385818-184386093	61	146	14323279	17454344	1	Monoctye DC	11	11	1.96408	4.87669e-06	0.00337911	NA	NA	NA
	chr1-229117918-229118138	31	93	14323309	17454397	1	Monoctye DC	11	11	2.46183	4.93475e-06	0.00338022	NA	NA	NA
	chr7-73850818-73852025	554	865	14322786	17453625	1	Monoctye DC	11	11	1.28128	4.94606e-06	0.00338022	MLXIPL	0.834237	12
	chr7-73850818-73852025	554	865	14322786	17453625	1	Monoctye DC	11	11	1.28128	4.94606e-06	0.00338022	STX1A	0.626623	15
	chr7-73850818-73852025	554	865	14322786	17453625	1	Monoctye DC	11	11	1.28128	4.94606e-06	0.00338022	GTF2IRD1	0.556079	13
	chr7-73850818-73852025	554	865	14322786	17453625	1	Monoctye DC	11	11	1.28128	4.94606e-06	0.00338022	LAT2	0.509847	16
	chr7-73850818-73852025	554	865	14322786	17453625	1	Monoctye DC	11	11	1.28128	4.94606e-06	0.00338022	NCF1	0.155868	16
	chr7-73850818-73852025	554	865	14322786	17453625	1	Monoctye DC	11	11	1.28128	4.94606e-06	0.00338022	BAZ1B	-0.034201	16
	chr12-120291126-120293488	1213	1599	12160560	19358838	1	B Cells	11	11	0.828074	8.50119e-07	0.00339296	NA	NA	NA
	chr8-133526292-133527145	371	609	14322969	17453881	1	Monoctye DC	11	11	1.34704	5.02314e-06	0.00340955	NA	NA	NA
	chr18-35616375-35617363	868	345	29345563	15609669	2	Monoctye DC	10	10	0.747225	3.32035e-06	0.00341548	NA	NA	NA
	chr9-137150828-137151662	676	257	29345755	15609757	2	Monoctye DC	10	10	0.714724	3.30264e-06	0.00341548	NA	NA	NA
	chr19-703333-704427	258	372	8620907	8306452	2	NK Cells	10	9	1.49642	5.8466e-07	0.00343158	CFD	0.73996	16
	chr19-703333-704427	258	372	8620907	8306452	2	NK Cells	10	9	1.49642	5.8466e-07	0.00343158	MIDN	0.694922	17
	chr19-703333-704427	258	372	8620907	8306452	2	NK Cells	10	9	1.49642	5.8466e-07	0.00343158	RPS15	-0.466164	17
	chr19-703333-704427	258	372	8620907	8306452	2	NK Cells	10	9	1.49642	5.8466e-07	0.00343158	CIRBP	-0.464701	17
	chr19-703333-704427	258	372	8620907	8306452	2	NK Cells	10	9	1.49642	5.8466e-07	0.00343158	ARID3A	0.450274	16
	chr8-8227158-8229265	798	981	11111797	10765439	3	NK Cells	11	11	1.26885	5.50702e-07	0.00343428	NA	NA	NA
	chr17-18087314-18089056	267	392	11743324	11837730	2	CD4 T Cells	10	10	1.45644	1.89513e-06	0.00343807	NA	NA	NA
	chr10-70480303-70480888	114	70	14323226	17454420	1	Monoctye DC	11	11	0.503884	5.16388e-06	0.00343888	PALD1	0.716832	13
	chr10-96825695-96826168	252	199	14323088	17454291	1	Monoctye DC	11	11	0.648022	5.13006e-06	0.00343888	NA	NA	NA
	chr9-108478428-108479273	203	367	14323137	17454123	1	Monoctye DC	11	11	1.48357	5.16975e-06	0.00343888	NA	NA	NA
	chr4-53307703-53308029	44	15	14323296	17454475	1	Monoctye DC	11	11	0.279754	5.20699e-06	0.00344072	NA	NA	NA
	chr11-60366987-60367303	141	94	14323199	17454396	1	Monoctye DC	11	11	0.547074	5.27053e-06	0.00345979	MS4A1	0.600857	11
	chr1-235074175-235075469	875	834	25781463	19544693	3	Monoctye DC	11	11	1.25728	2.38491e-06	0.00349947	NA	NA	NA
	chr21-39094275-39095215	374	613	14322966	17453877	1	Monoctye DC	11	11	1.34501	5.39822e-06	0.00352045	ETS2	0.865222	14
	chr21-39094275-39095215	374	613	14322966	17453877	1	Monoctye DC	11	11	1.34501	5.39822e-06	0.00352045	KCNJ15	0.555222	7
	chr21-39094275-39095215	374	613	14322966	17453877	1	Monoctye DC	11	11	1.34501	5.39822e-06	0.00352045	AP001042.1	0.334969	8
	chr21-39094275-39095215	374	613	14322966	17453877	1	Monoctye DC	11	11	1.34501	5.39822e-06	0.00352045	ERG	0.11921	6
	chr21-39094275-39095215	374	613	14322966	17453877	1	Monoctye DC	11	11	1.34501	5.39822e-06	0.00352045	BRWD1	-0.0878158	14
	chr18-58963705-58964039	262	272	12161511	19360165	1	B Cells	11	11	0.652153	9.30116e-07	0.00356946	ZNF532	0.683889	12
	chr1-160861986-160863134	82	32	11743509	11838090	2	CD4 T Cells	10	10	0.387128	2.00651e-06	0.00357514	LY9	-0.730484	15
	chr7-101126167-101127123	1102	454	29345329	15609560	2	Monoctye DC	10	10	0.774509	3.5216e-06	0.00358553	SERPINE1	0.800399	15
	chr7-101126167-101127123	1102	454	29345329	15609560	2	Monoctye DC	10	10	0.774509	3.5216e-06	0.00358553	CUX1	0.387579	16
	chr3-188339272-188340187	223	161	7606143	8903372	1	CD8 T Cells	11	11	0.616788	2.88149e-06	0.0035939	NA	NA	NA
	chr1-206951812-206952527	153	292	14323187	17454198	1	Monoctye DC	11	11	1.56613	5.57076e-06	0.00360939	NA	NA	NA
	chr2-85392253-85392766	516	253	14040636	10051260	3	B Cells	11	11	0.684924	6.15706e-07	0.0036138	NA	NA	NA
	chr6-132285895-132286930	468	465	14040684	10051048	3	B Cells	11	11	1.38796	6.06396e-07	0.0036138	STX7	0.57715	16
	chr17-49715036-49716260	665	882	11767461	12168962	3	CD8 T Cells	11	11	1.28254	1.16346e-06	0.00362778	FAM117A	0.490799	17
	chr17-49715036-49716260	665	882	11767461	12168962	3	CD8 T Cells	11	11	1.28254	1.16346e-06	0.00362778	ABI3	0.335905	14
	chr1-235641710-235643202	512	374	11743079	11837748	2	CD4 T Cells	10	10	0.724636	2.0733e-06	0.00362932	GNG4	0.630051	16
	chr18-13566955-13568037	620	1253	12161153	19359184	1	B Cells	11	11	1.26952	9.85725e-07	0.00364276	CEP192	0.359707	16
	chr18-13566955-13568037	620	1253	12161153	19359184	1	B Cells	11	11	1.26952	9.85725e-07	0.00364276	SPIRE1	0.231416	15
	chr16-87979929-87980512	212	128	11767914	12169716	3	CD8 T Cells	11	11	0.583843	1.21454e-06	0.00367228	MVD	0.781549	14
	chr16-87979929-87980512	212	128	11767914	12169716	3	CD8 T Cells	11	11	0.583843	1.21454e-06	0.00367228	RNF166	0.675124	13
	chr16-87979929-87980512	212	128	11767914	12169716	3	CD8 T Cells	11	11	0.583843	1.21454e-06	0.00367228	KLHDC4	0.509008	14
	chr16-87979929-87980512	212	128	11767914	12169716	3	CD8 T Cells	11	11	0.583843	1.21454e-06	0.00367228	ZFPM1	0.460156	13
	chr16-87979929-87980512	212	128	11767914	12169716	3	CD8 T Cells	11	11	0.583843	1.21454e-06	0.00367228	SLC7A5	0.2811	13
	chr1-205849354-205850441	204	242	25782134	19545285	3	Monoctye DC	11	11	1.5648	2.56914e-06	0.00371516	NA	NA	NA
	chr12-9283197-9283997	252	118	19748649	15804281	3	CD4 T Cells	11	11	0.585122	1.0078e-06	0.00372435	NA	NA	NA
	chr15-91469436-91470367	406	454	19748495	15803945	3	CD4 T Cells	11	11	1.39732	1.04544e-06	0.00372548	NA	NA	NA
	chr1-114108618-114109181	246	430	14323094	17454060	1	Monoctye DC	11	11	1.4344	5.81212e-06	0.00374147	PHTF1	0.670852	13
	chr1-114108618-114109181	246	430	14323094	17454060	1	Monoctye DC	11	11	1.4344	5.81212e-06	0.00374147	RSBN1	-0.615089	13
	chr1-114108618-114109181	246	430	14323094	17454060	1	Monoctye DC	11	11	1.4344	5.81212e-06	0.00374147	PTPN22	-0.425701	12
	chr1-120850275-120851359	221	382	7606145	8903151	1	CD8 T Cells	11	11	1.47668	3.05022e-06	0.00375738	NA	NA	NA
	chr2-65032373-65033000	62	17	8621103	8306807	2	NK Cells	10	9	0.284569	6.91519e-07	0.00375898	NA	NA	NA
	chr8-124751160-124752311	246	141	8620919	8306683	2	NK Cells	10	9	0.59486	7.15789e-07	0.00375898	LINC00964	0.758327	8
	chr8-124751160-124752311	246	141	8620919	8306683	2	NK Cells	10	9	0.59486	7.15789e-07	0.00375898	MTSS1	0.731664	16
	chr8-124751160-124752311	246	141	8620919	8306683	2	NK Cells	10	9	0.59486	7.15789e-07	0.00375898	SQLE	0.688624	16
	chr8-124751160-124752311	246	141	8620919	8306683	2	NK Cells	10	9	0.59486	7.15789e-07	0.00375898	TRIB1	0.601172	15
	chr12-62202782-62203161	43	114	14323297	17454376	1	Monoctye DC	11	11	2.17557	5.96537e-06	0.00377423	NA	NA	NA
	chr18-63040756-63041444	85	46	14323255	17454444	1	Monoctye DC	11	11	0.444095	5.97649e-06	0.00377423	BCL2	0.204679	16
	chrX-78314133-78314892	43	114	14323297	17454376	1	Monoctye DC	11	11	2.17557	5.96537e-06	0.00377423	NA	NA	NA
	chr2-46634456-46635295	139	71	11743452	11838051	2	CD4 T Cells	10	10	0.506713	2.21434e-06	0.00380939	NA	NA	NA
	chr2-136214190-136214770	899	360	29345532	15609654	2	Monoctye DC	10	10	0.752826	3.78376e-06	0.00381353	MCM6	-0.525604	14
	chrX-41084067-41086723	1717	2021	11741874	11836101	2	CD4 T Cells	10	10	1.16765	2.25624e-06	0.00381569	NA	NA	NA
	chr1-12601948-12602216	375	188	25781963	19545339	3	Monoctye DC	11	11	0.661305	2.67982e-06	0.00381986	MTHFR	0.572342	15
	chr1-12601948-12602216	375	188	25781963	19545339	3	Monoctye DC	11	11	0.661305	2.67982e-06	0.00381986	DHRS3	0.525815	15
	chr1-12601948-12602216	375	188	25781963	19545339	3	Monoctye DC	11	11	0.661305	2.67982e-06	0.00381986	TNFRSF1B	0.423737	15
	chr22-18528518-18529223	464	321	15412779	14912263	1	CD4 T Cells	11	11	0.715036	3.34173e-06	0.00383258	NA	NA	NA
	chr13-99434114-99434850	89	192	14323251	17454298	1	Monoctye DC	11	11	1.77031	6.112e-06	0.00383553	DOCK9	0.766291	14
	chr2-227805041-227806021	481	171	29345950	15609843	2	Monoctye DC	10	10	0.668349	3.85011e-06	0.0038416	CCL20	0.610337	14
	chr1-113132874-113133401	260	208	14323080	17454282	1	Monoctye DC	11	11	0.656489	6.16642e-06	0.00384549	NA	NA	NA
	chr11-85750573-85750868	129	64	11743462	11838058	2	CD4 T Cells	10	10	0.492162	2.33447e-06	0.00388218	SYTL2	0.929212	16
	chr10-132427366-132428398	91	51	14323249	17454439	1	Monoctye DC	11	11	0.459903	6.28717e-06	0.00388461	STK32C	-0.345951	14
	chr19-38506476-38507569	473	750	14322867	17453740	1	Monoctye DC	11	11	1.30118	6.30701e-06	0.00388461	PLEKHG2	0.674997	16
	chr19-38506476-38507569	473	750	14322867	17453740	1	Monoctye DC	11	11	1.30118	6.30701e-06	0.00388461	ACTN4	0.218981	17
	chr2-238947914-238948716	550	299	25781788	19545228	3	Monoctye DC	11	11	0.717106	2.79912e-06	0.00393371	PER2	0.468449	15
	chr1-27875154-27875534	146	70	8621019	8306754	2	NK Cells	10	9	0.497595	7.97178e-07	0.00397708	THEMIS2	0.769455	16
	chr1-27875154-27875534	146	70	8621019	8306754	2	NK Cells	10	9	0.497595	7.97178e-07	0.00397708	FGR	0.491234	15
	chr1-27875154-27875534	146	70	8621019	8306754	2	NK Cells	10	9	0.497595	7.97178e-07	0.00397708	PTAFR	0.484989	14
	chr16-73113129-73113710	290	233	29346141	15609781	2	Monoctye DC	10	10	1.51046	4.05265e-06	0.00400365	NA	NA	NA
	chr4-145732587-145733615	589	624	19748312	15803775	3	CD4 T Cells	11	11	1.32384	1.16606e-06	0.00401202	NA	NA	NA
	chr2-1780914-1781973	56	14	8621109	8306810	2	NK Cells	10	9	0.25946	8.52663e-07	0.00405133	NA	NA	NA
	chr19-49470031-49470560	309	423	15412934	14912161	1	CD4 T Cells	11	11	1.41489	3.6278e-06	0.00406717	NA	NA	NA
	chr21-13979630-13980846	88	157	15413155	14912427	1	CD4 T Cells	11	11	1.84399	3.60201e-06	0.00406717	NA	NA	NA
	chr12-56766263-56766891	121	319	12161652	19360118	1	B Cells	11	11	1.6561	1.14403e-06	0.00407677	NA	NA	NA
	chr8-8227158-8229265	583	890	6312392	7424657	2	CD8 T Cells	10	10	1.29786	8.63309e-07	0.00410191	NA	NA	NA
	chr2-48713467-48713821	38	4	19748863	15804395	3	CD4 T Cells	11	11	0.131535	1.23471e-06	0.00410661	NA	NA	NA
	chr1-39833365-39834361	149	285	14323191	17454205	1	Monoctye DC	11	11	1.56962	6.70915e-06	0.00410694	MFSD2A	0.776066	13
	chr1-168362667-168363442	125	75	7606241	8903458	1	CD8 T Cells	11	11	0.512585	3.42024e-06	0.00411166	CD247	0.936589	16
	chr1-168362667-168363442	125	75	7606241	8903458	1	CD8 T Cells	11	11	0.512585	3.42024e-06	0.00411166	XCL2	0.685376	15
	chr1-168362667-168363442	125	75	7606241	8903458	1	CD8 T Cells	11	11	0.512585	3.42024e-06	0.00411166	XCL1	0.629618	15
	chr18-23306866-23307197	125	75	7606241	8903458	1	CD8 T Cells	11	11	0.512585	3.42024e-06	0.00411166	NA	NA	NA
	chr2-177171206-177171835	238	187	14323102	17454303	1	Monoctye DC	11	11	0.644765	6.8227e-06	0.00412583	NA	NA	NA
	chr6-42315614-42317043	497	783	14322843	17453707	1	Monoctye DC	11	11	1.29283	6.81951e-06	0.00412583	UBR2	-0.368502	16
	chr6-42315614-42317043	497	783	14322843	17453707	1	Monoctye DC	11	11	1.29283	6.81951e-06	0.00412583	TRERF1	0.321211	15
	chr6-42315614-42317043	497	783	14322843	17453707	1	Monoctye DC	11	11	1.29283	6.81951e-06	0.00412583	CCND3	-0.286539	16
	chr10-33050085-33050687	66	28	7606300	8903505	1	CD8 T Cells	11	11	0.362434	3.49546e-06	0.00415207	NA	NA	NA
	chr4-85841975-85843005	335	149	14040817	10051364	3	B Cells	11	11	0.621316	7.51441e-07	0.00416544	ARHGAP24	0.928686	10
	chr17-18681870-18682508	147	199	19748754	15804200	3	CD4 T Cells	11	11	1.69161	1.29801e-06	0.00417789	NA	NA	NA
	chr19-2394071-2394918	122	101	12161651	19360336	1	B Cells	11	11	0.520048	1.21471e-06	0.00417939	NA	NA	NA
	chr2-113235146-113235758	110	51	11743481	11838071	2	CD4 T Cells	10	10	0.459934	2.60326e-06	0.00418952	PAX8-AS1	0.303231	16
	chrY-12661444-12663693	447	320	11743144	11837802	2	CD4 T Cells	10	10	0.710167	2.57394e-06	0.00418952	UTY	0.619572	16
	chrY-12661444-12663693	447	320	11743144	11837802	2	CD4 T Cells	10	10	0.710167	2.57394e-06	0.00418952	DDX3Y	0.417813	16
	chrY-12661444-12663693	447	320	11743144	11837802	2	CD4 T Cells	10	10	0.710167	2.57394e-06	0.00418952	USP9Y	0.294824	16
	chr16-68263807-68265217	591	552	14322749	17453938	1	Monoctye DC	11	11	0.766459	7.02703e-06	0.00422379	NA	NA	NA
	chr7-38349068-38350236	160	146	12161613	19360291	1	B Cells	11	11	0.573211	1.28404e-06	0.00427067	NA	NA	NA
	chr14-64337834-64339350	303	252	14323037	17454238	1	Monoctye DC	11	11	0.682488	7.16466e-06	0.00428073	NA	NA	NA
	chr8-89981593-89981793	123	79	14323217	17454411	1	Monoctye DC	11	11	0.527059	7.27629e-06	0.00432155	NA	NA	NA
	chr2-202278084-202278328	86	34	15413157	14912550	1	CD4 T Cells	11	11	0.408622	3.90475e-06	0.00432903	NA	NA	NA
	chr18-51210987-51212114	150	77	15413093	14912507	1	CD4 T Cells	11	11	0.530567	4.01306e-06	0.00435238	SMAD4	-0.327363	17
	chr2-37851889-37852264	24	66	15413219	14912518	1	CD4 T Cells	11	11	2.84233	3.98538e-06	0.00435238	NA	NA	NA
	chrY-13703424-13704852	178	268	15413065	14912316	1	CD4 T Cells	11	11	1.55617	4.05705e-06	0.00435278	DDX3Y	-0.640604	16
	chrY-13703424-13704852	178	268	15413065	14912316	1	CD4 T Cells	11	11	1.55617	4.05705e-06	0.00435278	UTY	-0.380355	16
	chr19-555549-556867	731	709	25781607	19544818	3	Monoctye DC	11	11	1.27939	3.14925e-06	0.0043643	CFD	0.865414	16
	chr19-555549-556867	731	709	25781607	19544818	3	Monoctye DC	11	11	1.27939	3.14925e-06	0.0043643	RPS15	-0.667463	17
	chr19-555549-556867	731	709	25781607	19544818	3	Monoctye DC	11	11	1.27939	3.14925e-06	0.0043643	MIDN	0.635307	17
	chr19-555549-556867	731	709	25781607	19544818	3	Monoctye DC	11	11	1.27939	3.14925e-06	0.0043643	CIRBP	-0.511019	17
	chr1-154154483-154155118	83	13	29346348	15610001	2	Monoctye DC	10	10	0.294454	4.4992e-06	0.00440123	NA	NA	NA
	chr5-111337121-111337469	99	42	15413144	14912542	1	CD4 T Cells	11	11	0.438485	4.15804e-06	0.00441367	CAMK4	0.740044	10
	chr17-10062748-10064260	117	56	11743474	11838066	2	CD4 T Cells	10	10	0.47481	2.81015e-06	0.00441902	GAS7	0.814447	16
	chr19-12984786-12985896	171	96	11743420	11838026	2	CD4 T Cells	10	10	0.556921	2.95608e-06	0.00441902	IER2	0.633164	17
	chr19-12984786-12985896	171	96	11743420	11838026	2	CD4 T Cells	10	10	0.556921	2.95608e-06	0.00441902	NFIX	-0.211281	15
	chr22-26596999-26597337	73	27	11743518	11838095	2	CD4 T Cells	10	10	0.36691	2.95496e-06	0.00441902	NA	NA	NA
	chr3-195849471-195849969	35	87	11743556	11838035	2	CD4 T Cells	10	10	2.46587	2.8487e-06	0.00441902	NA	NA	NA
	chrX-73850777-73851827	98	177	11743493	11837945	2	CD4 T Cells	10	10	1.7917	2.9673e-06	0.00441902	XIST	0.443388	16
	chrX-73850777-73851827	98	177	11743493	11837945	2	CD4 T Cells	10	10	1.7917	2.9673e-06	0.00441902	TSIX	-0.0974593	14
	chr1-109711882-109712829	14	58	14323326	17454432	1	Monoctye DC	11	11	3.39967	7.60344e-06	0.00448913	NA	NA	NA
	chr12-52566472-52567255	255	192	7606111	8903341	1	CD8 T Cells	11	11	0.643244	3.85124e-06	0.00452086	KRT86	0.922438	13
	chr15-89875553-89877304	163	305	14323177	17454185	1	Monoctye DC	11	11	1.5355	7.70548e-06	0.00452262	ZNF710	0.692639	13
	chr15-89875553-89877304	163	305	14323177	17454185	1	Monoctye DC	11	11	1.5355	7.70548e-06	0.00452262	ABHD2	0.685295	13
	chr16-50335111-50335831	47	160	12161726	19360277	1	B Cells	11	11	2.13847	1.4144e-06	0.00455251	BRD7	0.638275	16
	chr2-176996916-176997735	250	433	14323090	17454057	1	Monoctye DC	11	11	1.4213	7.85736e-06	0.00458479	NFE2L2	0.465637	14
	chr15-90852408-90853191	146	77	11743445	11838045	2	CD4 T Cells	10	10	0.523186	3.21054e-06	0.00459207	FES	0.848603	16
	chr15-90852408-90853191	146	77	11743445	11838045	2	CD4 T Cells	10	10	0.523186	3.21054e-06	0.00459207	ZNF710	0.750066	16
	chr15-90852408-90853191	146	77	11743445	11838045	2	CD4 T Cells	10	10	0.523186	3.21054e-06	0.00459207	IQGAP1	0.520158	17
	chr15-90852408-90853191	146	77	11743445	11838045	2	CD4 T Cells	10	10	0.523186	3.21054e-06	0.00459207	CRTC3	-0.435728	16
	chr17-76527287-76528723	172	97	11743419	11838025	2	CD4 T Cells	10	10	0.55945	3.22157e-06	0.00459207	NA	NA	NA
	chr2-112879595-112880451	56	17	11743535	11838105	2	CD4 T Cells	10	10	0.301147	3.14575e-06	0.00459207	IL1B	0.573299	14
	chr2-112879595-112880451	56	17	11743535	11838105	2	CD4 T Cells	10	10	0.301147	3.14575e-06	0.00459207	IL1RN	0.503956	14
	chr2-112879595-112880451	56	17	11743535	11838105	2	CD4 T Cells	10	10	0.301147	3.14575e-06	0.00459207	IL1A	0.491686	10
	chr2-112879595-112880451	56	17	11743535	11838105	2	CD4 T Cells	10	10	0.301147	3.14575e-06	0.00459207	MERTK	0.429294	13
	chr2-112879595-112880451	56	17	11743535	11838105	2	CD4 T Cells	10	10	0.301147	3.14575e-06	0.00459207	PAX8-AS1	0.345034	14
	chr2-112879595-112880451	56	17	11743535	11838105	2	CD4 T Cells	10	10	0.301147	3.14575e-06	0.00459207	ZC3H6	-0.116964	15
	chr2-112879595-112880451	56	17	11743535	11838105	2	CD4 T Cells	10	10	0.301147	3.14575e-06	0.00459207	ANAPC1	-0.113915	15
	chr2-86825550-86826634	272	175	11743319	11837947	2	CD4 T Cells	10	10	0.638245	3.2706e-06	0.0045963	CD8B	0.946542	16
	chr2-86825550-86826634	272	175	11743319	11837947	2	CD4 T Cells	10	10	0.638245	3.2706e-06	0.0045963	CD8A	0.93318	16
	chr14-34547475-34549855	112	90	12161661	19360347	1	B Cells	11	11	0.504785	1.47656e-06	0.00460405	NA	NA	NA
	chr13-73338229-73338654	63	148	14323277	17454342	1	Monoctye DC	11	11	1.92778	8.16124e-06	0.00462682	KLF5	0.710338	11
	chr17-59515942-59516234	251	200	14323089	17454290	1	Monoctye DC	11	11	0.653873	8.05479e-06	0.00462682	TEX14	0.712057	13
	chr17-59515942-59516234	251	200	14323089	17454290	1	Monoctye DC	11	11	0.653873	8.05479e-06	0.00462682	TRIM37	-0.707018	13
	chr17-59515942-59516234	251	200	14323089	17454290	1	Monoctye DC	11	11	0.653873	8.05479e-06	0.00462682	USP32	0.698419	13
	chr17-59515942-59516234	251	200	14323089	17454290	1	Monoctye DC	11	11	0.653873	8.05479e-06	0.00462682	VMP1	0.619026	13
	chr17-59515942-59516234	251	200	14323089	17454290	1	Monoctye DC	11	11	0.653873	8.05479e-06	0.00462682	RPS6KB1	-0.535657	13
	chr17-59515942-59516234	251	200	14323089	17454290	1	Monoctye DC	11	11	0.653873	8.05479e-06	0.00462682	DHX40	-0.465549	13
	chr4-168503458-168504348	280	477	14323060	17454013	1	Monoctye DC	11	11	1.39797	7.99489e-06	0.00462682	DDX60L	0.875487	13
	chr4-168503458-168504348	280	477	14323060	17454013	1	Monoctye DC	11	11	1.39797	7.99489e-06	0.00462682	PALLD	0.733275	13
	chr4-168503458-168504348	280	477	14323060	17454013	1	Monoctye DC	11	11	1.39797	7.99489e-06	0.00462682	SH3RF1	0.516842	13
	chr5-168227937-168228415	66	31	14323274	17454459	1	Monoctye DC	11	11	0.385438	8.10471e-06	0.00462682	NA	NA	NA
	chr7-74002566-74003049	168	312	14323172	17454178	1	Monoctye DC	11	11	1.52399	8.14317e-06	0.00462682	LAT2	0.771626	16
	chr7-74002566-74003049	168	312	14323172	17454178	1	Monoctye DC	11	11	1.52399	8.14317e-06	0.00462682	GTF2IRD1	0.711819	13
	chr7-74002566-74003049	168	312	14323172	17454178	1	Monoctye DC	11	11	1.52399	8.14317e-06	0.00462682	STX1A	0.568351	15
	chr22-21766739-21767462	154	83	11743437	11838039	2	CD4 T Cells	10	10	0.534657	3.38536e-06	0.00462723	YPEL1	0.651227	15
	chrX-131746119-131747437	59	122	11743532	11838000	2	CD4 T Cells	10	10	2.05128	3.37212e-06	0.00462723	NA	NA	NA
	chr6-72621270-72623378	375	242	8620790	8306582	2	NK Cells	10	9	0.669754	1.02409e-06	0.00464468	KCNQ5	0.847042	13
	chr11-9502421-9502888	81	88	29346350	15609926	2	Monoctye DC	10	10	2.04244	4.79785e-06	0.00464781	NA	NA	NA
	chr5-96146318-96147006	276	470	14323064	17454020	1	Monoctye DC	11	11	1.39742	8.2484e-06	0.00464981	MCTP1	0.831338	14
	chr5-96146318-96147006	276	470	14323064	17454020	1	Monoctye DC	11	11	1.39742	8.2484e-06	0.00464981	ERAP2	0.360724	13
	chr5-96146318-96147006	276	470	14323064	17454020	1	Monoctye DC	11	11	1.39742	8.2484e-06	0.00464981	LNPEP	-0.274936	15
	chr5-96146318-96147006	276	470	14323064	17454020	1	Monoctye DC	11	11	1.39742	8.2484e-06	0.00464981	ELL2	0.194933	15
	chr5-96146318-96147006	276	470	14323064	17454020	1	Monoctye DC	11	11	1.39742	8.2484e-06	0.00464981	TTC37	-0.107312	15
	chr12-62202782-62203161	95	98	29346336	15609916	2	Monoctye DC	10	10	1.93934	4.89514e-06	0.00465173	NA	NA	NA
	chr19-12872799-12873604	389	132	29346042	15609882	2	Monoctye DC	10	10	0.637935	4.86579e-06	0.00465173	NA	NA	NA
	chr2-204970825-204971728	126	204	15413117	14912380	1	CD4 T Cells	11	11	1.6734	4.43032e-06	0.00465319	NA	NA	NA
	chr21-22420985-22422281	42	110	7606324	8903423	1	CD8 T Cells	11	11	2.23748	4.12082e-06	0.00469407	NA	NA	NA
	chr3-195849471-195849969	19	68	7606347	8903465	1	CD8 T Cells	11	11	3.05753	4.10619e-06	0.00469407	NA	NA	NA
	chr7-138717807-138718680	7	42	7606359	8903491	1	CD8 T Cells	11	11	5.12585	4.13993e-06	0.00469407	NA	NA	NA
	chr6-150765135-150765686	235	541	12161538	19359896	1	B Cells	11	11	1.44614	1.55586e-06	0.00470432	PLEKHG1	0.818976	11
	chr2-64880876-64881572	154	258	11767972	12169586	3	CD8 T Cells	11	11	1.62002	1.60819e-06	0.00471952	PELI1	-0.431924	17
	chr18-76491354-76491716	304	202	11743287	11837920	2	CD4 T Cells	10	10	0.659168	3.57632e-06	0.00475788	NA	NA	NA
	chr9-113511896-113512756	337	229	11743254	11837893	2	CD4 T Cells	10	10	0.674099	3.56198e-06	0.00475788	RGS3	0.600253	15
	chr9-113511896-113512756	337	229	11743254	11837893	2	CD4 T Cells	10	10	0.674099	3.56198e-06	0.00475788	AKNA	0.377584	16
	chr22-22703699-22704254	182	74	25782156	19545453	3	Monoctye DC	11	11	0.536334	3.53734e-06	0.00476963	NA	NA	NA
	chr3-4864535-4864750	95	134	25782243	19545393	3	Monoctye DC	11	11	1.86061	3.52155e-06	0.00476963	NA	NA	NA
	chr7-5142941-5144808	503	688	11767623	12169156	3	CD8 T Cells	11	11	1.32264	1.68693e-06	0.00480914	NA	NA	NA
	chr2-159362632-159363388	409	308	29346022	15609706	2	Monoctye DC	10	10	1.41573	5.13235e-06	0.00483114	NA	NA	NA
	chr3-170355944-170358538	4805	2277	29341626	15607737	2	Monoctye DC	10	10	0.890885	5.19857e-06	0.00484774	SKIL	0.241977	16
	chr11-62426867-62427098	52	15	11743539	11838107	2	CD4 T Cells	10	10	0.286158	3.81328e-06	0.00485468	NA	NA	NA
	chr20-37315669-37316844	116	56	11743475	11838066	2	CD4 T Cells	10	10	0.478904	3.8437e-06	0.00485468	SLA2	-0.499252	15
	chr20-37315669-37316844	116	56	11743475	11838066	2	CD4 T Cells	10	10	0.478904	3.8437e-06	0.00485468	RBL1	-0.414577	16
	chr7-63899576-63901387	494	362	11743097	11837760	2	CD4 T Cells	10	10	0.726942	3.79027e-06	0.00485468	NA	NA	NA
	chr8-105317844-105319805	144	76	11743447	11838046	2	CD4 T Cells	10	10	0.523563	3.82966e-06	0.00485468	NA	NA	NA
	chr17-36192407-36192621	154	291	14323186	17454199	1	Monoctye DC	11	11	1.55063	8.76398e-06	0.00486233	CCL3	0.8662	14
	chr17-36192407-36192621	154	291	14323186	17454199	1	Monoctye DC	11	11	1.55063	8.76398e-06	0.00486233	CCL4L2	0.813875	15
	chr17-36192407-36192621	154	291	14323186	17454199	1	Monoctye DC	11	11	1.55063	8.76398e-06	0.00486233	TAF15	-0.0152914	17
	chr2-237700621-237700894	252	202	14323088	17454288	1	Monoctye DC	11	11	0.657791	8.77157e-06	0.00486233	NA	NA	NA
	chr6-167150781-167151419	194	351	14323146	17454139	1	Monoctye DC	11	11	1.48471	8.72844e-06	0.00486233	AFDN	0.814955	13
	chr6-167150781-167151419	194	351	14323146	17454139	1	Monoctye DC	11	11	1.48471	8.72844e-06	0.00486233	FGFR1OP	0.724858	13
	chr17-39018364-39019043	207	243	25782131	19545284	3	Monoctye DC	11	11	1.5485	3.65854e-06	0.00486727	NA	NA	NA
	chrX-131821924-131822645	184	102	15413059	14912482	1	CD4 T Cells	11	11	0.572959	4.70655e-06	0.00489182	NA	NA	NA
	chr3-198071573-198072288	180	104	11767946	12169740	3	CD8 T Cells	11	11	0.558706	1.77317e-06	0.00491459	NA	NA	NA
	chr2-233247482-233248079	375	250	15412868	14912334	1	CD4 T Cells	11	11	0.689049	4.81527e-06	0.00495322	NA	NA	NA
	chr12-57248673-57249327	524	380	29345907	15609634	2	Monoctye DC	10	10	1.36334	5.38934e-06	0.0049791	LRP1	0.74153	13
	chr4-89829307-89830109	99	39	11112496	10766381	3	NK Cells	11	11	0.406606	8.51152e-07	0.00499571	SNCA	0.566271	15
	chr16-84099414-84099888	79	30	15413164	14912554	1	CD4 T Cells	11	11	0.392496	5.05211e-06	0.00504095	NA	NA	NA
	chrX-44872171-44874898	1600	1306	15411643	14911278	1	CD4 T Cells	11	11	0.843654	4.9659e-06	0.00504095	NA	NA	NA
	chrY-13478120-13480428	320	433	15412923	14912151	1	CD4 T Cells	11	11	1.39855	5.00374e-06	0.00504095	UTY	0.581516	16
	chrY-13478120-13480428	320	433	15412923	14912151	1	CD4 T Cells	11	11	1.39855	5.00374e-06	0.00504095	USP9Y	-0.238861	16
	chrY-13478120-13480428	320	433	15412923	14912151	1	CD4 T Cells	11	11	1.39855	5.00374e-06	0.00504095	DDX3Y	0.235801	16
	chr10-1938371-1939397	35	97	7606331	8903436	1	CD8 T Cells	11	11	2.36766	4.53026e-06	0.00507893	ADARB2	0.619064	10
	chr1-108639770-108640473	245	148	15412998	14912436	1	CD4 T Cells	11	11	0.624362	5.14213e-06	0.00507996	NA	NA	NA
	chr1-231628183-231628507	149	77	15413094	14912507	1	CD4 T Cells	11	11	0.534128	5.2803e-06	0.00511518	NA	NA	NA
	chr8-11820039-11820917	192	284	15413051	14912300	1	CD4 T Cells	11	11	1.52883	5.26721e-06	0.00511518	NA	NA	NA
	chr7-148856149-148857235	147	101	14323193	17454389	1	Monoctye DC	11	11	0.563821	9.37574e-06	0.00516852	NA	NA	NA
	chr5-143205672-143206388	171	116	7606195	8903417	1	CD8 T Cells	11	11	0.579531	4.66512e-06	0.00517201	NA	NA	NA
	chr13-40428375-40428732	123	243	14323217	17454247	1	Monoctye DC	11	11	1.62121	9.43683e-06	0.00517361	WBP4	0.660925	13
	chr13-40428375-40428732	123	243	14323217	17454247	1	Monoctye DC	11	11	1.62121	9.43683e-06	0.00517361	ELF1	0.216276	13
	chr5-141903252-141903495	77	40	14323263	17454450	1	Monoctye DC	11	11	0.426291	9.56431e-06	0.00521485	NA	NA	NA
	chr11-64675419-64676243	180	329	14323160	17454161	1	Monoctye DC	11	11	1.49989	9.79839e-06	0.0052304	EHD1	0.639795	14
	chr11-64675419-64676243	180	329	14323160	17454161	1	Monoctye DC	11	11	1.49989	9.79839e-06	0.0052304	NEAT1	0.533912	15
	chr11-64675419-64676243	180	329	14323160	17454161	1	Monoctye DC	11	11	1.49989	9.79839e-06	0.0052304	FERMT3	0.494984	15
	chr11-64675419-64676243	180	329	14323160	17454161	1	Monoctye DC	11	11	1.49989	9.79839e-06	0.0052304	SF1	-0.416935	15
	chr11-64675419-64676243	180	329	14323160	17454161	1	Monoctye DC	11	11	1.49989	9.79839e-06	0.0052304	FAU	-0.285871	15
	chr11-64675419-64676243	180	329	14323160	17454161	1	Monoctye DC	11	11	1.49989	9.79839e-06	0.0052304	MALAT1	0.236446	15
	chr13-112532881-112533706	69	34	14323271	17454456	1	Monoctye DC	11	11	0.404359	9.80251e-06	0.0052304	TUBGCP3	0.640685	15
	chr16-84806068-84806896	567	876	14322773	17453614	1	Monoctye DC	11	11	1.26782	9.7785e-06	0.0052304	DNAAF1	0.938793	14
	chr16-84806068-84806896	567	876	14322773	17453614	1	Monoctye DC	11	11	1.26782	9.7785e-06	0.0052304	HSBP1	0.875799	17
	chr16-84806068-84806896	567	876	14322773	17453614	1	Monoctye DC	11	11	1.26782	9.7785e-06	0.0052304	CRISPLD2	0.740981	14
	chr16-84806068-84806896	567	876	14322773	17453614	1	Monoctye DC	11	11	1.26782	9.7785e-06	0.0052304	COX4I1	-0.479054	17
	chr16-84806068-84806896	567	876	14322773	17453614	1	Monoctye DC	11	11	1.26782	9.7785e-06	0.0052304	COTL1	0.472599	17
	chr16-84806068-84806896	567	876	14322773	17453614	1	Monoctye DC	11	11	1.26782	9.7785e-06	0.0052304	USP10	-0.280832	16
	chr16-84806068-84806896	567	876	14322773	17453614	1	Monoctye DC	11	11	1.26782	9.7785e-06	0.0052304	MBTPS1	-0.259643	17
	chr3-42652528-42652966	242	420	14323098	17454070	1	Monoctye DC	11	11	1.4242	9.76688e-06	0.0052304	NKTR	-0.548595	16
	chr14-105993687-105994224	82	41	7606284	8903492	1	CD8 T Cells	11	11	0.427154	4.80827e-06	0.00527214	NA	NA	NA
	chr6-17014829-17016347	258	202	5556948	7122298	1	NK Cells	11	11	0.61088	1.59947e-07	0.00531979	NA	NA	NA
	chr12-32373719-32374399	163	116	14323177	17454374	1	Monoctye DC	11	11	0.583993	1.00264e-05	0.0053214	NA	NA	NA
	chr10-28334930-28335438	90	94	29346341	15609920	2	Monoctye DC	10	10	1.96353	5.88862e-06	0.00534813	MPP7	0.178271	16
	chr14-93955135-93955642	1113	462	29345318	15609552	2	Monoctye DC	10	10	0.780367	5.89598e-06	0.00534813	ASB2	0.872006	12
	chr14-93955135-93955642	1113	462	29345318	15609552	2	Monoctye DC	10	10	0.780367	5.89598e-06	0.00534813	ITPK1	0.799381	17
	chr14-93955135-93955642	1113	462	29345318	15609552	2	Monoctye DC	10	10	0.780367	5.89598e-06	0.00534813	SERPINA1	0.655384	14
	chr14-93955135-93955642	1113	462	29345318	15609552	2	Monoctye DC	10	10	0.780367	5.89598e-06	0.00534813	DDX24	-0.580653	17
	chr17-38901006-38901596	107	50	11743484	11838072	2	CD4 T Cells	10	10	0.463558	4.29238e-06	0.00535362	NA	NA	NA
	chr9-131227519-131228397	222	173	14323118	17454317	1	Monoctye DC	11	11	0.639485	1.01415e-05	0.00535402	NA	NA	NA
	chr13-45950379-45951464	5	49	12161768	19360388	1	B Cells	11	11	6.15613	1.90582e-06	0.0053992	LCP1	0.45601	16
	chr13-45950379-45951464	5	49	12161768	19360388	1	B Cells	11	11	6.15613	1.90582e-06	0.0053992	LRCH1	0.244689	15
	chr13-45950379-45951464	5	49	12161768	19360388	1	B Cells	11	11	6.15613	1.90582e-06	0.0053992	TPT1	-0.133223	16
	chr14-68506363-68508090	262	276	12161511	19360161	1	B Cells	11	11	0.661743	2.00213e-06	0.0053992	NA	NA	NA
	chr17-80780124-80781405	70	210	12161703	19360227	1	B Cells	11	11	1.88453	1.96196e-06	0.0053992	AATK	0.249933	15
	chr2-226423199-226423843	113	300	12161660	19360137	1	B Cells	11	11	1.66773	1.84994e-06	0.0053992	NA	NA	NA
	chr1-54287266-54287610	359	120	29346072	15609894	2	Monoctye DC	10	10	0.628404	6.0139e-06	0.00540596	SSBP3	0.398465	16
	chr21-31354152-31355234	492	367	11767634	12169477	3	CD8 T Cells	11	11	0.721312	2.01401e-06	0.00543124	SOD1	0.189083	17
	chr1-84888707-84889153	121	239	14323219	17454251	1	Monoctye DC	11	11	1.62088	1.03529e-05	0.00543683	LPAR3	0.837526	10
	chr11-65279745-65280362	175	128	14323165	17454362	1	Monoctye DC	11	11	0.600218	1.04984e-05	0.00548437	NA	NA	NA
	chr11-108241347-108241877	161	107	7606205	8903426	1	CD8 T Cells	11	11	0.56777	5.08269e-06	0.00551245	NA	NA	NA
	chr11-62426867-62427098	40	7	8621125	8306817	2	NK Cells	10	9	0.181622	1.27318e-06	0.00552334	NA	NA	NA
	chr3-50627296-50627836	737	1107	14322603	17453383	1	Monoctye DC	11	11	1.23259	1.06656e-05	0.00554273	SEMA3F	0.924035	13
	chr3-50627296-50627836	737	1107	14322603	17453383	1	Monoctye DC	11	11	1.23259	1.06656e-05	0.00554273	MAPKAPK3	0.843283	15
	chr3-50627296-50627836	737	1107	14322603	17453383	1	Monoctye DC	11	11	1.23259	1.06656e-05	0.00554273	DCAF1	0.536209	15
	chr3-50627296-50627836	737	1107	14322603	17453383	1	Monoctye DC	11	11	1.23259	1.06656e-05	0.00554273	RAD54L2	0.464006	14
	chr3-50627296-50627836	737	1107	14322603	17453383	1	Monoctye DC	11	11	1.23259	1.06656e-05	0.00554273	RBM6	-0.4201	15
	chr3-50627296-50627836	737	1107	14322603	17453383	1	Monoctye DC	11	11	1.23259	1.06656e-05	0.00554273	IP6K1	-0.356364	15
	chr12-109736493-109736833	10	65	12161763	19360372	1	B Cells	11	11	4.08315	2.17019e-06	0.00555228	NA	NA	NA
	chr14-22803316-22803543	64	197	12161709	19360240	1	B Cells	11	11	1.93361	2.14586e-06	0.00555228	NA	NA	NA
	chr6-11712314-11713125	588	220	29345843	15609794	2	Monoctye DC	10	10	0.703392	6.25909e-06	0.00557612	NA	NA	NA
	chr17-74193123-74193732	312	340	25782026	19545187	3	Monoctye DC	11	11	1.43747	4.25327e-06	0.00558404	TTYH2	0.82544	13
	chr17-74193123-74193732	312	340	25782026	19545187	3	Monoctye DC	11	11	1.43747	4.25327e-06	0.00558404	CD300LF	0.791865	14
	chr7-143375250-143375913	289	190	11743302	11837932	2	CD4 T Cells	10	10	0.65219	4.53548e-06	0.00558698	NA	NA	NA
	chr6-79702594-79703100	92	38	15413151	14912546	1	CD4 T Cells	11	11	0.426911	5.85925e-06	0.00562144	NA	NA	NA
	chr13-73338229-73338654	153	191	25782185	19545336	3	Monoctye DC	11	11	1.64671	4.35525e-06	0.00563299	KLF5	0.710338	11
	chrX-1657210-1658191	141	179	25782197	19545348	3	Monoctye DC	11	11	1.67459	4.40347e-06	0.00563299	P2RY8	0.864617	16
	chr20-47438408-47439372	255	438	14323085	17454052	1	Monoctye DC	11	11	1.40952	1.09286e-05	0.00564995	NCOA3	0.834433	15
	chr4-82797711-82799417	281	398	11112314	10766022	3	NK Cells	11	11	1.46191	1.0197e-06	0.00565246	NA	NA	NA
	chr4-3201695-3203095	490	769	14322850	17453721	1	Monoctye DC	11	11	1.28786	1.10912e-05	0.00567523	NA	NA	NA
	chr9-36154148-36154926	726	700	14322614	17453790	1	Monoctye DC	11	11	0.791222	1.10445e-05	0.00567523	RUSC2	0.821124	12
	chr9-36154148-36154926	726	700	14322614	17453790	1	Monoctye DC	11	11	0.791222	1.10445e-05	0.00567523	TLN1	0.41505	16
	chr9-36154148-36154926	726	700	14322614	17453790	1	Monoctye DC	11	11	0.791222	1.10445e-05	0.00567523	GLIPR2	0.186921	16
	chr9-36154148-36154926	726	700	14322614	17453790	1	Monoctye DC	11	11	0.791222	1.10445e-05	0.00567523	ZCCHC7	-0.153136	17
	chr9-36154148-36154926	726	700	14322614	17453790	1	Monoctye DC	11	11	0.791222	1.10445e-05	0.00567523	RNF38	0.141097	16
	chr11-3900171-3900522	71	10	29346360	15610004	2	Monoctye DC	10	10	0.264785	6.48898e-06	0.00567951	NA	NA	NA
	chr5-74294078-74294760	306	98	29346125	15609916	2	Monoctye DC	10	10	0.602083	6.46214e-06	0.00567951	NA	NA	NA
	chr9-123679038-123679728	81	13	29346350	15610001	2	Monoctye DC	10	10	0.301724	6.59471e-06	0.00572186	NA	NA	NA
	chr20-57748170-57749246	453	161	29345978	15609853	2	Monoctye DC	10	10	0.668159	6.70714e-06	0.00572877	PMEPA1	0.519269	15
	chr8-141327308-141327725	706	274	29345725	15609740	2	Monoctye DC	10	10	0.729622	6.71751e-06	0.00572877	NA	NA	NA
	chr22-24433884-24434965	1434	1485	14321906	17453005	1	Monoctye DC	11	11	0.849796	1.12645e-05	0.00573448	ADORA2A	0.683755	16
	chr22-24433884-24434965	1434	1485	14321906	17453005	1	Monoctye DC	11	11	0.849796	1.12645e-05	0.00573448	LRP5L	0.521963	15
	chr22-24433884-24434965	1434	1485	14321906	17453005	1	Monoctye DC	11	11	0.849796	1.12645e-05	0.00573448	UPB1	0.38543	14
	chr22-24433884-24434965	1434	1485	14321906	17453005	1	Monoctye DC	11	11	0.849796	1.12645e-05	0.00573448	CABIN1	-0.185227	16
	chr1-10173498-10173880	62	29	14323278	17454461	1	Monoctye DC	11	11	0.383834	1.15251e-05	0.00577973	NA	NA	NA
	chr15-70140595-70141424	337	289	14323003	17454201	1	Monoctye DC	11	11	0.703728	1.15423e-05	0.00577973	DRAIC	-0.233294	13
	chr16-4095771-4096154	75	39	14323265	17454451	1	Monoctye DC	11	11	0.426718	1.14535e-05	0.00577973	NA	NA	NA
	chr2-10285183-10285868	342	562	14322998	17453928	1	Monoctye DC	11	11	1.34849	1.15931e-05	0.00577973	ADAM17	0.853961	14
	chr2-10285183-10285868	342	562	14322998	17453928	1	Monoctye DC	11	11	1.34849	1.15931e-05	0.00577973	KLF11	0.767056	14
	chr2-10285183-10285868	342	562	14322998	17453928	1	Monoctye DC	11	11	1.34849	1.15931e-05	0.00577973	HPCAL1	0.697035	14
	chr2-10285183-10285868	342	562	14322998	17453928	1	Monoctye DC	11	11	1.34849	1.15931e-05	0.00577973	ODC1	-0.624536	15
	chr2-10285183-10285868	342	562	14322998	17453928	1	Monoctye DC	11	11	1.34849	1.15931e-05	0.00577973	NOL10	-0.342573	14
	chr21-35491888-35492325	110	69	14323230	17454421	1	Monoctye DC	11	11	0.514747	1.1643e-05	0.00577973	NA	NA	NA
	chr12-132866218-132867428	177	130	14323163	17454360	1	Monoctye DC	11	11	0.602708	1.18588e-05	0.00581921	NA	NA	NA
	chr15-92733066-92734417	160	298	14323180	17454192	1	Monoctye DC	11	11	1.52839	1.18752e-05	0.00581921	NA	NA	NA
	chr2-109213387-109214379	972	1421	14322368	17453069	1	Monoctye DC	11	11	1.19968	1.19558e-05	0.00581921	SH3RF3	0.552385	13
	chr2-109213387-109214379	972	1421	14322368	17453069	1	Monoctye DC	11	11	1.19968	1.19558e-05	0.00581921	GCC2	-0.552175	17
	chr2-109213387-109214379	972	1421	14322368	17453069	1	Monoctye DC	11	11	1.19968	1.19558e-05	0.00581921	LIMS1	0.425575	17
	chrX-155768488-155768743	67	33	14323273	17454457	1	Monoctye DC	11	11	0.404181	1.1939e-05	0.00581921	NA	NA	NA
	chr10-95831987-95832754	156	259	11767970	12169585	3	CD8 T Cells	11	11	1.60545	2.25198e-06	0.0059112	PDLIM1	0.414255	16
	chr10-95831987-95832754	156	259	11767970	12169585	3	CD8 T Cells	11	11	1.60545	2.25198e-06	0.0059112	BLNK	0.223886	12
	chr17-28737708-28738990	163	92	11767963	12169752	3	CD8 T Cells	11	11	0.545786	2.31047e-06	0.0059112	TRAF4	0.70013	16
	chr17-28737708-28738990	163	92	11767963	12169752	3	CD8 T Cells	11	11	0.545786	2.31047e-06	0.0059112	NEK8	0.694623	15
	chr17-28737708-28738990	163	92	11767963	12169752	3	CD8 T Cells	11	11	0.545786	2.31047e-06	0.0059112	RPL23A	0.429752	17
	chr12-113232674-113233636	96	170	8621069	8306654	2	NK Cells	10	9	1.83784	1.45817e-06	0.00591991	NA	NA	NA
	chr16-67917905-67918238	8	40	8621157	8306784	2	NK Cells	10	9	5.18921	1.48325e-06	0.00591991	NA	NA	NA
	chr12-121991230-121992761	279	472	14323061	17454018	1	Monoctye DC	11	11	1.38827	1.23167e-05	0.00596574	NA	NA	NA
	chrX-1165763-1166221	131	88	14323209	17454402	1	Monoctye DC	11	11	0.55125	1.25818e-05	0.00606472	NA	NA	NA
	chr12-78977209-78977746	98	203	14323242	17454287	1	Monoctye DC	11	11	1.69984	1.26444e-05	0.00606561	NA	NA	NA
	chr5-107474533-107475402	188	127	6312787	7425420	2	CD8 T Cells	10	10	0.574317	1.33781e-06	0.0060675	EFNA5	0.719887	10
	chr3-126523966-126524479	182	330	14323158	17454160	1	Monoctye DC	11	11	1.48792	1.2914e-05	0.00613592	NA	NA	NA
	chr4-88021893-88022122	26	5	14323314	17454485	1	Monoctye DC	11	11	0.15781	1.29063e-05	0.00613592	NA	NA	NA
	chr9-68564058-68564767	178	324	14323162	17454166	1	Monoctye DC	11	11	1.4937	1.30127e-05	0.00615354	NA	NA	NA
	chr14-50001345-50002083	337	111	29346094	15609903	2	Monoctye DC	10	10	0.61922	7.3556e-06	0.00621978	NA	NA	NA
	chr14-106355503-106356700	145	48	14041007	10051465	3	B Cells	11	11	0.462428	1.18509e-06	0.00622354	NA	NA	NA
	chr1-230169550-230169968	134	117	12161639	19360320	1	B Cells	11	11	0.548483	2.56675e-06	0.00624654	NA	NA	NA
	chr3-124639561-124640343	82	234	12161691	19360203	1	B Cells	11	11	1.7926	2.5484e-06	0.00624654	NA	NA	NA
	chrX-44872171-44874898	590	557	5556616	7121943	1	NK Cells	11	11	0.736592	2.50696e-07	0.00625355	NA	NA	NA
	chr1-25329925-25330428	177	214	25782161	19545313	3	Monoctye DC	11	11	1.59483	5.02086e-06	0.00626221	NA	NA	NA
	chr7-74850970-74851271	33	65	25782305	19545462	3	Monoctye DC	11	11	2.59821	5.00066e-06	0.00626221	NA	NA	NA
	chr8-100437680-100438488	565	870	14322775	17453620	1	Monoctye DC	11	11	1.2636	1.33676e-05	0.00629153	RNF19A	-0.32074	17
	chr8-100437680-100438488	565	870	14322775	17453620	1	Monoctye DC	11	11	1.2636	1.33676e-05	0.00629153	PABPC1	-0.0888108	17
	chr12-45509157-45509557	7	55	12161766	19360382	1	B Cells	11	11	4.93567	2.66525e-06	0.00633181	NA	NA	NA
	chr15-38486858-38487387	250	153	15412993	14912431	1	CD4 T Cells	11	11	0.632547	6.79117e-06	0.00639261	NA	NA	NA
	chr4-185586987-185588131	260	362	15412983	14912222	1	CD4 T Cells	11	11	1.43905	6.77541e-06	0.00639261	SNX25	0.579427	14
	chr17-34218244-34219059	0	27	12161773	19360410	1	B Cells	11	11	Inf	2.77585e-06	0.0064412	NA	NA	NA
	chr1-115828156-115829575	662	646	25781676	19544881	3	Monoctye DC	11	11	1.28721	5.24153e-06	0.00645673	SLC22A15	0.653496	13
	chr1-115828156-115829575	662	646	25781676	19544881	3	Monoctye DC	11	11	1.28721	5.24153e-06	0.00645673	CD58	0.191658	16
	chr1-115828156-115829575	662	646	25781676	19544881	3	Monoctye DC	11	11	1.28721	5.24153e-06	0.00645673	CD2	-0.18334	16
	chr1-205849354-205850441	248	561	12161525	19359876	1	B Cells	11	11	1.421	3.02983e-06	0.00649464	NA	NA	NA
	chr2-9410045-9410511	128	111	12161645	19360326	1	B Cells	11	11	0.544747	2.88207e-06	0.00649464	NA	NA	NA
	chr3-195954000-195954811	187	182	12161586	19360255	1	B Cells	11	11	0.61138	2.9385e-06	0.00649464	NA	NA	NA
	chr6-31202995-31204461	1199	1595	12160574	19358842	1	B Cells	11	11	0.835648	3.05924e-06	0.00649464	NA	NA	NA
	chr22-42964966-42965510	66	101	14041086	10051412	3	B Cells	11	11	2.13771	1.30353e-06	0.00650323	NA	NA	NA
	chr11-17351367-17352575	642	612	14322698	17453878	1	Monoctye DC	11	11	0.782264	1.39025e-05	0.00651258	NCR3LG1	0.0913952	14
	chrX-131792044-131793367	122	206	11743469	11837916	2	CD4 T Cells	10	10	1.67504	5.36177e-06	0.00652429	NA	NA	NA
	chrY-21249316-21249835	28	71	15413215	14912513	1	CD4 T Cells	11	11	2.62085	7.05364e-06	0.00657762	NA	NA	NA
	chr17-43021174-43021694	180	327	14323160	17454163	1	Monoctye DC	11	11	1.49078	1.41765e-05	0.0066099	NA	NA	NA
	chr10-14008790-14010042	331	531	7606035	8903002	1	CD8 T Cells	11	11	1.37051	6.23215e-06	0.00661529	NA	NA	NA
	chr4-1511595-1511994	34	8	7606332	8903525	1	CD8 T Cells	11	11	0.201014	6.22777e-06	0.00661529	NA	NA	NA
	chr11-117817483-117818362	645	615	14322695	17453875	1	Monoctye DC	11	11	0.782443	1.44852e-05	0.00666047	CD3G	-0.810359	17
	chr11-117817483-117818362	645	615	14322695	17453875	1	Monoctye DC	11	11	0.782443	1.44852e-05	0.00666047	CD3E	-0.707313	17
	chr11-117817483-117818362	645	615	14322695	17453875	1	Monoctye DC	11	11	0.782443	1.44852e-05	0.00666047	DDX6	-0.559689	16
	chr11-117817483-117818362	645	615	14322695	17453875	1	Monoctye DC	11	11	0.782443	1.44852e-05	0.00666047	KMT2A	-0.529986	16
	chr11-117817483-117818362	645	615	14322695	17453875	1	Monoctye DC	11	11	0.782443	1.44852e-05	0.00666047	MPZL3	-0.497735	16
	chr11-117817483-117818362	645	615	14322695	17453875	1	Monoctye DC	11	11	0.782443	1.44852e-05	0.00666047	PCSK7	-0.387182	16
	chr11-117817483-117818362	645	615	14322695	17453875	1	Monoctye DC	11	11	0.782443	1.44852e-05	0.00666047	IL10RA	0.367801	15
	chr11-117817483-117818362	645	615	14322695	17453875	1	Monoctye DC	11	11	0.782443	1.44852e-05	0.00666047	UBE4A	0.0736819	16
	chr12-6188927-6189352	71	36	14323269	17454454	1	Monoctye DC	11	11	0.416084	1.44793e-05	0.00666047	CD4	0.151297	13
	chr12-6188927-6189352	71	36	14323269	17454454	1	Monoctye DC	11	11	0.416084	1.44793e-05	0.00666047	PTMS	0.128073	14
	chr6-41100540-41101194	10	48	14323330	17454442	1	Monoctye DC	11	11	3.93893	1.43825e-05	0.00666047	NA	NA	NA
	chr3-195657428-195658053	219	63	29346212	15609951	2	Monoctye DC	10	10	0.540815	7.9535e-06	0.00666884	NA	NA	NA
	chr12-44827542-44828476	384	205	19748517	15804194	3	CD4 T Cells	11	11	0.667095	2.14219e-06	0.00667956	NELL2	0.840832	14
	chr10-72297104-72298269	2275	1024	29344156	15608990	2	Monoctye DC	10	10	0.846195	8.04641e-06	0.00669052	NA	NA	NA
	chr15-22220825-22222864	326	257	6312649	7425290	2	CD8 T Cells	10	10	0.670226	1.64001e-06	0.00681828	NA	NA	NA
	chr6-29015746-29017327	77	172	6312898	7425375	2	CD8 T Cells	10	10	1.89908	1.57951e-06	0.00681828	NA	NA	NA
	chr10-17205865-17206805	291	309	14040861	10051204	3	B Cells	11	11	1.48333	1.4727e-06	0.00684079	NA	NA	NA
	chr15-20645840-20646361	53	8	14041099	10051505	3	B Cells	11	11	0.210856	1.65289e-06	0.00684079	NA	NA	NA
	chr17-14351104-14351936	464	456	14040688	10051057	3	B Cells	11	11	1.37283	1.67689e-06	0.00684079	HS3ST3B1	0.677313	14
	chr6-73645050-73645930	136	44	14041016	10051469	3	B Cells	11	11	0.451944	1.53801e-06	0.00684079	NA	NA	NA
	chr9-106752617-106753700	191	72	14040961	10051441	3	B Cells	11	11	0.526587	1.71399e-06	0.00684079	NA	NA	NA
	chr19-2478912-2479508	491	451	14322849	17454039	1	Monoctye DC	11	11	0.753758	1.50735e-05	0.00686766	DOT1L	0.538355	16
	chr19-2478912-2479508	491	451	14322849	17454039	1	Monoctye DC	11	11	0.753758	1.50735e-05	0.00686766	GNA15	0.358641	16
	chr19-2478912-2479508	491	451	14322849	17454039	1	Monoctye DC	11	11	0.753758	1.50735e-05	0.00686766	GADD45B	0.327879	16
	chr6-37697665-37699164	239	191	14323101	17454299	1	Monoctye DC	11	11	0.655802	1.50505e-05	0.00686766	NA	NA	NA
	chr1-9825325-9825849	297	496	14323043	17453994	1	Monoctye DC	11	11	1.37045	1.52542e-05	0.00690399	KIF1B	0.707539	16
	chr20-31666491-31667055	37	101	14323303	17454389	1	Monoctye DC	11	11	2.24005	1.52916e-05	0.00690399	NA	NA	NA
	chr16-87979929-87980512	398	263	11112197	10766157	3	NK Cells	11	11	0.682051	1.31826e-06	0.0069229	MVD	0.781549	14
	chr16-87979929-87980512	398	263	11112197	10766157	3	NK Cells	11	11	0.682051	1.31826e-06	0.0069229	RNF166	0.675124	13
	chr16-87979929-87980512	398	263	11112197	10766157	3	NK Cells	11	11	0.682051	1.31826e-06	0.0069229	KLHDC4	0.509008	14
	chr16-87979929-87980512	398	263	11112197	10766157	3	NK Cells	11	11	0.682051	1.31826e-06	0.0069229	ZFPM1	0.460156	13
	chr16-87979929-87980512	398	263	11112197	10766157	3	NK Cells	11	11	0.682051	1.31826e-06	0.0069229	SLC7A5	0.2811	13
	chr2-105738017-105739361	680	506	15412563	14912078	1	CD4 T Cells	11	11	0.7691	7.534e-06	0.00696051	NCK2	0.483522	16
	chr14-99055449-99056139	53	15	15413190	14912569	1	CD4 T Cells	11	11	0.292521	7.66333e-06	0.00701504	NA	NA	NA
	chr1-3032928-3033479	239	337	15413004	14912247	1	CD4 T Cells	11	11	1.45738	7.82281e-06	0.00709593	NA	NA	NA
	chr7-29194057-29195649	215	132	11743376	11837990	2	CD4 T Cells	10	10	0.609051	5.95035e-06	0.00715325	CPVL	0.131888	15
	chr11-90221997-90223527	945	633	29345486	15609381	2	Monoctye DC	10	10	1.25928	8.7475e-06	0.00715424	NA	NA	NA
	chr17-50503878-50504337	702	273	29345729	15609741	2	Monoctye DC	10	10	0.731101	8.68784e-06	0.00715424	SPAG9	0.550449	16
	chr17-50503878-50504337	702	273	29345729	15609741	2	Monoctye DC	10	10	0.731101	8.68784e-06	0.00715424	LUC7L3	-0.239653	15
	chr17-50503878-50504337	702	273	29345729	15609741	2	Monoctye DC	10	10	0.731101	8.68784e-06	0.00715424	FAM117A	-0.150509	16
	chr17-50503878-50504337	702	273	29345729	15609741	2	Monoctye DC	10	10	0.731101	8.68784e-06	0.00715424	MBTD1	-0.00423671	15
	chrX-56766750-56767634	64	12	14041088	10051501	3	B Cells	11	11	0.261922	1.87431e-06	0.00719294	NA	NA	NA
	chr1-65000995-65001869	467	426	14322873	17454064	1	Monoctye DC	11	11	0.748566	1.6263e-05	0.0072767	NA	NA	NA
	chr8-124709365-124710088	467	426	14322873	17454064	1	Monoctye DC	11	11	0.748566	1.6263e-05	0.0072767	MTSS1	0.725839	16
	chr8-124709365-124710088	467	426	14322873	17454064	1	Monoctye DC	11	11	0.748566	1.6263e-05	0.0072767	SQLE	0.40819	16
	chr19-8193523-8194825	980	402	29345451	15609612	2	Monoctye DC	10	10	0.771173	8.98113e-06	0.0072856	CERS4	0.769791	15
	chr19-8193523-8194825	980	402	29345451	15609612	2	Monoctye DC	10	10	0.771173	8.98113e-06	0.0072856	FCER2	0.366942	14
	chr1-92475846-92476612	285	188	11743306	11837934	2	CD4 T Cells	10	10	0.654382	6.13693e-06	0.00728973	NA	NA	NA
	chr1-43348466-43349733	270	601	12161503	19359836	1	B Cells	11	11	1.39827	3.52135e-06	0.00731993	NA	NA	NA
	chr12-3727913-3729102	302	194	15412941	14912390	1	CD4 T Cells	11	11	0.663951	8.19374e-06	0.00736543	CCND2	0.588665	16
	chr16-48611587-48612092	297	250	14323043	17454240	1	Monoctye DC	11	11	0.69075	1.65642e-05	0.00737837	N4BP1	0.787314	16
	chr20-5038966-5039697	285	397	8620880	8306427	2	NK Cells	10	9	1.44569	1.92598e-06	0.00739126	NA	NA	NA
	chr1-121516170-121516886	349	371	25781989	19545156	3	Monoctye DC	11	11	1.40224	6.07456e-06	0.00739163	NA	NA	NA
	chr22-45336846-45337400	169	303	7606197	8903230	1	CD8 T Cells	11	11	1.53169	7.05108e-06	0.00740578	FAM118A	0.662067	16
	chr3-184492146-184492656	50	14	15413193	14912570	1	CD4 T Cells	11	11	0.2894	8.3361e-06	0.0074265	NA	NA	NA
	chr20-23156011-23156458	306	508	14323034	17453982	1	Monoctye DC	11	11	1.36232	1.68059e-05	0.00745276	THBD	0.958018	13
	chr20-23156011-23156458	306	508	14323034	17453982	1	Monoctye DC	11	11	1.36232	1.68059e-05	0.00745276	CD93	0.932269	14
	chr20-23156011-23156458	306	508	14323034	17453982	1	Monoctye DC	11	11	1.36232	1.68059e-05	0.00745276	CST3	0.886068	14
	chr20-23156011-23156458	306	508	14323034	17453982	1	Monoctye DC	11	11	1.36232	1.68059e-05	0.00745276	GZF1	0.657979	14
	chr17-16027696-16028440	206	120	15413037	14912464	1	CD4 T Cells	11	11	0.602081	8.49067e-06	0.00748601	TTC19	0.195321	16
	chr9-21095816-21096849	349	232	15412894	14912352	1	CD4 T Cells	11	11	0.687074	8.55296e-06	0.00748601	NA	NA	NA
	chr19-18021137-18021715	208	234	14040944	10051279	3	B Cells	11	11	1.57153	2.11497e-06	0.00753677	IFI30	0.464751	14
	chr19-18021137-18021715	208	234	14040944	10051279	3	B Cells	11	11	1.57153	2.11497e-06	0.00753677	MYO9B	0.0642734	16
	chr2-127695528-127696400	90	23	14041062	10051490	3	B Cells	11	11	0.35699	2.08529e-06	0.00753677	SFT2D3	0.665416	15
	chr2-127695528-127696400	90	23	14041062	10051490	3	B Cells	11	11	0.35699	2.08529e-06	0.00753677	MAP3K2	0.36278	15
	chr16-81524268-81524684	161	90	11743430	11838032	2	CD4 T Cells	10	10	0.554542	6.45872e-06	0.0075817	CMC2	0.766644	17
	chr16-81524268-81524684	161	90	11743430	11838032	2	CD4 T Cells	10	10	0.554542	6.45872e-06	0.0075817	CMIP	0.488082	16
	chr8-124629571-124630504	1599	697	29344832	15609317	2	Monoctye DC	10	10	0.819476	9.42224e-06	0.00758179	LINC00964	0.709715	8
	chr8-124629571-124630504	1599	697	29344832	15609317	2	Monoctye DC	10	10	0.819476	9.42224e-06	0.00758179	TRIB1	0.69328	15
	chr8-124629571-124630504	1599	697	29344832	15609317	2	Monoctye DC	10	10	0.819476	9.42224e-06	0.00758179	MTSS1	0.691624	16
	chr8-124629571-124630504	1599	697	29344832	15609317	2	Monoctye DC	10	10	0.819476	9.42224e-06	0.00758179	SQLE	0.326218	16
	chr16-21631951-21632291	157	113	14323183	17454377	1	Monoctye DC	11	11	0.590631	1.72491e-05	0.00758191	DCUN1D3	0.859645	12
	chr16-21631951-21632291	157	113	14323183	17454377	1	Monoctye DC	11	11	0.590631	1.72491e-05	0.00758191	METTL9	0.580715	12
	chr7-65980467-65981116	769	1145	14322571	17453345	1	Monoctye DC	11	11	1.22185	1.71816e-05	0.00758191	KCTD7	0.825724	15
	chr7-65980467-65981116	769	1145	14322571	17453345	1	Monoctye DC	11	11	1.22185	1.71816e-05	0.00758191	GUSB	0.76063	16
	chr7-65980467-65981116	769	1145	14322571	17453345	1	Monoctye DC	11	11	1.22185	1.71816e-05	0.00758191	RABGEF1	0.729928	16
	chr7-65980467-65981116	769	1145	14322571	17453345	1	Monoctye DC	11	11	1.22185	1.71816e-05	0.00758191	TPST1	0.483346	16
	chr1-25065527-25066240	173	119	7606193	8903414	1	CD8 T Cells	11	11	0.587646	7.32025e-06	0.00760034	RUNX3	0.79864	17
	chr1-25065527-25066240	173	119	7606193	8903414	1	CD8 T Cells	11	11	0.587646	7.32025e-06	0.00760034	PAFAH2	0.771199	15
	chr10-30026647-30027953	310	501	7606056	8903032	1	CD8 T Cells	11	11	1.38067	7.38866e-06	0.00760034	MAP3K8	-0.411459	17
	chr17-13930999-13932110	1481	640	29344950	15609374	2	Monoctye DC	10	10	0.812413	9.53423e-06	0.00761053	HS3ST3B1	0.689058	15
	chr13-113854029-113854954	29	72	15413214	14912512	1	CD4 T Cells	11	11	2.56611	8.78725e-06	0.0076242	GAS6	0.540591	13
	chr3-72886745-72887133	142	99	14323198	17454391	1	Monoctye DC	11	11	0.572116	1.76055e-05	0.00770464	NA	NA	NA
	chr8-124690026-124690300	52	22	14323288	17454468	1	Monoctye DC	11	11	0.347181	1.77541e-05	0.00773574	NA	NA	NA
	chr15-98169364-98169895	73	19	19748828	15804380	3	CD4 T Cells	11	11	0.325234	2.55928e-06	0.00773826	NA	NA	NA
	chr7-23470438-23470799	195	54	29346236	15609960	2	Monoctye DC	10	10	0.520608	9.79493e-06	0.00775658	IGF2BP3	0.961632	13
	chr13-46340668-46341732	198	197	12161575	19360240	1	B Cells	11	11	0.625004	3.83056e-06	0.0078002	LCP1	0.389561	16
	chr13-46340668-46341732	198	197	12161575	19360240	1	B Cells	11	11	0.625004	3.83056e-06	0.0078002	LRCH1	0.348264	15
	chr13-46340668-46341732	198	197	12161575	19360240	1	B Cells	11	11	0.625004	3.83056e-06	0.0078002	TPT1	-0.209336	16
	chr18-13538714-13539517	163	294	7606203	8903239	1	CD8 T Cells	11	11	1.5409	7.73557e-06	0.00787599	NA	NA	NA
	chr12-9283197-9283997	179	105	11767947	12169739	3	CD8 T Cells	11	11	0.567229	3.21331e-06	0.00788589	NA	NA	NA
	chrY-12904144-12906429	406	568	11767720	12169276	3	CD8 T Cells	11	11	1.35283	3.24038e-06	0.00788589	UTY	-0.259877	16
	chrY-12904144-12906429	406	568	11767720	12169276	3	CD8 T Cells	11	11	1.35283	3.24038e-06	0.00788589	DDX3Y	0.25404	16
	chrY-12904144-12906429	406	568	11767720	12169276	3	CD8 T Cells	11	11	1.35283	3.24038e-06	0.00788589	USP9Y	-0.101141	16
	chr3-71478426-71478998	112	192	11743479	11837930	2	CD4 T Cells	10	10	1.7006	6.88313e-06	0.0078958	NA	NA	NA
	chr4-184319400-184319829	74	29	11743517	11838093	2	CD4 T Cells	10	10	0.388763	6.88456e-06	0.0078958	SNX25	0.466304	13
	chr3-4426667-4426996	195	83	25782143	19545444	3	Monoctye DC	11	11	0.561459	6.60842e-06	0.00794436	NA	NA	NA
	chr3-141311112-141312278	913	613	29345518	15609401	2	Monoctye DC	10	10	1.26224	1.01581e-05	0.0079808	NA	NA	NA
	chr19-54787735-54788501	390	135	29346041	15609879	2	Monoctye DC	10	10	0.65076	1.02417e-05	0.00798364	NLRP12	0.907911	13
	chr19-54787735-54788501	390	135	29346041	15609879	2	Monoctye DC	10	10	0.65076	1.02417e-05	0.00798364	LILRA6	0.905938	12
	chr19-54787735-54788501	390	135	29346041	15609879	2	Monoctye DC	10	10	0.65076	1.02417e-05	0.00798364	LILRB3	0.90048	13
	chr19-54787735-54788501	390	135	29346041	15609879	2	Monoctye DC	10	10	0.65076	1.02417e-05	0.00798364	FCAR	0.884728	13
	chr19-54787735-54788501	390	135	29346041	15609879	2	Monoctye DC	10	10	0.65076	1.02417e-05	0.00798364	LAIR1	0.862017	13
	chr19-54787735-54788501	390	135	29346041	15609879	2	Monoctye DC	10	10	0.65076	1.02417e-05	0.00798364	MBOAT7	0.841838	13
	chr19-54787735-54788501	390	135	29346041	15609879	2	Monoctye DC	10	10	0.65076	1.02417e-05	0.00798364	LILRA5	0.838269	13
	chr19-54787735-54788501	390	135	29346041	15609879	2	Monoctye DC	10	10	0.65076	1.02417e-05	0.00798364	LILRB2	0.802688	13
	chr1-24501354-24503290	658	964	7605708	8902569	1	CD8 T Cells	11	11	1.2516	8.13729e-06	0.00805083	RCAN3	0.815711	16
	chr1-24501354-24503290	658	964	7605708	8902569	1	CD8 T Cells	11	11	1.2516	8.13729e-06	0.00805083	RPL11	0.792984	17
	chr2-218230885-218231296	140	90	7606226	8903443	1	CD8 T Cells	11	11	0.549198	8.14935e-06	0.00805083	NA	NA	NA
	chrY-7326207-7327162	55	130	7606311	8903403	1	CD8 T Cells	11	11	2.01928	8.05702e-06	0.00805083	NA	NA	NA
	chr15-36578986-36580136	555	552	25781783	19544975	3	Monoctye DC	11	11	1.31196	6.8863e-06	0.00808374	NA	NA	NA
	chr6-22062532-22063485	478	485	25781860	19545042	3	Monoctye DC	11	11	1.33841	6.8864e-06	0.00808374	SOX4	0.844897	16
	chr12-9283197-9283997	189	108	15413054	14912476	1	CD4 T Cells	11	11	0.590613	9.46876e-06	0.00811367	NA	NA	NA
	chr17-27879884-27880265	56	17	15413187	14912567	1	CD4 T Cells	11	11	0.313763	9.51402e-06	0.00811367	NA	NA	NA
	chr1-83791636-83792216	119	26	29346312	15609988	2	Monoctye DC	10	10	0.410751	1.04936e-05	0.00811661	NA	NA	NA
	chr1-53413115-53413908	371	250	15412872	14912334	1	CD4 T Cells	11	11	0.696478	9.60925e-06	0.00812544	NA	NA	NA
	chr3-138412608-138413491	425	674	14322915	17453816	1	Monoctye DC	11	11	1.30139	1.88086e-05	0.0081596	MRAS	0.886302	11
	chr3-138412608-138413491	425	674	14322915	17453816	1	Monoctye DC	11	11	1.30139	1.88086e-05	0.0081596	PIK3CB	0.845677	14
	chr3-138412608-138413491	425	674	14322915	17453816	1	Monoctye DC	11	11	1.30139	1.88086e-05	0.0081596	ARMC8	-0.190458	14
	chr8-96364912-96365646	207	59	29346224	15609955	2	Monoctye DC	10	10	0.535838	1.06455e-05	0.00817075	NA	NA	NA
	chr10-124291021-124291679	452	712	14322888	17453778	1	Monoctye DC	11	11	1.29264	1.90136e-05	0.00817742	CHST15	0.71545	13
	chr10-124291021-124291679	452	712	14322888	17453778	1	Monoctye DC	11	11	1.29264	1.90136e-05	0.00817742	CTBP2	0.609975	14
	chr9-99181577-99181969	183	138	14323157	17454352	1	Monoctye DC	11	11	0.618821	1.89449e-05	0.00817742	NR4A3	0.598854	16
	chr9-99181577-99181969	183	138	14323157	17454352	1	Monoctye DC	11	11	0.618821	1.89449e-05	0.00817742	TGFBR1	0.559697	16
	chr18-2846226-2847496	42	112	6312933	7425435	2	CD8 T Cells	10	10	2.26712	2.22917e-06	0.00819515	EMILIN2	0.829632	15
	chr18-2846226-2847496	42	112	6312933	7425435	2	CD8 T Cells	10	10	2.26712	2.22917e-06	0.00819515	TGIF1	0.202583	16
	chr2-1780914-1781973	55	20	6312920	7425527	2	CD8 T Cells	10	10	0.309153	2.08551e-06	0.00819515	NA	NA	NA
	chr4-35525210-35525479	28	4	6312947	7425543	2	CD8 T Cells	10	10	0.121453	2.29972e-06	0.00819515	NA	NA	NA
	chr6-135537605-135538302	76	35	6312899	7425512	2	CD8 T Cells	10	10	0.391526	2.15646e-06	0.00819515	NA	NA	NA
	chr19-29587136-29587924	144	75	15413099	14912509	1	CD4 T Cells	11	11	0.538319	9.79531e-06	0.00821316	NA	NA	NA
	chr14-85586880-85587448	74	162	14323266	17454328	1	Monoctye DC	11	11	1.79647	1.9268e-05	0.00825125	NA	NA	NA
	chr17-7834881-7835753	1931	2146	15411312	14910438	1	CD4 T Cells	11	11	1.14865	9.92752e-06	0.00825465	NA	NA	NA
	chr1-221939318-221939975	54	24	14323286	17454466	1	Monoctye DC	11	11	0.364716	1.93637e-05	0.00825678	DUSP10	0.0801451	14
	chr19-14655290-14655521	112	38	25782226	19545489	3	Monoctye DC	11	11	0.447549	7.1229e-06	0.00826414	NA	NA	NA
	chr9-124267227-124267805	494	358	29345937	15609656	2	Monoctye DC	10	10	1.36241	1.09275e-05	0.00832318	NEK6	0.919995	15
	chr9-124267227-124267805	494	358	29345937	15609656	2	Monoctye DC	10	10	1.36241	1.09275e-05	0.00832318	DENND1A	0.550845	16
	chr9-124267227-124267805	494	358	29345937	15609656	2	Monoctye DC	10	10	1.36241	1.09275e-05	0.00832318	RPL35	-0.25839	17
	chr8-96234269-96235845	670	816	15412573	14911768	1	CD4 T Cells	11	11	1.2588	1.01085e-05	0.00833563	NA	NA	NA
	chr6-6823528-6823844	140	97	14323200	17454393	1	Monoctye DC	11	11	0.568566	1.9636e-05	0.00833729	NA	NA	NA
	chr11-122837541-122838813	238	151	11743353	11837971	2	CD4 T Cells	10	10	0.629387	7.49935e-06	0.00835614	CRTAM	0.668498	15
	chr17-81119281-81119937	374	511	11743217	11837611	2	CD4 T Cells	10	10	1.3554	7.52674e-06	0.00835614	BAIAP2	0.21503	15
	chr17-81119281-81119937	374	511	11743217	11837611	2	CD4 T Cells	10	10	1.3554	7.52674e-06	0.00835614	AATK	0.0610905	15
	chr6-109458718-109459212	248	159	11743343	11837963	2	CD4 T Cells	10	10	0.636009	7.53718e-06	0.00835614	NA	NA	NA
	chr6-152184596-152185626	207	209	12161566	19360228	1	B Cells	11	11	0.634246	4.19408e-06	0.00836962	SYNE1	0.722084	16
	chr19-37654425-37656396	555	426	11767571	12169418	3	CD8 T Cells	11	11	0.742231	3.52878e-06	0.0083833	NA	NA	NA
	chr2-39128696-39129410	313	204	15412930	14912380	1	CD4 T Cells	11	11	0.673639	1.0291e-05	0.0083874	NA	NA	NA
	chr3-198071573-198072288	160	87	15413083	14912497	1	CD4 T Cells	11	11	0.562005	1.03393e-05	0.0083874	NA	NA	NA
	chr15-22265105-22265318	124	64	11768002	12169780	3	CD8 T Cells	11	11	0.499092	3.71662e-06	0.0084282	NA	NA	NA
	chr15-63414314-63415212	242	156	11767884	12169688	3	CD8 T Cells	11	11	0.623349	3.63682e-06	0.0084282	HERC1	0.483589	14
	chr15-63414314-63415212	242	156	11767884	12169688	3	CD8 T Cells	11	11	0.623349	3.63682e-06	0.0084282	USP3	0.240621	14
	chr2-215843575-215843850	89	186	14323251	17454304	1	Monoctye DC	11	11	1.71498	2.03001e-05	0.00854652	LINC00607	0.83441	7
	chr9-68559790-68560775	497	773	14322843	17453717	1	Monoctye DC	11	11	1.27632	2.02488e-05	0.00854652	TJP2	0.87904	14
	chr9-21095816-21096849	122	81	14323218	17454409	1	Monoctye DC	11	11	0.544832	2.04728e-05	0.00858302	NA	NA	NA
	chr11-72624591-72625192	320	526	14323020	17453964	1	Monoctye DC	11	11	1.34888	2.09116e-05	0.00861193	PDE2A	0.863996	13
	chr11-72624591-72625192	320	526	14323020	17453964	1	Monoctye DC	11	11	1.34888	2.09116e-05	0.00861193	ATG16L2	0.825122	14
	chr11-72624591-72625192	320	526	14323020	17453964	1	Monoctye DC	11	11	1.34888	2.09116e-05	0.00861193	ARAP1	0.692163	13
	chr11-72624591-72625192	320	526	14323020	17453964	1	Monoctye DC	11	11	1.34888	2.09116e-05	0.00861193	RELT	0.568523	14
	chr11-72624591-72625192	320	526	14323020	17453964	1	Monoctye DC	11	11	1.34888	2.09116e-05	0.00861193	FCHSD2	0.0630306	14
	chr15-79965848-79966121	133	91	14323207	17454399	1	Monoctye DC	11	11	0.56147	2.08324e-05	0.00861193	NA	NA	NA
	chr17-16285679-16287970	643	972	14322697	17453518	1	Monoctye DC	11	11	1.24049	2.09733e-05	0.00861193	NA	NA	NA
	chr2-47752192-47753087	276	230	14323064	17454260	1	Monoctye DC	11	11	0.683842	2.09665e-05	0.00861193	NA	NA	NA
	chr9-16870006-16872091	144	271	14323196	17454219	1	Monoctye DC	11	11	1.54434	2.07854e-05	0.00861193	BNC2	0.94088	10
	chr20-49694448-49694997	93	37	8621072	8306787	2	NK Cells	10	9	0.412905	2.4405e-06	0.00869682	NA	NA	NA
	chr21-14063472-14064579	50	12	8621115	8306812	2	NK Cells	10	9	0.249082	2.43678e-06	0.00869682	NA	NA	NA
	chr11-3781397-3781709	335	167	25782003	19545360	3	Monoctye DC	11	11	0.657577	7.63699e-06	0.00875875	NA	NA	NA
	chr8-131250179-131250581	23	73	14323317	17454417	1	Monoctye DC	11	11	2.60455	2.14323e-05	0.00876432	NA	NA	NA
	chr20-57672159-57672389	166	400	12161607	19360037	1	B Cells	11	11	1.51368	4.48651e-06	0.00877764	PMEPA1	0.409747	14
	chr20-57672159-57672389	166	400	12161607	19360037	1	B Cells	11	11	1.51368	4.48651e-06	0.00877764	RBM38	0.123304	14
	chr1-200512243-200512514	169	69	25782169	19545458	3	Monoctye DC	11	11	0.538564	7.75513e-06	0.00879318	NA	NA	NA
	chr1-25140005-25140726	393	350	14322947	17454140	1	Monoctye DC	11	11	0.730824	2.16071e-05	0.00879974	CLIC4	0.846004	14
	chr1-25140005-25140726	393	350	14322947	17454140	1	Monoctye DC	11	11	0.730824	2.16071e-05	0.00879974	MAN1C1	-0.531954	15
	chr1-25140005-25140726	393	350	14322947	17454140	1	Monoctye DC	11	11	0.730824	2.16071e-05	0.00879974	RCAN3	-0.471054	16
	chr16-2846903-2847159	72	28	11743519	11838094	2	CD4 T Cells	10	10	0.385783	8.07516e-06	0.00885419	NA	NA	NA
	chr17-73291172-73291842	357	578	14322983	17453912	1	Monoctye DC	11	11	1.32861	2.18561e-05	0.00886494	CDC42EP4	0.768546	14
	chr17-73291172-73291842	357	578	14322983	17453912	1	Monoctye DC	11	11	1.32861	2.18561e-05	0.00886494	TTYH2	0.761358	13
	chr17-73291172-73291842	357	578	14322983	17453912	1	Monoctye DC	11	11	1.32861	2.18561e-05	0.00886494	DNAI2	0.531039	8
	chr17-73291172-73291842	357	578	14322983	17453912	1	Monoctye DC	11	11	1.32861	2.18561e-05	0.00886494	RPL38	-0.47347	16
	chr2-64203917-64204630	369	325	14322971	17454165	1	Monoctye DC	11	11	0.72276	2.20667e-05	0.00887821	LINC00309	0.814529	15
	chr2-64203917-64204630	369	325	14322971	17454165	1	Monoctye DC	11	11	0.72276	2.20667e-05	0.00887821	AC012368.1	0.785471	15
	chr2-64203917-64204630	369	325	14322971	17454165	1	Monoctye DC	11	11	0.72276	2.20667e-05	0.00887821	PELI1	0.463045	17
	chr8-141026705-141027186	165	302	14323175	17454188	1	Monoctye DC	11	11	1.50197	2.2015e-05	0.00887821	NA	NA	NA
	chr17-43172013-43172444	61	21	11768065	12169823	3	CD8 T Cells	11	11	0.332898	4.01155e-06	0.00889486	NA	NA	NA
	chrX-1471710-1472171	114	297	12161659	19360140	1	B Cells	11	11	1.63657	4.69247e-06	0.00900405	P2RY8	0.523479	16
	chr10-11009248-11010052	34	98	6312941	7425449	2	CD8 T Cells	10	10	2.45049	2.71014e-06	0.00901385	NA	NA	NA
	chr11-110524219-110524462	45	14	6312930	7425533	2	CD8 T Cells	10	10	0.264497	2.676e-06	0.00901385	NA	NA	NA
	chr12-107462516-107463370	19	66	7606347	8903467	1	CD8 T Cells	11	11	2.9676	9.22471e-06	0.00902385	BTBD11	0.853227	14
	chr11-11149293-11150541	313	503	7606053	8903030	1	CD8 T Cells	11	11	1.3729	9.33945e-06	0.00904739	AMPD3	-0.352273	14
	chr11-11149293-11150541	313	503	7606053	8903030	1	CD8 T Cells	11	11	1.3729	9.33945e-06	0.00904739	USP47	0.344962	16
	chr7-17546539-17546971	134	92	14323206	17454398	1	Monoctye DC	11	11	0.563404	2.2581e-05	0.00904863	NA	NA	NA
	chr20-2884744-2885306	150	135	29346281	15609879	2	Monoctye DC	10	10	1.69198	1.20007e-05	0.00907136	NA	NA	NA
	chr3-134544296-134545114	223	177	14323117	17454313	1	Monoctye DC	11	11	0.651337	2.27842e-05	0.00909353	NA	NA	NA
	chr2-61158402-61158881	60	139	14323280	17454351	1	Monoctye DC	11	11	1.90108	2.30254e-05	0.0091532	NA	NA	NA
	chr10-124340925-124342183	93	40	15413150	14912544	1	CD4 T Cells	11	11	0.444547	1.14925e-05	0.00917369	CTBP2	0.742183	16
	chr10-124340925-124342183	93	40	15413150	14912544	1	CD4 T Cells	11	11	0.444547	1.14925e-05	0.00917369	CHST15	0.276574	13
	chr2-226649759-226650446	93	40	15413150	14912544	1	CD4 T Cells	11	11	0.444547	1.14925e-05	0.00917369	NA	NA	NA
	chr22-50111882-50112921	351	119	29346080	15609895	2	Monoctye DC	10	10	0.63737	1.23881e-05	0.00929381	NA	NA	NA
	chr1-161386343-161386809	131	66	15413112	14912518	1	CD4 T Cells	11	11	0.520731	1.18419e-05	0.00930375	NA	NA	NA
	chr4-144174503-144174931	131	66	15413112	14912518	1	CD4 T Cells	11	11	0.520731	1.18419e-05	0.00930375	NA	NA	NA
	chr15-93037032-93037557	79	169	14323261	17454321	1	Monoctye DC	11	11	1.75548	2.3554e-05	0.00932617	NA	NA	NA
	chrY-19076609-19078091	59	135	7606307	8903398	1	CD8 T Cells	11	11	1.95477	9.80118e-06	0.00940338	TTTY14	0.744402	15
	chr3-152298434-152299545	355	560	7606011	8902973	1	CD8 T Cells	11	11	1.34764	9.98025e-06	0.00948399	NA	NA	NA
	chr2-10544101-10544667	148	59	19748753	15804340	3	CD4 T Cells	11	11	0.498144	3.24526e-06	0.0095238	NA	NA	NA
	chr15-50100512-50100794	162	65	25782176	19545462	3	Monoctye DC	11	11	0.529265	8.49957e-06	0.00952897	ATP8B4	0.902383	9
	chr21-29342445-29342943	40	104	14323300	17454386	1	Monoctye DC	11	11	2.13359	2.42257e-05	0.0095542	NA	NA	NA
	chr8-124256799-124257159	40	71	14041112	10051442	3	B Cells	11	11	2.47953	2.77732e-06	0.00955581	NA	NA	NA
	chr21-38755542-38756170	513	369	29345918	15609645	2	Monoctye DC	10	10	1.35226	1.31392e-05	0.00957935	NA	NA	NA
	chr3-149145059-149146523	1680	738	29344751	15609276	2	Monoctye DC	10	10	0.825846	1.3005e-05	0.00957935	HPS3	0.686681	15
	chr3-149145059-149146523	1680	738	29344751	15609276	2	Monoctye DC	10	10	0.825846	1.3005e-05	0.00957935	RNF13	0.655622	16
	chr6-43804014-43804452	686	268	29345745	15609746	2	Monoctye DC	10	10	0.734451	1.3126e-05	0.00957935	C6orf223	0.993472	7
	chr6-43804014-43804452	686	268	29345745	15609746	2	Monoctye DC	10	10	0.734451	1.3126e-05	0.00957935	VEGFA	0.89716	13
	chr6-43804014-43804452	686	268	29345745	15609746	2	Monoctye DC	10	10	0.734451	1.3126e-05	0.00957935	SLC35B2	0.850997	13
	chr6-43804014-43804452	686	268	29345745	15609746	2	Monoctye DC	10	10	0.734451	1.3126e-05	0.00957935	HSP90AB1	-0.775897	13
	chr6-43804014-43804452	686	268	29345745	15609746	2	Monoctye DC	10	10	0.734451	1.3126e-05	0.00957935	NFKBIE	0.610018	13
	chr9-134936459-134937138	569	215	29345862	15609799	2	Monoctye DC	10	10	0.710359	1.31528e-05	0.00957935	NA	NA	NA
	chr9-89521953-89522713	381	611	14322959	17453879	1	Monoctye DC	11	11	1.31599	2.47096e-05	0.0097067	NA	NA	NA
	chr17-30331729-30332509	98	199	14323242	17454291	1	Monoctye DC	11	11	1.66634	2.50765e-05	0.00981219	NA	NA	NA
	chr2-159890645-159891358	146	104	14323194	17454386	1	Monoctye DC	11	11	0.584545	2.52791e-05	0.00985284	NA	NA	NA
	chr17-80870368-80870649	57	16	8621108	8306808	2	NK Cells	10	9	0.291324	2.87776e-06	0.0099014	HGS	0.189909	14
	chr10-72563131-72563762	192	148	14323148	17454342	1	Monoctye DC	11	11	0.632554	2.57911e-05	0.0100133	NA	NA	NA
	chr5-140710213-140711588	408	852	12161365	19359585	1	B Cells	11	11	1.31178	5.38885e-06	0.0101452	NA	NA	NA
	chr20-23334008-23334416	155	112	14323185	17454378	1	Monoctye DC	11	11	0.592957	2.6235e-05	0.0101461	NA	NA	NA
	chr3-121548551-121548933	148	133	29346283	15609881	2	Monoctye DC	10	10	1.68944	1.40354e-05	0.0101481	NA	NA	NA
	chr15-22956692-22957097	135	94	14323205	17454396	1	Monoctye DC	11	11	0.571388	2.6511e-05	0.0101818	NA	NA	NA
	chr3-30577891-30579104	324	530	14323016	17453960	1	Monoctye DC	11	11	1.34236	2.65704e-05	0.0101818	STT3B	0.0414358	15
	chr7-142383863-142384995	233	400	14323107	17454090	1	Monoctye DC	11	11	1.40877	2.66335e-05	0.0101818	MGAM	0.486132	7
	chr17-1119878-1121075	105	61	7606261	8903472	1	CD8 T Cells	11	11	0.496313	1.08654e-05	0.0102278	NA	NA	NA
	chr17-7204212-7205548	1641	1841	15411602	14910743	1	CD4 T Cells	11	11	1.15954	1.31376e-05	0.0102411	NA	NA	NA
	chr17-75827513-75828128	281	173	8620884	8306651	2	NK Cells	10	9	0.638956	3.09324e-06	0.010288	NA	NA	NA
	chr1-184973339-184974740	511	476	14322829	17454014	1	Monoctye DC	11	11	0.764404	2.71588e-05	0.0103041	C1orf21	0.7122	15
	chr1-184973339-184974740	511	476	14322829	17454014	1	Monoctye DC	11	11	0.764404	2.71588e-05	0.0103041	IVNS1ABP	0.149137	16
	chr10-28333247-28334684	373	599	14322967	17453891	1	Monoctye DC	11	11	1.31782	2.71597e-05	0.0103041	NA	NA	NA
	chr2-8520906-8521186	101	63	14323239	17454427	1	Monoctye DC	11	11	0.511866	2.74563e-05	0.010338	NA	NA	NA
	chr9-41643558-41644239	31	88	14323309	17454402	1	Monoctye DC	11	11	2.32948	2.73624e-05	0.010338	NA	NA	NA
	chr12-77065003-77066149	292	182	8620873	8306642	2	NK Cells	10	9	0.646874	3.24565e-06	0.0103393	NA	NA	NA
	chr8-41544742-41545374	201	113	8620964	8306711	2	NK Cells	10	9	0.583463	3.31591e-06	0.0103393	AP3M2	-0.561645	16
	chr8-41544742-41545374	201	113	8620964	8306711	2	NK Cells	10	9	0.583463	3.31591e-06	0.0103393	GPAT4	0.243754	16
	chr8-41544742-41545374	201	113	8620964	8306711	2	NK Cells	10	9	0.583463	3.31591e-06	0.0103393	SLC20A2	-0.110467	16
	chr2-134683525-134684030	511	189	29345920	15609825	2	Monoctye DC	10	10	0.695333	1.44683e-05	0.0103858	TMEM163	0.523702	13
	chr21-44356687-44356890	104	66	14323236	17454424	1	Monoctye DC	11	11	0.520772	2.7916e-05	0.0103976	NA	NA	NA
	chr6-137911612-137912001	38	13	14323302	17454477	1	Monoctye DC	11	11	0.280735	2.78515e-05	0.0103976	NA	NA	NA
	chr8-60851763-60852312	326	533	14323014	17453957	1	Monoctye DC	11	11	1.34167	2.79273e-05	0.0103976	ASPH	0.692734	13
	chr8-60851763-60852312	326	533	14323014	17453957	1	Monoctye DC	11	11	1.34167	2.79273e-05	0.0103976	CHD7	-0.216116	13
	chr11-1659488-1660733	63	19	11112532	10766401	3	NK Cells	11	11	0.311284	2.08629e-06	0.0104084	NA	NA	NA
	chr6-44820062-44820710	287	92	29346144	15609922	2	Monoctye DC	10	10	0.60264	1.46269e-05	0.0104247	NA	NA	NA
	chr9-105299208-105299928	459	335	29345972	15609679	2	Monoctye DC	10	10	1.37209	1.4751e-05	0.0104386	FSD1L	0.822704	12
	chr9-105299208-105299928	459	335	29345972	15609679	2	Monoctye DC	10	10	1.37209	1.4751e-05	0.0104386	SLC44A1	0.797036	14
	chr22-44449004-44449776	644	249	29345787	15609765	2	Monoctye DC	10	10	0.726885	1.48747e-05	0.010452	PARVB	0.652186	15
	chr22-44449004-44449776	644	249	29345787	15609765	2	Monoctye DC	10	10	0.726885	1.48747e-05	0.010452	FAM118A	-0.145943	15
	chr7-150988321-150989028	62	141	14323278	17454349	1	Monoctye DC	11	11	1.86623	2.82196e-05	0.0104674	NA	NA	NA
	chrX-131768061-131768469	52	16	11768074	12169828	3	CD8 T Cells	11	11	0.297536	4.84698e-06	0.0105136	NA	NA	NA
	chr2-172513589-172514440	236	192	29346195	15609822	2	Monoctye DC	10	10	1.52947	1.50765e-05	0.0105197	NA	NA	NA
	chr2-241619592-241620711	91	39	15413152	14912545	1	CD4 T Cells	11	11	0.44296	1.36793e-05	0.0105807	NEU4	0.781437	15
	chr2-241619592-241620711	91	39	15413152	14912545	1	CD4 T Cells	11	11	0.44296	1.36793e-05	0.0105807	MTERF4	-0.776278	15
	chr2-241619592-241620711	91	39	15413152	14912545	1	CD4 T Cells	11	11	0.44296	1.36793e-05	0.0105807	THAP4	0.753872	16
	chr2-241619592-241620711	91	39	15413152	14912545	1	CD4 T Cells	11	11	0.44296	1.36793e-05	0.0105807	ATG4B	0.744997	15
	chr2-241619592-241620711	91	39	15413152	14912545	1	CD4 T Cells	11	11	0.44296	1.36793e-05	0.0105807	HDLBP	0.681554	15
	chr2-241619592-241620711	91	39	15413152	14912545	1	CD4 T Cells	11	11	0.44296	1.36793e-05	0.0105807	D2HGDH	0.66378	15
	chr2-241619592-241620711	91	39	15413152	14912545	1	CD4 T Cells	11	11	0.44296	1.36793e-05	0.0105807	PASK	-0.571223	14
	chr2-241619592-241620711	91	39	15413152	14912545	1	CD4 T Cells	11	11	0.44296	1.36793e-05	0.0105807	FARP2	0.415709	14
	chr2-241619592-241620711	91	39	15413152	14912545	1	CD4 T Cells	11	11	0.44296	1.36793e-05	0.0105807	PDCD1	0.0773779	14
	chr2-241619592-241620711	91	39	15413152	14912545	1	CD4 T Cells	11	11	0.44296	1.36793e-05	0.0105807	SNED1	-0.0544596	15
	chr1-7948870-7949409	190	110	15413053	14912474	1	CD4 T Cells	11	11	0.598384	1.37974e-05	0.01059	NA	NA	NA
	chr19-45455604-45456556	371	262	11743220	11837860	2	CD4 T Cells	10	10	0.70056	9.78084e-06	0.0106079	BCL3	0.821817	16
	chr19-45455604-45456556	371	262	11743220	11837860	2	CD4 T Cells	10	10	0.70056	9.78084e-06	0.0106079	FOSB	0.816027	17
	chr19-45455604-45456556	371	262	11743220	11837860	2	CD4 T Cells	10	10	0.70056	9.78084e-06	0.0106079	NECTIN2	0.805735	15
	chr19-45455604-45456556	371	262	11743220	11837860	2	CD4 T Cells	10	10	0.70056	9.78084e-06	0.0106079	VASP	0.683343	16
	chr19-45455604-45456556	371	262	11743220	11837860	2	CD4 T Cells	10	10	0.70056	9.78084e-06	0.0106079	QPCTL	0.677949	15
	chr19-45455604-45456556	371	262	11743220	11837860	2	CD4 T Cells	10	10	0.70056	9.78084e-06	0.0106079	PPM1N	0.41694	14
	chr19-45455604-45456556	371	262	11743220	11837860	2	CD4 T Cells	10	10	0.70056	9.78084e-06	0.0106079	ERCC1	0.367223	17
	chr16-3479707-3480028	100	47	11743491	11838075	2	CD4 T Cells	10	10	0.466247	1.0075e-05	0.0106837	NA	NA	NA
	chr6-11324671-11324879	28	4	11743563	11838118	2	CD4 T Cells	10	10	0.141716	1.0172e-05	0.0106837	NA	NA	NA
	chr7-95395908-95396692	73	29	11743518	11838093	2	CD4 T Cells	10	10	0.394088	1.00266e-05	0.0106837	NA	NA	NA
	chr19-1882040-1882963	739	888	15412504	14911696	1	CD4 T Cells	11	11	1.24197	1.40444e-05	0.0106973	ABHD17A	0.818336	17
	chr19-1882040-1882963	739	888	15412504	14911696	1	CD4 T Cells	11	11	1.24197	1.40444e-05	0.0106973	DOT1L	-0.795088	16
	chr19-1882040-1882963	739	888	15412504	14911696	1	CD4 T Cells	11	11	1.24197	1.40444e-05	0.0106973	GNG7	-0.745226	14
	chr19-1882040-1882963	739	888	15412504	14911696	1	CD4 T Cells	11	11	1.24197	1.40444e-05	0.0106973	MOB3A	-0.432585	16
	chr19-1882040-1882963	739	888	15412504	14911696	1	CD4 T Cells	11	11	1.24197	1.40444e-05	0.0106973	MKNK2	-0.343435	16
	chr19-1882040-1882963	739	888	15412504	14911696	1	CD4 T Cells	11	11	1.24197	1.40444e-05	0.0106973	RPS15	0.209274	17
	chr7-102978306-102978583	80	45	14323260	17454445	1	Monoctye DC	11	11	0.461593	2.89987e-05	0.0107165	NA	NA	NA
	chr1-161611833-161613001	638	778	15412605	14911806	1	CD4 T Cells	11	11	1.26038	1.45003e-05	0.0108042	NA	NA	NA
	chr3-72375280-72375899	182	104	15413061	14912480	1	CD4 T Cells	11	11	0.590613	1.44579e-05	0.0108042	NA	NA	NA
	chr8-123534384-123534833	224	136	15413019	14912448	1	CD4 T Cells	11	11	0.627526	1.45141e-05	0.0108042	NA	NA	NA
	chrY-19502207-19503312	77	137	15413166	14912447	1	CD4 T Cells	11	11	1.83895	1.46179e-05	0.0108042	NA	NA	NA
	chr12-24951774-24952191	143	268	14323197	17454222	1	Monoctye DC	11	11	1.53793	2.9429e-05	0.0108354	BCAT1	0.802227	14
	chr1-26200947-26201598	49	158	12161724	19360279	1	B Cells	11	11	2.02555	6.02574e-06	0.0108553	NA	NA	NA
	chr1-165686135-165686976	170	164	12161603	19360273	1	B Cells	11	11	0.606006	6.20123e-06	0.0108553	NA	NA	NA
	chr11-15649865-15650481	25	102	12161748	19360335	1	B Cells	11	11	2.56296	6.18938e-06	0.0108553	NA	NA	NA
	chr8-43092621-43094256	487	586	12161286	19359851	1	B Cells	11	11	0.755876	6.11289e-06	0.0108553	NA	NA	NA
	chr11-87173218-87173941	65	28	6312910	7425519	2	CD8 T Cells	10	10	0.366227	3.46307e-06	0.0108621	NA	NA	NA
	chr6-5506271-5507655	119	70	6312856	7425477	2	CD8 T Cells	10	10	0.5001	3.48359e-06	0.0108621	NA	NA	NA
	chr2-85318351-85319078	791	464	25781547	19545063	3	Monoctye DC	11	11	0.773778	9.80504e-06	0.0108704	PTCD3	0.141013	16
	chr15-79981736-79982381	204	160	14323136	17454330	1	Monoctye DC	11	11	0.643616	2.983e-05	0.0109427	NA	NA	NA
	chrX-39578191-39578821	56	26	14323284	17454464	1	Monoctye DC	11	11	0.380998	2.99648e-05	0.0109519	NA	NA	NA
	chr11-9759235-9760042	223	167	7606143	8903366	1	CD8 T Cells	11	11	0.639774	1.17556e-05	0.0109623	SWAP70	0.370079	16
	chr11-9759235-9760042	223	167	7606143	8903366	1	CD8 T Cells	11	11	0.639774	1.17556e-05	0.0109623	AMPD3	0.314556	14
	chr11-9759235-9760042	223	167	7606143	8903366	1	CD8 T Cells	11	11	0.639774	1.17556e-05	0.0109623	WEE1	0.228868	16
	chr11-9759235-9760042	223	167	7606143	8903366	1	CD8 T Cells	11	11	0.639774	1.17556e-05	0.0109623	MTRNR2L8	0.212386	16
	chr11-9759235-9760042	223	167	7606143	8903366	1	CD8 T Cells	11	11	0.639774	1.17556e-05	0.0109623	DENND5A	0.0590164	16
	chr16-54928372-54930161	1315	847	29345116	15609167	2	Monoctye DC	10	10	1.2109	1.5866e-05	0.0109937	NA	NA	NA
	chr17-35890813-35891129	133	85	7606233	8903448	1	CD8 T Cells	11	11	0.545987	1.19731e-05	0.0110617	SLFN12L	0.946657	14
	chr17-35890813-35891129	133	85	7606233	8903448	1	CD8 T Cells	11	11	0.545987	1.19731e-05	0.0110617	CCL5	0.927245	15
	chr17-35890813-35891129	133	85	7606233	8903448	1	CD8 T Cells	11	11	0.545987	1.19731e-05	0.0110617	HEATR9	0.841117	8
	chr17-35890813-35891129	133	85	7606233	8903448	1	CD8 T Cells	11	11	0.545987	1.19731e-05	0.0110617	SLFN13	0.787508	14
	chr17-35890813-35891129	133	85	7606233	8903448	1	CD8 T Cells	11	11	0.545987	1.19731e-05	0.0110617	CCL4	0.225558	15
	chr19-5130382-5130886	606	466	11742985	11837656	2	CD4 T Cells	10	10	0.762836	1.06537e-05	0.0110731	KDM4B	0.747605	16
	chr19-5130382-5130886	606	466	11742985	11837656	2	CD4 T Cells	10	10	0.762836	1.06537e-05	0.0110731	PTPRS	0.506316	13
	chr19-5130382-5130886	606	466	11742985	11837656	2	CD4 T Cells	10	10	0.762836	1.06537e-05	0.0110731	SEMA6B	-0.447435	14
	chr18-55064585-55065086	66	34	14323274	17454456	1	Monoctye DC	11	11	0.422739	3.04306e-05	0.0110815	TCF4	0.853282	12
	chr22-50010427-50011268	105	67	14323235	17454423	1	Monoctye DC	11	11	0.523628	3.07431e-05	0.0111546	TYMP	-0.845925	15
	chr22-50010427-50011268	105	67	14323235	17454423	1	Monoctye DC	11	11	0.523628	3.07431e-05	0.0111546	PLXNB2	-0.775232	15
	chr5-485892-486472	156	287	14323184	17454203	1	Monoctye DC	11	11	1.50971	3.09188e-05	0.0111777	AHRR	0.875697	10
	chr20-52681982-52682514	63	142	14323277	17454348	1	Monoctye DC	11	11	1.84963	3.1318e-05	0.0112811	NA	NA	NA
	chr8-7354670-7355473	336	224	15412907	14912360	1	CD4 T Cells	11	11	0.689049	1.54456e-05	0.011332	NA	NA	NA
	chr2-226304273-226304676	217	97	25782121	19545430	3	Monoctye DC	11	11	0.58964	1.04438e-05	0.0113375	NA	NA	NA
	chr7-24755436-24757825	876	521	25781462	19545006	3	Monoctye DC	11	11	0.784528	1.04536e-05	0.0113375	NA	NA	NA
	chr10-26682591-26683323	45	111	7606321	8903422	1	CD8 T Cells	11	11	2.10729	1.24138e-05	0.0113637	NA	NA	NA
	chr7-51123407-51123981	95	42	15413148	14912542	1	CD4 T Cells	11	11	0.456948	1.56713e-05	0.0114136	GRB10	0.693617	13
	chr19-24074366-24075060	17	0	15413226	14912584	1	CD4 T Cells	11	11	0	1.5827e-05	0.0114435	NA	NA	NA
	chr10-124142730-124143344	254	429	14323086	17454061	1	Monoctye DC	11	11	1.38599	3.19612e-05	0.0114714	CHST15	0.921242	13
	chr18-62596275-62596983	72	19	25782266	19545508	3	Monoctye DC	11	11	0.348094	1.07022e-05	0.0114823	NA	NA	NA
	chr12-12927102-12927478	54	6	29346377	15610008	2	Monoctye DC	10	10	0.208886	1.67221e-05	0.011507	NA	NA	NA
	chr12-52585735-52586518	426	545	15412817	14912039	1	CD4 T Cells	11	11	1.32229	1.65172e-05	0.0115249	NA	NA	NA
	chr16-1781768-1783107	1470	1660	15411773	14910924	1	CD4 T Cells	11	11	1.16716	1.62955e-05	0.0115249	NA	NA	NA
	chr17-79340296-79341438	1	19	15413242	14912565	1	CD4 T Cells	11	11	19.6379	1.61378e-05	0.0115249	RNF213	-0.652575	14
	chr17-79340296-79341438	1	19	15413242	14912565	1	CD4 T Cells	11	11	19.6379	1.61378e-05	0.0115249	TBC1D16	0.377737	13
	chr19-1077002-1077213	584	430	15412659	14912154	1	CD4 T Cells	11	11	0.761021	1.64524e-05	0.0115249	NA	NA	NA
	chr5-134436335-134437285	325	216	15412918	14912368	1	CD4 T Cells	11	11	0.686928	1.64136e-05	0.0115249	SEC24A	0.484278	16
	chr5-134436335-134437285	325	216	15412918	14912368	1	CD4 T Cells	11	11	0.686928	1.64136e-05	0.0115249	H2AFY	0.217323	17
	chr5-134436335-134437285	325	216	15412918	14912368	1	CD4 T Cells	11	11	0.686928	1.64136e-05	0.0115249	TCF7	-0.167217	16
	chr10-30398001-30398466	46	13	11743545	11838109	2	CD4 T Cells	10	10	0.280352	1.13235e-05	0.011529	NA	NA	NA
	chr16-27449714-27450342	388	277	11743203	11837845	2	CD4 T Cells	10	10	0.708217	1.12455e-05	0.011529	IL21R	0.598738	17
	chr16-27449714-27450342	388	277	11743203	11837845	2	CD4 T Cells	10	10	0.708217	1.12455e-05	0.011529	IL4R	0.592712	15
	chr5-180313699-180314071	21	61	11743570	11838061	2	CD4 T Cells	10	10	2.88157	1.14408e-05	0.0115308	NA	NA	NA
	chr12-101743524-101744551	180	107	11743411	11838015	2	CD4 T Cells	10	10	0.589698	1.15611e-05	0.0115356	CHPT1	0.603488	16
	chr12-101743524-101744551	180	107	11743411	11838015	2	CD4 T Cells	10	10	0.589698	1.15611e-05	0.0115356	GNPTAB	0.457632	16
	chr16-87979929-87980512	352	230	8620813	8306594	2	NK Cells	10	9	0.678135	3.95921e-06	0.0116302	MVD	0.781549	14
	chr16-87979929-87980512	352	230	8620813	8306594	2	NK Cells	10	9	0.678135	3.95921e-06	0.0116302	RNF166	0.675124	13
	chr16-87979929-87980512	352	230	8620813	8306594	2	NK Cells	10	9	0.678135	3.95921e-06	0.0116302	KLHDC4	0.509008	14
	chr16-87979929-87980512	352	230	8620813	8306594	2	NK Cells	10	9	0.678135	3.95921e-06	0.0116302	ZFPM1	0.460156	13
	chr16-87979929-87980512	352	230	8620813	8306594	2	NK Cells	10	9	0.678135	3.95921e-06	0.0116302	SLC7A5	0.2811	13
	chr9-114902785-114903119	125	59	8621040	8306765	2	NK Cells	10	9	0.489861	3.96302e-06	0.0116302	NA	NA	NA
	chr19-49468657-49469356	745	893	15412498	14911691	1	CD4 T Cells	11	11	1.2389	1.67902e-05	0.0116341	NA	NA	NA
	chrX-45069704-45070671	146	78	15413097	14912506	1	CD4 T Cells	11	11	0.552183	1.69707e-05	0.0116781	NA	NA	NA
	chr7-5142941-5144808	348	549	7606018	8902984	1	CD8 T Cells	11	11	1.34775	1.2917e-05	0.0117168	NA	NA	NA
	chr10-61992053-61994394	1090	867	15412153	14911717	1	CD4 T Cells	11	11	0.822117	1.71707e-05	0.0117348	NA	NA	NA
	chr1-147072426-147073362	227	237	12161546	19360200	1	B Cells	11	11	0.65585	6.85702e-06	0.0117963	NA	NA	NA
	chr21-42414655-42415640	302	148	25782036	19545379	3	Monoctye DC	11	11	0.646442	1.11443e-05	0.0118256	NA	NA	NA
	chr3-98692763-98693353	117	152	25782221	19545375	3	Monoctye DC	11	11	1.71369	1.12592e-05	0.0118256	NA	NA	NA
	chr11-64342394-64342978	415	376	14322925	17454114	1	Monoctye DC	11	11	0.743493	3.30818e-05	0.0118311	NA	NA	NA
	chr22-50111882-50112921	314	156	25782024	19545371	3	Monoctye DC	11	11	0.655345	1.14374e-05	0.0118877	NA	NA	NA
	chr8-124751160-124752311	135	73	11767991	12169771	3	CD8 T Cells	11	11	0.522891	5.63706e-06	0.0119672	LINC00964	0.758327	8
	chr8-124751160-124752311	135	73	11767991	12169771	3	CD8 T Cells	11	11	0.522891	5.63706e-06	0.0119672	MTSS1	0.731664	16
	chr8-124751160-124752311	135	73	11767991	12169771	3	CD8 T Cells	11	11	0.522891	5.63706e-06	0.0119672	SQLE	0.688624	16
	chr8-124751160-124752311	135	73	11767991	12169771	3	CD8 T Cells	11	11	0.522891	5.63706e-06	0.0119672	TRIB1	0.601172	15
	chr7-22082628-22083934	233	337	11112362	10766083	3	NK Cells	11	11	1.49286	2.52124e-06	0.0119794	NA	NA	NA
	chr7-105808841-105809655	424	297	15412819	14912287	1	CD4 T Cells	11	11	0.723989	1.78578e-05	0.0121213	NA	NA	NA
	chr6-136647104-136647801	70	139	11768056	12169705	3	CD8 T Cells	11	11	1.92017	5.88033e-06	0.0122236	NA	NA	NA
	chr11-118232730-118232943	77	31	15413166	14912553	1	CD4 T Cells	11	11	0.416114	1.84289e-05	0.0122462	NA	NA	NA
	chr12-96198945-96199262	200	118	15413043	14912466	1	CD4 T Cells	11	11	0.609808	1.85327e-05	0.0122462	NA	NA	NA
	chr17-45583438-45585592	1257	1015	15411986	14911569	1	CD4 T Cells	11	11	0.834588	1.84286e-05	0.0122462	NA	NA	NA
	chr19-18879128-18880304	335	224	15412908	14912360	1	CD4 T Cells	11	11	0.691105	1.83968e-05	0.0122462	NA	NA	NA
	chr19-43430142-43430633	160	88	15413083	14912496	1	CD4 T Cells	11	11	0.568465	1.86696e-05	0.0122555	NA	NA	NA
	chr1-1371239-1371788	210	358	7606156	8903175	1	CD8 T Cells	11	11	1.45639	1.38257e-05	0.0123231	SKI	0.436456	16
	chr19-54803337-54803945	61	27	7606305	8903506	1	CD8 T Cells	11	11	0.378137	1.38325e-05	0.0123231	KIR2DL4	0.93725	11
	chr19-54803337-54803945	61	27	7606305	8903506	1	CD8 T Cells	11	11	0.378137	1.38325e-05	0.0123231	KIR2DL1	0.891378	12
	chr19-54803337-54803945	61	27	7606305	8903506	1	CD8 T Cells	11	11	0.378137	1.38325e-05	0.0123231	NCR1	0.87779	12
	chr19-41957646-41959669	398	521	8620767	8306303	2	NK Cells	10	9	1.35858	4.33791e-06	0.0123666	NA	NA	NA
	chr2-152042828-152043230	549	207	29345882	15609807	2	Monoctye DC	10	10	0.708843	1.81516e-05	0.0124052	FMNL2	0.89611	11
	chr2-152042828-152043230	549	207	29345882	15609807	2	Monoctye DC	10	10	0.708843	1.81516e-05	0.0124052	TNFAIP6	0.85863	11
	chr2-152042828-152043230	549	207	29345882	15609807	2	Monoctye DC	10	10	0.708843	1.81516e-05	0.0124052	RIF1	-0.452718	14
	chr2-152042828-152043230	549	207	29345882	15609807	2	Monoctye DC	10	10	0.708843	1.81516e-05	0.0124052	PRPF40A	-0.227274	14
	chr1-16913402-16914679	762	711	7605604	8902822	1	CD8 T Cells	11	11	0.797131	1.40848e-05	0.0124369	NA	NA	NA
	chr2-233369749-233370616	140	128	12161633	19360309	1	B Cells	11	11	0.574333	7.3638e-06	0.0124534	NA	NA	NA
	chr11-61060849-61061890	643	509	11767483	12169335	3	CD8 T Cells	11	11	0.765472	6.36944e-06	0.0124615	NA	NA	NA
	chr17-47829478-47830266	482	653	11767644	12169191	3	CD8 T Cells	11	11	1.31005	6.26771e-06	0.0124615	TBX21	0.885258	15
	chr17-47829478-47830266	482	653	11767644	12169191	3	CD8 T Cells	11	11	1.31005	6.26771e-06	0.0124615	OSBPL7	0.827041	15
	chr17-47829478-47830266	482	653	11767644	12169191	3	CD8 T Cells	11	11	1.31005	6.26771e-06	0.0124615	SKAP1	0.827038	14
	chr17-47829478-47830266	482	653	11767644	12169191	3	CD8 T Cells	11	11	1.31005	6.26771e-06	0.0124615	MRPL10	0.811112	16
	chrX-131710940-131711224	47	13	11768079	12169831	3	CD8 T Cells	11	11	0.267466	6.28351e-06	0.0124615	NA	NA	NA
	chr1-21439619-21441018	232	261	25782106	19545266	3	Monoctye DC	11	11	1.48398	1.21365e-05	0.0124842	NA	NA	NA
	chr15-68577858-68579369	68	23	8621097	8306801	2	NK Cells	10	9	0.351035	4.51232e-06	0.0125065	RPLP1	-0.0700714	17
	chr19-48501353-48502539	110	183	8621055	8306641	2	NK Cells	10	9	1.72659	4.64257e-06	0.0125198	NA	NA	NA
	chr6-134434226-134434486	132	68	15413111	14912516	1	CD4 T Cells	11	11	0.532447	1.92165e-05	0.012532	NA	NA	NA
	chr2-98935778-98936886	87	180	14323253	17454310	1	Monoctye DC	11	11	1.69782	3.53449e-05	0.0125953	NA	NA	NA
	chr12-14220831-14221508	103	48	15413140	14912536	1	CD4 T Cells	11	11	0.481665	1.94498e-05	0.0126018	NA	NA	NA
	chr17-83199311-83200754	300	650	12161473	19359787	1	B Cells	11	11	1.36105	7.73485e-06	0.0126521	METRNL	0.957582	16
	chr17-83199311-83200754	300	650	12161473	19359787	1	B Cells	11	11	1.36105	7.73485e-06	0.0126521	SLC16A3	0.877252	15
	chr17-83199311-83200754	300	650	12161473	19359787	1	B Cells	11	11	1.36105	7.73485e-06	0.0126521	AC144831.1	0.869802	14
	chr17-83199311-83200754	300	650	12161473	19359787	1	B Cells	11	11	1.36105	7.73485e-06	0.0126521	FOXK2	0.61464	15
	chr17-83199311-83200754	300	650	12161473	19359787	1	B Cells	11	11	1.36105	7.73485e-06	0.0126521	CCDC57	-0.470869	16
	chr17-83199311-83200754	300	650	12161473	19359787	1	B Cells	11	11	1.36105	7.73485e-06	0.0126521	SECTM1	0.459333	14
	chr17-83199311-83200754	300	650	12161473	19359787	1	B Cells	11	11	1.36105	7.73485e-06	0.0126521	B3GNTL1	0.45644	14
	chr4-85841975-85843005	288	318	12161485	19360119	1	B Cells	11	11	0.693612	7.68766e-06	0.0126521	ARHGAP24	0.928686	10
	chr15-58137778-58138483	222	178	14323118	17454312	1	Monoctye DC	11	11	0.657967	3.56315e-05	0.0126522	AQP9	0.910344	12
	chr15-58137778-58138483	222	178	14323118	17454312	1	Monoctye DC	11	11	0.657967	3.56315e-05	0.0126522	ALDH1A2	0.897293	10
	chr1-16513290-16514669	542	572	19748359	15803827	3	CD4 T Cells	11	11	1.31875	4.44493e-06	0.0126717	NA	NA	NA
	chr2-239321486-239322973	572	335	19748329	15804064	3	CD4 T Cells	11	11	0.731836	4.57242e-06	0.0126731	NA	NA	NA
	chr12-9283197-9283997	189	53	29346242	15609961	2	Monoctye DC	10	10	0.527189	1.86731e-05	0.0126747	NA	NA	NA
	chr2-241035156-241036962	1474	977	19747427	15803422	3	CD4 T Cells	11	11	0.828251	4.73447e-06	0.0126803	PASK	0.728559	15
	chr2-241035156-241036962	1474	977	19747427	15803422	3	CD4 T Cells	11	11	0.828251	4.73447e-06	0.0126803	NEU4	-0.607896	16
	chr2-241035156-241036962	1474	977	19747427	15803422	3	CD4 T Cells	11	11	0.828251	4.73447e-06	0.0126803	ATG4B	-0.489195	16
	chr2-241035156-241036962	1474	977	19747427	15803422	3	CD4 T Cells	11	11	0.828251	4.73447e-06	0.0126803	SNED1	0.133547	15
	chr4-1511595-1511994	114	41	19748787	15804358	3	CD4 T Cells	11	11	0.449411	4.82919e-06	0.0126803	NA	NA	NA
	chr11-10458817-10459579	398	291	11767728	12169553	3	CD8 T Cells	11	11	0.707021	6.61367e-06	0.0126905	NA	NA	NA
	chr1-153617295-153617892	174	150	29346257	15609864	2	Monoctye DC	10	10	1.62067	1.88648e-05	0.0127183	NA	NA	NA
	chr21-14063472-14064579	59	20	8733740	9780371	2	B Cells	10	10	0.302709	7.67177e-07	0.012758	NA	NA	NA
	chr17-74474484-74474702	86	38	11743505	11838084	2	CD4 T Cells	10	10	0.438332	1.30472e-05	0.0127631	CD300A	0.64264	15
	chr2-1780914-1781973	66	25	11743525	11838097	2	CD4 T Cells	10	10	0.375763	1.29406e-05	0.0127631	NA	NA	NA
	chr15-98169364-98169895	154	79	11112441	10766341	3	NK Cells	11	11	0.529481	2.8141e-06	0.0127631	NA	NA	NA
	chr15-41811072-41811681	38	99	7606328	8903434	1	CD8 T Cells	11	11	2.2257	1.48473e-05	0.0127711	NA	NA	NA
	chr2-144452055-144452710	128	81	7606238	8903452	1	CD8 T Cells	11	11	0.540617	1.4697e-05	0.0127711	NA	NA	NA
	chr4-152100053-152100986	281	456	7606085	8903077	1	CD8 T Cells	11	11	1.38635	1.48254e-05	0.0127711	NA	NA	NA
	chr22-37541771-37542297	926	381	29345505	15609633	2	Monoctye DC	10	10	0.77351	1.91628e-05	0.0128325	LGALS2	0.88763	13
	chr22-37541771-37542297	926	381	29345505	15609633	2	Monoctye DC	10	10	0.77351	1.91628e-05	0.0128325	LGALS1	0.818534	16
	chr22-37541771-37542297	926	381	29345505	15609633	2	Monoctye DC	10	10	0.77351	1.91628e-05	0.0128325	CYTH4	0.811023	15
	chr22-37541771-37542297	926	381	29345505	15609633	2	Monoctye DC	10	10	0.77351	1.91628e-05	0.0128325	GGA1	0.767776	15
	chr22-37541771-37542297	926	381	29345505	15609633	2	Monoctye DC	10	10	0.77351	1.91628e-05	0.0128325	SH3BP1	0.535313	16
	chr22-37541771-37542297	926	381	29345505	15609633	2	Monoctye DC	10	10	0.77351	1.91628e-05	0.0128325	MAFF	0.0121934	15
	chr1-12449237-12449865	472	337	15412771	14912247	1	CD4 T Cells	11	11	0.737954	2.02486e-05	0.0128356	NA	NA	NA
	chr15-64894666-64895095	556	686	15412687	14911898	1	CD4 T Cells	11	11	1.27524	2.03252e-05	0.0128356	ANKDD1A	-0.766653	14
	chr2-88599588-88600479	493	355	15412750	14912229	1	CD4 T Cells	11	11	0.744256	2.0087e-05	0.0128356	EIF2AK3	0.53062	16
	chr3-196218948-196219734	769	589	15412474	14911995	1	CD4 T Cells	11	11	0.791644	1.99544e-05	0.0128356	NA	NA	NA
	chr15-34437716-34437928	63	123	11743528	11837999	2	CD4 T Cells	10	10	1.93679	1.32822e-05	0.0128668	NA	NA	NA
	chr15-68791325-68792034	212	169	14323128	17454321	1	Monoctye DC	11	11	0.654166	3.64956e-05	0.0129131	NA	NA	NA
	chr15-79872257-79873248	581	326	25781757	19545201	3	Monoctye DC	11	11	0.740144	1.26858e-05	0.0129161	NA	NA	NA
	chr5-52922194-52922663	44	56	29346387	15609958	2	Monoctye DC	10	10	2.3927	1.95252e-05	0.0129176	NA	NA	NA
	chr9-130172043-130173373	800	322	29345631	15609692	2	Monoctye DC	10	10	0.75669	1.95488e-05	0.0129176	NCS1	0.721147	14
	chr9-130172043-130173373	800	322	29345631	15609692	2	Monoctye DC	10	10	0.75669	1.95488e-05	0.0129176	ABL1	0.614135	15
	chr9-130172043-130173373	800	322	29345631	15609692	2	Monoctye DC	10	10	0.75669	1.95488e-05	0.0129176	LINC00963	0.320825	16
	chr19-6667171-6667559	356	573	14322984	17453917	1	Monoctye DC	11	11	1.32081	3.67169e-05	0.0129455	PNPLA6	0.840402	14
	chr19-6667171-6667559	356	573	14322984	17453917	1	Monoctye DC	11	11	1.32081	3.67169e-05	0.0129455	TNFSF14	0.825694	14
	chr19-6667171-6667559	356	573	14322984	17453917	1	Monoctye DC	11	11	1.32081	3.67169e-05	0.0129455	RFX2	0.777185	14
	chr19-6667171-6667559	356	573	14322984	17453917	1	Monoctye DC	11	11	1.32081	3.67169e-05	0.0129455	STXBP2	0.755576	14
	chr19-6667171-6667559	356	573	14322984	17453917	1	Monoctye DC	11	11	1.32081	3.67169e-05	0.0129455	RPL36	-0.617381	15
	chr19-6667171-6667559	356	573	14322984	17453917	1	Monoctye DC	11	11	1.32081	3.67169e-05	0.0129455	INSR	0.444892	13
	chr16-84806068-84806896	1233	798	29345198	15609216	2	Monoctye DC	10	10	1.21672	1.97223e-05	0.0129465	DNAAF1	0.938793	14
	chr16-84806068-84806896	1233	798	29345198	15609216	2	Monoctye DC	10	10	1.21672	1.97223e-05	0.0129465	HSBP1	0.875799	17
	chr16-84806068-84806896	1233	798	29345198	15609216	2	Monoctye DC	10	10	1.21672	1.97223e-05	0.0129465	CRISPLD2	0.740981	14
	chr16-84806068-84806896	1233	798	29345198	15609216	2	Monoctye DC	10	10	1.21672	1.97223e-05	0.0129465	COX4I1	-0.479054	17
	chr16-84806068-84806896	1233	798	29345198	15609216	2	Monoctye DC	10	10	1.21672	1.97223e-05	0.0129465	COTL1	0.472599	17
	chr16-84806068-84806896	1233	798	29345198	15609216	2	Monoctye DC	10	10	1.21672	1.97223e-05	0.0129465	USP10	-0.280832	16
	chr16-84806068-84806896	1233	798	29345198	15609216	2	Monoctye DC	10	10	1.21672	1.97223e-05	0.0129465	MBTPS1	-0.259643	17
	chr3-195746921-195748298	490	181	29345941	15609833	2	Monoctye DC	10	10	0.69444	1.9869e-05	0.0129576	NA	NA	NA
	chr2-111156925-111158063	100	63	14323240	17454427	1	Monoctye DC	11	11	0.516985	3.70282e-05	0.0129637	BCL2L11	0.517088	15
	chr2-111156925-111158063	100	63	14323240	17454427	1	Monoctye DC	11	11	0.516985	3.70282e-05	0.0129637	MIR4435-2HG	-0.421554	16
	chr3-126982118-126983058	604	578	14322736	17453912	1	Monoctye DC	11	11	0.785286	3.69065e-05	0.0129637	NA	NA	NA
	chr1-84862680-84863232	370	253	15412873	14912331	1	CD4 T Cells	11	11	0.70674	2.07125e-05	0.012998	NA	NA	NA
	chr1-227773965-227774456	187	113	11743404	11838009	2	CD4 T Cells	10	10	0.599453	1.37971e-05	0.0130659	NA	NA	NA
	chr18-12920802-12921745	138	75	11743453	11838047	2	CD4 T Cells	10	10	0.539138	1.3788e-05	0.0130659	TUBB6	-0.729693	13
	chr18-12920802-12921745	138	75	11743453	11838047	2	CD4 T Cells	10	10	0.539138	1.3788e-05	0.0130659	LDLRAD4	-0.517481	13
	chr3-72255634-72256358	99	47	11743492	11838075	2	CD4 T Cells	10	10	0.470956	1.38805e-05	0.0130659	NA	NA	NA
	chr15-88897254-88897541	65	72	29346366	15609942	2	Monoctye DC	10	10	2.08243	2.06186e-05	0.0132729	NA	NA	NA
	chr3-184459365-184459622	65	72	29346366	15609942	2	Monoctye DC	10	10	2.08243	2.06186e-05	0.0132729	NA	NA	NA
	chr3-149009445-149010146	105	59	6312870	7425488	2	CD8 T Cells	10	10	0.477714	4.40733e-06	0.013326	GYG1	0.246013	15
	chr19-38506476-38507569	132	210	8621033	8306614	2	NK Cells	10	9	1.65111	5.08339e-06	0.0133425	PLEKHG2	0.674997	16
	chr19-38506476-38507569	132	210	8621033	8306614	2	NK Cells	10	9	1.65111	5.08339e-06	0.0133425	ACTN4	0.218981	17
	chr5-172721968-172722462	163	248	8621002	8306576	2	NK Cells	10	9	1.57905	5.21508e-06	0.0133425	NA	NA	NA
	chr4-108138890-108139396	166	93	15413077	14912491	1	CD4 T Cells	11	11	0.57905	2.14618e-05	0.0133537	LEF1	0.826786	12
	chr8-124751160-124752311	114	56	15413129	14912528	1	CD4 T Cells	11	11	0.50772	2.15471e-05	0.0133537	LINC00964	0.758327	8
	chr8-124751160-124752311	114	56	15413129	14912528	1	CD4 T Cells	11	11	0.50772	2.15471e-05	0.0133537	MTSS1	0.731664	16
	chr8-124751160-124752311	114	56	15413129	14912528	1	CD4 T Cells	11	11	0.50772	2.15471e-05	0.0133537	SQLE	0.688624	16
	chr8-124751160-124752311	114	56	15413129	14912528	1	CD4 T Cells	11	11	0.50772	2.15471e-05	0.0133537	TRIB1	0.601172	15
	chr19-17830217-17831254	346	234	15412897	14912350	1	CD4 T Cells	11	11	0.699006	2.18137e-05	0.0134355	MYO9B	-0.647077	16
	chr8-12194522-12194996	64	130	11768062	12169714	3	CD8 T Cells	11	11	1.9642	7.15307e-06	0.0134665	NA	NA	NA
	chr11-29518377-29519058	22	5	12161751	19360432	1	B Cells	11	11	0.142767	8.3849e-06	0.0134941	NA	NA	NA
	chr8-19510837-19511551	323	427	15412920	14912157	1	CD4 T Cells	11	11	1.36636	2.20555e-05	0.0135011	CSGALNACT1	0.250285	16
	chr20-40561916-40562516	458	713	14322882	17453777	1	Monoctye DC	11	11	1.2775	3.88066e-05	0.0135388	MAFB	0.965232	13
	chr20-40561916-40562516	458	713	14322882	17453777	1	Monoctye DC	11	11	1.2775	3.88066e-05	0.0135388	TOP1	0.760215	13
	chr6-36357830-36358139	78	32	15413165	14912552	1	CD4 T Cells	11	11	0.42403	2.22619e-05	0.0135444	NA	NA	NA
	chr2-96874550-96874788	214	63	29346217	15609951	2	Monoctye DC	10	10	0.55345	2.11877e-05	0.0135519	NA	NA	NA
	chr6-47167992-47168559	277	461	14323063	17454029	1	Monoctye DC	11	11	1.36571	3.90062e-05	0.013561	PLA2G7	0.966006	11
	chr6-47167992-47168559	277	461	14323063	17454029	1	Monoctye DC	11	11	1.36571	3.90062e-05	0.013561	TNFRSF21	0.778955	13
	chr6-47167992-47168559	277	461	14323063	17454029	1	Monoctye DC	11	11	1.36571	3.90062e-05	0.013561	CD2AP	-0.0939671	13
	chr12-124477019-124477407	417	149	29346014	15609865	2	Monoctye DC	10	10	0.671742	2.14761e-05	0.0135702	NA	NA	NA
	chr17-7350081-7350403	347	119	29346084	15609895	2	Monoctye DC	10	10	0.644718	2.20324e-05	0.0135702	NA	NA	NA
	chr19-2710224-2711666	186	52	29346245	15609962	2	Monoctye DC	10	10	0.525584	2.15124e-05	0.0135702	GNG7	0.896631	14
	chr19-2710224-2711666	186	52	29346245	15609962	2	Monoctye DC	10	10	0.525584	2.15124e-05	0.0135702	MKNK2	0.588801	15
	chr19-2710224-2711666	186	52	29346245	15609962	2	Monoctye DC	10	10	0.525584	2.15124e-05	0.0135702	MOB3A	0.287484	15
	chr19-4326853-4328900	1334	856	29345097	15609158	2	Monoctye DC	10	10	1.20634	2.19084e-05	0.0135702	NA	NA	NA
	chr6-29965926-29966435	307	237	29346124	15609777	2	Monoctye DC	10	10	1.45132	2.19151e-05	0.0135702	NA	NA	NA
	chr8-13132532-13133665	1124	733	29345307	15609281	2	Monoctye DC	10	10	1.226	2.19361e-05	0.0135702	NA	NA	NA
	chr11-118869724-118871061	629	765	15412614	14911819	1	CD4 T Cells	11	11	1.25705	2.26755e-05	0.0135764	CXCR5	0.405731	14
	chr20-3092566-3094334	980	1141	15412263	14911443	1	CD4 T Cells	11	11	1.20337	2.25843e-05	0.0135764	NA	NA	NA
	chr6-31202995-31204461	1086	866	15412157	14911718	1	CD4 T Cells	11	11	0.824194	2.27228e-05	0.0135764	NA	NA	NA
	chr16-80590943-80591852	248	294	19748653	15804105	3	CD4 T Cells	11	11	1.48136	5.33864e-06	0.0136586	NA	NA	NA
	chr13-48151234-48151629	28	108	12161745	19360329	1	B Cells	11	11	2.42297	8.64025e-06	0.0136844	NA	NA	NA
	chr15-83069144-83069398	128	82	7606238	8903451	1	CD8 T Cells	11	11	0.547292	1.60592e-05	0.0136955	NA	NA	NA
	chr2-113116132-113116653	214	171	14323126	17454319	1	Monoctye DC	11	11	0.655722	3.95664e-05	0.013708	IL1RN	0.486132	14
	chr17-21041780-21043798	2164	2375	15411079	14910209	1	CD4 T Cells	11	11	1.13435	2.31174e-05	0.0137299	NA	NA	NA
	chr6-35600990-35602747	317	505	7606049	8903028	1	CD8 T Cells	11	11	1.36097	1.62372e-05	0.01373	FKBP5	0.361484	16
	chr17-28737708-28738990	94	58	14323246	17454432	1	Monoctye DC	11	11	0.506334	3.97877e-05	0.0137369	TRAF4	0.70013	16
	chr17-28737708-28738990	94	58	14323246	17454432	1	Monoctye DC	11	11	0.506334	3.97877e-05	0.0137369	NEK8	0.694623	15
	chr17-28737708-28738990	94	58	14323246	17454432	1	Monoctye DC	11	11	0.506334	3.97877e-05	0.0137369	RPL23A	0.429752	17
	chr13-30737548-30738176	712	282	29345719	15609732	2	Monoctye DC	10	10	0.744597	2.26424e-05	0.0137758	ALOX5AP	0.535048	15
	chr4-1289223-1290866	1474	937	29344957	15609077	2	Monoctye DC	10	10	1.19507	2.26418e-05	0.0137758	NA	NA	NA
	chr1-159953476-159954501	511	786	14322829	17453704	1	Monoctye DC	11	11	1.26223	4.0284e-05	0.0138197	CD84	0.848003	14
	chr1-159953476-159954501	511	786	14322829	17453704	1	Monoctye DC	11	11	1.26223	4.0284e-05	0.0138197	LY9	-0.152668	13
	chr1-159953476-159954501	511	786	14322829	17453704	1	Monoctye DC	11	11	1.26223	4.0284e-05	0.0138197	IFI16	-0.115428	14
	chr19-3284481-3286103	471	437	14322869	17454053	1	Monoctye DC	11	11	0.761373	4.03045e-05	0.0138197	GNG7	-0.63795	14
	chr1-9425786-9426819	623	758	15412620	14911826	1	CD4 T Cells	11	11	1.25754	2.34071e-05	0.0138197	KIF1B	-0.762598	16
	chr1-9425786-9426819	623	758	15412620	14911826	1	CD4 T Cells	11	11	1.25754	2.34071e-05	0.0138197	RERE	0.299075	16
	chr14-99262193-99262769	264	432	7606102	8903101	1	CD8 T Cells	11	11	1.39796	1.66602e-05	0.0139692	BCL11B	0.920993	16
	chr14-99262193-99262769	264	432	7606102	8903101	1	CD8 T Cells	11	11	1.39796	1.66602e-05	0.0139692	EVL	0.587574	16
	chr19-48259514-48260386	319	520	14323021	17453970	1	Monoctye DC	11	11	1.33767	4.12813e-05	0.0141062	NA	NA	NA
	chr2-10330939-10332384	1487	649	29344944	15609365	2	Monoctye DC	10	10	0.820513	2.3392e-05	0.0141457	ADAM17	0.306224	16
	chr2-10330939-10332384	1487	649	29344944	15609365	2	Monoctye DC	10	10	0.820513	2.3392e-05	0.0141457	HPCAL1	0.13539	16
	chr11-115214608-115215142	129	83	7606237	8903450	1	CD8 T Cells	11	11	0.549672	1.74284e-05	0.0141706	CADM1	0.791924	11
	chr19-18023433-18024262	105	204	7606261	8903329	1	CD8 T Cells	11	11	1.6598	1.74684e-05	0.0141706	NA	NA	NA
	chr5-94793033-94794162	281	224	7606085	8903309	1	CD8 T Cells	11	11	0.681015	1.74327e-05	0.0141706	NA	NA	NA
	chr7-151380948-151382407	86	176	7606280	8903357	1	CD8 T Cells	11	11	1.74835	1.70728e-05	0.0141706	WDR86	0.71198	15
	chr7-151380948-151382407	86	176	7606280	8903357	1	CD8 T Cells	11	11	1.74835	1.70728e-05	0.0141706	GALNT11	-0.635447	16
	chr7-151380948-151382407	86	176	7606280	8903357	1	CD8 T Cells	11	11	1.74835	1.70728e-05	0.0141706	AGAP3	-0.352495	16
	chr7-151380948-151382407	86	176	7606280	8903357	1	CD8 T Cells	11	11	1.74835	1.70728e-05	0.0141706	PRKAG2	-0.305045	15
	chr16-71425946-71426767	9	46	6312966	7425501	2	CD8 T Cells	10	10	4.34531	4.85064e-06	0.0142351	NA	NA	NA
	chr6-35786828-35787291	22	4	14323318	17454486	1	Monoctye DC	11	11	0.149202	4.21888e-05	0.0143671	NA	NA	NA
	chr11-72805178-72805512	294	252	14323046	17454238	1	Monoctye DC	11	11	0.703381	4.24202e-05	0.0143968	ATG16L2	0.906486	13
	chr11-72805178-72805512	294	252	14323046	17454238	1	Monoctye DC	11	11	0.703381	4.24202e-05	0.0143968	RELT	0.84452	13
	chr11-72805178-72805512	294	252	14323046	17454238	1	Monoctye DC	11	11	0.703381	4.24202e-05	0.0143968	ARAP1	0.786821	13
	chr11-72805178-72805512	294	252	14323046	17454238	1	Monoctye DC	11	11	0.703381	4.24202e-05	0.0143968	PDE2A	0.771779	13
	chr3-195746921-195748298	216	143	8733583	9780248	2	B Cells	10	10	0.591193	1.0104e-06	0.0144024	NA	NA	NA
	chr1-41728411-41729102	300	258	14323040	17454232	1	Monoctye DC	11	11	0.705725	4.26128e-05	0.0144131	YBX1	0.0036216	17
	chr14-52918152-52918927	238	404	14323102	17454086	1	Monoctye DC	11	11	1.39297	4.28821e-05	0.0144498	NA	NA	NA
	chr17-8885165-8885593	165	124	14323175	17454366	1	Monoctye DC	11	11	0.616701	4.30108e-05	0.0144498	NA	NA	NA
	chr1-3889969-3891403	102	60	7606264	8903473	1	CD8 T Cells	11	11	0.502535	1.79747e-05	0.0144637	NA	NA	NA
	chr9-136978062-136978832	666	383	25781672	19545144	3	Monoctye DC	11	11	0.758577	1.43509e-05	0.0144639	NA	NA	NA
	chr2-168912660-168913154	26	8	12161747	19360429	1	B Cells	11	11	0.193285	9.3155e-06	0.0145059	NA	NA	NA
	chr3-39260887-39261272	160	154	12161613	19360283	1	B Cells	11	11	0.60462	9.59511e-06	0.0145059	NA	NA	NA
	chr8-104329661-104330352	138	340	12161635	19360097	1	B Cells	11	11	1.54768	9.53426e-06	0.0145059	LRP12	0.405754	15
	chr6-170444020-170444432	28	6	7606338	8903527	1	CD8 T Cells	11	11	0.183066	1.81969e-05	0.0145254	NA	NA	NA
	chr5-75611217-75612070	20	50	19748881	15804349	3	CD4 T Cells	11	11	3.12396	5.82492e-06	0.0145301	NA	NA	NA
	chr2-27705840-27706381	498	273	25781840	19545254	3	Monoctye DC	11	11	0.723116	1.45752e-05	0.014543	AC104695.4	0.834857	14
	chr2-27705840-27706381	498	273	25781840	19545254	3	Monoctye DC	11	11	0.723116	1.45752e-05	0.014543	FOSL2	0.719342	14
	chr5-177671740-177672334	92	126	25782246	19545401	3	Monoctye DC	11	11	1.80658	1.47346e-05	0.0145565	NA	NA	NA
	chr3-15600781-15602288	1080	1104	14322260	17453386	1	Monoctye DC	11	11	0.838846	4.34996e-05	0.0145649	NA	NA	NA
	chr4-108071778-108072797	1029	817	15412214	14911767	1	CD4 T Cells	11	11	0.820631	2.48186e-05	0.0145669	LEF1	0.882326	15
	chr4-108071778-108072797	1029	817	15412214	14911767	1	CD4 T Cells	11	11	0.820631	2.48186e-05	0.0145669	LEF1-AS1	0.719629	15
	chr4-108071778-108072797	1029	817	15412214	14911767	1	CD4 T Cells	11	11	0.820631	2.48186e-05	0.0145669	SGMS2	-0.450981	14
	chr4-108071778-108072797	1029	817	15412214	14911767	1	CD4 T Cells	11	11	0.820631	2.48186e-05	0.0145669	RPL34	0.42057	17
	chr12-104694989-104696047	295	253	14323045	17454237	1	Monoctye DC	11	11	0.703778	4.36646e-05	0.0145713	HSP90B1	0.426084	17
	chr12-104694989-104696047	295	253	14323045	17454237	1	Monoctye DC	11	11	0.703778	4.36646e-05	0.0145713	CHST11	-0.0787439	16
	chr16-2784900-2785886	300	99	29346131	15609915	2	Monoctye DC	10	10	0.620392	2.42524e-05	0.0145776	NA	NA	NA
	chr10-102534265-102534657	206	164	14323134	17454326	1	Monoctye DC	11	11	0.653302	4.42703e-05	0.0146337	NT5C2	0.664154	13
	chr15-59185548-59186167	219	377	14323121	17454113	1	Monoctye DC	11	11	1.41265	4.42918e-05	0.0146337	NA	NA	NA
	chr19-47075177-47075663	117	226	14323223	17454264	1	Monoctye DC	11	11	1.58511	4.41672e-05	0.0146337	C5AR1	0.707129	13
	chr19-47075177-47075663	117	226	14323223	17454264	1	Monoctye DC	11	11	1.58511	4.41672e-05	0.0146337	C5AR2	0.657201	12
	chr3-150384484-150385888	615	592	14322725	17453898	1	Monoctye DC	11	11	0.789921	4.45686e-05	0.014653	TSC22D2	0.15443	16
	chr6-35718483-35720634	567	540	14322773	17453950	1	Monoctye DC	11	11	0.781534	4.46438e-05	0.014653	STK38	-0.475526	15
	chrX-134965156-134965662	52	24	14323288	17454466	1	Monoctye DC	11	11	0.378743	4.48556e-05	0.0146743	NA	NA	NA
	chr4-83350008-83350450	29	8	14323311	17454482	1	Monoctye DC	11	11	0.226375	4.54344e-05	0.0147721	NA	NA	NA
	chr5-115551302-115551775	210	364	14323130	17454126	1	Monoctye DC	11	11	1.42239	4.54508e-05	0.0147721	FEM1C	0.886696	14
	chr5-115551302-115551775	210	364	14323130	17454126	1	Monoctye DC	11	11	1.42239	4.54508e-05	0.0147721	TRIM36	0.689161	12
	chr10-31242490-31243339	220	378	14323120	17454112	1	Monoctye DC	11	11	1.40996	4.57276e-05	0.0148138	MAP3K8	0.411836	15
	chr14-61279855-61281529	165	68	25782173	19545459	3	Monoctye DC	11	11	0.543626	1.51621e-05	0.0148319	PRKCH	0.909887	17
	chr5-177389195-177390052	397	276	15412846	14912308	1	CD4 T Cells	11	11	0.718554	2.5423e-05	0.0148344	NA	NA	NA
	chr15-51576366-51577513	561	534	14322779	17453956	1	Monoctye DC	11	11	0.781116	4.62823e-05	0.014945	MAPK6	0.923266	13
	chr15-51576366-51577513	561	534	14322779	17453956	1	Monoctye DC	11	11	0.781116	4.62823e-05	0.014945	DMXL2	0.908247	13
	chr15-51576366-51577513	561	534	14322779	17453956	1	Monoctye DC	11	11	0.781116	4.62823e-05	0.014945	MYO5A	0.812837	13
	chr15-51576366-51577513	561	534	14322779	17453956	1	Monoctye DC	11	11	0.781116	4.62823e-05	0.014945	GNB5	-0.558641	13
	chr15-51576366-51577513	561	534	14322779	17453956	1	Monoctye DC	11	11	0.781116	4.62823e-05	0.014945	TRPM7	-0.45835	13
	chr15-51576366-51577513	561	534	14322779	17453956	1	Monoctye DC	11	11	0.781116	4.62823e-05	0.014945	AP4E1	0.122818	13
	chr19-35247557-35249381	178	310	7606188	8903223	1	CD8 T Cells	11	11	1.48784	1.89176e-05	0.0149808	LSR	0.642625	16
	chr2-176826300-176826793	241	151	15413002	14912433	1	CD4 T Cells	11	11	0.647591	2.58872e-05	0.0150174	NA	NA	NA
	chr20-43691962-43692237	28	7	14323312	17454483	1	Monoctye DC	11	11	0.205153	4.726e-05	0.0152115	NA	NA	NA
	chr5-120463111-120463655	149	274	14323191	17454216	1	Monoctye DC	11	11	1.50904	4.74733e-05	0.015231	PRR16	0.684744	8
	chr14-69716110-69717048	121	63	11743470	11838059	2	CD4 T Cells	10	10	0.516504	1.63538e-05	0.0152502	SUSD6	0.153624	16
	chr2-64880876-64881572	107	53	11743484	11838069	2	CD4 T Cells	10	10	0.491372	1.65445e-05	0.0152851	PELI1	-0.431924	17
	chr17-42266514-42267419	441	383	7605925	8903150	1	CD8 T Cells	11	11	0.741951	1.95715e-05	0.0153766	STAT5B	0.943836	16
	chr17-42266514-42267419	441	383	7605925	8903150	1	CD8 T Cells	11	11	0.741951	1.95715e-05	0.0153766	STAT5A	0.734232	16
	chr3-122646147-122646877	85	65	12161688	19360372	1	B Cells	11	11	0.48037	1.03665e-05	0.0154382	NA	NA	NA
	chrX-4239562-4241211	169	96	15413074	14912488	1	CD4 T Cells	11	11	0.587118	2.67809e-05	0.0154461	NA	NA	NA
	chr3-130857272-130858071	743	297	29345688	15609717	2	Monoctye DC	10	10	0.751484	2.5866e-05	0.0154544	ATP2C1	0.680724	15
	chr3-130857272-130858071	743	297	29345688	15609717	2	Monoctye DC	10	10	0.751484	2.5866e-05	0.0154544	MRPL3	-0.448878	16
	chr1-23483467-23484912	773	523	29345658	15609491	2	Monoctye DC	10	10	1.27196	2.60544e-05	0.0154743	NA	NA	NA
	chr3-129491633-129492081	84	25	25782254	19545502	3	Monoctye DC	11	11	0.392587	1.60447e-05	0.0154896	NA	NA	NA
	chr7-6256568-6257210	156	189	25782182	19545338	3	Monoctye DC	11	11	1.59813	1.61449e-05	0.0154896	NA	NA	NA
	chr2-136225544-136226558	125	66	11743466	11838056	2	CD4 T Cells	10	10	0.523784	1.69553e-05	0.0155209	CXCR4	0.541919	17
	chr4-8221443-8221857	256	350	15412987	14912234	1	CD4 T Cells	11	11	1.41309	2.73733e-05	0.0156073	SH3TC1	0.519538	16
	chr9-97910328-97910615	128	66	15413115	14912518	1	CD4 T Cells	11	11	0.532936	2.73102e-05	0.0156073	PTCSC2	0.575598	7
	chr11-18411856-18412579	45	110	14323295	17454380	1	Monoctye DC	11	11	2.00594	4.88085e-05	0.0156092	NA	NA	NA
	chr17-49715036-49716260	429	371	7605937	8903162	1	CD8 T Cells	11	11	0.738808	2.01885e-05	0.0156154	FAM117A	0.490799	17
	chr17-49715036-49716260	429	371	7605937	8903162	1	CD8 T Cells	11	11	0.738808	2.01885e-05	0.0156154	ABI3	0.335905	14
	chr3-46959032-46959644	228	174	7606138	8903359	1	CD8 T Cells	11	11	0.651972	2.00432e-05	0.0156154	NA	NA	NA
	chr9-63859160-63860109	31	76	8621134	8306748	2	NK Cells	10	9	2.54439	6.26299e-06	0.0156229	NA	NA	NA
	chr1-77312048-77312762	38	98	7606328	8903435	1	CD8 T Cells	11	11	2.20322	2.05167e-05	0.0156413	NA	NA	NA
	chr13-31927828-31928340	60	27	7606306	8903506	1	CD8 T Cells	11	11	0.384439	2.06264e-05	0.0156413	NA	NA	NA
	chr19-10408554-10409099	229	175	7606137	8903358	1	CD8 T Cells	11	11	0.652856	2.09087e-05	0.0156413	PDE4A	0.404558	15
	chr6-46325591-46325969	85	46	7606281	8903487	1	CD8 T Cells	11	11	0.462332	2.10058e-05	0.0156413	NA	NA	NA
	chr8-25198292-25199567	192	140	7606174	8903393	1	CD8 T Cells	11	11	0.622933	2.07234e-05	0.0156413	DOCK5	0.713989	16
	chr1-54227029-54227536	588	889	14322752	17453601	1	Monoctye DC	11	11	1.24069	4.9813e-05	0.0156607	ACOT11	0.759347	14
	chr1-54227029-54227536	588	889	14322752	17453601	1	Monoctye DC	11	11	1.24069	4.9813e-05	0.0156607	USP24	0.393264	14
	chr1-54227029-54227536	588	889	14322752	17453601	1	Monoctye DC	11	11	1.24069	4.9813e-05	0.0156607	SSBP3	0.377269	14
	chr1-54227029-54227536	588	889	14322752	17453601	1	Monoctye DC	11	11	1.24069	4.9813e-05	0.0156607	NDC1	0.371311	13
	chr1-54227029-54227536	588	889	14322752	17453601	1	Monoctye DC	11	11	1.24069	4.9813e-05	0.0156607	TMEM59	0.306271	14
	chr1-113758057-113760102	742	1096	14322598	17453394	1	Monoctye DC	11	11	1.21211	4.95977e-05	0.0156607	PHTF1	0.777608	16
	chr1-113758057-113760102	742	1096	14322598	17453394	1	Monoctye DC	11	11	1.21211	4.95977e-05	0.0156607	HIPK1	-0.39777	16
	chr1-113758057-113760102	742	1096	14322598	17453394	1	Monoctye DC	11	11	1.21211	4.95977e-05	0.0156607	RSBN1	-0.361474	16
	chr14-105069904-105070685	1083	1109	14322257	17453381	1	Monoctye DC	11	11	0.840311	4.92971e-05	0.0156607	GPR132	0.52383	16
	chr17-44911128-44911638	65	144	14323275	17454346	1	Monoctye DC	11	11	1.81797	4.97404e-05	0.0156607	NA	NA	NA
	chr2-184562135-184562944	171	306	14323169	17454184	1	Monoctye DC	11	11	1.46846	4.93332e-05	0.0156607	ZNF804A	0.560969	8
	chr4-107863881-107864359	22	69	14323318	17454421	1	Monoctye DC	11	11	2.57373	4.99113e-05	0.0156607	NA	NA	NA
	chr19-31213557-31214516	435	308	15412808	14912276	1	CD4 T Cells	11	11	0.731817	2.78237e-05	0.0156849	NA	NA	NA
	chr4-105196001-105196948	34	7	15413209	14912577	1	CD4 T Cells	11	11	0.212794	2.78151e-05	0.0156849	NA	NA	NA
	chr11-12166883-12167421	112	218	14323228	17454272	1	Monoctye DC	11	11	1.59726	5.03047e-05	0.0157346	MICAL2	0.875712	15
	chr5-131943830-131945017	14	72	12161759	19360365	1	B Cells	11	11	3.23062	1.07745e-05	0.0157932	CDC42SE2	-0.834538	15
	chr5-131943830-131945017	14	72	12161759	19360365	1	B Cells	11	11	3.23062	1.07745e-05	0.0157932	SLC22A4	0.783116	13
	chr5-131943830-131945017	14	72	12161759	19360365	1	B Cells	11	11	3.23062	1.07745e-05	0.0157932	P4HA2	0.665647	10
	chr5-131943830-131945017	14	72	12161759	19360365	1	B Cells	11	11	3.23062	1.07745e-05	0.0157932	FNIP1	0.565025	15
	chr5-131943830-131945017	14	72	12161759	19360365	1	B Cells	11	11	3.23062	1.07745e-05	0.0157932	HINT1	-0.520553	15
	chr6-117616197-117617481	96	78	12161677	19360359	1	B Cells	11	11	0.510393	1.09215e-05	0.0157932	NA	NA	NA
	chr20-44552686-44553762	31	44	29346400	15609970	2	Monoctye DC	10	10	2.66835	2.67763e-05	0.015809	NA	NA	NA
	chr19-38559502-38559820	55	86	14041097	10051427	3	B Cells	11	11	2.18427	4.76632e-06	0.0158526	NA	NA	NA
	chr19-6054998-6055247	136	52	25782202	19545475	3	Monoctye DC	11	11	0.504359	1.67032e-05	0.0158727	NA	NA	NA
	chr22-40443742-40444405	181	140	14323159	17454350	1	Monoctye DC	11	11	0.634726	5.11025e-05	0.0159342	NA	NA	NA
	chr13-42378293-42378644	11	47	14323329	17454443	1	Monoctye DC	11	11	3.50625	5.12849e-05	0.0159413	NA	NA	NA
	chr10-114034575-114035112	41	103	14323299	17454387	1	Monoctye DC	11	11	2.06153	5.15411e-05	0.0159528	NA	NA	NA
	chr12-49824962-49825592	599	903	14322741	17453587	1	Monoctye DC	11	11	1.23708	5.16415e-05	0.0159528	NCKAP5L	0.886377	14
	chr12-49824962-49825592	599	903	14322741	17453587	1	Monoctye DC	11	11	1.23708	5.16415e-05	0.0159528	LMBR1L	-0.859348	14
	chr12-49824962-49825592	599	903	14322741	17453587	1	Monoctye DC	11	11	1.23708	5.16415e-05	0.0159528	TUBA1C	0.410376	15
	chr12-49824962-49825592	599	903	14322741	17453587	1	Monoctye DC	11	11	1.23708	5.16415e-05	0.0159528	LARP4	-0.0362002	15
	chr12-49824962-49825592	599	903	14322741	17453587	1	Monoctye DC	11	11	1.23708	5.16415e-05	0.0159528	TUBA1A	0.0146056	14
	chr1-54230624-54231327	317	515	14323023	17453975	1	Monoctye DC	11	11	1.33317	5.19034e-05	0.0159842	SSBP3	0.705564	15
	chr1-54230624-54231327	317	515	14323023	17453975	1	Monoctye DC	11	11	1.33317	5.19034e-05	0.0159842	TMEM59	0.330744	15
	chr1-54230624-54231327	317	515	14323023	17453975	1	Monoctye DC	11	11	1.33317	5.19034e-05	0.0159842	USP24	-0.160212	15
	chr5-912288-912954	218	332	11767908	12169512	3	CD8 T Cells	11	11	1.47266	8.67179e-06	0.0160234	ZDHHC11B	0.683001	9
	chr5-912288-912954	218	332	11767908	12169512	3	CD8 T Cells	11	11	1.47266	8.67179e-06	0.0160234	TRIP13	0.679747	14
	chr5-912288-912954	218	332	11767908	12169512	3	CD8 T Cells	11	11	1.47266	8.67179e-06	0.0160234	ZDHHC11	0.644922	11
	chr5-912288-912954	218	332	11767908	12169512	3	CD8 T Cells	11	11	1.47266	8.67179e-06	0.0160234	TPPP	0.293701	15
	chr5-912288-912954	218	332	11767908	12169512	3	CD8 T Cells	11	11	1.47266	8.67179e-06	0.0160234	BRD9	0.222536	15
	chr7-128938894-128939807	620	241	29345811	15609773	2	Monoctye DC	10	10	0.730764	2.7391e-05	0.0160767	TSPAN33	0.921435	15
	chr15-25811444-25812308	238	149	15413005	14912435	1	CD4 T Cells	11	11	0.647069	2.8729e-05	0.0161042	NA	NA	NA
	chr1-161611833-161613001	957	942	19747944	15803457	3	CD4 T Cells	11	11	1.23	6.62257e-06	0.0161169	NA	NA	NA
	chr11-111936635-111937623	283	467	14323057	17454023	1	Monoctye DC	11	11	1.35415	5.28351e-05	0.0161289	DIXDC1	0.6095	14
	chr3-106998824-106999625	35	12	14323305	17454478	1	Monoctye DC	11	11	0.281352	5.28584e-05	0.0161289	NA	NA	NA
	chr5-149780727-149780953	51	23	14323289	17454467	1	Monoctye DC	11	11	0.370079	5.26391e-05	0.0161289	CD74	0.557641	15
	chr11-59614727-59616809	2184	2360	14321156	17452130	1	Monoctye DC	11	11	0.88674	5.32025e-05	0.0161352	NA	NA	NA
	chr16-2033016-2033735	205	355	14323135	17454135	1	Monoctye DC	11	11	1.42106	5.31117e-05	0.0161352	TNFRSF12A	0.414126	14
	chr16-2033016-2033735	205	355	14323135	17454135	1	Monoctye DC	11	11	1.42106	5.31117e-05	0.0161352	RPS2	0.00377459	16
	chr1-150764530-150765064	80	47	14323260	17454443	1	Monoctye DC	11	11	0.482109	5.34048e-05	0.0161475	NA	NA	NA
	chr11-96012023-96012584	529	683	11743062	11837439	2	CD4 T Cells	10	10	1.28081	1.83617e-05	0.0161743	SESN3	0.743592	15
	chr11-96012023-96012584	529	683	11743062	11837439	2	CD4 T Cells	10	10	1.28081	1.83617e-05	0.0161743	MAML2	0.584056	15
	chr14-52267303-52268043	79	34	11743512	11838088	2	CD4 T Cells	10	10	0.426943	1.84516e-05	0.0161743	PTGDR	0.882155	13
	chr16-31421626-31421925	82	36	11743509	11838086	2	CD4 T Cells	10	10	0.435519	1.84795e-05	0.0161743	ITGAL	0.503134	14
	chr2-230877337-230878419	250	164	11743341	11837958	2	CD4 T Cells	10	10	0.650762	1.78418e-05	0.0161743	B3GNT7	0.72062	16
	chr2-230877337-230878419	250	164	11743341	11837958	2	CD4 T Cells	10	10	0.650762	1.78418e-05	0.0161743	NCL	0.644354	17
	chr2-230877337-230878419	250	164	11743341	11837958	2	CD4 T Cells	10	10	0.650762	1.78418e-05	0.0161743	PTMA	0.481995	17
	chr20-5722848-5723190	79	34	11743512	11838088	2	CD4 T Cells	10	10	0.426943	1.84516e-05	0.0161743	NA	NA	NA
	chr3-184815137-184815724	444	316	15412799	14912268	1	CD4 T Cells	11	11	0.735606	2.927e-05	0.0162285	VPS8	0.502472	15
	chr4-42627535-42628624	769	592	15412474	14911992	1	CD4 T Cells	11	11	0.795676	2.9276e-05	0.0162285	ATP8A1	0.625007	16
	chr14-85531555-85532189	128	241	14323212	17454249	1	Monoctye DC	11	11	1.54506	5.40103e-05	0.0162812	FLRT2	0.967007	10
	chr15-41930340-41930802	408	642	14322932	17453848	1	Monoctye DC	11	11	1.29125	5.42486e-05	0.0162933	TMEM87A	-0.850353	13
	chr15-41930340-41930802	408	642	14322932	17453848	1	Monoctye DC	11	11	1.29125	5.42486e-05	0.0162933	CHP1	0.81009	13
	chr15-41930340-41930802	408	642	14322932	17453848	1	Monoctye DC	11	11	1.29125	5.42486e-05	0.0162933	MGA	-0.657186	13
	chr15-41930340-41930802	408	642	14322932	17453848	1	Monoctye DC	11	11	1.29125	5.42486e-05	0.0162933	EHD4	0.604028	13
	chr3-172591830-172592869	241	199	14323099	17454291	1	Monoctye DC	11	11	0.6776	5.4377e-05	0.0162933	NA	NA	NA
	chr14-23020788-23021300	13	48	11768113	12169796	3	CD8 T Cells	11	11	3.57043	9.004e-06	0.0163347	NA	NA	NA
	chr10-78578613-78579353	487	750	14322853	17453740	1	Monoctye DC	11	11	1.26377	5.51807e-05	0.0163379	ZMIZ1	0.901683	15
	chr10-78578613-78579353	487	750	14322853	17453740	1	Monoctye DC	11	11	1.26377	5.51807e-05	0.0163379	PPIF	0.809694	16
	chr10-78578613-78579353	487	750	14322853	17453740	1	Monoctye DC	11	11	1.26377	5.51807e-05	0.0163379	ZCCHC24	0.809388	12
	chr10-78578613-78579353	487	750	14322853	17453740	1	Monoctye DC	11	11	1.26377	5.51807e-05	0.0163379	RPS24	0.0777773	16
	chr17-57422410-57423033	236	400	14323104	17454090	1	Monoctye DC	11	11	1.39087	5.51796e-05	0.0163379	TSPOAP1	0.352651	15
	chr2-109194159-109194690	63	33	14323277	17454457	1	Monoctye DC	11	11	0.429844	5.4812e-05	0.0163379	NA	NA	NA
	chr9-130073489-130073735	103	67	14323237	17454423	1	Monoctye DC	11	11	0.533795	5.51247e-05	0.0163379	NA	NA	NA
	chr11-78464339-78465746	84	50	14323256	17454440	1	Monoctye DC	11	11	0.488459	5.54117e-05	0.0163578	NA	NA	NA
	chr10-26682591-26683323	197	281	15413046	14912303	1	CD4 T Cells	11	11	1.47428	2.98382e-05	0.0163994	NA	NA	NA
	chr4-76993834-76994603	429	544	15412814	14912040	1	CD4 T Cells	11	11	1.31064	2.9913e-05	0.0163994	CNOT6L	0.480603	17
	chr5-157204409-157205084	342	182	19748559	15804217	3	CD4 T Cells	11	11	0.664983	6.90848e-06	0.0164124	NA	NA	NA
	chr17-20307316-20307573	58	29	14323282	17454461	1	Monoctye DC	11	11	0.410305	5.60694e-05	0.0164546	NA	NA	NA
	chrX-101219510-101220332	58	29	14323282	17454461	1	Monoctye DC	11	11	0.410305	5.60694e-05	0.0164546	NA	NA	NA
	chr11-34214904-34215318	16	41	14041136	10051472	3	B Cells	11	11	3.57961	5.13865e-06	0.0165397	ABTB2	0.601736	15
	chr11-34214904-34215318	16	41	14041136	10051472	3	B Cells	11	11	3.57961	5.13865e-06	0.0165397	CD44	0.402407	17
	chr18-76686694-76687560	61	136	14323279	17454354	1	Monoctye DC	11	11	1.82956	5.67455e-05	0.0166041	NA	NA	NA
	chr5-180135101-180135405	206	170	29346225	15609844	2	Monoctye DC	10	10	1.55144	2.84987e-05	0.0166291	MGAT1	0.63173	16
	chr5-180135101-180135405	206	170	29346225	15609844	2	Monoctye DC	10	10	1.55144	2.84987e-05	0.0166291	RNF130	0.625277	16
	chr9-126982132-126982644	230	346	11767896	12169498	3	CD8 T Cells	11	11	1.45469	9.50921e-06	0.016646	NA	NA	NA
	chrY-20574884-20576836	348	490	11767778	12169354	3	CD8 T Cells	11	11	1.36157	9.50605e-06	0.016646	KDM5D	-0.122239	16
	chr10-103677730-103678528	280	239	14323060	17454251	1	Monoctye DC	11	11	0.70045	5.73102e-05	0.0166759	NA	NA	NA
	chr3-52195861-52196184	197	156	14323143	17454334	1	Monoctye DC	11	11	0.649824	5.7325e-05	0.0166759	STAB1	0.886951	14
	chr3-52195861-52196184	197	156	14323143	17454334	1	Monoctye DC	11	11	0.649824	5.7325e-05	0.0166759	ALAS1	0.84292	14
	chr3-52195861-52196184	197	156	14323143	17454334	1	Monoctye DC	11	11	0.649824	5.7325e-05	0.0166759	SFMBT1	-0.626797	14
	chr3-52195861-52196184	197	156	14323143	17454334	1	Monoctye DC	11	11	0.649824	5.7325e-05	0.0166759	RPL29	-0.619748	14
	chr3-52195861-52196184	197	156	14323143	17454334	1	Monoctye DC	11	11	0.649824	5.7325e-05	0.0166759	PRKCD	0.5707	14
	chr2-135948271-135949126	94	54	7606272	8903479	1	CD8 T Cells	11	11	0.490773	2.25689e-05	0.0166807	NA	NA	NA
	chr10-102773961-102774227	31	85	7606335	8903448	1	CD8 T Cells	11	11	2.34246	2.29289e-05	0.0167898	NA	NA	NA
	chr16-17590991-17591631	49	19	7606317	8903514	1	CD8 T Cells	11	11	0.331263	2.3726e-05	0.0167898	NA	NA	NA
	chr17-3794969-3795237	176	126	7606190	8903407	1	CD8 T Cells	11	11	0.611607	2.3309e-05	0.0167898	ITGAE	0.490153	16
	chr19-16449342-16449844	98	57	7606268	8903476	1	CD8 T Cells	11	11	0.496894	2.35582e-05	0.0167898	TPM4	0.216438	17
	chr6-111972731-111973724	297	475	7606069	8903058	1	CD8 T Cells	11	11	1.36632	2.31958e-05	0.0167898	SLC16A10	0.431876	14
	chrY-3002181-3004243	84	171	7606282	8903362	1	CD8 T Cells	11	11	1.73913	2.34801e-05	0.0167898	NA	NA	NA
	chr19-56476357-56478308	470	700	8733329	9779691	2	B Cells	10	10	1.32999	1.51809e-06	0.0168304	ZNF667-AS1	0.897583	16
	chr19-56476357-56478308	470	700	8733329	9779691	2	B Cells	10	10	1.32999	1.51809e-06	0.0168304	ZNF667	0.851631	16
	chr6-13299359-13299576	66	148	8733733	9780243	2	B Cells	10	10	2.00246	1.36771e-06	0.0168304	CD83	0.71131	12
	chr20-3092566-3094334	242	410	6312733	7425137	2	CD8 T Cells	10	10	1.44037	5.90587e-06	0.0168366	NA	NA	NA
	chr12-8542114-8542542	251	79	29346180	15609935	2	Monoctye DC	10	10	0.591705	2.90274e-05	0.0168391	CLEC4E	0.811812	12
	chr16-75509451-75509653	18	61	14323322	17454429	1	Monoctye DC	11	11	2.78096	5.80617e-05	0.0168411	NA	NA	NA
	chr20-25321427-25321787	51	19	6312924	7425528	2	CD8 T Cells	10	10	0.31673	6.08097e-06	0.0168542	CST7	0.775262	17
	chr20-25321427-25321787	51	19	6312924	7425528	2	CD8 T Cells	10	10	0.31673	6.08097e-06	0.0168542	APMAP	0.7079	17
	chr1-12052011-12052285	1	18	15413242	14912566	1	CD4 T Cells	11	11	18.6043	3.12932e-05	0.0169486	TNFRSF1B	0.471026	16
	chr14-50320397-50321606	775	598	15412468	14911986	1	CD4 T Cells	11	11	0.797518	3.17754e-05	0.0169486	NA	NA	NA
	chr3-12003614-12004989	40	85	15413203	14912499	1	CD4 T Cells	11	11	2.19634	3.1693e-05	0.0169486	NA	NA	NA
	chr6-32621700-32623433	612	458	15412631	14912126	1	CD4 T Cells	11	11	0.773491	3.14208e-05	0.0169486	HLA-DQA1	0.232256	16
	chr6-32621700-32623433	612	458	15412631	14912126	1	CD4 T Cells	11	11	0.773491	3.14208e-05	0.0169486	HLA-DPB1	0.141964	17
	chr6-32621700-32623433	612	458	15412631	14912126	1	CD4 T Cells	11	11	0.773491	3.14208e-05	0.0169486	HLA-DQB1	0.125777	16
	chr6-32621700-32623433	612	458	15412631	14912126	1	CD4 T Cells	11	11	0.773491	3.14208e-05	0.0169486	HLA-DRB1	0.0554244	16
	chr6-32621700-32623433	612	458	15412631	14912126	1	CD4 T Cells	11	11	0.773491	3.14208e-05	0.0169486	HLA-DRA	0.0357593	17
	chr6-32621700-32623433	612	458	15412631	14912126	1	CD4 T Cells	11	11	0.773491	3.14208e-05	0.0169486	HLA-DMA	0.0250686	16
	chr6-169959059-169959553	194	277	15413049	14912307	1	CD4 T Cells	11	11	1.47577	3.19339e-05	0.0169486	NA	NA	NA
	chrX-131768061-131768469	83	36	15413160	14912548	1	CD4 T Cells	11	11	0.448297	3.17989e-05	0.0169486	NA	NA	NA
	chr20-63948538-63949694	738	879	15412505	14911705	1	CD4 T Cells	11	11	1.23104	3.22488e-05	0.0169528	NA	NA	NA
	chr22-40203116-40203958	279	182	15412964	14912402	1	CD4 T Cells	11	11	0.67423	3.22816e-05	0.0169528	NA	NA	NA
	chrY-13478120-13480428	266	390	11767860	12169454	3	CD8 T Cells	11	11	1.41777	9.86081e-06	0.0169638	UTY	0.581516	16
	chrY-13478120-13480428	266	390	11767860	12169454	3	CD8 T Cells	11	11	1.41777	9.86081e-06	0.0169638	USP9Y	-0.238861	16
	chrY-13478120-13480428	266	390	11767860	12169454	3	CD8 T Cells	11	11	1.41777	9.86081e-06	0.0169638	DDX3Y	0.235801	16
	chr17-7132017-7133094	567	542	14322773	17453948	1	Monoctye DC	11	11	0.784429	5.87011e-05	0.0169772	NA	NA	NA
	chr7-50664496-50664827	35	9	6312940	7425538	2	CD8 T Cells	10	10	0.218615	6.30244e-06	0.016996	NA	NA	NA
	chr19-44071577-44072860	156	243	11743435	11837879	2	CD4 T Cells	10	10	1.54525	1.9633e-05	0.0170344	NA	NA	NA
	chr3-71416645-71417171	50	117	7606316	8903416	1	CD8 T Cells	11	11	1.99908	2.43364e-05	0.0171004	NA	NA	NA
	chr3-127591772-127592261	1414	616	29345017	15609398	2	Monoctye DC	10	10	0.818999	2.9813e-05	0.0171042	TPRA1	0.829839	15
	chr3-127591772-127592261	1414	616	29345017	15609398	2	Monoctye DC	10	10	0.818999	2.9813e-05	0.0171042	MGLL	0.698608	15
	chr3-127591772-127592261	1414	616	29345017	15609398	2	Monoctye DC	10	10	0.818999	2.9813e-05	0.0171042	EEFSEC	-0.640132	14
	chr9-112059191-112059654	373	131	29346058	15609883	2	Monoctye DC	10	10	0.660259	2.98273e-05	0.0171042	NA	NA	NA
	chr17-19369788-19370233	194	339	14323146	17454151	1	Monoctye DC	11	11	1.43395	5.96821e-05	0.0171614	NA	NA	NA
	chr6-142943875-142946621	1279	1331	14322061	17453159	1	Monoctye DC	11	11	0.853974	5.95233e-05	0.0171614	NA	NA	NA
	chr12-6469861-6471324	1875	1167	29344556	15608847	2	Monoctye DC	10	10	1.1701	3.01529e-05	0.0171921	NA	NA	NA
	chr12-6469861-6471324	906	1313	14322434	17453177	1	Monoctye DC	11	11	1.18925	5.99797e-05	0.0171975	NA	NA	NA
	chr9-75152196-75152783	156	108	7606210	8903425	1	CD8 T Cells	11	11	0.591445	2.47169e-05	0.0172463	RORB	0.766998	14
	chr13-44132552-44133116	204	353	14323136	17454137	1	Monoctye DC	11	11	1.41998	6.05017e-05	0.0172974	NA	NA	NA
	chr6-142822973-142823176	9	36	15413234	14912548	1	CD4 T Cells	11	11	4.13429	3.3158e-05	0.0173218	NA	NA	NA
	chr6-22214475-22214705	44	23	12161729	19360414	1	B Cells	11	11	0.328365	1.21568e-05	0.0173285	NA	NA	NA
	chr15-89884481-89884754	54	125	14323286	17454365	1	Monoctye DC	11	11	1.89956	6.09705e-05	0.0173817	NA	NA	NA
	chr3-15768501-15769294	456	329	29345975	15609685	2	Monoctye DC	10	10	1.35639	3.07743e-05	0.0174142	ANKRD28	0.87941	15
	chr3-15768501-15769294	456	329	29345975	15609685	2	Monoctye DC	10	10	1.35639	3.07743e-05	0.0174142	SH3BP5	0.805536	15
	chr3-15768501-15769294	456	329	29345975	15609685	2	Monoctye DC	10	10	1.35639	3.07743e-05	0.0174142	EAF1	0.636653	15
	chr3-15768501-15769294	456	329	29345975	15609685	2	Monoctye DC	10	10	1.35639	3.07743e-05	0.0174142	METTL6	0.607641	15
	chr3-15768501-15769294	456	329	29345975	15609685	2	Monoctye DC	10	10	1.35639	3.07743e-05	0.0174142	RFTN1	-0.255468	15
	chr7-55533038-55533897	1184	506	29345247	15609508	2	Monoctye DC	10	10	0.803435	3.08914e-05	0.0174142	VOPP1	0.598677	17
	chr6-30227599-30228275	81	41	6312894	7425506	2	CD8 T Cells	10	10	0.430333	6.63589e-06	0.0174243	HLA-A	0.705902	16
	chr1-147688553-147688811	50	16	11743541	11838106	2	CD4 T Cells	10	10	0.317445	2.03107e-05	0.0174486	NA	NA	NA
	chr22-26711029-26711658	60	22	11743531	11838100	2	CD4 T Cells	10	10	0.363739	2.04601e-05	0.0174486	NA	NA	NA
	chr19-51407194-51408054	507	478	14322833	17454012	1	Monoctye DC	11	11	0.773672	6.14317e-05	0.0174632	SIGLEC9	0.917635	11
	chr19-51407194-51408054	507	478	14322833	17454012	1	Monoctye DC	11	11	0.773672	6.14317e-05	0.0174632	SIGLEC5	0.874342	10
	chr19-51407194-51408054	507	478	14322833	17454012	1	Monoctye DC	11	11	0.773672	6.14317e-05	0.0174632	FPR1	0.810362	13
	chr10-119270952-119271971	782	1147	14322558	17453343	1	Monoctye DC	11	11	1.20363	6.168e-05	0.017484	NA	NA	NA
	chr19-13181711-13182370	203	116	11112392	10766304	3	NK Cells	11	11	0.589802	4.03164e-06	0.0174901	NA	NA	NA
	chr3-14216216-14216926	55	87	25782283	19545440	3	Monoctye DC	11	11	2.08656	1.8625e-05	0.0175319	NA	NA	NA
	chr19-14450124-14450979	220	136	15413023	14912448	1	CD4 T Cells	11	11	0.638936	3.3737e-05	0.0175325	NA	NA	NA
	chr2-199457492-199458025	23	59	15413220	14912525	1	CD4 T Cells	11	11	2.65134	3.43394e-05	0.0176937	NA	NA	NA
	chr6-26956065-26957075	275	179	15412968	14912405	1	CD4 T Cells	11	11	0.672762	3.44018e-05	0.0176937	NA	NA	NA
	chr3-17945183-17946045	131	245	14323209	17454245	1	Monoctye DC	11	11	1.53473	6.28475e-05	0.0177645	NA	NA	NA
	chr11-970301-970782	55	19	11743536	11838103	2	CD4 T Cells	10	10	0.342696	2.10278e-05	0.0177808	NA	NA	NA
	chr14-55102943-55103484	112	69	7606254	8903464	1	CD8 T Cells	11	11	0.526315	2.57659e-05	0.0178534	NA	NA	NA
	chr19-530937-532228	1148	744	29345283	15609270	2	Monoctye DC	10	10	1.21838	3.23725e-05	0.0179137	NA	NA	NA
	chr4-98142632-98143889	792	533	29345639	15609481	2	Monoctye DC	10	10	1.26518	3.19935e-05	0.0179137	NA	NA	NA
	chr7-542934-543430	228	70	29346203	15609944	2	Monoctye DC	10	10	0.577185	3.24957e-05	0.0179137	PDGFA	0.764032	15
[truncated: 4,388 more rows]
