# Supplementary material for: Evolving epigenomics of immune cells at single-nucleus resolution in children en route to type 1 diabetes
Source: Nat Commun. 2026 Feb 25;17:3168. doi: 10.1038/s41467-026-69923-x (PMC13046956; doi:10.1038/s41467-026-69923-x)
Supplement: Supplementary file 14 — Supplementary Data 10 [file 41467_2026_69923_MOESM14_ESM.xlsx]

## Sheet: Sheet1
IAAsc vs Control Fisher's exact test p-values for scRNA genes
num_reads1 = # of reads for the gene, for IAAsc cells for CellType at timepoint	IAAscControl_scRNA
num_reads2 = # of reads for the gene, for the matched control cells for CellType at timepoint	gene	num_reads1	num_reads2	rest_reads1	rest_reads2	timepoint	CellType	indiv_group1	indiv_group2	FC	p_val	fdr_p_val	gene_chr	gene_start	gene_end	strand
rest_reads1 = # of reads for all other genes, for IAAsc cells for CellType at timepoint	HBB	1714	9	12809305	14358591	timepoint_1	B Cells	21	20	0.00468493	0	0	chr11	5225464	5229395	-
rest_reads2 = # of reads for all other genes, for the matched control cells for CellType at timepoint	IGKC	21020	42610	9407609	13561064	timepoint_2	B Cells	20	20	1.40498	0	0	chr2	88857161	88857683	-
timepoint, CellType = timepoint and CellType tested	IGLC2	6898	21967	9421731	13581707	timepoint_2	B Cells	20	20	2.20719	0	0	chr22	22900976	22901437	+
indiv_group1 = # of distinct individuals (by genotype) detected among the IAAsc cells	IGLC3	3963	12195	9424666	13591479	timepoint_2	B Cells	20	20	2.1328	0	0	chr22	22906342	22906803	+
indiv_group2 = # of distinct individuals (by genotype) detected among the matched controls	TMSB10	107603	74418	37686469	32956684	timepoint_1	CD4 T Cells	21	21	0.791324	0	0	chr2	84905656	84906671	+
FC = (num_reads1/rest_reads1)/(num_reads2/rest_reads2)	RPS26	88620	41439	37705452	32989663	timepoint_1	CD4 T Cells	21	21	0.53503	0	0	chr12	56041351	56044697	+
P_val = fisher test p value	B2M	194905	146100	37599167	32885002	timepoint_1	CD4 T Cells	21	21	0.857685	0	0	chr15	44711487	44718877	+
fdr_p_val = fdr adjusted p value (using all the genes for this Celltype and timepoint)	MT-CO3	414791	402558	37379281	32628544	timepoint_1	CD4 T Cells	21	21	1.11045	0	0	chrM	9207	9990	+
gene_chr, gene_start, gene_end, strand = gene information from gencode v32	MT-ND3	226825	223649	37567247	32807453	timepoint_1	CD4 T Cells	21	21	1.12818	0	0	chrM	10059	10404	+
	RPS26	70257	49213	28231600	29272826	timepoint_2	CD4 T Cells	20	21	0.6761	0	0	chr12	56041351	56044697	+
	ISG15	2648	6824	26651918	27299309	timepoint_3	CD4 T Cells	20	20	2.51555	0	0	chr1	1001138	1014540	+
	RPS26	69138	35352	26585428	27270781	timepoint_3	CD4 T Cells	20	20	0.499124	0	0	chr12	56041351	56044697	+
	RPS26	23871	20790	9649943	13000761	timepoint_2	CD8 T Cells	20	18	0.647022	0	0	chr12	56041351	56044697	+
	RPS26	25478	12520	9318298	8717348	timepoint_3	CD8 T Cells	20	19	0.525961	0	0	chr12	56041351	56044697	+
	S100A9	68752	43287	8245839	6884287	timepoint_1	Monoctye DC	20	20	0.755669	0	0	chr1	153357854	153361023	+
	S100A8	26028	14642	8288563	6912932	timepoint_1	Monoctye DC	20	20	0.67518	0	0	chr1	153390032	153391073	-
	THBS1	5941	11894	8308650	6915680	timepoint_1	Monoctye DC	20	20	2.40286	0	0	chr15	39581079	39599466	+
	TIMP1	10430	16314	8304161	6911260	timepoint_1	Monoctye DC	20	20	1.87731	0	0	chrX	47582408	47586789	+
	ISG15	3239	7435	13155567	13023532	timepoint_3	Monoctye DC	19	20	2.31798	0	0	chr1	1001138	1014540	+
	S100A9	129062	98128	13029744	12932839	timepoint_3	Monoctye DC	19	20	0.767776	0	0	chr1	153357854	153361023	+
	S100A8	53091	34973	13105715	12995994	timepoint_3	Monoctye DC	19	20	0.665199	0	0	chr1	153390032	153391073	-
	G0S2	39872	52034	13118934	12978933	timepoint_3	Monoctye DC	19	20	1.31783	0	0	chr1	209675412	209676390	+
	CXCL8	64442	90266	13094364	12940701	timepoint_3	Monoctye DC	19	20	1.41447	0	0	chr4	73740541	73743716	+
	IFIT2	804	3447	13158002	13027520	timepoint_3	Monoctye DC	19	20	4.32937	0	0	chr10	89283694	89309271	+
	MTRNR2L8	1321	4625	13157485	13026342	timepoint_3	Monoctye DC	19	20	3.53548	0	0	chr11	10507894	10509186	-
	FTH1	300728	327887	12858078	12703080	timepoint_3	Monoctye DC	19	20	1.10101	0	0	chr11	61959718	61967634	-
	LYZ	121849	100118	13036957	12930849	timepoint_3	Monoctye DC	19	20	0.829717	0	0	chr12	69348341	69354234	+
	CCL3	16923	41146	13141883	12989821	timepoint_3	Monoctye DC	19	20	2.45522	0	0	chr17	36088256	36090169	-
	CCL4	4163	23226	13154643	13007741	timepoint_3	Monoctye DC	19	20	5.63388	0	0	chr17	36103827	36105621	+
	CCL3L1	6558	16619	13152248	13014348	timepoint_3	Monoctye DC	19	20	2.55902	0	0	chr17	36194869	36196758	-
	CCL4L2	1799	11036	13157007	13019931	timepoint_3	Monoctye DC	19	20	6.1947	0	0	chr17	36210924	36212878	+
	FTL	179062	201376	12979744	12829591	timepoint_3	Monoctye DC	19	20	1.13565	0	0	chr19	48965309	48966879	+
	GNLY	33369	28740	3780958	4735201	timepoint_3	NK Cells	19	19	0.689597	0	0	chr2	85685175	85698854	+
	TIMP1	11537	17704	13147269	13013263	timepoint_3	Monoctye DC	19	20	1.5496	1.85142e-300	2.58989e-297	chrX	47582408	47586789	+
	LYZ	67131	44868	8247460	6882706	timepoint_1	Monoctye DC	20	20	0.802183	7.84565e-292	3.29251e-288	chr12	69348341	69354234	+
	JCHAIN	593	3408	9428036	13600266	timepoint_2	B Cells	20	20	3.98325	1.86477e-282	9.7821e-279	chr4	70655541	70681817	-
	IL1B	22684	30551	13136122	13000416	timepoint_3	Monoctye DC	19	20	1.36002	3.39985e-273	4.45869e-270	chr2	112829751	112836816	-
	RPS26	19105	14623	9774775	11011983	timepoint_3	B Cells	20	20	0.679833	1.33083e-273	2.79249e-269	chr12	56041351	56044697	+
	IFIT3	1086	3446	26653480	27302687	timepoint_3	CD4 T Cells	20	20	3.0974	1.73497e-270	1.2135e-266	chr10	89327997	89340971	+
	MT-ND3	168536	193727	26486030	27112406	timepoint_3	CD4 T Cells	20	20	1.12204	3.69006e-264	1.93571e-260	chrM	10059	10404	+
	MX1	1001	3245	26653565	27302888	timepoint_3	CD4 T Cells	20	20	3.1644	1.17822e-261	4.94454e-258	chr21	41420304	41459214	+
	RPS26	21198	15296	9562615	9922477	timepoint_1	CD8 T Cells	20	21	0.695877	4.58937e-260	9.62987e-256	chr12	56041351	56044697	+
	RPS26	11204	6620	13147602	13024347	timepoint_3	Monoctye DC	19	20	0.596657	1.07508e-251	1.32696e-248	chr12	56041351	56044697	+
	IFI27	1172	79	13157634	13030888	timepoint_3	Monoctye DC	19	20	0.0680674	2.58329e-248	3.01139e-245	chr14	94104836	94116698	+
	THBS1	9078	14046	13149728	13016921	timepoint_3	Monoctye DC	19	20	1.56244	8.71258e-247	9.6219e-244	chr15	39581079	39599466	+
	IFITM3	1738	6598	7780163	12738897	timepoint_2	Monoctye DC	17	19	2.31788	1.06589e-246	2.23655e-242	chr11	319676	327537	-
	NFKBIA	23322	30643	13135484	13000324	timepoint_3	Monoctye DC	19	20	1.3268	6.59711e-235	6.92135e-232	chr14	35401511	35404749	-
	IGHA1	569	3042	9428060	13600632	timepoint_2	B Cells	20	20	3.70544	2.28261e-235	9.57921e-232	chr14	105703995	105708665	-
	IL6	1445	3733	13157361	13027234	timepoint_3	Monoctye DC	19	20	2.60874	1.92897e-234	1.92741e-231	chr7	22725884	22732002	+
	MTRNR2L8	2296	5184	28299561	29316855	timepoint_2	CD4 T Cells	20	21	2.17928	4.70519e-229	4.93645e-225	chr11	10507894	10509186	-
	MT-ND3	68174	75450	9275602	8654418	timepoint_3	CD8 T Cells	20	19	1.18455	1.52385e-227	1.59874e-223	chrM	10059	10404	+
	IFIT2	1691	220	8312900	6927354	timepoint_1	Monoctye DC	20	20	0.156149	4.05473e-226	1.41801e-222	chr10	89283694	89309271	+
	SAT1	7105	11635	26647461	27294498	timepoint_3	CD4 T Cells	20	20	1.5985	2.60366e-219	9.10542e-216	chrX	23783173	23786226	+
	IGHG1	178	1761	9428451	13601913	timepoint_2	B Cells	20	20	6.85696	1.88034e-215	6.57585e-212	chr14	105736343	105743071	-
	RPS26	22162	18207	12788857	14340393	timepoint_1	B Cells	21	20	0.732995	2.47626e-213	2.59796e-209	chr12	56041351	56044697	+
	FTH1	9839	13911	2487013	2343932	timepoint_1	NK Cells	17	15	1.49722	1.7573e-210	3.68734e-206	chr11	61959718	61967634	-
	CXCL10	153	1218	13158653	13029749	timepoint_3	Monoctye DC	19	20	8.03888	1.60973e-208	1.53532e-205	chr4	76021118	76023497	-
	CXCL2	8582	12949	13150224	13018018	timepoint_3	Monoctye DC	19	20	1.52366	1.82579e-205	1.66568e-202	chr4	74097040	74099196	-
	TMSB10	22311	16994	9561502	9920779	timepoint_1	CD8 T Cells	20	21	0.734558	4.74941e-204	4.98284e-200	chr2	84905656	84906671	+
	MTRNR2L8	2578	5267	26651988	27300866	timepoint_3	CD4 T Cells	20	20	1.99431	1.34088e-192	4.01938e-189	chr11	10507894	10509186	-
	CXCL8	52172	52070	8262419	6875504	timepoint_1	Monoctye DC	20	20	1.19787	9.4005e-188	2.81787e-184	chr4	73740541	73743716	+
	FTH1	215291	196267	8099300	6731307	timepoint_1	Monoctye DC	20	20	1.09416	1.63261e-187	4.28212e-184	chr11	61959718	61967634	-
	SAT1	1674	4603	3812653	4759338	timepoint_3	NK Cells	19	19	2.20159	2.66524e-186	2.79624e-182	chrX	23783173	23786226	+
	PMAIP1	2102	4383	13156704	13026584	timepoint_3	Monoctye DC	19	20	2.10561	3.86735e-185	3.38119e-182	chr18	59899948	59904306	+
	HLA-DQB1	12731	9723	9781149	11016883	timepoint_3	B Cells	20	20	0.678345	9.76394e-185	1.02438e-180	chr6	32659467	32668383	-
	ACTB	34180	22273	8280411	6905301	timepoint_1	Monoctye DC	20	20	0.782107	2.0169e-182	4.70228e-179	chr7	5527148	5563784	-
	EIF1	169104	163154	37624968	32867948	timepoint_1	CD4 T Cells	21	21	1.10394	3.04484e-179	1.06483e-175	chr17	41688885	41692668	+
	MALAT1	310349	277926	8004242	6649648	timepoint_1	Monoctye DC	20	20	1.07483	1.8427e-174	3.86654e-171	chr11	65497688	65506516	+
	CCL3	18018	10694	8296573	6916880	timepoint_1	Monoctye DC	20	20	0.71235	2.2958e-174	4.37933e-171	chr17	36088256	36090169	-
	EREG	15591	20697	13143215	13010270	timepoint_3	Monoctye DC	19	20	1.34052	5.51023e-170	4.62485e-167	chr4	74365145	74388749	+
	CD69	5704	11096	3808623	4752845	timepoint_3	NK Cells	19	19	1.55754	1.00092e-169	7.00076e-166	chr12	9752486	9760901	-
	PLSCR1	318	1456	26654248	27304677	timepoint_3	CD4 T Cells	20	20	4.46936	8.57263e-168	2.24849e-164	chr3	146515180	146544856	-
	IFNG	704	2578	3813623	4761363	timepoint_3	NK Cells	19	19	2.93199	1.70116e-167	8.92384e-164	chr12	68154768	68159740	-
	IFIT1	211	1216	26654355	27304917	timepoint_3	CD4 T Cells	20	20	5.62552	8.80645e-167	2.05317e-163	chr10	89392546	89406487	+
	FABP5	2820	5225	13155986	13025742	timepoint_3	Monoctye DC	19	20	1.87101	5.85861e-166	4.72812e-163	chr8	81280536	81284777	+
	FTH1	81751	95373	26572815	27210760	timepoint_3	CD4 T Cells	20	20	1.13879	1.13842e-164	2.38876e-161	chr11	61959718	61967634	-
	ACTB	50862	42180	13107944	12988787	timepoint_3	Monoctye DC	19	20	0.837439	4.53338e-161	3.52311e-158	chr7	5527148	5563784	-
	MT-CYB	163180	183067	26491386	27123066	timepoint_3	CD4 T Cells	20	20	1.0951	4.52496e-158	8.63156e-155	chrM	14747	15887	+
	MT-ND1	61489	87491	7720412	12658004	timepoint_2	Monoctye DC	17	19	0.86875	3.15083e-157	3.30569e-153	chrM	3307	4262	+
	MX1	114	1091	3814213	4762850	timepoint_3	NK Cells	19	19	7.66252	8.76483e-157	3.67825e-153	chr21	41420304	41459214	+
	RPS26	7748	3895	8306843	6923679	timepoint_1	Monoctye DC	20	20	0.603361	8.85498e-153	1.54837e-149	chr12	56041351	56044697	+
	MT-CO1	193951	184632	37600121	32846470	timepoint_1	CD4 T Cells	21	21	1.08922	6.50317e-153	1.94937e-149	chrM	5904	7445	+
	IGKC	41310	38421	12769709	14320179	timepoint_1	B Cells	21	20	0.829822	3.21842e-153	2.25107e-149	chr2	88857161	88857683	-
	IFIT3	1410	3128	13157396	13027839	timepoint_3	Monoctye DC	19	20	2.2402	1.04444e-150	7.82694e-148	chr10	89327997	89340971	+
	RPL28	191709	215495	28110148	29106544	timepoint_2	CD4 T Cells	20	21	1.08496	5.78828e-150	4.04851e-146	chr19	55385345	55403250	+
	RPL41	325335	265746	37468737	32765356	timepoint_1	CD4 T Cells	21	21	0.934623	6.0251e-149	1.58031e-145	chr12	56116590	56117967	+
	CD52	14881	9265	37779191	33021837	timepoint_1	CD4 T Cells	21	21	0.712384	5.19194e-148	1.21047e-144	chr1	26317958	26320523	+
	IFIT3	1191	3392	3813136	4760549	timepoint_3	NK Cells	19	19	2.28032	1.75925e-147	6.15238e-144	chr10	89327997	89340971	+
	ACTB	10117	8672	3804210	4755269	timepoint_3	NK Cells	19	19	0.686308	9.73051e-147	2.91679e-143	chr7	5527148	5563784	-
	FTH1	32566	36808	9311210	8693060	timepoint_3	CD8 T Cells	20	19	1.20974	4.36205e-139	3.05096e-135	chr11	61959718	61967634	-
	RSAD2	334	1340	26654232	27304793	timepoint_3	CD4 T Cells	20	20	3.91624	1.92171e-137	3.36027e-134	chr2	6865806	6898239	+
	ACTB	25595	17559	37768477	33013543	timepoint_1	CD4 T Cells	21	21	0.784956	1.56252e-136	3.27864e-133	chr7	5527148	5563784	-
	HBA2	421	1	12810598	14358599	timepoint_1	B Cells	21	20	0.00211929	7.78457e-136	4.08359e-132	chr16	172876	173710	+
	MT-CO3	123118	140539	9460695	9797234	timepoint_1	CD8 T Cells	20	21	1.10084	8.73108e-136	6.10681e-132	chrM	9207	9990	+
	RPS26	18303	20559	9410326	13583115	timepoint_2	B Cells	20	20	0.778524	3.03615e-133	9.10108e-130	chr12	56041351	56044697	+
	MT-CO3	120918	124651	9222858	8605217	timepoint_3	CD8 T Cells	20	19	1.10337	5.9654e-133	3.1293e-129	chrM	9207	9990	+
	MT-ATP6	230596	253377	26423970	27052756	timepoint_3	CD4 T Cells	20	20	1.07257	3.6635e-132	5.91318e-129	chrM	8527	9207	+
	B2M	30850	23614	2466002	2334229	timepoint_1	NK Cells	17	15	0.810573	9.80759e-133	1.02896e-128	chr15	44711487	44718877	+
	RPL32	372561	344860	37421511	32686242	timepoint_1	CD4 T Cells	21	21	1.05912	1.01606e-131	1.93818e-128	chr3	12834485	12841582	-
	MALAT1	571176	591118	12587630	12439849	timepoint_3	Monoctye DC	19	20	1.04507	1.72856e-130	1.25071e-127	chr11	65497688	65506516	+
	IGLC1	4274	2679	9789606	11023927	timepoint_3	B Cells	20	20	0.556738	9.46707e-129	6.62158e-125	chr22	22895375	22895834	+
	RPS26	6767	5465	3807560	4758476	timepoint_3	NK Cells	19	19	0.646615	4.44058e-128	1.16471e-124	chr12	56041351	56044697	+
	AC020656.1	4502	11099	7777399	12734396	timepoint_2	Monoctye DC	17	19	1.50525	7.99453e-125	5.59164e-121	chr12	69353493	69354225	-
	CXCL5	740	96	13158066	13030871	timepoint_3	Monoctye DC	19	20	0.131002	1.22711e-122	8.58279e-120	chr4	73995642	73998677	-
	MT1G	7	643	7781894	12744852	timepoint_2	Monoctye DC	17	19	56.0844	1.17572e-120	6.16751e-117	chr16	56666731	56668065	-
	S100A4	44604	37588	13114202	12993379	timepoint_3	Monoctye DC	19	20	0.850972	2.74504e-118	1.85804e-115	chr1	153543613	153550136	-
	GNLY	20129	14842	2476723	2343001	timepoint_1	NK Cells	17	15	0.780815	1.11965e-117	7.83124e-114	chr2	85685175	85698854	+
	CXCL8	36254	68737	7745647	12676758	timepoint_2	Monoctye DC	17	19	1.15761	1.02973e-114	4.32137e-111	chr4	73740541	73743716	+
	CXCL3	3740	5899	13155066	13025068	timepoint_3	Monoctye DC	19	20	1.59275	1.01438e-112	6.65147e-110	chr4	74036589	74038807	-
	IL1B	8603	18759	7773298	12726736	timepoint_2	Monoctye DC	17	19	1.33134	1.25057e-110	4.37344e-107	chr2	112829751	112836816	-
	TMSB10	26146	24005	12784873	14334595	timepoint_1	B Cells	21	20	0.819159	1.24574e-110	5.22786e-107	chr2	84905656	84906671	+
	MTRNR2L8	1549	3376	9792331	11023230	timepoint_3	B Cells	20	20	1.93582	1.3038e-109	6.83939e-106	chr11	10507894	10509186	-
	CD69	13550	11488	12797469	14347112	timepoint_1	B Cells	21	20	0.756444	7.36695e-108	2.57634e-104	chr12	9752486	9760901	-
	FABP5	4087	5358	8310504	6922216	timepoint_1	Monoctye DC	20	20	1.57347	7.91715e-107	1.27789e-103	chr8	81280536	81284777	+
	CTSL	4028	6182	13154778	13024785	timepoint_3	Monoctye DC	19	20	1.54981	3.12002e-106	1.98386e-103	chr9	87726109	87731469	+
	HELZ2	307	1129	26654259	27305004	timepoint_3	CD4 T Cells	20	20	3.58977	2.41603e-106	3.62111e-103	chr20	63558086	63574239	-
	ISG15	896	2292	9792984	11024314	timepoint_3	B Cells	20	20	2.27206	7.2414e-106	3.03893e-102	chr1	1001138	1014540	+
	IFIT3	227	1044	9793653	11025562	timepoint_3	B Cells	20	20	4.08496	1.7715e-105	6.19524e-102	chr10	89327997	89340971	+
	JUN	7757	10592	13151049	13020375	timepoint_3	Monoctye DC	19	20	1.37887	8.92087e-104	5.50549e-101	chr1	58780791	58784047	-
	SERF2	15715	10511	37778357	33020591	timepoint_1	CD4 T Cells	21	21	0.765297	1.76771e-101	3.09099e-98	chr15	43777087	43802589	+
	RPLP1	370005	340136	37424067	32690966	timepoint_1	CD4 T Cells	21	21	1.05183	2.50627e-101	4.04532e-98	chr15	69452814	69456205	+
	TYMP	8506	5895	13150300	13025072	timepoint_3	Monoctye DC	19	20	0.699839	4.48651e-100	2.68973e-97	chr22	50525752	50530032	-
	MT-CO2	85235	127084	7696666	12618411	timepoint_2	Monoctye DC	17	19	0.910336	2.60437e-100	7.80678e-97	chrM	7586	8269	+
	APOBEC3A	3794	5816	13155012	13025151	timepoint_3	Monoctye DC	19	20	1.54799	1.41706e-99	8.25946e-97	chr22	38952741	38992778	+
	MT-CO2	344845	317443	37449227	32713659	timepoint_1	CD4 T Cells	21	21	1.05328	1.12131e-99	1.6806e-96	chrM	7586	8269	+
	MT-ND3	101280	124106	12709739	14234494	timepoint_1	B Cells	21	20	1.0933	1.42773e-99	4.27973e-96	chrM	10059	10404	+
	SOD2	20694	24972	13138112	13005995	timepoint_3	Monoctye DC	19	20	1.21857	9.13002e-99	5.17771e-96	chr6	159669069	159745186	-
	SOD2	20694	24972	13138112	13005995	timepoint_3	Monoctye DC	19	20	1.21857	9.13002e-99	5.17771e-96	chr6	159679119	159762529	-
	PLSCR1	127	825	3814200	4763116	timepoint_3	NK Cells	19	19	5.20118	5.65647e-95	1.31878e-91	chr3	146515180	146544856	-
	MALAT1	338067	578409	7443834	12167086	timepoint_2	Monoctye DC	17	19	1.04463	6.53316e-95	1.71357e-91	chr11	65497688	65506516	+
	HBB	48	446	37794024	33030656	timepoint_1	CD4 T Cells	21	21	10.6315	2.93335e-94	4.10336e-91	chr11	5225464	5229395	-
	IFI6	1618	4680	7780283	12740815	timepoint_2	Monoctye DC	17	19	1.76602	7.78264e-94	1.81448e-90	chr1	27666064	27672198	-
	CD52	12098	10308	12798921	14348292	timepoint_1	B Cells	21	20	0.760208	2.02837e-93	5.32017e-90	chr1	26317958	26320523	+
	B2M	50604	55884	3763723	4708057	timepoint_3	NK Cells	19	19	0.884207	2.57917e-90	5.41188e-87	chr15	44711487	44718877	+
	S100A4	29389	20409	8285202	6907165	timepoint_1	Monoctye DC	20	20	0.833483	5.36428e-90	8.03991e-87	chr1	153543613	153550136	-
	IRF1	6978	9770	26647588	27296363	timepoint_3	CD4 T Cells	20	20	1.36671	1.47711e-89	2.06628e-86	chr5	132481609	132490777	-
	RPS26	6593	7693	7775308	12737802	timepoint_2	Monoctye DC	17	19	0.712429	1.17905e-89	2.47399e-86	chr12	56041351	56044697	+
	MT-CYB	67139	69898	9276637	8659970	timepoint_3	CD8 T Cells	20	19	1.11431	6.40272e-90	2.68697e-86	chrM	14747	15887	+
	CRIP1	7372	4426	37786700	33026676	timepoint_1	CD4 T Cells	21	21	0.686952	5.66107e-89	7.42414e-86	chr14	105486317	105488947	+
	MT-ND3	63820	73711	9519993	9864062	timepoint_1	CD8 T Cells	20	21	1.11385	3.01052e-89	1.57924e-85	chrM	10059	10404	+
	SAT1	43298	48878	13115508	12982089	timepoint_3	Monoctye DC	19	20	1.13995	4.0433e-88	2.23264e-85	chrX	23783173	23786226	+
	PDCD4	9551	12783	26645015	27293350	timepoint_3	CD4 T Cells	20	20	1.30646	8.79212e-88	1.15303e-84	chr10	110871795	110900006	+
	H3F3B	29045	27569	12781974	14331031	timepoint_1	B Cells	21	20	0.846879	3.80028e-87	8.86015e-84	chr17	75776434	75785893	-
	JUNB	37120	44198	28264737	29277841	timepoint_2	CD4 T Cells	20	21	1.14925	2.79751e-87	1.4675e-83	chr19	12791486	12793315	+
	HBA1	386	45	3813941	4763896	timepoint_3	NK Cells	19	19	0.0933419	1.425e-86	2.71825e-83	chr16	176680	177522	+
	OASL	929	2022	26653637	27304111	timepoint_3	CD4 T Cells	20	20	2.1246	2.31443e-86	2.85668e-83	chr12	121019111	121039242	-
	TNFAIP3	5064	7153	13153742	13023814	timepoint_3	Monoctye DC	19	20	1.42638	1.38753e-84	7.46529e-82	chr6	137867214	137883312	+
	FTH1	10637	16887	2742501	3417999	timepoint_2	NK Cells	16	18	1.27247	4.64624e-86	9.7492e-82	chr11	61959718	61967634	-
	HBA2	271	7	3814056	4763934	timepoint_3	NK Cells	19	19	0.0206814	1.60156e-84	2.80046e-81	chr16	172876	173710	+
	LTB	27427	20029	37766645	33011073	timepoint_1	CD4 T Cells	21	21	0.835568	6.68962e-84	8.25696e-81	chr6	31580525	31582522	-
	FTH1	117671	111497	37676401	32919605	timepoint_1	CD4 T Cells	21	21	1.08416	1.80142e-83	2.09996e-80	chr11	61959718	61967634	-
	FTH1	13007	20136	3801320	4743805	timepoint_3	NK Cells	19	19	1.2395	1.41236e-82	2.27965e-79	chr11	61959718	61967634	-
	HLA-DQB1	14932	13317	12796087	14345283	timepoint_1	B Cells	21	20	0.795719	3.55877e-82	7.46736e-79	chr6	32659467	32668383	-
	KLF2	26364	19235	37767708	33011867	timepoint_1	CD4 T Cells	21	21	0.834798	1.66036e-81	1.83365e-78	chr19	16324817	16327874	+
	CXCL3	2650	3589	8311941	6923985	timepoint_1	Monoctye DC	20	20	1.6255	2.35529e-81	3.29474e-78	chr4	74036589	74038807	-
	HBA1	263	3	12810756	14358597	timepoint_1	B Cells	21	20	0.0101774	6.23742e-81	1.18982e-77	chr16	176680	177522	+
	EREG	8472	9381	8306119	6918193	timepoint_1	Monoctye DC	20	20	1.32899	1.80867e-80	2.37196e-77	chr4	74365145	74388749	+
	OAZ1	6981	4234	37787091	33026868	timepoint_1	CD4 T Cells	21	21	0.693959	2.45363e-80	2.57423e-77	chr19	2269509	2273490	+
	MT-ND2	100987	96122	37693085	32934980	timepoint_1	CD4 T Cells	21	21	1.08908	4.27146e-80	4.268e-77	chrM	4470	5511	+
	MT-ATP6	92970	94774	9250806	8635094	timepoint_3	CD8 T Cells	20	19	1.09109	2.29677e-80	8.0322e-77	chrM	8527	9207	+
	EVL	7153	4372	37786919	33026730	timepoint_1	CD4 T Cells	21	21	0.699347	3.31918e-79	3.16574e-76	chr14	99971449	100144236	+
	TRBC2	10637	6977	37783435	33024125	timepoint_1	CD4 T Cells	21	21	0.750499	1.00503e-78	9.16898e-76	chr7	142801041	142802748	+
	RPL21	295346	271259	37498726	32759843	timepoint_1	CD4 T Cells	21	21	1.05088	2.86637e-78	2.50605e-75	chr13	27251309	27256691	+
	RFLNB	2381	3816	13156425	13027151	timepoint_3	Monoctye DC	19	20	1.61841	6.24587e-78	3.27643e-75	chr17	439978	445939	-
	CMPK2	251	873	26654315	27305260	timepoint_3	CD4 T Cells	20	20	3.3951	9.57646e-78	1.11635e-74	chr2	6840570	6866635	-
	FTH1	85362	104160	12725657	14254440	timepoint_1	B Cells	21	20	1.0887	2.29526e-76	4.01345e-73	chr11	61959718	61967634	-
	B2M	41886	67720	9386743	13535954	timepoint_2	B Cells	20	20	1.12057	7.39637e-76	1.93997e-72	chr15	44711487	44718877	+
	VIM	80711	72804	13078095	12958163	timepoint_3	Monoctye DC	19	20	0.910882	5.10327e-75	2.61175e-72	chr10	17228241	17237593	+
	IFIT3	392	87	9428237	13603587	timepoint_2	B Cells	20	20	0.153825	2.84614e-75	6.63563e-72	chr10	89327997	89340971	+
	RSAD2	54	515	3814273	4763426	timepoint_3	NK Cells	19	19	7.63598	7.89934e-75	1.18394e-71	chr2	6865806	6898239	+
	CRIP1	6871	4001	8307720	6923573	timepoint_1	Monoctye DC	20	20	0.698889	1.88822e-74	2.33061e-71	chr14	105486317	105488947	+
	PFN1	11175	7463	37782897	33023639	timepoint_1	CD4 T Cells	21	21	0.764129	1.99301e-73	1.67278e-70	chr17	4945652	4949061	-
	B2M	42873	39155	9540940	9898618	timepoint_1	CD8 T Cells	20	21	0.88075	4.00619e-74	1.68124e-70	chr15	44711487	44718877	+
	DUSP2	3139	2124	12807880	14356476	timepoint_1	B Cells	21	20	0.603719	1.155e-73	1.86425e-70	chr2	96143169	96145440	-
	RPS3A	354515	323644	37439557	32707458	timepoint_1	CD4 T Cells	21	21	1.04456	1.59575e-72	1.28783e-69	chr4	151099624	151104642	+
	EIF2AK2	1475	2674	26653091	27303459	timepoint_3	CD4 T Cells	20	20	1.76962	3.2627e-72	3.60323e-69	chr2	37099210	37157065	-
	PMAIP1	2440	3992	28299417	29318047	timepoint_2	CD4 T Cells	20	21	1.57914	1.05658e-72	4.43405e-69	chr18	59899948	59904306	+
	IFI16	1236	2344	26653330	27303789	timepoint_3	CD4 T Cells	20	20	1.85119	4.67044e-72	4.89999e-69	chr1	158999968	159055155	+
	DDX21	11881	12981	37782191	33018121	timepoint_1	CD4 T Cells	21	21	1.25013	2.61059e-69	2.02882e-66	chr10	68956170	68985068	+
	EEF1A1	62901	94122	7719000	12651373	timepoint_2	Monoctye DC	17	19	0.913614	5.43457e-69	1.03667e-65	chr6	73515750	73523797	-
	RPS4X	11765	18052	3802562	4745889	timepoint_3	NK Cells	19	19	1.22853	1.22642e-68	1.7156e-65	chrX	72255679	72277248	-
	H3F3B	52445	40864	37741627	32990238	timepoint_1	CD4 T Cells	21	21	0.891533	3.72172e-68	2.78903e-65	chr17	75776434	75785893	-
	MTRNR2L8	865	1495	8313726	6926079	timepoint_1	Monoctye DC	20	20	2.07436	3.38263e-68	3.9432e-65	chr11	10507894	10509186	-
	MT-CO3	293186	313940	26361380	26992193	timepoint_3	CD4 T Cells	20	20	1.04524	2.89212e-67	2.88978e-64	chrM	9207	9990	+
	SDC2	760	1362	8313831	6926212	timepoint_1	Monoctye DC	20	20	2.15091	3.25967e-67	3.59988e-64	chr8	96493813	96611790	+
	IRF9	1371	2481	26653195	27303652	timepoint_3	CD4 T Cells	20	20	1.76645	9.93913e-67	9.47967e-64	chr14	24161265	24166565	+
	MTRNR2L8	2204	3885	12808815	14354715	timepoint_1	B Cells	21	20	1.57272	9.40605e-67	1.40976e-63	chr11	10507894	10509186	-
	XAF1	507	1234	26654059	27304899	timepoint_3	CD4 T Cells	20	20	2.37585	3.19761e-66	2.9172e-63	chr17	6755447	6775647	+
	TMSB10	27347	19411	8287244	6908163	timepoint_1	Monoctye DC	20	20	0.851918	4.73387e-66	4.96654e-63	chr2	84905656	84906671	+
	IL1RN	4374	6058	13154432	13024909	timepoint_3	Monoctye DC	19	20	1.39859	5.85234e-65	2.9238e-62	chr2	113107214	113134016	+
	TMSB4X	126126	102657	37667946	32928445	timepoint_1	CD4 T Cells	21	21	0.931289	1.17239e-64	8.48285e-62	chrX	12975110	12977227	+
	FTH1	72473	96173	9356156	13507501	timepoint_2	B Cells	20	20	0.919749	4.63029e-65	9.71573e-62	chr11	61959718	61967634	-
	IL32	4312	2475	37789760	33028627	timepoint_1	CD4 T Cells	21	21	0.656745	3.06936e-64	2.14681e-61	chr16	3065297	3082192	+
	RPS14	307639	280957	37486433	32750145	timepoint_1	CD4 T Cells	21	21	1.04496	3.44076e-64	2.32895e-61	chr5	150442635	150449739	-
	ISG20	2528	3961	26652038	27302172	timepoint_3	CD4 T Cells	20	20	1.52946	5.79972e-64	5.07065e-61	chr15	88636153	88656483	+
	ISG20	714	1821	3813613	4762120	timepoint_3	NK Cells	19	19	2.04204	7.49653e-64	9.83124e-61	chr15	88636153	88656483	+
	IGHG3	363	1323	9428266	13602351	timepoint_2	B Cells	20	20	2.52607	8.3112e-64	1.5854e-60	chr14	105764503	105771405	-
	FYB1	6941	4407	37787131	33026695	timepoint_1	CD4 T Cells	21	21	0.726477	5.25928e-63	3.44861e-60	chr5	39105252	39274528	-
	FOS	27575	26765	12783444	14331835	timepoint_1	B Cells	21	20	0.866011	3.58119e-63	5.00961e-60	chr14	75278826	75282230	+
	JUN	31881	24184	37762191	33006918	timepoint_1	CD4 T Cells	21	21	0.867954	2.68201e-62	1.70535e-59	chr1	58780791	58784047	-
	CCL3	6521	10565	3807806	4753376	timepoint_3	NK Cells	19	19	1.2972	1.78535e-62	2.20365e-59	chr17	36088256	36090169	-
	MT-CYB	238100	218511	37555972	32812591	timepoint_1	CD4 T Cells	21	21	1.05006	2.07215e-61	1.27882e-58	chrM	14747	15887	+
	JUN	10002	15427	3804325	4748514	timepoint_3	NK Cells	19	19	1.23494	1.2539e-61	1.4617e-58	chr1	58780791	58784047	-
	CD3G	6477	4085	37787595	33027017	timepoint_1	CD4 T Cells	21	21	0.721637	4.40859e-61	2.64301e-58	chr11	118344344	118355161	+
	RPL32	282105	305146	28019752	29016893	timepoint_2	CD4 T Cells	20	21	1.04404	8.39325e-62	2.93526e-58	chr3	12834485	12841582	-
	B2M	45333	56632	9748547	10969974	timepoint_3	B Cells	20	20	1.10958	1.19358e-61	3.57786e-58	chr15	44711487	44718877	+
	RPS27	637186	573669	37156886	32457433	timepoint_1	CD4 T Cells	21	21	1.03014	8.26586e-61	4.81785e-58	chr1	153990762	153992155	+
	HLA-E	21457	25594	26633109	27280539	timepoint_3	CD4 T Cells	20	20	1.16434	6.03721e-61	5.06715e-58	chr6	30489509	30494194	+
	ACTB	7331	5682	9576482	9932091	timepoint_1	CD8 T Cells	20	21	0.747459	1.78081e-61	6.2278e-58	chr7	5527148	5563784	-
	RPS10	60374	58031	37733698	32973071	timepoint_1	CD4 T Cells	21	21	1.09979	3.352e-60	1.90095e-57	chr6	34417454	34426069	-
	FURIN	891	1755	26653675	27304378	timepoint_3	CD4 T Cells	20	20	1.9227	5.91786e-60	4.77594e-57	chr15	90868588	90883458	+
	GADD45B	2761	5043	3811566	4758898	timepoint_3	NK Cells	19	19	1.46243	8.75337e-60	9.66695e-57	chr19	2476122	2478259	+
	CTSS	10397	20681	7771504	12724814	timepoint_2	Monoctye DC	17	19	1.21449	5.59668e-60	9.78627e-57	chr1	150730188	150765792	-
	FTH1	92644	103340	28209213	29218699	timepoint_2	CD4 T Cells	20	21	1.07664	3.87565e-60	1.16176e-56	chr11	61959718	61967634	-
	TFPI2	291	24	13158515	13030943	timepoint_3	Monoctye DC	19	20	0.0832833	6.68162e-59	3.26048e-56	chr7	93885396	93890753	-
	FGL2	1696	871	13157110	13030096	timepoint_3	Monoctye DC	19	20	0.5186	8.79471e-59	4.19408e-56	chr7	77193369	77199848	-
	MAP3K8	1401	2925	3812926	4761016	timepoint_3	NK Cells	19	19	1.67163	4.21909e-59	4.42646e-56	chr10	30434021	30461833	+
	RPS29	347189	315690	37446883	32715412	timepoint_1	CD4 T Cells	21	21	1.04039	8.26811e-59	4.56552e-56	chr14	49570984	49599164	-
	RPS7	175547	162183	37618525	32868919	timepoint_1	CD4 T Cells	21	21	1.05709	1.11375e-58	5.99224e-56	chr2	3575260	3580920	+
	EIF2AK2	298	1003	3814029	4762938	timepoint_3	NK Cells	19	19	2.69486	6.9281e-59	6.92249e-56	chr2	37099210	37157065	-
	MT-CO2	100434	100844	9243342	8629024	timepoint_3	CD8 T Cells	20	19	1.07469	2.38033e-59	7.13522e-56	chrM	7586	8269	+
	TMSB10	49260	43892	13109546	12987075	timepoint_3	Monoctye DC	19	20	0.899769	1.57489e-58	7.34356e-56	chr2	84905656	84906671	+
	IRF7	405	1022	26654161	27305111	timepoint_3	CD4 T Cells	20	20	2.46324	1.47476e-58	1.14611e-55	chr11	612553	615983	-
	PNPT1	564	1267	26654002	27304866	timepoint_3	CD4 T Cells	20	20	2.19285	2.21099e-58	1.6569e-55	chr2	55634061	55693863	-
	JUNB	18299	17295	12792720	14341305	timepoint_1	B Cells	21	20	0.843266	3.22921e-58	4.23491e-55	chr19	12791486	12793315	+
	RPS2	38237	56285	7743664	12689210	timepoint_2	Monoctye DC	17	19	0.898748	3.13276e-58	5.05652e-55	chr16	1962058	1964841	-
	HMGB2	4842	2921	37789230	33028181	timepoint_1	CD4 T Cells	21	21	0.690252	9.86052e-58	5.17258e-55	chr4	173331376	173334432	-
	IGKC	31867	40458	9762013	10986148	timepoint_3	B Cells	20	20	1.12765	2.61897e-58	6.86922e-55	chr2	88857161	88857683	-
	LYZ	68590	103814	7713311	12641681	timepoint_2	Monoctye DC	17	19	0.924111	4.75568e-58	7.12774e-55	chr12	69348341	69354234	+
	IL1B	15668	15646	8298923	6911928	timepoint_1	Monoctye DC	20	20	1.19853	8.67019e-58	8.66317e-55	chr2	112829751	112836816	-
	ZFP36L2	20494	15105	37773578	33015997	timepoint_1	CD4 T Cells	21	21	0.843324	2.86134e-57	1.46438e-54	chr2	43222402	43226606	-
	MT2A	1952	4855	7779949	12740640	timepoint_2	Monoctye DC	17	19	1.51858	1.16038e-57	1.62322e-54	chr16	56608584	56609497	+
	RPL13	22267	31940	3792060	4732001	timepoint_3	NK Cells	19	19	1.14848	2.25233e-57	2.14821e-54	chr16	89560657	89566828	+
	MT-CO1	45722	47430	9298054	8682438	timepoint_3	CD8 T Cells	20	19	1.11031	1.1395e-57	2.98877e-54	chrM	5904	7445	+
	CD52	3197	2129	9580616	9935644	timepoint_1	CD8 T Cells	20	21	0.642218	1.20642e-57	3.61633e-54	chr1	26317958	26320523	+
	NKG7	17144	18077	3797183	4745864	timepoint_3	NK Cells	19	19	0.84424	7.39296e-57	6.74463e-54	chr19	51371606	51372701	-
	NFKBIA	12328	24035	7769573	12721460	timepoint_2	Monoctye DC	17	19	1.19037	8.69406e-57	1.14017e-53	chr14	35401511	35404749	-
	MT-ND4	42304	62697	7739597	12682798	timepoint_2	Monoctye DC	17	19	0.904887	1.02707e-56	1.26771e-53	chrM	10760	12137	+
	SSH2	7437	8361	37786635	33022741	timepoint_1	CD4 T Cells	21	21	1.28636	2.5969e-56	1.2974e-53	chr17	29625938	29930276	-
	ACTB	5727	3894	2491125	2353949	timepoint_1	NK Cells	17	15	0.720024	2.78602e-57	1.46148e-53	chr7	5527148	5563784	-
	ZFP36L1	5648	7385	13153158	13023582	timepoint_3	Monoctye DC	19	20	1.32037	3.31961e-56	1.51425e-53	chr14	68787660	68796253	-
	MT2A	3332	4854	26651234	27301279	timepoint_3	CD4 T Cells	20	20	1.42202	4.23821e-56	3.06657e-53	chr16	56608584	56609497	+
	HSPA5	4290	4965	8310301	6922609	timepoint_1	Monoctye DC	20	20	1.38906	3.57493e-56	3.40967e-53	chr9	125234853	125241343	-
	RPL32	261256	279305	26393310	27026828	timepoint_3	CD4 T Cells	20	20	1.04358	6.63923e-56	4.6437e-53	chr3	12834485	12841582	-
	S100A4	4538	2723	37789534	33028379	timepoint_1	CD4 T Cells	21	21	0.686568	1.25425e-55	6.12042e-53	chr1	153543613	153550136	-
	RPS4Y1	4948	3985	9788932	11022621	timepoint_3	B Cells	20	20	0.715338	3.10989e-56	7.25053e-53	chrY	2841602	2932000	+
	CCL3	3042	4178	2493810	2353665	timepoint_1	NK Cells	17	15	1.45441	1.82362e-56	7.65298e-53	chr17	36088256	36090169	-
	AZIN1-AS1	516	1139	13158290	13029828	timepoint_3	Monoctye DC	19	20	2.22902	1.97924e-55	8.83626e-53	chr8	102864271	103002424	+
	AREG	2772	6442	7779129	12739053	timepoint_2	Monoctye DC	17	19	1.41892	1.00413e-55	1.17053e-52	chr4	74445136	74455005	+
	FTH1	37151	43034	9546662	9894739	timepoint_1	CD8 T Cells	20	21	1.1171	1.97422e-55	5.17814e-52	chr11	61959718	61967634	-
	PELI1	2585	3792	13156221	13027175	timepoint_3	Monoctye DC	19	20	1.48132	1.82028e-54	7.9573e-52	chr2	64092652	64144420	-
	B2M	50261	89720	7731640	12655775	timepoint_2	Monoctye DC	17	19	1.0899	1.28992e-54	1.42455e-51	chr15	44711487	44718877	+
	H1FX	3059	1592	8311532	6925982	timepoint_1	Monoctye DC	20	20	0.624631	1.7554e-54	1.60146e-51	chr3	129314771	129316286	-
	CYP1B1	726	1233	8313865	6926341	timepoint_1	Monoctye DC	20	20	2.03838	2.46103e-54	2.15165e-51	chr2	38066973	38109902	-
	S100A4	4029	5738	28297828	29316301	timepoint_2	CD4 T Cells	20	21	1.37462	8.77336e-55	2.30114e-51	chr1	153543613	153550136	-
	THBS1	7179	9197	7774722	12736298	timepoint_2	Monoctye DC	17	19	0.782188	3.23782e-54	3.39696e-51	chr15	39581079	39599466	+
	B2M	137228	150635	28164629	29171404	timepoint_2	CD4 T Cells	20	21	1.05951	2.02636e-54	4.72435e-51	chr15	44711487	44718877	+
	IFITM1	2215	3440	26652351	27302693	timepoint_3	CD4 T Cells	20	20	1.51599	8.57462e-54	5.80391e-51	chr11	313506	315272	+
	RPL34	325186	295492	37468886	32735610	timepoint_1	CD4 T Cells	21	21	1.03972	2.01811e-53	9.62409e-51	chr4	108620566	108630412	+
	MALAT1	1629131	1660119	26672726	27661920	timepoint_2	CD4 T Cells	20	21	0.983567	5.33423e-54	1.11928e-50	chr11	65497688	65506516	+
	HLA-DRB5	5004	4055	12806015	14354545	timepoint_1	B Cells	21	20	0.723011	1.62429e-53	2.00485e-50	chr6	32517353	32530287	-
	IGHM	13238	22579	9415391	13581095	timepoint_2	B Cells	20	20	1.18216	1.69155e-53	2.95781e-50	chr14	105851705	105856218	-
	HOPX	1457	972	3812870	4762969	timepoint_3	NK Cells	19	19	0.534144	4.426e-53	3.86962e-50	chr4	56647988	56681899	-
	OAS3	132	516	26654434	27305617	timepoint_3	CD4 T Cells	20	20	3.81581	1.05974e-52	6.9489e-50	chr12	112938444	112973251	+
	LSP1	2959	1630	37791113	33029472	timepoint_1	CD4 T Cells	21	21	0.630294	2.24245e-52	1.04563e-49	chr11	1852970	1892267	+
	IER2	8210	7192	12802809	14351408	timepoint_1	B Cells	21	20	0.781588	1.08144e-52	1.26066e-49	chr19	13150411	13154911	+
	S100A9	63682	112426	7718219	12633069	timepoint_2	Monoctye DC	17	19	1.0779	1.94394e-52	1.94237e-49	chr1	153357854	153361023	+
	RPS29	277261	275744	28024596	29046295	timepoint_2	CD4 T Cells	20	21	0.959927	1.04065e-52	1.98508e-49	chr14	49570984	49599164	-
	CD52	8990	11537	28292867	29310502	timepoint_2	CD4 T Cells	20	21	1.23867	1.34547e-52	2.35267e-49	chr1	26317958	26320523	+
	ARHGDIB	11412	8004	37782660	33023098	timepoint_1	CD4 T Cells	21	21	0.802502	5.39017e-52	2.45874e-49	chr12	14942031	14961728	-
	RPS2	17715	25637	3796612	4738304	timepoint_3	NK Cells	19	19	1.15872	5.13434e-52	4.30935e-49	chr16	1962058	1964841	-
	RPS6	291444	265214	37502628	32765888	timepoint_1	CD4 T Cells	21	21	1.04122	1.48919e-51	6.64845e-49	chr9	19375715	19380236	-
	AIF1	16423	13661	13142383	13017306	timepoint_3	Monoctye DC	19	20	0.839982	1.75015e-51	7.49457e-49	chr6	31615217	31617021	+
	FCN1	9226	18286	7772675	12727209	timepoint_2	Monoctye DC	17	19	1.21014	1.94042e-51	1.85072e-48	chr9	134903232	134917912	-
	IGHA1	1897	1233	12809122	14357367	timepoint_1	B Cells	21	20	0.579919	2.26958e-51	2.50645e-48	chr14	105703995	105708665	-
	CFD	2858	6516	7779043	12738979	timepoint_2	Monoctye DC	17	19	1.39203	4.50426e-51	4.10926e-48	chr19	859664	863641	+
	PFN1	3736	3257	3810591	4760684	timepoint_3	NK Cells	19	19	0.698011	5.87748e-51	4.74335e-48	chr17	4945652	4949061	-
	MTRNR2L8	591	1167	2496261	2356676	timepoint_1	NK Cells	17	15	2.09103	3.37126e-51	1.17899e-47	chr11	10507894	10509186	-
	RPL41	80459	77404	9503354	9860369	timepoint_1	CD8 T Cells	20	21	0.927765	1.45608e-50	3.39477e-47	chr12	56116590	56117967	+
	IGHD	4441	6663	9789439	11019943	timepoint_3	B Cells	20	20	1.33261	1.94441e-50	4.07996e-47	chr14	105836765	105845678	-
	MT-ND2	31670	33260	9312106	8696608	timepoint_3	CD8 T Cells	20	19	1.12406	2.2692e-50	5.29052e-47	chrM	4470	5511	+
	LAG3	38	347	3814289	4763594	timepoint_3	NK Cells	19	19	7.31135	6.93257e-50	5.38763e-47	chr12	6772512	6778455	+
	RPL10A	160459	147910	37633613	32883192	timepoint_1	CD4 T Cells	21	21	1.05471	1.41183e-49	6.17174e-47	chr6	35468401	35470785	+
	TRIM22	1036	1864	26653530	27304269	timepoint_3	CD4 T Cells	20	20	1.7563	1.07222e-49	6.81767e-47	chr11	5689697	5737089	+
	CYBA	17258	14482	13141548	13016485	timepoint_3	Monoctye DC	19	20	0.847379	4.19378e-49	1.75996e-46	chr16	88643289	88651054	-
	JUNB	5988	12339	7775913	12733156	timepoint_2	Monoctye DC	17	19	1.25813	2.65813e-49	2.32398e-46	chr19	12791486	12793315	+
	MT-ND3	174516	189868	28127341	29132171	timepoint_2	CD4 T Cells	20	21	1.05012	1.53103e-49	2.4712e-46	chrM	10059	10404	+
	LY6E	2375	3578	26652191	27302555	timepoint_3	CD4 T Cells	20	20	1.47058	5.98453e-49	3.69333e-46	chr8	143017982	143023832	+
	LAPTM5	20108	25872	12790911	14332728	timepoint_1	B Cells	21	20	1.14798	4.29727e-49	4.50848e-46	chr1	30732469	30757774	-
	ATP2B1-AS1	10716	12850	13148090	13018117	timepoint_3	Monoctye DC	19	20	1.21091	1.13553e-48	4.67193e-46	chr12	89708959	89712590	+
	CCL3L1	740	1726	3813587	4762215	timepoint_3	NK Cells	19	19	1.8675	6.49725e-49	4.86899e-46	chr17	36194869	36196758	-
	ISCU	5557	6354	37788515	33024748	timepoint_1	CD4 T Cells	21	21	1.3083	1.30268e-48	5.57838e-46	chr12	108562582	108569384	+
	FYB1	1404	726	13157402	13030241	timepoint_3	Monoctye DC	19	20	0.522167	4.05639e-48	1.63683e-45	chr5	39105252	39274528	-
	RPL28	263072	239547	37531000	32791555	timepoint_1	CD4 T Cells	21	21	1.04188	4.19224e-48	1.75932e-45	chr19	55385345	55403250	+
	SOCS3	5826	7681	26648740	27298452	timepoint_3	CD4 T Cells	20	20	1.28694	3.7348e-48	2.23906e-45	chr17	78356778	78360077	-
	IGHM	18418	17778	9775462	11008828	timepoint_3	B Cells	20	20	0.857341	1.40302e-48	2.67633e-45	chr14	105851705	105856218	-
	IGHG2	80	418	12810939	14358182	timepoint_1	B Cells	21	20	4.66185	3.01518e-48	3.01274e-45	chr14	105639559	105644790	-
	G0S2	29317	21443	8285274	6906131	timepoint_1	Monoctye DC	20	20	0.877861	4.78923e-48	4.0197e-45	chr1	209675412	209676390	+
	USP18	82	391	26654484	27305742	timepoint_3	CD4 T Cells	20	20	4.65451	7.1111e-48	4.14478e-45	chr22	18150170	18177397	+
	SOD2	14438	14282	8300153	6913292	timepoint_1	Monoctye DC	20	20	1.18725	6.24165e-48	5.03725e-45	chr6	159669069	159745186	-
	SOD2	14438	14282	8300153	6913292	timepoint_1	Monoctye DC	20	20	1.18725	6.24165e-48	5.03725e-45	chr6	159679119	159762529	-
	TXNIP	2919	4601	12808100	14353999	timepoint_1	B Cells	21	20	1.40634	5.43695e-48	5.18561e-45	chr1	145992435	145996579	-
	GZMA	1243	575	2495609	2357268	timepoint_1	NK Cells	17	15	0.489863	1.97859e-48	5.93096e-45	chr5	55102646	55110252	+
	RPL30	360924	326608	37433148	32704494	timepoint_1	CD4 T Cells	21	21	1.03541	1.79268e-47	7.37564e-45	chr8	98024851	98046469	-
	TLE5	18669	13882	37775403	33017220	timepoint_1	CD4 T Cells	21	21	0.850808	1.99481e-47	8.04943e-45	chr19	3052910	3063107	-
	IFIT2	1613	830	2495239	2357013	timepoint_1	NK Cells	17	15	0.544906	3.82188e-48	1.00243e-44	chr10	89283694	89309271	+
	SEPTIN6	5554	3571	37788518	33027531	timepoint_1	CD4 T Cells	21	21	0.735673	3.15097e-47	1.24749e-44	chrX	119615724	119693370	-
	CCL5	4707	3194	2492145	2354649	timepoint_1	NK Cells	17	15	0.718569	6.74051e-48	1.57151e-44	chr17	35871491	35880793	-
	RPL10	51549	77771	7730352	12667724	timepoint_2	Monoctye DC	17	19	0.921142	1.99872e-47	1.67757e-44	chrX	154389955	154409168	+
	TYMP	4683	2771	8309908	6924803	timepoint_1	Monoctye DC	20	20	0.710186	2.58256e-47	2.00703e-44	chr22	50525752	50530032	-
	CD3D	12053	8606	37782019	33022496	timepoint_1	CD4 T Cells	21	21	0.816971	5.76085e-47	2.23852e-44	chr11	118338954	118342744	-
	RPL14	146154	134849	37647918	32896253	timepoint_1	CD4 T Cells	21	21	1.05569	7.49611e-47	2.85983e-44	chr3	40457292	40468587	+
	MT-CO3	100256	154951	7681645	12590544	timepoint_2	Monoctye DC	17	19	0.943654	8.37431e-47	6.75839e-44	chrM	9207	9990	+
	ANXA1	21054	18036	13137752	13012931	timepoint_3	Monoctye DC	19	20	0.865058	1.74844e-46	6.92217e-44	chr9	73151865	73170393	+
	PLIN2	2083	2193	7779818	12743302	timepoint_2	Monoctye DC	17	19	0.642804	9.79839e-47	7.6148e-44	chr9	19108375	19149290	-
	GBP1	236	669	26654330	27305464	timepoint_3	CD4 T Cells	20	20	2.7671	2.06343e-46	1.17019e-43	chr1	89052319	89065230	-
	CYBB	3050	2013	13155756	13028954	timepoint_3	Monoctye DC	19	20	0.666475	3.28679e-46	1.27716e-43	chrX	37780011	37813461	+
	HLA-C	19483	18867	12791536	14339733	timepoint_1	B Cells	21	20	0.86401	1.70841e-46	1.55859e-43	chr6	31268749	31272130	-
	NFKBIZ	3431	4671	13155375	13026296	timepoint_3	Monoctye DC	19	20	1.37477	5.11287e-46	1.9506e-43	chr3	101827991	101861022	+
	H1FX	5482	3536	37788590	33027566	timepoint_1	CD4 T Cells	21	21	0.73803	7.75937e-46	2.90741e-43	chr3	129314771	129316286	-
	HERC5	763	1454	26653803	27304679	timepoint_3	CD4 T Cells	20	20	1.86016	5.91547e-46	3.26643e-43	chr4	88457119	88506163	+
	ANKRD12	13042	13565	37781030	33017537	timepoint_1	CD4 T Cells	21	21	1.19008	1.1037e-45	4.06298e-43	chr18	9136228	9285985	+
	HLA-C	13761	10700	9330015	8719168	timepoint_3	CD8 T Cells	20	19	0.83224	2.22617e-46	4.67118e-43	chr6	31268749	31272130	-
	RPS4Y1	18855	16614	26635711	27289519	timepoint_3	CD4 T Cells	20	20	0.86012	1.24021e-45	6.67264e-43	chrY	2841602	2932000	+
	CYBA	4055	3673	3810272	4760268	timepoint_3	NK Cells	19	19	0.72524	3.09038e-45	2.23605e-42	chr16	88643289	88651054	-
	S100A12	5055	3061	8309536	6924513	timepoint_1	Monoctye DC	20	20	0.726778	4.51368e-45	3.38252e-42	chr1	153373711	153375621	-
	DNAAF1	368	845	13158438	13030122	timepoint_3	Monoctye DC	19	20	2.31872	1.00425e-44	3.76287e-42	chr16	84145287	84178767	+
	GZMH	1966	1522	3812361	4762419	timepoint_3	NK Cells	19	19	0.619844	5.46185e-45	3.8202e-42	chr14	24606480	24609699	-
	BZW1	3996	4518	8310595	6923056	timepoint_1	Monoctye DC	20	20	1.357	5.80887e-45	4.06292e-42	chr2	200810594	200827338	+
	IER3	6578	6980	8308013	6920594	timepoint_1	Monoctye DC	20	20	1.27357	5.65761e-45	4.06292e-42	chr6	30743199	30744548	-
	PCED1B-AS1	8916	11145	26645650	27294988	timepoint_3	CD4 T Cells	20	20	1.22017	8.40252e-45	4.40775e-42	chr12	47205898	47216456	-
	LINC00861	2019	1048	37792053	33030054	timepoint_1	CD4 T Cells	21	21	0.593917	1.78275e-44	6.44955e-42	chr8	125859721	126292788	-
	CXCL11	58	314	13158748	13030653	timepoint_3	Monoctye DC	19	20	5.4669	2.45795e-44	9.04826e-42	chr4	76033682	76041415	-
	RPS18	34413	51118	7747488	12694377	timepoint_2	Monoctye DC	17	19	0.906944	1.79527e-44	1.34536e-41	chr6	33272075	33276511	+
	CXCL2	6311	6718	8308280	6920856	timepoint_1	Monoctye DC	20	20	1.27762	2.18565e-44	1.47941e-41	chr4	74097040	74099196	-
	IFI6	1564	749	37792508	33030353	timepoint_1	CD4 T Cells	21	21	0.547956	5.15678e-44	1.83398e-41	chr1	27666064	27672198	-
	PRMT2	7138	4823	37786934	33026279	timepoint_1	CD4 T Cells	21	21	0.77311	6.82728e-44	2.38761e-41	chr21	46635595	46665124	+
	NEAT1	5555	7285	26649011	27298848	timepoint_3	CD4 T Cells	20	20	1.28014	4.82087e-44	2.46723e-41	chr11	65422774	65445540	+
	MT-ND3	15754	17346	2481098	2340497	timepoint_1	NK Cells	17	15	1.16597	1.45422e-44	3.05138e-41	chrM	10059	10404	+
	ARPC5L	3466	4161	37790606	33026941	timepoint_1	CD4 T Cells	21	21	1.37363	1.55076e-43	5.33437e-41	chr9	124862130	124877733	+
	HLA-C	24731	21534	13134075	13009433	timepoint_3	Monoctye DC	19	20	0.879271	1.68736e-43	6.10447e-41	chr6	31268749	31272130	-
	STAT1	752	1417	26653814	27304716	timepoint_3	CD4 T Cells	20	20	1.83935	1.84752e-43	9.23013e-41	chr2	190964358	191020960	-
	IFITM3	2612	3673	13156194	13027294	timepoint_3	Monoctye DC	19	20	1.42	2.62646e-43	9.34085e-41	chr11	319676	327537	-
	RPS10	14374	17428	9569439	9920345	timepoint_1	CD8 T Cells	20	21	1.16928	5.05936e-44	1.06161e-40	chr6	34417454	34426069	-
	IL7R	16003	11842	37778069	33019260	timepoint_1	CD4 T Cells	21	21	0.84669	3.50368e-43	1.18577e-40	chr5	35852695	35879603	+
	CMPK2	41	326	3814286	4763615	timepoint_3	NK Cells	19	19	6.36627	1.75791e-43	1.18988e-40	chr2	6840570	6866635	-
	TMSB10	7679	5699	2489173	2352144	timepoint_1	NK Cells	17	15	0.785908	1.15221e-43	2.19788e-40	chr2	84905656	84906671	+
	CD69	21854	25412	26632712	27280721	timepoint_3	CD4 T Cells	20	20	1.13506	4.73815e-43	2.31211e-40	chr12	9752486	9760901	-
	RPS12	21033	29719	3793294	4734222	timepoint_3	NK Cells	19	19	1.13132	3.62748e-43	2.3786e-40	chr6	132814569	132817564	+
	RPL13	44356	66766	7737545	12678729	timepoint_2	Monoctye DC	17	19	0.919035	3.43805e-43	2.4876e-40	chr16	89560657	89566828	+
	UCP2	1871	962	37792201	33030140	timepoint_1	CD4 T Cells	21	21	0.588304	1.51142e-42	5.03399e-40	chr11	73974672	73983246	-
	RIPOR2	3060	1792	37791012	33029310	timepoint_1	CD4 T Cells	21	21	0.670065	2.2685e-42	7.43748e-40	chr6	24804282	25042170	-
	MT-ND2	76066	83442	26578500	27222691	timepoint_3	CD4 T Cells	20	20	1.07079	1.56541e-42	7.46525e-40	chrM	4470	5511	+
	RPL37	295581	267865	37498491	32763237	timepoint_1	CD4 T Cells	21	21	1.03691	2.4664e-42	7.96191e-40	chr5	40825262	40835222	-
	IFIT2	456	999	28301401	29321040	timepoint_2	CD4 T Cells	20	21	2.11457	6.72674e-43	1.00819e-39	chr10	89283694	89309271	+
	IRF1	4057	6024	9789823	11020582	timepoint_3	B Cells	20	20	1.31884	7.35597e-43	1.28625e-39	chr5	132481609	132490777	-
	CXCL1	306	636	8314285	6926938	timepoint_1	Monoctye DC	20	20	2.49457	2.39548e-42	1.57076e-39	chr4	73869393	73871308	+
	RPL10	30623	42331	3783704	4721610	timepoint_3	NK Cells	19	19	1.10678	3.34241e-42	2.12527e-39	chrX	154389955	154409168	+
	AIF1	8794	5833	8305797	6921741	timepoint_1	Monoctye DC	20	20	0.796096	4.23578e-42	2.69331e-39	chr6	31615217	31617021	+
	CD3E	9126	6406	37784946	33024696	timepoint_1	CD4 T Cells	21	21	0.803169	1.23583e-41	3.92901e-39	chr11	118304545	118316175	+
	MYL12A	5991	3980	37788081	33027122	timepoint_1	CD4 T Cells	21	21	0.760124	1.33875e-41	4.19269e-39	chr18	3247481	3256236	+
	RPL21	80025	95688	12730994	14262912	timepoint_1	B Cells	21	20	1.06685	6.69251e-42	5.85121e-39	chr13	27251309	27256691	+
	PABPC1	26818	30751	26627748	27275382	timepoint_3	CD4 T Cells	20	20	1.11929	1.42182e-41	6.62977e-39	chr8	100685816	100722809	-
	MALAT1	649957	744951	12161062	13613649	timepoint_1	B Cells	21	20	1.02262	9.89084e-42	8.30158e-39	chr11	65497688	65506516	+
	RPS9	109622	105988	26544944	27200145	timepoint_3	CD4 T Cells	20	20	0.943779	2.73743e-41	1.24868e-38	chr19	54200809	54249003	+
	MT-CO3	326534	327247	27975323	28994792	timepoint_2	CD4 T Cells	20	21	0.967315	1.3572e-41	1.89854e-38	chrM	9207	9990	+
	HLA-DQA2	3321	2623	12807698	14355977	timepoint_1	B Cells	21	20	0.704695	2.8666e-41	2.31346e-38	chr6	32741391	32747198	+
	CCL22	14	167	8314577	6927407	timepoint_1	Monoctye DC	20	20	14.3169	4.08622e-41	2.5218e-38	chr16	57358783	57366189	+
	SNHG5	6221	4768	13152585	13026199	timepoint_3	Monoctye DC	19	20	0.773955	9.48702e-41	3.31777e-38	chr6	85650491	85678932	-
	TMSB4X	31073	31281	12779946	14327319	timepoint_1	B Cells	21	20	0.898192	4.87722e-41	3.79032e-38	chrX	12975110	12977227	+
	SRGN	41054	44529	13117752	12986438	timepoint_3	Monoctye DC	19	20	1.09529	1.58874e-40	5.46502e-38	chr10	69088103	69104805	+
	MT-CO3	31173	32698	2465679	2325145	timepoint_1	NK Cells	17	15	1.11076	1.03746e-40	1.81408e-37	chrM	9207	9990	+
	GADD45B	7665	9612	26646901	27296521	timepoint_3	CD4 T Cells	20	20	1.22409	4.88269e-40	2.17986e-37	chr19	2476122	2478259	+
	MT1E	22	312	7781879	12745183	timepoint_2	Monoctye DC	17	19	8.65886	3.23203e-40	2.26059e-37	chr16	56625475	56627112	+
	SLC7A11	506	871	8314085	6926703	timepoint_1	Monoctye DC	20	20	2.06599	5.12105e-40	3.07014e-37	chr4	138164097	138242349	-
	HLA-DRA	40710	44114	13118096	12986853	timepoint_3	Monoctye DC	19	20	1.09425	2.23414e-39	7.56112e-37	chr6	32439878	32445046	+
	MT-ND1	122835	132538	26531731	27173595	timepoint_3	CD4 T Cells	20	20	1.05325	2.13755e-39	9.3442e-37	chrM	3307	4262	+
	HELZ2	100	454	3814227	4763487	timepoint_3	NK Cells	19	19	3.63502	2.28677e-39	1.41127e-36	chr20	63558086	63574239	-
	RPL14	114673	125361	28187184	29196678	timepoint_2	CD4 T Cells	20	21	1.05517	1.25645e-39	1.64775e-36	chr3	40457292	40468587	+
	IL32	2435	3557	28299422	29318482	timepoint_2	CD4 T Cells	20	21	1.40996	1.49873e-39	1.84988e-36	chr16	3065297	3082192	+
	NAMPT	10718	10682	8303873	6916892	timepoint_1	Monoctye DC	20	20	1.19619	3.241e-39	1.88905e-36	chr7	106248298	106286326	-
	MT-CO3	98246	86972	8216345	6840602	timepoint_1	Monoctye DC	20	20	1.06249	3.82128e-39	2.16708e-36	chrM	9207	9990	+
	MT-CYB	93531	111074	12717488	14247526	timepoint_1	B Cells	21	20	1.05957	3.51358e-39	2.63305e-36	chrM	14747	15887	+
	RPS9	27753	41053	7754148	12704442	timepoint_2	Monoctye DC	17	19	0.903158	4.0504e-39	2.7416e-36	chr19	54200809	54249003	+
	RPS4X	19349	28035	7762552	12717460	timepoint_2	Monoctye DC	17	19	0.884649	4.48161e-39	2.93867e-36	chrX	72255679	72277248	-
	CCL4L2	686	1533	3813641	4762408	timepoint_3	NK Cells	19	19	1.78924	6.27241e-39	3.7604e-36	chr17	36210924	36212878	+
	ETS1	6968	4778	37787104	33026324	timepoint_1	CD4 T Cells	21	21	0.784583	1.37122e-38	4.23123e-36	chr11	128458761	128587558	-
	PHLDA1	4152	4574	8310439	6923000	timepoint_1	Monoctye DC	20	20	1.3222	8.03976e-39	4.43943e-36	chr12	76025447	76033932	-
	TRBC1	7365	5095	37786707	33026007	timepoint_1	CD4 T Cells	21	21	0.791539	4.48845e-38	1.36494e-35	chr7	142791694	142793368	+
	RPS27	38832	52845	3775495	4711096	timepoint_3	NK Cells	19	19	1.0896	2.98223e-38	1.73823e-35	chr1	153990762	153992155	+
	CLEC2D	4483	2889	37789589	33028213	timepoint_1	CD4 T Cells	21	21	0.73736	6.06282e-38	1.81737e-35	chr12	9664969	9699553	+
	TMSB4X	73928	68388	13084878	12962579	timepoint_3	Monoctye DC	19	20	0.934137	5.8771e-38	1.95745e-35	chrX	12975110	12977227	+
	MT-CO3	167839	196313	12643180	14162287	timepoint_1	B Cells	21	20	1.04358	3.27302e-38	2.3682e-35	chrM	9207	9990	+
	HLA-DRB1	17530	19829	13141276	13011138	timepoint_3	Monoctye DC	19	20	1.14224	8.61734e-38	2.82528e-35	chr6	32578769	32589848	-
	S100A6	6891	4734	37787181	33026368	timepoint_1	CD4 T Cells	21	21	0.786044	1.17597e-37	3.47542e-35	chr1	153534599	153536244	-
	CYBA	6651	5923	12804368	14352677	timepoint_1	B Cells	21	20	0.794559	5.23645e-38	3.66255e-35	chr16	88643289	88651054	-
	LINC02446	2145	1436	9581668	9936337	timepoint_1	CD8 T Cells	20	21	0.645619	2.21296e-38	4.22132e-35	chr12	10553362	10572688	+
	RPS8	23769	34932	7758132	12710563	timepoint_2	Monoctye DC	17	19	0.897308	7.66864e-38	4.87609e-35	chr1	44775251	44778779	+
	CYBA	5622	3760	37788450	33027342	timepoint_1	CD4 T Cells	21	21	0.76524	1.90917e-37	5.56391e-35	chr16	88643289	88651054	-
	GZMA	2300	1935	3812027	4762006	timepoint_3	NK Cells	19	19	0.673604	1.0913e-37	6.18885e-35	chr5	55102646	55110252	+
	ARPC1B	2914	1738	37791158	33029364	timepoint_1	CD4 T Cells	21	21	0.682434	2.62741e-37	7.55219e-35	chr7	99374249	99394816	+
	OASL	1155	2271	3813172	4761670	timepoint_3	NK Cells	19	19	1.5743	1.45839e-37	8.05301e-35	chr12	121019111	121039242	-
	GZMH	1241	636	2495611	2357207	timepoint_1	NK Cells	17	15	0.542704	9.40876e-38	1.51865e-34	chr14	24606480	24609699	-
	MX1	480	1068	9793400	11025538	timepoint_3	B Cells	20	20	1.97625	1.28187e-37	2.06903e-34	chr21	41420304	41459214	+
	ARPC1B	9394	7656	13149412	13023311	timepoint_3	Monoctye DC	19	20	0.822984	6.84898e-37	2.21096e-34	chr7	99374249	99394816	+
	ARID5A	3167	4358	26651399	27301775	timepoint_3	CD4 T Cells	20	20	1.34323	5.54873e-37	2.3761e-34	chr2	96536743	96552634	+
	MT-CO1	119456	128760	26535110	27177373	timepoint_3	CD4 T Cells	20	20	1.05217	6.71351e-37	2.81739e-34	chrM	5904	7445	+
	RPL12	10049	14775	3804278	4749166	timepoint_3	NK Cells	19	19	1.17722	6.80494e-37	3.66123e-34	chr9	127447674	127451406	-
	MT-ATP6	333949	301232	37460123	32729870	timepoint_1	CD4 T Cells	21	21	1.0321	1.50824e-36	4.27667e-34	chrM	8527	9207	+
	GNLY	750	1743	9673064	13019808	timepoint_2	CD8 T Cells	20	18	1.72652	5.10162e-38	5.35236e-34	chr2	85685175	85698854	+
	FABP4	0	105	8314591	6927469	timepoint_1	Monoctye DC	20	20	Inf	1.09885e-36	5.91208e-34	chr8	81478419	81483236	-
	OASL	975	1599	13157831	13029368	timepoint_3	Monoctye DC	19	20	1.65609	2.1062e-36	6.69611e-34	chr12	121019111	121039242	-
	MT1X	111	581	7781790	12744914	timepoint_2	Monoctye DC	17	19	3.19582	2.20808e-36	1.36271e-33	chr16	56682470	56684196	+
	S100A10	22300	19534	13136506	13011433	timepoint_3	Monoctye DC	19	20	0.884558	4.51109e-36	1.41278e-33	chr1	151982915	151993859	-
	RPL35A	196551	178932	37597521	32852170	timepoint_1	CD4 T Cells	21	21	1.04163	6.55474e-36	1.83384e-33	chr3	197950190	197956610	+
	BATF	1097	1804	26653469	27304329	timepoint_3	CD4 T Cells	20	20	1.60524	4.86436e-36	2.00135e-33	chr14	75522455	75547004	+
	CORO1A	7030	4874	37787042	33026228	timepoint_1	CD4 T Cells	21	21	0.793288	8.5116e-36	2.34999e-33	chr16	30182827	30189076	+
	MALAT1	1560719	1577107	25093847	25729026	timepoint_3	CD4 T Cells	20	20	0.986388	6.80295e-36	2.74512e-33	chr11	65497688	65506516	+
	ISG15	1763	887	8312828	6926687	timepoint_1	Monoctye DC	20	20	0.603853	5.27812e-36	2.76877e-33	chr1	1001138	1014540	+
	PSMB9	1028	532	13157778	13030435	timepoint_3	Monoctye DC	19	20	0.522587	1.24643e-35	3.84614e-33	chr6	32844136	32859851	+
	RPL6	19202	27962	7762699	12717533	timepoint_2	Monoctye DC	17	19	0.8891	6.7628e-36	4.0544e-33	chr12	112405190	112418838	-
	BAZ1A	2872	3985	26651694	27302148	timepoint_3	CD4 T Cells	20	20	1.35443	1.17834e-35	4.6651e-33	chr14	34752731	34875647	-
	SPON2	1842	1492	3812485	4762449	timepoint_3	NK Cells	19	19	0.648531	1.01851e-35	5.34283e-33	chr4	1166932	1208962	-
	HLA-C	50744	40847	37743328	32990255	timepoint_1	CD4 T Cells	21	21	0.921035	2.7575e-35	7.51437e-33	chr6	31268749	31272130	-
	PNPT1	46	300	3814281	4763641	timepoint_3	NK Cells	19	19	5.22174	1.5059e-35	7.7069e-33	chr2	55634061	55693863	-
	HSH2D	390	835	26654176	27305298	timepoint_3	CD4 T Cells	20	20	2.08994	2.09065e-35	8.12373e-33	chr19	16134028	16158575	+
	ANAPC16	4694	3086	37789378	33028016	timepoint_1	CD4 T Cells	21	21	0.752235	3.21311e-35	8.64367e-33	chr10	72216000	72235860	+
	PPIF	3581	3969	8311010	6923605	timepoint_1	Monoctye DC	20	20	1.33026	2.98065e-35	1.52544e-32	chr10	79347469	79355334	+
	NFKBIA	15737	15322	12795282	14343278	timepoint_1	B Cells	21	20	0.868691	2.37443e-35	1.60718e-32	chr14	35401511	35404749	-
	DUSP6	5700	4413	13153106	13026554	timepoint_3	Monoctye DC	19	20	0.781806	7.19992e-35	2.18951e-32	chr12	89347235	89352501	-
	MT-ND3	89159	93510	13069647	12937457	timepoint_3	Monoctye DC	19	20	1.05909	8.11386e-35	2.43219e-32	chrM	10059	10404	+
	NCF1	2255	1486	13156551	13029481	timepoint_3	Monoctye DC	19	20	0.665445	8.55679e-35	2.52883e-32	chr7	74773962	74789376	+
	PYCARD	2386	1594	13156420	13029373	timepoint_3	Monoctye DC	19	20	0.674618	1.20858e-34	3.52216e-32	chr16	31201486	31203450	-
	RPS20	123529	113538	37670543	32917564	timepoint_1	CD4 T Cells	21	21	1.05165	1.39486e-34	3.70486e-32	chr8	56067295	56074581	-
	HLA-DRB1	20243	25475	12790776	14333125	timepoint_1	B Cells	21	20	1.12282	5.94479e-35	3.89811e-32	chr6	32578769	32589848	-
	RPL9	254826	230663	37539246	32800439	timepoint_1	CD4 T Cells	21	21	1.0357	1.82528e-34	4.78749e-32	chr4	39452521	39458949	-
	NKG7	1179	2449	9672635	13019102	timepoint_2	CD8 T Cells	20	18	1.54316	7.37443e-36	5.15792e-32	chr19	51371606	51372701	-
	RPS27A	90787	107526	12720232	14251074	timepoint_1	B Cells	21	20	1.05672	9.91905e-35	6.30701e-32	chr2	55231903	55235853	+
	FOS	11401	16518	3802926	4747423	timepoint_3	NK Cells	19	19	1.16002	1.56548e-34	7.82105e-32	chr14	75278826	75282230	+
	MALAT1	508536	463667	8835240	8266201	timepoint_3	CD8 T Cells	20	19	0.975886	4.34186e-35	8.28229e-32	chr11	65497688	65506516	+
	UBC	9048	13333	3805279	4750608	timepoint_3	NK Cells	19	19	1.17985	2.76066e-34	1.34714e-31	chr12	124911604	124917368	-
	CRIP1	2262	4462	9426367	13599212	timepoint_2	B Cells	20	20	1.36719	8.93207e-35	1.4417e-31	chr14	105486317	105488947	+
	ATF3	443	1074	3813884	4762867	timepoint_3	NK Cells	19	19	1.94112	3.47341e-34	1.63631e-31	chr1	212565334	212620777	+
	HCST	3294	3027	3811033	4760914	timepoint_3	NK Cells	19	19	0.735767	3.50922e-34	1.63631e-31	chr19	35902529	35904377	+
	RPL17	23215	34272	7758686	12711223	timepoint_2	Monoctye DC	17	19	0.901363	3.58833e-34	2.0915e-31	chr18	49488453	49492523	-
	FOS	31315	35663	28270542	29286376	timepoint_2	CD4 T Cells	20	21	1.09922	2.07278e-34	2.28911e-31	chr14	75278826	75282230	+
	SOCS3	4796	6278	28297061	29315761	timepoint_2	CD4 T Cells	20	21	1.26346	1.9651e-34	2.28911e-31	chr17	78356778	78360077	-
	CXCL5	37	195	8314554	6927379	timepoint_1	Monoctye DC	20	20	6.32547	5.08528e-34	2.54058e-31	chr4	73995642	73998677	-
	ZFP36L1	4586	5906	7777315	12739589	timepoint_2	Monoctye DC	17	19	0.7863	6.3696e-34	3.61225e-31	chr14	68787660	68796253	-
	KLRF1	1044	731	3813283	4763210	timepoint_3	NK Cells	19	19	0.56062	8.2869e-34	3.78009e-31	chr12	9827481	9845007	+
	RFLNB	2287	1326	37791785	33029776	timepoint_1	CD4 T Cells	21	21	0.663404	1.67524e-33	4.3397e-31	chr17	439978	445939	-
	IFIT2	2279	3899	3812048	4760042	timepoint_3	NK Cells	19	19	1.36981	1.45329e-33	6.48816e-31	chr10	89283694	89309271	+
	IFI6	1586	791	8313005	6926783	timepoint_1	Monoctye DC	20	20	0.598595	1.55366e-33	7.5815e-31	chr1	27666064	27672198	-
	TCF7	9265	6683	37784807	33024419	timepoint_1	CD4 T Cells	21	21	0.825328	3.13398e-33	8.01955e-31	chr5	134114681	134151865	+
	CXCL16	3008	3977	13155798	13026990	timepoint_3	Monoctye DC	19	20	1.33511	3.09799e-33	8.9048e-31	chr17	4733533	4739928	-
	CD83	14478	18242	9414151	13585432	timepoint_2	B Cells	20	20	0.873285	6.15237e-34	9.22109e-31	chr6	14117256	14136918	+
	NKG7	10957	8702	2485895	2349141	timepoint_1	NK Cells	17	15	0.841018	9.17799e-34	1.37558e-30	chr19	51371606	51372701	-
	HIST1H1D	2535	1510	37791537	33029592	timepoint_1	CD4 T Cells	21	21	0.681553	6.64853e-33	1.6808e-30	chr6	26234268	26234933	-
	ABHD17A	1673	1350	3812654	4762591	timepoint_3	NK Cells	19	19	0.646085	4.47026e-33	1.95415e-30	chr19	1876810	1885547	-
	MT-CO3	131002	180962	9297627	13422712	timepoint_2	B Cells	20	20	0.957418	1.64709e-33	2.30405e-30	chrM	9207	9990	+
	TSTD1	2935	1803	37791137	33029299	timepoint_1	CD4 T Cells	21	21	0.702891	1.03192e-32	2.57772e-30	chr1	161037631	161038977	-
	MARCKS	7937	9421	13150869	13021546	timepoint_3	Monoctye DC	19	20	1.19862	1.00771e-32	2.85739e-30	chr6	113857345	113863475	+
	CCL3L1	7300	4883	8307291	6922691	timepoint_1	Monoctye DC	20	20	0.80283	6.30351e-33	3.00606e-30	chr17	36194869	36196758	-
	ATRX	2467	1464	37791605	33029638	timepoint_1	CD4 T Cells	21	21	0.679004	1.48187e-32	3.65814e-30	chrX	77504878	77786233	-
	IDO1	53	251	13158753	13030716	timepoint_3	Monoctye DC	19	20	4.78231	1.41018e-32	3.94532e-30	chr8	39902275	39928790	+
	SOCS3	195	610	3814132	4763331	timepoint_3	NK Cells	19	19	2.50465	1.02768e-32	4.40078e-30	chr17	78356778	78360077	-
	SNHG9	5588	6083	37788484	33025019	timepoint_1	CD4 T Cells	21	21	1.24555	2.12964e-32	5.19607e-30	chr16	1964959	1965509	+
	NOSIP	7902	5622	37786170	33025480	timepoint_1	CD4 T Cells	21	21	0.814056	2.29881e-32	5.54436e-30	chr19	49555468	49590262	-
	RPL13A	25884	38518	7756017	12706977	timepoint_2	Monoctye DC	17	19	0.908576	1.08219e-32	5.97566e-30	chr19	49487554	49492308	+
	MT-ND3	83463	99382	9710417	10927224	timepoint_3	B Cells	20	20	1.05761	4.02344e-33	6.03028e-30	chrM	10059	10404	+
	HSPA8	8442	6050	37785630	33025052	timepoint_1	CD4 T Cells	21	21	0.819994	2.63313e-32	6.27852e-30	chr11	123057489	123063230	-
	PLAC8	1582	1265	3812745	4762676	timepoint_3	NK Cells	19	19	0.640229	1.63506e-32	6.86169e-30	chr4	83090048	83137075	-
	SBDS	11108	9651	26643458	27296482	timepoint_3	CD4 T Cells	20	20	0.848102	1.97566e-32	7.53732e-30	chr7	66987680	66995587	-
	APOL6	1371	2110	26653195	27304023	timepoint_3	CD4 T Cells	20	20	1.5023	2.04715e-32	7.67059e-30	chr22	35648446	35668404	+
	VAMP2	9285	6721	37784787	33024381	timepoint_1	CD4 T Cells	21	21	0.828233	3.31067e-32	7.80537e-30	chr17	8159149	8163546	-
	C15orf48	6008	6205	8308583	6921369	timepoint_1	Monoctye DC	20	20	1.23957	1.8089e-32	8.43468e-30	chr15	45430529	45448761	+
	S100A12	8276	6755	13150530	13024212	timepoint_3	Monoctye DC	19	20	0.824223	3.26107e-32	9.00354e-30	chr1	153373711	153375621	-
	HLA-E	6299	8635	9787581	11017971	timepoint_3	B Cells	20	20	1.2176	8.00315e-33	1.11953e-29	chr6	30489509	30494194	+
	IFITM2	2949	1822	37791123	33029280	timepoint_1	CD4 T Cells	21	21	0.706926	5.77808e-32	1.34713e-29	chr11	307631	315272	+
	HSP90B1	4532	3011	37789540	33028091	timepoint_1	CD4 T Cells	21	21	0.760189	7.64942e-32	1.76382e-29	chr12	103930107	103953645	+
	JUND	40208	41489	12770811	14317111	timepoint_1	B Cells	21	20	0.920645	2.88248e-32	1.77891e-29	chr19	18279694	18281622	-
	RPL8	50041	60230	12760978	14298370	timepoint_1	B Cells	21	20	1.07389	3.11471e-32	1.81544e-29	chr8	144789765	144792587	-
	IGHM	25535	25785	12785484	14332815	timepoint_1	B Cells	21	20	0.900954	3.11324e-32	1.81544e-29	chr14	105851705	105856218	-
	PRDX2	1816	1010	37792256	33030092	timepoint_1	CD4 T Cells	21	21	0.636365	1.28759e-31	2.93668e-29	chr19	12796820	12801800	-
	ISG20	293	643	13158513	13030324	timepoint_3	Monoctye DC	19	20	2.21607	1.09535e-31	2.98489e-29	chr15	88636153	88656483	+
	HSP90AB1	18884	18622	37775188	33012480	timepoint_1	CD4 T Cells	21	21	1.12832	1.4828e-31	3.34555e-29	chr6	44246166	44253888	+
	SARAF	7709	10308	12803310	14348292	timepoint_1	B Cells	21	20	1.19302	5.9735e-32	3.38762e-29	chr8	30063003	30083208	-
	TMSB10	74477	81909	28227380	29240130	timepoint_2	CD4 T Cells	20	21	1.06152	3.35668e-32	3.52166e-29	chr2	84905656	84906671	+
	TMEM123	5093	7073	12805926	14351527	timepoint_1	B Cells	21	20	1.23909	1.02031e-31	5.63397e-29	chr11	102396332	102470384	-
	H1FX	2076	4609	7779825	12740886	timepoint_2	Monoctye DC	17	19	1.35553	1.17593e-31	6.32681e-29	chr3	129314771	129316286	-
	FCER1G	1368	1065	3812959	4762876	timepoint_3	NK Cells	19	19	0.623326	3.21725e-31	1.32368e-28	chr1	161215234	161220699	+
	SOX4	11472	8501	37782600	33022601	timepoint_1	CD4 T Cells	21	21	0.847874	5.99719e-31	1.33871e-28	chr6	21593751	21598619	+
	EIF3G	1817	1518	3812510	4762423	timepoint_3	NK Cells	19	19	0.668911	4.51534e-31	1.82203e-28	chr19	10115014	10119918	-
	HLA-F	2961	1846	37791111	33029256	timepoint_1	CD4 T Cells	21	21	0.713336	1.25024e-30	2.76145e-28	chr6	29722775	29738528	+
	ACTB	17672	20622	28284185	29301417	timepoint_2	CD4 T Cells	20	21	1.12633	3.28633e-31	3.28367e-28	chr7	5527148	5563784	-
	RPL23A	150441	160603	26504125	27145530	timepoint_3	CD4 T Cells	20	20	1.04207	1.03789e-30	3.82072e-28	chr17	28719985	28724359	+
	IGHG1	612	315	12810407	14358285	timepoint_1	B Cells	21	20	0.45923	7.16187e-31	3.85327e-28	chr14	105736343	105743071	-
	DDX17	4360	2900	37789712	33028202	timepoint_1	CD4 T Cells	21	21	0.761048	1.76388e-30	3.85536e-28	chr22	38483438	38507660	-
	HLA-C	13852	12440	9569961	9925333	timepoint_1	CD8 T Cells	20	21	0.866078	2.23514e-31	3.90833e-28	chr6	31268749	31272130	-
	BIN2	2514	1520	37791558	33029582	timepoint_1	CD4 T Cells	21	21	0.691797	1.82372e-30	3.94506e-28	chr12	51281038	51324668	-
	IGSF6	1714	1094	13157092	13029873	timepoint_3	Monoctye DC	19	20	0.644535	1.64302e-30	4.41993e-28	chr16	21639550	21652608	-
	MX2	45	271	3814282	4763670	timepoint_3	NK Cells	19	19	4.82179	1.32342e-30	5.23949e-28	chr21	41361999	41409393	+
	CRIP1	6953	5608	13151853	13025359	timepoint_3	Monoctye DC	19	20	0.814471	2.08568e-30	5.53972e-28	chr14	105486317	105488947	+
	EPSTI1	327	704	26654239	27305429	timepoint_3	CD4 T Cells	20	20	2.10153	1.53436e-30	5.55096e-28	chr13	42886388	42992271	-
	ACTB	26873	48026	7755028	12697469	timepoint_2	Monoctye DC	17	19	1.09116	1.10034e-30	5.77211e-28	chr7	5527148	5563784	-
	SLC7A5	272	739	3814055	4763202	timepoint_3	NK Cells	19	19	2.17534	1.51413e-30	5.88352e-28	chr16	87830023	87869507	-
	NACA	116988	107301	37677084	32923801	timepoint_1	CD4 T Cells	21	21	1.04945	2.89552e-30	6.19965e-28	chr12	56712428	56731628	-
	IFITM2	1645	3761	7780256	12741734	timepoint_2	Monoctye DC	17	19	1.39594	1.2461e-30	6.3773e-28	chr11	307631	315272	+
	IFI27	623	515	7781278	12744980	timepoint_2	Monoctye DC	17	19	0.504717	1.6471e-30	8.22883e-28	chr14	94104836	94116698	+
	ITGB2	2633	1611	37791439	33029491	timepoint_1	CD4 T Cells	21	21	0.700076	4.25585e-30	9.02024e-28	chr21	44885953	44931989	-
	RPS27	204054	236701	12606965	14121899	timepoint_1	B Cells	21	20	1.03497	1.78322e-30	9.35434e-28	chr1	153990762	153992155	+
	LGALS2	2491	1426	8312100	6926148	timepoint_1	Monoctye DC	20	20	0.687077	2.17324e-30	9.91326e-28	chr22	37570248	37582616	-
	MT-ND5	13239	19039	7768662	12726456	timepoint_2	Monoctye DC	17	19	0.878047	2.32181e-30	1.13299e-27	chrM	12337	14148	+
	KLRB1	2266	2922	9341510	8726946	timepoint_3	CD8 T Cells	20	19	1.38018	6.86449e-31	1.20031e-27	chr12	9594551	9607916	-
	SBNO2	740	1273	26653826	27304860	timepoint_3	CD4 T Cells	20	20	1.67922	3.92917e-30	1.39739e-27	chr19	1107637	1174268	-
	YBX1	27316	26334	37766756	33004768	timepoint_1	CD4 T Cells	21	21	1.10306	6.88245e-30	1.44415e-27	chr1	42682418	42703805	+
	MT-ND4	100548	108268	26554018	27197865	timepoint_3	CD4 T Cells	20	20	1.05109	4.14604e-30	1.44994e-27	chrM	10760	12137	+
	ADD3	3644	2367	37790428	33028735	timepoint_1	CD4 T Cells	21	21	0.743225	9.11999e-30	1.8947e-27	chr10	109996368	110135565	+
	SERF2	3934	3098	9579879	9934675	timepoint_1	CD8 T Cells	20	21	0.759445	1.4193e-30	2.29085e-27	chr15	43777087	43802589	+
	CFL1	3563	3387	3810764	4760554	timepoint_3	NK Cells	19	19	0.761116	6.07817e-30	2.31888e-27	chr11	65823022	65862026	-
	HCST	4729	3196	37789343	33027906	timepoint_1	CD4 T Cells	21	21	0.773282	1.36009e-29	2.79792e-27	chr19	35902529	35904377	+
	OAZ1	3767	3215	12807252	14355385	timepoint_1	B Cells	21	20	0.761477	5.875e-30	3.00671e-27	chr19	2269509	2273490	+
	RPL32	16225	22754	3798102	4741187	timepoint_3	NK Cells	19	19	1.12286	9.04635e-30	3.38964e-27	chr3	12834485	12841582	-
	RPL37	223709	224031	28078148	29098008	timepoint_2	CD4 T Cells	20	21	0.966597	3.71008e-30	3.53857e-27	chr5	40825262	40835222	-
	RPL34	16205	22725	3798122	4741216	timepoint_3	NK Cells	19	19	1.12281	9.95198e-30	3.66355e-27	chr4	108620566	108630412	+
	ATP5IF1	4060	2687	37790012	33028415	timepoint_1	CD4 T Cells	21	21	0.757255	1.89699e-29	3.86452e-27	chr1	28236109	28246906	+
	ANXA1	2562	3560	28299295	29318479	timepoint_2	CD4 T Cells	20	21	1.34119	4.33562e-30	3.9554e-27	chr9	73151865	73170393	+
	OAS3	39	251	3814288	4763690	timepoint_3	NK Cells	19	19	5.15301	1.16035e-29	4.19786e-27	chr12	112938444	112973251	+
	ANXA6	647	256	37793425	33030846	timepoint_1	CD4 T Cells	21	21	0.452727	2.78665e-29	5.62233e-27	chr5	151100706	151157785	-
	PRRC2C	17735	17469	37776337	33013633	timepoint_1	CD4 T Cells	21	21	1.12704	3.51239e-29	7.01909e-27	chr1	171485551	171593511	+
	MYADM	3139	1996	37790933	33029106	timepoint_1	CD4 T Cells	21	21	0.727562	3.55247e-29	7.03222e-27	chr19	53864763	53876435	+
	CXCL10	141	6	8314450	6927568	timepoint_1	Monoctye DC	20	20	0.0510731	1.82012e-29	8.12586e-27	chr4	76021118	76023497	-
	CALM3	4042	2678	37790030	33028424	timepoint_1	CD4 T Cells	21	21	0.75808	4.42246e-29	8.67256e-27	chr19	46601074	46610782	+
	MS4A6A	2303	1587	13156503	13029380	timepoint_3	Monoctye DC	19	20	0.695862	3.83913e-29	1.00696e-26	chr11	60172014	60184666	-
	CTSL	4636	4866	8309955	6922708	timepoint_1	Monoctye DC	20	20	1.25976	2.46437e-29	1.07729e-26	chr9	87726109	87731469	+
	IL2RG	2159	1279	37791913	33029823	timepoint_1	CD4 T Cells	21	21	0.677826	6.29496e-29	1.22303e-26	chrX	71107404	71112108	-
	EPB41	5062	3465	37789010	33027637	timepoint_1	CD4 T Cells	21	21	0.783216	7.16518e-29	1.37933e-26	chr1	28887091	29120046	+
	CTSS	12368	8819	8302223	6918755	timepoint_1	Monoctye DC	20	20	0.855814	3.36929e-29	1.44281e-26	chr1	150730188	150765792	-
	IFI44	557	1017	26654009	27305116	timepoint_3	CD4 T Cells	20	20	1.78229	4.56593e-29	1.5706e-26	chr1	78649796	78664078	+
	RPL18A	12536	17819	3801791	4746122	timepoint_3	NK Cells	19	19	1.13809	6.99489e-29	2.48769e-26	chr19	17859910	17864153	+
	IFI6	1032	1659	28300825	29320380	timepoint_2	CD4 T Cells	20	21	1.55163	3.08421e-29	2.6965e-26	chr1	27666064	27672198	-
	H1FX	5002	3911	13153804	13027056	timepoint_3	Monoctye DC	19	20	0.789558	1.18948e-28	3.08135e-26	chr3	129314771	129316286	-
	RPS3A	262046	279844	28039811	29042195	timepoint_2	CD4 T Cells	20	21	1.03076	4.03891e-29	3.38994e-26	chr4	151099624	151104642	+
	IRF1	4160	5186	13154646	13025781	timepoint_3	Monoctye DC	19	20	1.25886	1.36604e-28	3.49556e-26	chr5	132481609	132490777	-
	S100A4	893	1887	9672921	13019664	timepoint_2	CD8 T Cells	20	18	1.56984	6.81236e-30	3.57359e-26	chr1	153543613	153550136	-
	RPL8	7157	10586	3807170	4753355	timepoint_3	NK Cells	19	19	1.18427	1.06941e-28	3.73991e-26	chr8	144789765	144792587	-
	JUND	54508	44396	37739564	32986706	timepoint_1	CD4 T Cells	21	21	0.931932	2.31042e-28	4.40723e-26	chr19	18279694	18281622	-
	MX2	452	868	26654114	27305265	timepoint_3	CD4 T Cells	20	20	1.87453	1.30951e-28	4.43185e-26	chr21	41361999	41409393	+
	PLSCR1	136	428	9793744	11026178	timepoint_3	B Cells	20	20	2.79523	3.49123e-29	4.57853e-26	chr3	146515180	146544856	-
	JUN	6098	6194	2747040	3428692	timepoint_2	NK Cells	16	18	0.814141	4.58065e-30	4.80579e-26	chr1	58780791	58784047	-
	SAMD9L	97	323	26654469	27305810	timepoint_3	CD4 T Cells	20	20	3.25044	2.07226e-28	6.90195e-26	chr7	93130056	93148385	-
	RPS24	35985	54668	7745916	12690827	timepoint_2	Monoctye DC	17	19	0.927557	1.72729e-28	8.2372e-26	chr10	78033760	78056813	+
	ACTB	18895	17234	26635671	27288899	timepoint_3	CD4 T Cells	20	20	0.890329	2.59884e-28	8.52054e-26	chr7	5527148	5563784	-
	IFI44L	190	523	9793690	11026083	timepoint_3	B Cells	20	20	2.4449	6.99741e-29	8.63686e-26	chr1	78619922	78646145	+
	IFI6	161	584	9428468	13603090	timepoint_2	B Cells	20	20	2.51408	7.30182e-29	9.01259e-26	chr1	27666064	27672198	-
	CD74	24884	39282	9403745	13564392	timepoint_2	B Cells	20	20	1.09412	7.25597e-29	9.01259e-26	chr5	150400041	150412929	-
	EEF1A1	24450	33484	3789877	4730457	timepoint_3	NK Cells	19	19	1.0965	3.32953e-28	1.1453e-25	chr6	73515750	73523797	-
	RPS6	12936	18322	3801391	4745619	timepoint_3	NK Cells	19	19	1.13403	3.52466e-28	1.19287e-25	chr9	19375715	19380236	-
	RPS4Y1	1607	1337	3812720	4762604	timepoint_3	NK Cells	19	19	0.666142	3.86695e-28	1.28794e-25	chrY	2841602	2932000	+
	SHFL	775	1298	26653791	27304835	timepoint_3	CD4 T Cells	20	20	1.63487	4.21012e-28	1.35909e-25	chr19	10086122	10093252	+
	TBC1D10C	3049	1946	37791023	33029156	timepoint_1	CD4 T Cells	21	21	0.730274	8.52278e-28	1.61111e-25	chr11	67403915	67410089	+
	DUSP1	12465	23055	7769436	12722440	timepoint_2	Monoctye DC	17	19	1.12928	3.66142e-28	1.70728e-25	chr5	172768096	172771195	-
	IFIT1	79	313	9793801	11026293	timepoint_3	B Cells	20	20	3.51909	1.8404e-28	2.1454e-25	chr10	89392546	89406487	+
	MALAT1	2004689	1771296	35789383	31259806	timepoint_1	CD4 T Cells	21	21	1.01099	1.32322e-27	2.47904e-25	chr11	65497688	65506516	+
	NKG7	1601	2150	9342175	8727718	timepoint_3	CD8 T Cells	20	19	1.43735	2.02018e-28	3.26073e-25	chr19	51371606	51372701	-
	EIF1B	1901	2609	13156905	13028358	timepoint_3	Monoctye DC	19	20	1.3859	1.43689e-27	3.63257e-25	chr3	40309707	40312424	+
	LCK	2976	1896	37791096	33029206	timepoint_1	CD4 T Cells	21	21	0.728964	2.01628e-27	3.74404e-25	chr1	32251239	32286165	+
	SERF2	3115	2939	3811212	4761002	timepoint_3	NK Cells	19	19	0.755428	1.18807e-27	3.8952e-25	chr15	43777087	43802589	+
	SRGN	13553	15771	26641013	27290362	timepoint_3	CD4 T Cells	20	20	1.13589	1.252e-27	3.98041e-25	chr10	69088103	69104805	+
	PTMA	74990	82114	28226867	29239925	timepoint_2	CD4 T Cells	20	21	1.0569	5.06988e-28	4.09159e-25	chr2	231706895	231713541	+
	IFI44L	575	1027	26653991	27305106	timepoint_3	CD4 T Cells	20	20	1.74347	1.37984e-27	4.32136e-25	chr1	78619922	78646145	+
	RPS4Y1	7783	6022	9335993	8723846	timepoint_3	CD8 T Cells	20	19	0.828149	2.95355e-28	4.42673e-25	chrY	2841602	2932000	+
	MT-CO2	239203	252735	26415363	27053398	timepoint_3	CD4 T Cells	20	20	1.03136	1.51638e-27	4.67914e-25	chrM	7586	8269	+
	JARID2	6929	8189	13151877	13022778	timepoint_3	Monoctye DC	19	20	1.19344	1.96122e-27	4.89908e-25	chr6	15246069	15522042	+
	RSAD2	248	547	13158558	13030420	timepoint_3	Monoctye DC	19	20	2.22728	2.10014e-27	5.18438e-25	chr2	6865806	6898239	+
	S100A11	15268	13297	13143538	13017670	timepoint_3	Monoctye DC	19	20	0.87945	2.14652e-27	5.23726e-25	chr1	152032506	152047907	-
	RPL3	18392	27139	7763509	12718356	timepoint_2	Monoctye DC	17	19	0.900936	1.20439e-27	5.49386e-25	chr22	39312882	39320389	-
	GPSM3	6721	4796	37787351	33026306	timepoint_1	CD4 T Cells	21	21	0.816481	4.38892e-27	8.07831e-25	chr6	32190766	32195523	-
	CD63	1644	1384	3812683	4762557	timepoint_3	NK Cells	19	19	0.67404	2.61463e-27	8.44044e-25	chr12	55725323	55729707	-
	IGHG4	83	318	9793797	11026288	timepoint_3	B Cells	20	20	3.403	7.98796e-28	8.82165e-25	chr14	105620506	105626066	-
	RPL41	84070	74352	9259706	8655516	timepoint_3	CD8 T Cells	20	19	0.9466	6.36244e-28	8.9002e-25	chr12	56116590	56117967	+
	PIM1	253	676	3814074	4763265	timepoint_3	NK Cells	19	19	2.13933	3.10945e-27	9.88571e-25	chr6	37170152	37175428	+
	HSPA5	3848	4988	7778053	12740507	timepoint_2	Monoctye DC	17	19	0.791444	2.33441e-27	1.04219e-24	chr9	125234853	125241343	-
	PGAP1	306	648	26654260	27305485	timepoint_3	CD4 T Cells	20	20	2.06712	3.61574e-27	1.09955e-24	chr2	196833004	196927796	-
	CLIC3	1335	1073	3812992	4762868	timepoint_3	NK Cells	19	19	0.643532	3.89609e-27	1.22018e-24	chr9	136994608	136996568	-
	EMP3	7479	7778	37786593	33023324	timepoint_1	CD4 T Cells	21	21	1.18994	6.98212e-27	1.27396e-24	chr19	48321509	48330553	+
	JUN	5187	3890	2491665	2353953	timepoint_1	NK Cells	17	15	0.794166	9.13873e-28	1.27839e-24	chr1	58780791	58784047	-
	C5AR1	5267	6370	13153539	13024597	timepoint_3	Monoctye DC	19	20	1.22128	5.60083e-27	1.35083e-24	chr19	47290023	47322066	+
	LY6E	1744	3880	7780157	12741615	timepoint_2	Monoctye DC	17	19	1.35836	3.15192e-27	1.37785e-24	chr8	143017982	143023832	+
	RPS10	3412	5384	3810915	4758557	timepoint_3	NK Cells	19	19	1.26342	4.92796e-27	1.52064e-24	chr6	34417454	34426069	-
	RNF213	1123	2076	3813204	4761865	timepoint_3	NK Cells	19	19	1.48013	5.30305e-27	1.61267e-24	chr17	80260866	80398786	+
	FLT3LG	2442	1508	37791630	33029594	timepoint_1	CD4 T Cells	21	21	0.706572	9.05821e-27	1.63852e-24	chr19	49474207	49486231	+
	RAC2	3569	2353	37790503	33028749	timepoint_1	CD4 T Cells	21	21	0.754355	1.05222e-26	1.88706e-24	chr22	37225270	37244448	-
	FOLR3	1050	608	13157756	13030359	timepoint_3	Monoctye DC	19	20	0.584728	8.3688e-27	1.99548e-24	chr11	72114869	72139892	+
	OAS3	56	259	9793824	11026347	timepoint_3	B Cells	20	20	4.10795	2.03565e-27	2.1357e-24	chr12	112938444	112973251	+
	RPL30	96108	112910	12714911	14245690	timepoint_1	B Cells	21	20	1.0482	4.62668e-27	2.31147e-24	chr8	98024851	98046469	-
	CCR7	9032	6648	37785040	33024454	timepoint_1	CD4 T Cells	21	21	0.842185	1.42614e-26	2.536e-24	chr17	40553769	40565472	-
	IRF7	244	603	9793636	11026003	timepoint_3	B Cells	20	20	2.19503	2.58357e-27	2.58148e-24	chr11	612553	615983	-
	BASP1	3183	3453	8311408	6924121	timepoint_1	Monoctye DC	20	20	1.30203	6.46298e-27	2.71225e-24	chr5	17065598	17276843	+
	ACTG1	15837	18436	28286020	29303603	timepoint_2	CD4 T Cells	20	21	1.12361	4.87903e-27	3.79173e-24	chr17	81509971	81523847	-
	WARS	2796	3616	13156010	13027351	timepoint_3	Monoctye DC	19	20	1.30596	1.8621e-26	4.39016e-24	chr14	100333790	100376805	-
	GZMK	71	339	9673743	13021212	timepoint_2	CD8 T Cells	20	18	3.54712	1.07532e-27	4.51268e-24	chr5	55024256	55034570	+
	RPS14	18147	25133	3796180	4738808	timepoint_3	NK Cells	19	19	1.1089	1.56731e-26	4.69812e-24	chr5	150442635	150449739	-
	IRF1	6182	5693	12804837	14352907	timepoint_1	B Cells	21	20	0.821644	1.01315e-26	4.94392e-24	chr5	132481609	132490777	-
	TMEM230	1352	733	37792720	33030369	timepoint_1	CD4 T Cells	21	21	0.620337	2.84715e-26	5.02031e-24	chr20	5068232	5113103	-
	TMSB10	27879	49445	7754022	12696050	timepoint_2	Monoctye DC	17	19	1.08286	1.20765e-26	5.17145e-24	chr2	84905656	84906671	+
	ISG15	2865	1828	37791207	33029274	timepoint_1	CD4 T Cells	21	21	0.730049	3.00376e-26	5.21948e-24	chr1	1001138	1014540	+
	RPL5	158204	143702	37635868	32887400	timepoint_1	CD4 T Cells	21	21	1.03931	3.00985e-26	5.21948e-24	chr1	92832013	92841924	+
	BID	2966	3241	8311625	6924333	timepoint_1	Monoctye DC	20	20	1.3115	1.35213e-26	5.56307e-24	chr22	17734138	17774770	-
	RPS10	42605	46865	26611961	27259268	timepoint_3	CD4 T Cells	20	20	1.07374	1.89983e-26	5.69486e-24	chr6	34417454	34426069	-
	CH25H	5	128	3814322	4763813	timepoint_3	NK Cells	19	19	20.4971	2.34461e-26	6.92915e-24	chr10	89205629	89207317	-
	EPC1	8217	7088	26646349	27299045	timepoint_3	CD4 T Cells	20	20	0.842019	2.35841e-26	6.96992e-24	chr10	32267751	32378798	-
	RGS1	6917	8416	26647649	27297717	timepoint_3	CD4 T Cells	20	20	1.18768	2.40076e-26	6.99656e-24	chr1	192575763	192580024	+
	S100A10	5108	3548	37788964	33027554	timepoint_1	CD4 T Cells	21	21	0.794755	4.15105e-26	7.13947e-24	chr1	151982915	151993859	-
	CDC42SE2	10208	10339	37783864	33020763	timepoint_1	CD4 T Cells	21	21	1.15888	4.36186e-26	7.44104e-24	chr5	131245493	131398447	+
	HOTAIRM1	1923	2614	13156883	13028353	timepoint_3	Monoctye DC	19	20	1.37267	3.2033e-26	7.46832e-24	chr7	27095647	27100265	+
	CD69	4217	4144	2748921	3430742	timepoint_2	NK Cells	16	18	0.787647	1.12113e-27	7.84157e-24	chr12	9752486	9760901	-
	TNRC6B	5462	3825	37788610	33027277	timepoint_1	CD4 T Cells	21	21	0.801273	4.70922e-26	7.96883e-24	chr22	40044817	40335808	+
	ARPC3	9400	7923	13149406	13023044	timepoint_3	Monoctye DC	19	20	0.851141	3.48347e-26	8.03227e-24	chr12	110434823	110450422	-
	CD79B	2826	2355	12808193	14356245	timepoint_1	B Cells	21	20	0.743516	1.72895e-26	8.24511e-24	chr17	63928740	63932354	-
	HMGN2	11658	8782	37782414	33022320	timepoint_1	CD4 T Cells	21	21	0.861926	5.4771e-26	9.19408e-24	chr1	26472440	26476642	+
	SBNO2	1477	1861	37792595	33029241	timepoint_1	CD4 T Cells	21	21	1.44167	5.61005e-26	9.34251e-24	chr19	1107637	1174268	-
	ARPC1B	830	589	3813497	4763352	timepoint_3	NK Cells	19	19	0.568184	3.25804e-26	9.49492e-24	chr7	99374249	99394816	+
	COX4I1	45156	42379	37748916	32988723	timepoint_1	CD4 T Cells	21	21	1.07383	6.09362e-26	1.00679e-23	chr16	85798633	85807054	+
	HCST	1941	1247	2494911	2356596	timepoint_1	NK Cells	17	15	0.680329	8.24363e-27	1.0811e-23	chr19	35902529	35904377	+
	RPS8	9980	14299	3804347	4749642	timepoint_3	NK Cells	19	19	1.14717	3.81516e-26	1.09662e-23	chr1	44775251	44778779	+
	PSMB9	1557	879	37792515	33030223	timepoint_1	CD4 T Cells	21	21	0.645953	7.13589e-26	1.16978e-23	chr6	32844136	32859851	+
	CCL4	5265	5321	2747873	3429565	timepoint_2	NK Cells	16	18	0.810048	2.37064e-27	1.24358e-23	chr17	36103827	36105621	+
	RPS15A	327269	293733	37466803	32737369	timepoint_1	CD4 T Cells	21	21	1.02695	8.21194e-26	1.33575e-23	chr16	18781295	18790383	-
	VIM	7273	5623	9336503	8724245	timepoint_3	CD8 T Cells	20	19	0.827502	1.02767e-26	1.34772e-23	chr10	17228241	17237593	+
	VIM	17467	15941	26637099	27290192	timepoint_3	CD4 T Cells	20	20	0.890858	4.80491e-26	1.38112e-23	chr10	17228241	17237593	+
	EIF1	139420	137225	26515146	27168908	timepoint_3	CD4 T Cells	20	20	0.96077	4.99496e-26	1.41634e-23	chr17	41688885	41692668	+
	FYB1	1395	923	9582418	9936850	timepoint_1	CD8 T Cells	20	21	0.638082	1.01245e-26	1.51745e-23	chr5	39105252	39274528	-
	SLA	1593	2223	13157213	13028744	timepoint_3	Monoctye DC	19	20	1.40917	7.32159e-26	1.66988e-23	chr8	133036728	133102912	-
	CIB1	5864	7226	26648702	27298907	timepoint_3	CD4 T Cells	20	20	1.20286	6.10729e-26	1.70866e-23	chr15	90229975	90234047	-
	RPL21	25766	38762	7756135	12706733	timepoint_2	Monoctye DC	17	19	0.918519	4.64954e-26	1.95123e-23	chr13	27251309	27256691	+
	RPL15	22416	33514	7759485	12711981	timepoint_2	Monoctye DC	17	19	0.912845	5.14649e-26	2.11743e-23	chr3	23916545	23924374	+
	FTH1	39371	56848	9634443	12964703	timepoint_2	CD8 T Cells	20	18	1.07269	6.30799e-27	2.20601e-23	chr11	61959718	61967634	-
	FTH1	61514	65257	9732366	10961349	timepoint_3	B Cells	20	20	0.94225	2.62028e-26	2.49915e-23	chr11	61959718	61967634	-
	PIM3	7883	5753	37786189	33025349	timepoint_1	CD4 T Cells	21	21	0.835033	1.69568e-25	2.73695e-23	chr22	49960768	49964072	+
	TNFSF10	459	852	26654107	27305281	timepoint_3	CD4 T Cells	20	20	1.81192	1.00504e-25	2.77484e-23	chr3	172505508	172523475	-
	RAC2	991	747	3813336	4763194	timepoint_3	NK Cells	19	19	0.603529	1.04426e-25	2.96105e-23	chr22	37225270	37244448	-
	PARP14	1295	2110	9792585	11024496	timepoint_3	B Cells	20	20	1.44719	3.40746e-26	3.10864e-23	chr3	122680839	122730840	+
	MYL12A	2618	2435	3811709	4761506	timepoint_3	NK Cells	19	19	0.744699	1.21317e-25	3.39411e-23	chr18	3247481	3256236	+
	CRIP1	1329	784	2495523	2357059	timepoint_1	NK Cells	17	15	0.624696	2.85708e-26	3.52647e-23	chr14	105486317	105488947	+
	FURIN	284	717	3814043	4763224	timepoint_3	NK Cells	19	19	2.0214	1.30612e-25	3.6061e-23	chr15	90868588	90883458	+
	LTB	5606	5129	12805413	14353471	timepoint_1	B Cells	21	20	0.816303	7.8074e-26	3.6405e-23	chr6	31580525	31582522	-
	ARHGDIB	3331	2506	13155475	13028461	timepoint_3	Monoctye DC	19	20	0.759707	1.69618e-25	3.82699e-23	chr12	14942031	14961728	-
	GZMB	2422	1634	2494430	2356209	timepoint_1	NK Cells	17	15	0.714424	3.51389e-26	4.09622e-23	chr14	24630954	24634267	-
	LAT	2445	1528	37791627	33029574	timepoint_1	CD4 T Cells	21	21	0.715064	2.74443e-25	4.39591e-23	chr16	28984826	28990783	+
	EGR1	404	185	12810615	14358415	timepoint_1	B Cells	21	20	0.408566	1.05939e-25	4.83244e-23	chr5	138465479	138469303	+
	BCAS2	5376	3774	37788696	33027328	timepoint_1	CD4 T Cells	21	21	0.803236	3.2952e-25	5.23813e-23	chr1	114567557	114581629	-
	HLA-C	38392	36446	26616174	27269687	timepoint_3	CD4 T Cells	20	20	0.92666	1.9364e-25	5.27682e-23	chr6	31268749	31272130	-
	PTMA	11423	12365	2485429	2345478	timepoint_1	NK Cells	17	15	1.14628	5.04898e-26	5.57594e-23	chr2	231706895	231713541	+
	PRELID1	4776	3774	13154030	13027193	timepoint_3	Monoctye DC	19	20	0.797953	2.62249e-25	5.85401e-23	chr5	177303799	177306949	+
	RPS10	18286	22734	12792733	14335866	timepoint_1	B Cells	21	20	1.10925	1.31919e-25	5.88947e-23	chr6	34417454	34426069	-
	TMSB10	20347	17043	9323429	8712825	timepoint_3	CD8 T Cells	20	19	0.896521	5.43674e-26	6.44631e-23	chr2	84905656	84906671	+
	GNLY	1021	1461	9342755	8728407	timepoint_3	CD8 T Cells	20	19	1.53158	5.52988e-26	6.44631e-23	chr2	85685175	85698854	+
	MTRNR2L8	1164	1242	7780737	12744253	timepoint_2	Monoctye DC	17	19	0.651475	1.62344e-25	6.5509e-23	chr11	10507894	10509186	-
	TMSB4X	26030	24575	9557783	9913198	timepoint_1	CD8 T Cells	20	21	0.910476	4.70522e-26	6.58197e-23	chrX	12975110	12977227	+
	LINC02446	2273	1501	9341503	8728367	timepoint_3	CD8 T Cells	20	19	0.706799	6.23292e-26	6.88344e-23	chr12	10553362	10572688	+
	RPLP0	4329	6616	3809998	4757325	timepoint_3	NK Cells	19	19	1.22366	2.68653e-25	7.32096e-23	chr12	120196699	120201235	-
	SHFL	191	502	9793689	11026104	timepoint_3	B Cells	20	20	2.33444	1.01315e-25	8.85785e-23	chr19	10086122	10093252	+
	SELL	2677	1704	37791395	33029398	timepoint_1	CD4 T Cells	21	21	0.728319	5.84673e-25	9.2242e-23	chr1	169690665	169711702	-
	SAMD9	812	1314	26653754	27304819	timepoint_3	CD4 T Cells	20	20	1.57961	3.47478e-25	9.34761e-23	chr7	93099513	93118023	-
	CCL7	2368	3106	13156438	13027861	timepoint_3	Monoctye DC	19	20	1.32452	4.45814e-25	9.84687e-23	chr17	34270221	34272242	+
	SEMA6B	818	1098	8313773	6926476	timepoint_1	Monoctye DC	20	20	1.61105	2.64276e-25	1.0664e-22	chr19	4542593	4559684	-
	CFL1	9266	6877	37784806	33024225	timepoint_1	CD4 T Cells	21	21	0.849195	6.95932e-25	1.08976e-22	chr11	65823022	65862026	-
	PRF1	747	369	2496105	2357474	timepoint_1	NK Cells	17	15	0.523099	1.13081e-25	1.18639e-22	chr10	70597348	70602759	-
	EFHD2	2490	2307	3811837	4761634	timepoint_3	NK Cells	19	19	0.741822	4.84668e-25	1.30382e-22	chr1	15409888	15430339	+
	CD69	10257	13243	9783623	11013363	timepoint_3	B Cells	20	20	1.14678	1.63972e-25	1.37625e-22	chr12	9752486	9760901	-
	RPLP1	53603	82901	7728298	12662594	timepoint_2	Monoctye DC	17	19	0.944278	3.93303e-25	1.55711e-22	chr15	69452814	69456205	+
	LDHA	7813	9370	26646753	27296763	timepoint_3	CD4 T Cells	20	20	1.17067	7.13814e-25	1.89594e-22	chr11	18394560	18408425	+
	MTRNR2L8	857	1265	9342919	8728603	timepoint_3	CD8 T Cells	20	19	1.57988	1.8559e-25	1.94712e-22	chr11	10507894	10509186	-
	ANKRD44	2298	1427	37791774	33029675	timepoint_1	CD4 T Cells	21	21	0.710517	1.33282e-24	2.07159e-22	chr2	196967017	197311173	-
	PTMA	67390	79712	12743629	14278888	timepoint_1	B Cells	21	20	1.05536	5.09719e-25	2.22821e-22	chr2	231706895	231713541	+
	SOCS1	2060	2837	26652506	27303296	timepoint_3	CD4 T Cells	20	20	1.34432	8.73525e-25	2.29115e-22	chr16	11254405	11256200	-
	FAM118A	2929	1899	37791143	33029203	timepoint_1	CD4 T Cells	21	21	0.741833	1.6706e-24	2.57751e-22	chr22	45308968	45341955	+
	TNF	289	585	13158517	13030382	timepoint_3	Monoctye DC	19	20	2.04408	1.23246e-24	2.69382e-22	chr6	31575565	31578336	+
	TYMP	4093	8149	7777808	12737346	timepoint_2	Monoctye DC	17	19	1.2156	7.53454e-25	2.92773e-22	chr22	50525752	50530032	-
	RPL14	34773	38928	9549040	9898845	timepoint_1	CD8 T Cells	20	21	1.07962	2.31735e-25	3.03905e-22	chr3	40457292	40468587	+
	PPDPF	2849	5222	9425780	13598452	timepoint_2	B Cells	20	20	1.27039	3.02473e-25	3.52599e-22	chr20	63520765	63522206	+
	DUSP2	1448	3261	7780453	12742234	timepoint_2	Monoctye DC	17	19	1.37503	1.03165e-24	3.93583e-22	chr2	96143169	96145440	-
	EIF2AK2	618	1153	9793262	11025453	timepoint_3	B Cells	20	20	1.65712	4.95116e-25	3.99577e-22	chr2	37099210	37157065	-
	TLN1	1266	690	37792806	33030412	timepoint_1	CD4 T Cells	21	21	0.623614	3.25441e-24	4.98447e-22	chr9	35696948	35732195	-
	COTL1	11454	8236	8303137	6919338	timepoint_1	Monoctye DC	20	20	0.863016	1.3506e-24	5.34708e-22	chr16	84565596	84618078	-
	MTRNR2L8	6281	4507	37787791	33026595	timepoint_1	CD4 T Cells	21	21	0.821031	3.63596e-24	5.52851e-22	chr11	10507894	10509186	-
	XCL1	990	545	2495862	2357298	timepoint_1	NK Cells	17	15	0.582961	5.55085e-25	5.54636e-22	chr1	168576605	168582069	+
	MCUB	4030	2745	37790042	33028357	timepoint_1	CD4 T Cells	21	21	0.77936	3.98649e-24	6.01788e-22	chr4	109560209	109688719	+
	MT-CYB	15546	16467	2481306	2341376	timepoint_1	NK Cells	17	15	1.12169	6.86806e-25	6.55057e-22	chrM	14747	15887	+
	RPSA	7886	11106	7774015	12734389	timepoint_2	Monoctye DC	17	19	0.859864	1.79558e-24	6.72797e-22	chr3	39406716	39412542	+
	SERBP1	9570	9678	37784502	33021424	timepoint_1	CD4 T Cells	21	21	1.15711	4.52353e-24	6.7798e-22	chr1	67407810	67430415	-
	MT2A	4683	3253	37789389	33027849	timepoint_1	CD4 T Cells	21	21	0.794805	4.76668e-24	7.09356e-22	chr16	56608584	56609497	+
	GPRIN3	1497	2153	26653069	27303980	timepoint_3	CD4 T Cells	20	20	1.40389	3.17741e-24	8.13069e-22	chr4	89236383	89307800	-
	RPS4X	149979	159345	26504587	27146788	timepoint_3	CD4 T Cells	20	20	1.0371	3.15541e-24	8.13069e-22	chrX	72255679	72277248	-
	ATP13A3	2336	2602	8312255	6924972	timepoint_1	Monoctye DC	20	20	1.33689	2.12244e-24	8.24727e-22	chr3	194402672	194498364	-
	EZR	9770	12562	12801249	14346038	timepoint_1	B Cells	21	20	1.14719	1.92757e-24	8.25431e-22	chr6	158765741	158819368	-
	XAF1	237	571	9793643	11026035	timepoint_3	B Cells	20	20	2.13994	1.09039e-24	8.47393e-22	chr17	6755447	6775647	+
	S100A4	3773	3727	3810554	4760214	timepoint_3	NK Cells	19	19	0.790905	3.41171e-24	9.06177e-22	chr1	153543613	153550136	-
	JUN	8613	11225	9785267	11015381	timepoint_3	B Cells	20	20	1.15756	1.25968e-24	9.43999e-22	chr1	58780791	58784047	-
	MT-ATP6	34585	39990	2718553	3394896	timepoint_2	NK Cells	16	18	0.926786	2.33001e-25	9.77813e-22	chrM	8527	9207	+
	ARPC3	8386	6194	37785686	33024908	timepoint_1	CD4 T Cells	21	21	0.845117	7.10062e-24	1.04924e-21	chr12	110434823	110450422	-
	BTN3A2	822	394	37793250	33030708	timepoint_1	CD4 T Cells	21	21	0.548435	7.40416e-24	1.08644e-21	chr6	26365159	26378320	+
	RPL27	137691	125157	37656381	32905945	timepoint_1	CD4 T Cells	21	21	1.04004	7.70151e-24	1.11449e-21	chr17	42998273	43002959	+
	MHENCR	1992	1211	37792080	33029891	timepoint_1	CD4 T Cells	21	21	0.695593	7.65871e-24	1.11449e-21	chr20	63627227	63628824	+
	LST1	7155	4945	8307436	6922629	timepoint_1	Monoctye DC	20	20	0.8295	3.20399e-24	1.22235e-21	chr6	31586124	31588909	+
	HBG2	72	0	12810947	14358600	timepoint_1	B Cells	21	20	0	3.1043e-24	1.30275e-21	chr11	5253188	5505605	-
	SEPTIN9	4770	3326	37789302	33027776	timepoint_1	CD4 T Cells	21	21	0.797819	9.44965e-24	1.3581e-21	chr17	77280569	77500596	+
	TSTD1	1177	837	12809842	14357763	timepoint_1	B Cells	21	20	0.634484	4.00654e-24	1.64842e-21	chr1	161037631	161038977	-
	RRAD	552	1474	7781349	12744021	timepoint_2	Monoctye DC	17	19	1.63037	4.6323e-24	1.70525e-21	chr16	66921679	66925536	-
	MT-ND1	132470	131926	28169387	29190113	timepoint_2	CD4 T Cells	20	21	0.961244	2.31642e-24	1.73591e-21	chrM	3307	4262	+
	JUND	15670	11538	8298921	6916036	timepoint_1	Monoctye DC	20	20	0.883733	4.90708e-24	1.83867e-21	chr19	18279694	18281622	-
	IGHG4	48	277	9428581	13603397	timepoint_2	B Cells	20	20	3.99973	1.7751e-24	1.96037e-21	chr14	105620506	105626066	-
	SH3BGRL3	3277	3185	3811050	4760756	timepoint_3	NK Cells	19	19	0.778188	7.66126e-24	2.00945e-21	chr1	26280086	26281522	+
	CRIP1	4022	3574	12806997	14355026	timepoint_1	B Cells	21	20	0.792837	5.35759e-24	2.16189e-21	chr14	105486317	105488947	+
	NDUFA11	2929	1912	37791143	33029190	timepoint_1	CD4 T Cells	21	21	0.746911	1.52285e-23	2.17374e-21	chr19	5891276	5904006	-
	UPP1	4362	5301	13154444	13025666	timepoint_3	Monoctye DC	19	20	1.22719	1.01091e-23	2.1868e-21	chr7	48088628	48108736	+
	MT2A	1539	2644	3812788	4761297	timepoint_3	NK Cells	19	19	1.37554	8.56175e-24	2.21792e-21	chr16	56608584	56609497	+
	TKT	10193	8721	13148613	13022246	timepoint_3	Monoctye DC	19	20	0.863981	1.06769e-23	2.28606e-21	chr3	53224712	53256052	-
	ACTB	11013	10765	12800006	14347835	timepoint_1	B Cells	21	20	0.872127	5.88298e-24	2.3291e-21	chr7	5527148	5563784	-
	AC253572.2	745	528	3813582	4763413	timepoint_3	NK Cells	19	19	0.567452	9.31006e-24	2.38235e-21	chr1	120849674	120850985	-
	DNAJA1	1825	3059	3812502	4760882	timepoint_3	NK Cells	19	19	1.34205	1.00807e-23	2.54848e-21	chr9	33025273	33039907	+
	CTSS	22922	20620	13135884	13010347	timepoint_3	Monoctye DC	19	20	0.908398	1.22636e-23	2.59927e-21	chr1	150730188	150765792	-
	TYROBP	2417	2250	3811910	4761691	timepoint_3	NK Cells	19	19	0.745345	1.06826e-23	2.6685e-21	chr19	35904401	35908295	-
	LY6E	1041	1735	9792839	11024871	timepoint_3	B Cells	20	20	1.48034	4.17501e-24	3.02084e-21	chr8	143017982	143023832	+
	TALDO1	3192	2416	13155614	13028551	timepoint_3	Monoctye DC	19	20	0.764318	1.45863e-23	3.06064e-21	chr11	747415	765012	+
	RPL5	13391	19587	7768510	12725908	timepoint_2	Monoctye DC	17	19	0.893067	8.68725e-24	3.14284e-21	chr1	92832013	92841924	+
	PPP1CA	1233	674	37792839	33030428	timepoint_1	CD4 T Cells	21	21	0.625457	2.32174e-23	3.2917e-21	chr11	67398183	67421183	-
	TPT1	61515	54364	8253076	6873210	timepoint_1	Monoctye DC	20	20	1.06069	1.02697e-23	3.7805e-21	chr13	45333471	45341370	-
	SELENOH	3636	2455	37790436	33028647	timepoint_1	CD4 T Cells	21	21	0.772553	2.77015e-23	3.90108e-21	chr11	57741250	57743554	+
	CCL20	3	106	3814324	4763835	timepoint_3	NK Cells	19	19	28.2902	1.78836e-23	4.41473e-21	chr2	227805739	227817564	+
	ITGB2	7004	5814	13151802	13025153	timepoint_3	Monoctye DC	19	20	0.838241	2.20784e-23	4.58685e-21	chr21	44885953	44931989	-
	ACTG1	5433	5004	12805586	14353596	timepoint_1	B Cells	21	20	0.821768	1.24436e-23	4.83525e-21	chr17	81509971	81523847	-
	MT-CYB	67641	74008	9516172	9863765	timepoint_1	CD8 T Cells	20	21	1.05516	3.94171e-24	4.86523e-21	chrM	14747	15887	+
	LINC01578	4512	5457	13154294	13025510	timepoint_3	Monoctye DC	19	20	1.22131	2.38658e-23	4.90957e-21	chr15	92819540	92899701	+
	FAM89B	756	356	37793316	33030746	timepoint_1	CD4 T Cells	21	21	0.538802	4.18315e-23	5.85167e-21	chr11	65572349	65574198	+
	NR4A2	5118	4687	12805901	14353913	timepoint_1	B Cells	21	20	0.817083	1.61857e-23	6.17499e-21	chr2	156324437	156342348	-
	RPL14	108623	116043	26545943	27190090	timepoint_3	CD4 T Cells	20	20	1.04282	2.46126e-23	6.22224e-21	chr3	40457292	40468587	+
	ARL4C	3253	3170	3811074	4760771	timepoint_3	NK Cells	19	19	0.780237	2.94697e-23	7.19027e-21	chr2	234493041	234497081	-
	ID2	5106	3420	8309485	6924154	timepoint_1	Monoctye DC	20	20	0.803906	2.76676e-23	1.00095e-20	chr2	8678845	8684461	+
	HERC5	148	413	9793732	11026193	timepoint_3	B Cells	20	20	2.47857	1.45233e-23	1.01581e-20	chr4	88457119	88506163	+
	AHNAK	5057	4069	13153749	13026898	timepoint_3	Monoctye DC	19	20	0.812521	4.99707e-23	1.018e-20	chr11	62433542	62556235	-
	SPOCK2	688	1353	3813639	4762588	timepoint_3	NK Cells	19	19	1.57457	4.86293e-23	1.17286e-20	chr10	72059034	72089032	-
	RPL11	31809	48499	7750092	12696996	timepoint_2	Monoctye DC	17	19	0.930919	3.55519e-23	1.26438e-20	chr1	23691742	23696835	+
	IFIT2	206	510	9793674	11026096	timepoint_3	B Cells	20	20	2.19895	2.26633e-23	1.53401e-20	chr10	89283694	89309271	+
	H3F3B	46073	50890	28255784	29271149	timepoint_2	CD4 T Cells	20	21	1.06612	2.14299e-23	1.55057e-20	chr17	75776434	75785893	-
	C20orf27	1186	746	13157620	13030221	timepoint_3	Monoctye DC	19	20	0.635176	8.89196e-23	1.79404e-20	chr20	3753508	3768387	-
	FRMD4B	12	138	3814315	4763803	timepoint_3	NK Cells	19	19	9.20766	7.99274e-23	1.90581e-20	chr3	69168782	69542583	-
	RPL18A	26904	40777	7754997	12704718	timepoint_2	Monoctye DC	17	19	0.925396	6.35471e-23	2.22235e-20	chr19	17859910	17864153	+
	CD8A	105	305	26654461	27305828	timepoint_3	CD4 T Cells	20	20	2.83545	8.95766e-23	2.2376e-20	chr2	86784610	86808396	-
	MNDA	1743	1198	13157063	13029769	timepoint_3	Monoctye DC	19	20	0.694064	1.12488e-22	2.24793e-20	chr1	158831351	158849506	+
	JMJD1C	7207	7403	37786865	33023699	timepoint_1	CD4 T Cells	21	21	1.17531	1.71232e-22	2.37945e-20	chr10	63167221	63521850	-
	IFIT1	113	24	9428516	13603650	timepoint_2	B Cells	20	20	0.147206	2.32252e-23	2.43667e-20	chr10	89392546	89406487	+
	RPS27	158127	220844	9270502	13382830	timepoint_2	B Cells	20	20	0.967992	2.56109e-23	2.55901e-20	chr1	153990762	153992155	+
	SNHG5	4008	2612	8310583	6924962	timepoint_1	Monoctye DC	20	20	0.782177	7.73328e-23	2.7503e-20	chr6	85650491	85678932	-
	TNFAIP3	23299	18503	37770773	33012599	timepoint_1	CD4 T Cells	21	21	0.908669	2.02853e-22	2.8003e-20	chr6	137867214	137883312	+
	IFITM3	1542	850	8313049	6926724	timepoint_1	Monoctye DC	20	20	0.661598	8.6973e-23	3.04159e-20	chr11	319676	327537	-
	HLA-DRB5	3549	3136	9790331	11023470	timepoint_3	B Cells	20	20	0.784843	4.6568e-23	3.05355e-20	chr6	32517353	32530287	-
	HBA1	97	10	2753041	3434876	timepoint_2	NK Cells	16	18	0.0826312	9.75196e-24	3.41042e-20	chr16	176680	177522	+
	BCL2A1	5453	6459	13153353	13024508	timepoint_3	Monoctye DC	19	20	1.19611	1.8751e-22	3.71181e-20	chr15	79960892	79971196	-
	RPS26	4111	3069	2492741	2354774	timepoint_1	NK Cells	17	15	0.790546	4.16078e-23	3.7959e-20	chr12	56041351	56044697	+
	ISG15	1785	2977	3812542	4760964	timepoint_3	NK Cells	19	19	1.33534	1.6984e-22	4.00423e-20	chr1	1001138	1014540	+
	C16orf54	1633	968	37792439	33030134	timepoint_1	CD4 T Cells	21	21	0.67825	3.11044e-22	4.26577e-20	chr16	29742463	29745990	-
	IGHGP	80	3	12810939	14358597	timepoint_1	B Cells	21	20	0.0334582	1.16603e-22	4.36908e-20	chr14	105664633	105669843	-
	TXNIP	7055	8181	13151751	13022786	timepoint_3	Monoctye DC	19	20	1.17098	2.25671e-22	4.42548e-20	chr1	145992435	145996579	-
	EHD1	2412	2647	8312179	6924927	timepoint_1	Monoctye DC	20	20	1.31715	1.28712e-22	4.42747e-20	chr11	64851642	64888296	-
	MX2	100	322	9793780	11026284	timepoint_3	B Cells	20	20	2.86002	7.01571e-23	4.46093e-20	chr21	41361999	41409393	+
	RPS7	19123	28579	7762778	12716916	timepoint_2	Monoctye DC	17	19	0.912473	1.30323e-22	4.4829e-20	chr2	3575260	3580920	+
	RPL37A	21426	32188	7760475	12713307	timepoint_2	Monoctye DC	17	19	0.917238	1.37975e-22	4.66957e-20	chr2	216498825	216579180	+
	H3F3B	15392	22982	9658422	12998569	timepoint_2	CD8 T Cells	20	18	1.10925	1.64392e-23	4.92778e-20	chr17	75776434	75785893	-
	YBX3	4024	3166	13154782	13027801	timepoint_3	Monoctye DC	19	20	0.794498	2.54531e-22	4.94521e-20	chr12	10699089	10723323	-
	CREM	3474	4434	26651092	27301699	timepoint_3	CD4 T Cells	20	20	1.24588	2.31635e-22	5.71811e-20	chr10	35126791	35212958	+
	RPL11	15258	21118	3799069	4742823	timepoint_3	NK Cells	19	19	1.10817	2.771e-22	6.46042e-20	chr1	23691742	23696835	+
	RGCC	14305	12586	13144501	13018381	timepoint_3	Monoctye DC	19	20	0.888464	3.4718e-22	6.68338e-20	chr13	41457550	41470871	+
	ACTG1	22685	18010	37771387	33013092	timepoint_1	CD4 T Cells	21	21	0.908397	5.25425e-22	7.15909e-20	chr17	81509971	81523847	-
	SLFN5	1081	1616	26653485	27304517	timepoint_3	CD4 T Cells	20	20	1.45924	3.15991e-22	7.70982e-20	chr17	35243071	35273655	+
	IFITM2	1261	764	2495591	2357079	timepoint_1	NK Cells	17	15	0.641588	1.12478e-22	9.83382e-20	chr11	307631	315272	+
	CXCL2	4740	9220	7777161	12736275	timepoint_2	Monoctye DC	17	19	1.18763	3.02749e-22	1.00835e-19	chr4	74097040	74099196	-
	PFN1	2455	1887	9581358	9935886	timepoint_1	CD8 T Cells	20	21	0.741258	8.91058e-23	1.03873e-19	chr17	4945652	4949061	-
	ATP2B1-AS1	6197	11802	7775704	12733693	timepoint_2	Monoctye DC	17	19	1.16279	3.41355e-22	1.11916e-19	chr12	89708959	89712590	+
	PPDPF	8571	10116	26645995	27296017	timepoint_3	CD4 T Cells	20	20	1.1521	4.67416e-22	1.12733e-19	chr20	63520765	63522206	+
	CD3G	1695	1219	9582118	9936554	timepoint_1	CD8 T Cells	20	21	0.693559	1.02597e-22	1.13305e-19	chr11	118344344	118355161	+
	RPL35	131939	119806	37662133	32911296	timepoint_1	CD4 T Cells	21	21	1.03898	8.49459e-22	1.14995e-19	chr9	124857880	124861981	-
	SOCS1	378	843	3813949	4763098	timepoint_3	NK Cells	19	19	1.78561	4.98759e-22	1.15005e-19	chr16	11254405	11256200	-
	CRIP1	1738	1550	3812589	4762391	timepoint_3	NK Cells	19	19	0.714058	5.40119e-22	1.23188e-19	chr14	105486317	105488947	+
	HSP90AA1	4490	6745	3809837	4757196	timepoint_3	NK Cells	19	19	1.20278	5.4996e-22	1.24084e-19	chr14	102080738	102139699	-
	ISG15	1560	3416	7780341	12742079	timepoint_2	Monoctye DC	17	19	1.33697	4.53166e-22	1.46289e-19	chr1	1001138	1014540	+
	RPL39	306749	274883	37487323	32756219	timepoint_1	CD4 T Cells	21	21	1.02533	1.15359e-21	1.55165e-19	chrX	119786504	119791630	-
	PTGS2	2282	2950	13156524	13028017	timepoint_3	Monoctye DC	19	20	1.30541	8.35757e-22	1.59424e-19	chr1	186671791	186680423	-
	RPS3	18876	28230	7763025	12717265	timepoint_2	Monoctye DC	17	19	0.913124	5.0578e-22	1.608e-19	chr11	75399515	75422280	+
	MT-ND2	30334	33971	9553479	9903802	timepoint_1	CD8 T Cells	20	21	1.08001	1.62025e-22	1.69988e-19	chrM	4470	5511	+
	LMNA	8733	7436	13150073	13023531	timepoint_3	Monoctye DC	19	20	0.859836	9.15127e-22	1.72992e-19	chr1	156082573	156140089	+
	GNAI2	3520	2393	37790552	33028709	timepoint_1	CD4 T Cells	21	21	0.777859	1.42689e-21	1.90704e-19	chr3	50226292	50259362	+
	PLAC8	238	768	7781663	12744727	timepoint_2	Monoctye DC	17	19	1.97021	6.23071e-22	1.95133e-19	chr4	83090048	83137075	-
	LCP1	6865	5730	13151941	13025237	timepoint_3	Monoctye DC	19	20	0.842857	1.07898e-21	2.02144e-19	chr13	46125920	46211871	-
	BTG1	14730	13757	8299861	6913817	timepoint_1	Monoctye DC	20	20	1.12094	6.21088e-22	2.10198e-19	chr12	92140278	92145846	-
	CASZ1	603	869	37793469	33030233	timepoint_1	CD4 T Cells	21	21	1.64893	1.59353e-21	2.11627e-19	chr1	10636604	10796650	-
	EGR1	176	451	9793704	11026155	timepoint_3	B Cells	20	20	2.27602	3.57291e-22	2.20501e-19	chr5	138465479	138469303	+
	CD8B	1644	1179	9582169	9936594	timepoint_1	CD8 T Cells	20	21	0.69161	2.43318e-22	2.43121e-19	chr2	86815339	86861924	-
	EPB41L4A-AS1	8457	8553	37785615	33022549	timepoint_1	CD4 T Cells	21	21	1.15718	1.88092e-21	2.48222e-19	chr5	112160526	112164818	+
	SERF2	5864	5486	12805155	14353114	timepoint_1	B Cells	21	20	0.834706	6.77576e-22	2.49431e-19	chr15	43777087	43802589	+
	RPL12	19587	29358	7762314	12716137	timepoint_2	Monoctye DC	17	19	0.91514	8.76836e-22	2.70568e-19	chr9	127447674	127451406	-
	IFITM2	771	501	12810248	14358099	timepoint_1	B Cells	21	20	0.579769	7.49406e-22	2.71117e-19	chr11	307631	315272	+
	MZB1	374	956	9428255	13602718	timepoint_2	B Cells	20	20	1.77165	2.87037e-22	2.73768e-19	chr5	139387467	139390081	-
	LUC7L3	6561	4790	37787511	33026312	timepoint_1	CD4 T Cells	21	21	0.835345	2.12005e-21	2.78032e-19	chr17	50719565	50756219	+
	RPL30	18807	25733	3795520	4738208	timepoint_3	NK Cells	19	19	1.09553	1.27039e-21	2.83581e-19	chr8	98024851	98046469	-
	SPATS2L	103	295	26654463	27305838	timepoint_3	CD4 T Cells	20	20	2.79574	1.20728e-21	2.87868e-19	chr2	200305881	200482264	+
	XAF1	202	536	3814125	4763405	timepoint_3	NK Cells	19	19	2.12454	1.38242e-21	3.05339e-19	chr17	6755447	6775647	+
	NEAT1	41688	72396	7740213	12673099	timepoint_2	Monoctye DC	17	19	1.06031	1.02389e-21	3.11365e-19	chr11	65422774	65445540	+
	HMGN1	8138	6058	37785934	33025044	timepoint_1	CD4 T Cells	21	21	0.85175	2.39807e-21	3.12539e-19	chr21	39342315	39349647	-
	BCL11B	12877	9920	37781195	33021182	timepoint_1	CD4 T Cells	21	21	0.88145	2.96612e-21	3.84185e-19	chr14	99169287	99272197	-
	ARHGAP30	1218	682	37792854	33030420	timepoint_1	CD4 T Cells	21	21	0.640675	2.99616e-21	3.85695e-19	chr1	161046946	161069970	-
	KLF6	4569	3434	9339207	8726434	timepoint_3	CD8 T Cells	20	19	0.80444	3.86375e-22	3.86062e-19	chr10	3775996	3785281	-
	CD63	7344	7170	8307247	6920404	timepoint_1	Monoctye DC	20	20	1.17178	1.36622e-21	4.55038e-19	chr12	55725323	55729707	-
	GMFG	4373	3494	13154433	13027473	timepoint_3	Monoctye DC	19	20	0.806832	2.51936e-21	4.67822e-19	chr19	39328353	39342372	-
	MET	329	530	8314262	6927044	timepoint_1	Monoctye DC	20	20	1.93348	1.43242e-21	4.69631e-19	chr7	116672196	116798386	+
	CLEC7A	8536	9726	13150270	13021241	timepoint_3	Monoctye DC	19	20	1.15059	2.75966e-21	5.07947e-19	chr12	10116777	10130258	-
	FKBP1A	2361	1517	37791711	33029585	timepoint_1	CD4 T Cells	21	21	0.735174	3.99948e-21	5.11714e-19	chr20	1368978	1393172	-
	UQCR11	5881	4255	37788191	33026847	timepoint_1	CD4 T Cells	21	21	0.827845	4.30489e-21	5.47452e-19	chr19	1597169	1605473	-
	JUNB	8146	5766	8306445	6921808	timepoint_1	Monoctye DC	20	20	0.849552	1.89659e-21	6.12249e-19	chr19	12791486	12793315	+
	ADAR	2972	3835	26651594	27302298	timepoint_3	CD4 T Cells	20	20	1.25959	2.61061e-21	6.15488e-19	chr1	154582057	154628013	-
	OAS2	119	319	26654447	27305814	timepoint_3	CD4 T Cells	20	20	2.61671	2.73662e-21	6.38027e-19	chr12	112978395	113011723	+
	RPL7	116741	106174	37677331	32924928	timepoint_1	CD4 T Cells	21	21	1.04063	5.34153e-21	6.75189e-19	chr8	73290242	73295789	-
	LUCAT1	3293	3458	8311298	6924116	timepoint_1	Monoctye DC	20	20	1.26036	2.17325e-21	6.9093e-19	chr5	91054834	91314547	-
	SMAP2	3548	4899	12807471	14353701	timepoint_1	B Cells	21	20	1.23196	2.05773e-21	7.31818e-19	chr1	40344850	40423326	+
	VCAN	7067	5929	13151739	13025038	timepoint_3	Monoctye DC	19	20	0.8472	4.14868e-21	7.56973e-19	chr5	83471618	83582303	+
	B2M	133255	141515	26521311	27164618	timepoint_3	CD4 T Cells	20	20	1.03665	3.29257e-21	7.59208e-19	chr15	44711487	44718877	+
	COX4I1	14320	17848	12796699	14340752	timepoint_1	B Cells	21	20	1.11203	2.42752e-21	8.48945e-19	chr16	85798633	85807054	+
	IRF7	197	523	3814130	4763418	timepoint_3	NK Cells	19	19	2.12563	3.94012e-21	8.58722e-19	chr11	612553	615983	-
	RPL17	14723	20355	3799604	4743586	timepoint_3	NK Cells	19	19	1.10695	3.96969e-21	8.58722e-19	chr18	49488453	49492523	-
	TUBB4B	1214	2120	3813113	4761821	timepoint_3	NK Cells	19	19	1.3982	4.03805e-21	8.64595e-19	chr9	137241287	137243707	+
	BLVRB	1572	1076	13157234	13029891	timepoint_3	Monoctye DC	19	20	0.691193	4.88271e-21	8.83224e-19	chr19	40447765	40465764	-
	ADGRG1	391	226	3813936	4763715	timepoint_3	NK Cells	19	19	0.462789	4.29361e-21	9.10029e-19	chr16	57610652	57665580	+
	PARP9	384	706	26654182	27305427	timepoint_3	CD4 T Cells	20	20	1.79467	4.46736e-21	1.0189e-18	chr3	122527924	122564577	-
	REL	2852	3573	13155954	13027394	timepoint_3	Monoctye DC	19	20	1.2651	5.82301e-21	1.04431e-18	chr2	60881521	60931610	+
	IFI44	164	461	3814163	4763480	timepoint_3	NK Cells	19	19	2.25065	5.33435e-21	1.11931e-18	chr1	78649796	78664078	+
	FCER1G	9987	8617	13148819	13022350	timepoint_3	Monoctye DC	19	20	0.871286	6.34796e-21	1.12881e-18	chr1	161215234	161220699	+
	RPL7	14104	20837	7767797	12724658	timepoint_2	Monoctye DC	17	19	0.902032	4.22501e-21	1.26648e-18	chr8	73290242	73295789	-
	S100B	40	207	3814287	4763734	timepoint_3	NK Cells	19	19	4.14345	6.49223e-21	1.34878e-18	chr21	46598604	46605208	-
	STAT1	204	491	9793676	11026115	timepoint_3	B Cells	20	20	2.13779	2.36118e-21	1.41556e-18	chr2	190964358	191020960	-
	KLRC3	380	218	3813947	4763723	timepoint_3	NK Cells	19	19	0.45933	7.48688e-21	1.54017e-18	chr12	10412312	10420595	-
	EIF1	60601	63278	13098205	12967689	timepoint_3	Monoctye DC	19	20	1.05442	9.21245e-21	1.62441e-18	chr17	41688885	41692668	+
	HIF1A	12092	13459	13146714	13017508	timepoint_3	Monoctye DC	19	20	1.12397	1.01055e-20	1.76704e-18	chr14	61695513	61748259	+
	RPL32	94039	101776	9489774	9835997	timepoint_1	CD8 T Cells	20	21	1.04373	1.87667e-21	1.78625e-18	chr3	12834485	12841582	-
	EVL	1581	1135	9582232	9936638	timepoint_1	CD8 T Cells	20	21	0.69233	1.95795e-21	1.78625e-18	chr14	99971449	100144236	+
	TSC22D3	9379	7568	9334397	8722300	timepoint_3	CD8 T Cells	20	19	0.863653	1.93436e-21	1.84494e-18	chrX	107713221	107777342	-
	PLAC8	946	540	2495906	2357303	timepoint_1	NK Cells	17	15	0.604478	2.22196e-21	1.86494e-18	chr4	83090048	83137075	-
	DDX5	34436	32823	26620130	27273310	timepoint_3	CD4 T Cells	20	20	0.930416	8.42421e-21	1.9007e-18	chr17	64498254	64508199	-
	ARID5B	2352	3108	26652214	27303025	timepoint_3	CD4 T Cells	20	20	1.2899	8.66665e-21	1.9346e-18	chr10	61901684	62096944	+
	RPL37	28867	44042	7753034	12701453	timepoint_2	Monoctye DC	17	19	0.931525	8.19221e-21	2.42109e-18	chr5	40825262	40835222	-
	OASL	112	332	9793768	11026274	timepoint_3	B Cells	20	20	2.63289	4.22972e-21	2.46534e-18	chr12	121019111	121039242	-
	HLA-DRB1	11290	10674	8303301	6916900	timepoint_1	Monoctye DC	20	20	1.13473	7.97032e-21	2.49614e-18	chr6	32578769	32589848	-
	KLRB1	1655	2979	9672159	13018572	timepoint_2	CD8 T Cells	20	18	1.33723	9.53045e-22	2.49972e-18	chr12	9594551	9607916	-
	MEF2C	1445	1117	12809574	14357483	timepoint_1	B Cells	21	20	0.689695	7.50459e-21	2.58145e-18	chr5	88717117	88904257	-
	KLF2	4834	8269	9423795	13595405	timepoint_2	B Cells	20	20	1.1856	2.84042e-21	2.59133e-18	chr19	16324817	16327874	+
	LINC01089	2821	1875	37791251	33029227	timepoint_1	CD4 T Cells	21	21	0.760499	2.10416e-20	2.64381e-18	chr12	121795267	121803906	-
	MT-ND5	51084	42010	37742988	32989092	timepoint_1	CD4 T Cells	21	21	0.940954	2.16688e-20	2.7064e-18	chrM	12337	14148	+
	HIST3H2A	454	772	13158352	13030195	timepoint_3	Monoctye DC	19	20	1.71712	1.70851e-20	2.96278e-18	chr1	228456979	228457873	-
	PBXIP1	2042	1288	37792030	33029814	timepoint_1	CD4 T Cells	21	21	0.721707	2.40755e-20	2.98921e-18	chr1	154944076	154956123	-
	RPL7A	18756	28128	7763145	12717367	timepoint_2	Monoctye DC	17	19	0.915646	1.09246e-20	3.18376e-18	chr9	133348218	133351426	+
	GAS5	22825	25758	28279032	29296281	timepoint_2	CD4 T Cells	20	21	1.08924	4.87798e-21	3.41183e-18	chr1	173858559	173868882	-
	ARHGEF1	4283	3009	37789789	33028093	timepoint_1	CD4 T Cells	21	21	0.803849	2.8941e-20	3.57217e-18	chr19	41883161	41930150	+
	MYL12A	1477	946	2495375	2356897	timepoint_1	NK Cells	17	15	0.678248	4.52043e-21	3.64816e-18	chr18	3247481	3256236	+
	CD74	42734	44978	12768285	14313622	timepoint_1	B Cells	21	20	0.93907	1.20415e-20	4.07529e-18	chr5	150400041	150412929	-
	RPS18	92463	99764	9701417	10926842	timepoint_3	B Cells	20	20	0.958338	7.88188e-21	4.46988e-18	chr6	33272075	33276511	+
	PTMA	24134	35164	9649680	12986387	timepoint_2	CD8 T Cells	20	18	1.08244	1.92097e-21	4.47862e-18	chr2	231706895	231713541	+
	RPL41	109973	118568	12701046	14240032	timepoint_1	B Cells	21	20	0.961951	1.37421e-20	4.57698e-18	chr12	56116590	56117967	+
	CPPED1	815	478	13157991	13030489	timepoint_3	Monoctye DC	19	20	0.592257	2.75902e-20	4.7067e-18	chr16	12659799	12803887	-
	ATP5F1E	17194	15371	13141612	13015596	timepoint_3	Monoctye DC	19	20	0.902745	2.7386e-20	4.7067e-18	chr20	59025475	59032345	-
	TXNIP	18179	14340	37775893	33016762	timepoint_1	CD4 T Cells	21	21	0.902568	3.87781e-20	4.75837e-18	chr1	145992435	145996579	-
	IL7R	189	502	3814138	4763439	timepoint_3	NK Cells	19	19	2.12664	2.37962e-20	4.84773e-18	chr5	35852695	35879603	+
	HLA-A	13810	24945	7768091	12720550	timepoint_2	Monoctye DC	17	19	1.10286	1.75139e-20	5.03417e-18	chr6	29941260	29945884	+
	GAPDH	13258	10273	37780814	33020829	timepoint_1	CD4 T Cells	21	21	0.886584	4.40898e-20	5.3787e-18	chr12	6534512	6538374	+
	EIF1	49389	43388	9294387	8686480	timepoint_3	CD8 T Cells	20	19	0.940273	6.17413e-21	5.63268e-18	chr17	41688885	41692668	+
	SOD1	8663	8702	37785409	33022400	timepoint_1	CD4 T Cells	21	21	1.14935	5.08466e-20	6.16714e-18	chr21	31659622	31668931	+
	IFITM1	162	416	9793718	11026190	timepoint_3	B Cells	20	20	2.28082	1.11932e-20	6.18073e-18	chr11	313506	315272	+
	RPL13A	18239	24910	3796088	4739031	timepoint_3	NK Cells	19	19	1.09351	3.15769e-20	6.37094e-18	chr19	49487554	49492308	+
	RPS11	18850	28297	7763051	12717198	timepoint_2	Monoctye DC	17	19	0.916554	2.27959e-20	6.46387e-18	chr19	49496365	49499708	+
	IFI27	180	33	8314411	6927541	timepoint_1	Monoctye DC	20	20	0.22004	2.12626e-20	6.56109e-18	chr14	94104836	94116698	+
	MT-CO2	34081	39655	2719057	3395231	timepoint_2	NK Cells	16	18	0.932613	2.28638e-21	6.8536e-18	chrM	7586	8269	+
	KRAS	6445	6611	37787627	33024491	timepoint_1	CD4 T Cells	21	21	1.17367	5.93678e-20	7.15928e-18	chr12	25205246	25250936	-
	RPS4X	51925	51413	9291851	8678455	timepoint_3	CD8 T Cells	20	19	1.05977	8.29692e-21	7.25393e-18	chrX	72255679	72277248	-
	XIST	415	809	9793465	11025797	timepoint_3	B Cells	20	20	1.73146	1.39091e-20	7.48348e-18	chrX	73820649	73852723	-
	POU2F2	1179	766	13157627	13030201	timepoint_3	Monoctye DC	19	20	0.656077	4.69435e-20	7.94367e-18	chr19	42086110	42196585	-
	MT-ND2	7938	8663	2488914	2349180	timepoint_1	NK Cells	17	15	1.15567	1.06381e-20	8.26736e-18	chrM	4470	5511	+
	SH3BGRL3	1924	1304	2494928	2356539	timepoint_1	NK Cells	17	15	0.717712	1.16036e-20	8.42944e-18	chr1	26280086	26281522	+
	HOPX	804	442	2496048	2357401	timepoint_1	NK Cells	17	15	0.582162	1.16501e-20	8.42944e-18	chr4	56647988	56681899	-
	RPS12	35011	53825	7746890	12691670	timepoint_2	Monoctye DC	17	19	0.93866	3.02151e-20	8.45338e-18	chr6	132814569	132817564	+
	UBC	47933	44484	37746139	32986618	timepoint_1	CD4 T Cells	21	21	1.06187	7.56231e-20	9.06743e-18	chr12	124911604	124917368	-
	S100A6	29569	22718	8285022	6904856	timepoint_1	Monoctye DC	20	20	0.922132	3.05162e-20	9.28002e-18	chr1	153534599	153536244	-
	PRKCQ-AS1	4754	3388	37789318	33027714	timepoint_1	CD4 T Cells	21	21	0.815427	7.78762e-20	9.28453e-18	chr10	6580419	6616921	+
	JARID2	4563	4609	8310028	6922965	timepoint_1	Monoctye DC	20	20	1.21232	3.10071e-20	9.29459e-18	chr6	15246069	15522042	+
	TMEM123	5397	6543	26649169	27299590	timepoint_3	CD4 T Cells	20	20	1.18341	4.44671e-20	9.82162e-18	chr11	102396332	102470384	-
	TRAF3IP3	2503	1642	37791569	33029460	timepoint_1	CD4 T Cells	21	21	0.750608	8.56161e-20	1.01496e-17	chr1	209756032	209782320	+
	SNX9	3580	3865	37790492	33027237	timepoint_1	CD4 T Cells	21	21	1.23528	8.70006e-20	1.02558e-17	chr6	157700387	157945077	+
	RPL39	31987	49038	7749914	12696457	timepoint_2	Monoctye DC	17	19	0.936027	3.80567e-20	1.05072e-17	chrX	119786504	119791630	-
	RPS3A	236688	248902	26417878	27057231	timepoint_3	CD4 T Cells	20	20	1.02651	5.4558e-20	1.19249e-17	chr4	151099624	151104642	+
	HNRNPH3	7179	7298	37786893	33023804	timepoint_1	CD4 T Cells	21	21	1.16316	1.03801e-19	1.21679e-17	chr10	68331174	68343191	+
	IFI35	193	426	26654373	27305707	timepoint_3	CD4 T Cells	20	20	2.15459	5.82833e-20	1.26078e-17	chr17	43006725	43014456	+
	RPL21	72762	79119	9511051	9858654	timepoint_1	CD8 T Cells	20	21	1.04864	1.64395e-20	1.43729e-17	chr13	27251309	27256691	+
	DHRS9	261	508	13158545	13030459	timepoint_3	Monoctye DC	19	20	1.96545	9.35789e-20	1.57085e-17	chr2	169064789	169096167	+
	DYNLL1	620	336	13158186	13030631	timepoint_3	Monoctye DC	19	20	0.547252	1.01206e-19	1.68541e-17	chr12	120469850	120498493	+
	MT2A	1728	3072	9672086	13018479	timepoint_2	CD8 T Cells	20	18	1.32073	8.41594e-21	1.76592e-17	chr16	56608584	56609497	+
	IFITM2	1923	1780	3812404	4762161	timepoint_3	NK Cells	19	19	0.741126	9.32785e-20	1.86406e-17	chr11	307631	315272	+
	RPL27A	144060	154367	28157797	29167672	timepoint_2	CD4 T Cells	20	21	1.03426	2.91003e-20	1.96972e-17	chr11	8682788	8714759	+
	RPL9	12575	17459	3801752	4746482	timepoint_3	NK Cells	19	19	1.11164	1.02079e-19	2.02068e-17	chr4	39452521	39458949	-
	CYBA	10954	7985	8303637	6919589	timepoint_1	Monoctye DC	20	20	0.874907	7.86561e-20	2.32456e-17	chr16	88643289	88651054	-
	RGS10	10195	7782	37783877	33023320	timepoint_1	CD4 T Cells	21	21	0.873383	2.02016e-19	2.35495e-17	chr10	119499817	119542719	-
	NLRP3	4556	5410	13154250	13025557	timepoint_3	Monoctye DC	19	20	1.19909	1.52145e-19	2.51375e-17	chr1	247416156	247449108	+
	BTG1	65642	60355	37728430	32970747	timepoint_1	CD4 T Cells	21	21	1.05204	2.28119e-19	2.64454e-17	chr12	92140278	92145846	-
	MT-CO1	67449	79652	9726431	10946954	timepoint_3	B Cells	20	20	1.0489	5.12413e-20	2.68799e-17	chrM	5904	7445	+
	IGLC2	16147	16428	9777733	11010178	timepoint_3	B Cells	20	20	0.903661	5.97143e-20	3.05606e-17	chr22	22900976	22901437	+
	CD14	3846	3063	13154960	13027904	timepoint_3	Monoctye DC	19	20	0.804225	1.86651e-19	3.05977e-17	chr5	140631728	140633701	-
	CD7	8064	6052	37786008	33025050	timepoint_1	CD4 T Cells	21	21	0.858715	2.68878e-19	3.09993e-17	chr17	82314868	82317608	-
	RPSA	89550	96800	28212307	29225239	timepoint_2	CD4 T Cells	20	21	1.04335	4.76748e-20	3.12612e-17	chr3	39406716	39412542	+
	HLA-E	29836	24128	37764236	33006974	timepoint_1	CD4 T Cells	21	21	0.925297	2.7395e-19	3.14114e-17	chr6	30489509	30494194	+
	OASL	179	79	9428450	13603595	timepoint_2	B Cells	20	20	0.305891	3.97396e-20	3.4744e-17	chr12	121019111	121039242	-
	TRBC2	6152	7460	28295705	29314579	timepoint_2	CD4 T Cells	20	21	1.17042	5.56407e-20	3.5379e-17	chr7	142801041	142802748	+
	GSTP1	7288	6178	13151518	13024789	timepoint_3	Monoctye DC	19	20	0.856011	2.18802e-19	3.55901e-17	chr11	67583595	67586656	+
	CDC42	2609	2533	3811718	4761408	timepoint_3	NK Cells	19	19	0.777343	1.83777e-19	3.60392e-17	chr1	22025511	22101360	+
	ARPC1B	440	194	2496412	2357649	timepoint_1	NK Cells	17	15	0.466903	5.20525e-20	3.64073e-17	chr7	99374249	99394816	+
	ECE1	377	682	26654189	27305451	timepoint_3	CD4 T Cells	20	20	1.76585	1.70929e-19	3.65979e-17	chr1	21217247	21345572	-
	AREG	2922	3077	8311669	6924497	timepoint_1	Monoctye DC	20	20	1.26388	1.28896e-19	3.75642e-17	chr4	74445136	74455005	+
	PFN1	3381	3020	12807638	14355580	timepoint_1	B Cells	21	20	0.796954	1.14587e-19	3.75685e-17	chr17	4945652	4949061	-
	RPS15A	23777	36104	7758124	12709391	timepoint_2	Monoctye DC	17	19	0.927101	1.40228e-19	3.8213e-17	chr16	18781295	18790383	-
	BTG1	56170	54508	26598396	27251625	timepoint_3	CD4 T Cells	20	20	0.947256	1.84677e-19	3.91421e-17	chr12	92140278	92145846	-
	SLC2A3	5451	6671	28296406	29315368	timepoint_2	CD4 T Cells	20	21	1.18123	6.50239e-20	4.01293e-17	chr12	7919230	7936187	-
	RPL9	24280	36902	7757621	12708593	timepoint_2	Monoctye DC	17	19	0.927962	1.64064e-19	4.41354e-17	chr4	39452521	39458949	-
	RPS16	221462	198957	37572610	32832145	timepoint_1	CD4 T Cells	21	21	1.02792	3.90654e-19	4.45495e-17	chr19	39433137	39435949	-
	NRIP1	3022	3726	13155784	13027241	timepoint_3	Monoctye DC	19	20	1.24505	2.97376e-19	4.79987e-17	chr21	14961235	15065936	-
	N4BP1	359	783	3813968	4763158	timepoint_3	NK Cells	19	19	1.7463	2.58794e-19	5.02804e-17	chr16	48538726	48620148	-
	AC004130.2	132	317	13158674	13030650	timepoint_3	Monoctye DC	19	20	2.42507	3.53877e-19	5.66824e-17	chr7	20328299	20331747	-
	RPL23A	161177	172317	28140680	29149722	timepoint_2	CD4 T Cells	20	21	1.03192	9.47734e-20	5.6818e-17	chr17	28719985	28724359	+
	LSP1	708	422	9583105	9937351	timepoint_1	CD8 T Cells	20	21	0.574815	6.79358e-20	5.70199e-17	chr11	1852970	1892267	+
	PMAIP1	3893	3538	12807126	14355062	timepoint_1	B Cells	21	20	0.810858	1.78073e-19	5.74847e-17	chr18	59899948	59904306	+
	EZR	4826	5046	37789246	33026056	timepoint_1	CD4 T Cells	21	21	1.19636	5.41827e-19	6.11554e-17	chr6	158765741	158819368	-
	NDUFA3	1790	1118	37792282	33029984	timepoint_1	CD4 T Cells	21	21	0.714643	5.42101e-19	6.11554e-17	chr19	54102728	54109257	+
	CCL20	37	162	26654529	27305971	timepoint_3	CD4 T Cells	20	20	4.2739	3.20298e-19	6.72081e-17	chr2	227805739	227817564	+
	LST1	12141	10681	13146665	13020286	timepoint_3	Monoctye DC	19	20	0.888377	4.27591e-19	6.79708e-17	chr6	31586124	31588909	+
	XIST	1400	1959	26653166	27304174	timepoint_3	CD4 T Cells	20	20	1.3659	3.3614e-19	6.9834e-17	chrX	73820649	73852723	-
	RPS4X	41664	49802	9752216	10976804	timepoint_3	B Cells	20	20	1.06169	1.52051e-19	7.59638e-17	chrX	72255679	72277248	-
	S100A4	899	634	12810120	14357966	timepoint_1	B Cells	21	20	0.629218	2.4004e-19	7.63144e-17	chr1	153543613	153550136	-
	CD9	429	725	13158377	13030242	timepoint_3	Monoctye DC	19	20	1.70656	5.06661e-19	7.99343e-17	chr12	6199715	6238271	+
	CHMP1B	3322	2284	37790750	33028818	timepoint_1	CD4 T Cells	21	21	0.786678	7.16831e-19	8.04346e-17	chr18	11851413	11854444	+
	RPLP2	223502	200721	37570570	32830381	timepoint_1	CD4 T Cells	21	21	1.02757	7.39557e-19	8.25432e-17	chr11	809965	812880	+
	CLEC10A	510	209	8314081	6927365	timepoint_1	Monoctye DC	20	20	0.491854	3.26112e-19	9.37372e-17	chr17	7074537	7080307	-
	LGMN	356	993	7781545	12744502	timepoint_2	Monoctye DC	17	19	1.70305	3.97257e-19	1.05514e-16	chr14	92703807	92748679	-
	CD3D	201	512	3814126	4763429	timepoint_3	NK Cells	19	19	2.03951	5.53108e-19	1.06476e-16	chr11	118338954	118342744	-
	MTRNR2L12	28349	27207	28273508	29294832	timepoint_2	CD4 T Cells	20	21	0.926326	1.84079e-19	1.07293e-16	chr3	96617188	96618236	-
	SNHG5	3399	4541	7778502	12740954	timepoint_2	Monoctye DC	17	19	0.815698	4.39474e-19	1.15268e-16	chr6	85650491	85678932	-
	SOX4	1744	1300	9582069	9936473	timepoint_1	CD8 T Cells	20	21	0.718863	1.45076e-19	1.17082e-16	chr6	21593751	21598619	+
	PIP4K2A	966	528	37793106	33030574	timepoint_1	CD4 T Cells	21	21	0.625399	1.07635e-18	1.19498e-16	chr10	22534854	22714578	-
	GTPBP4	1878	2167	37792194	33028935	timepoint_1	CD4 T Cells	21	21	1.32027	1.11405e-18	1.23032e-16	chr10	988434	1019932	+
	RPS6	22101	33502	7759800	12711993	timepoint_2	Monoctye DC	17	19	0.925524	4.83741e-19	1.25313e-16	chr9	19375715	19380236	-
	PPP1R15A	8572	8376	12802447	14350224	timepoint_1	B Cells	21	20	0.871819	4.51928e-19	1.41534e-16	chr19	48872421	48876058	+
	ASXL1	5111	5308	37788961	33025794	timepoint_1	CD4 T Cells	21	21	1.1883	1.32569e-18	1.45639e-16	chr20	32358330	32439319	+
	ACTG1	7199	6395	9576614	9931378	timepoint_1	CD8 T Cells	20	21	0.856678	1.97972e-19	1.53854e-16	chr17	81509971	81523847	-
	RPL10	481037	412693	37313035	32618409	timepoint_1	CD4 T Cells	21	21	0.981633	1.44645e-18	1.58077e-16	chrX	154389955	154409168	+
	OAZ1	18189	16379	13140617	13014588	timepoint_3	Monoctye DC	19	20	0.909323	1.0129e-18	1.58609e-16	chr19	2269509	2273490	+
	PPP1R2	7088	5282	37786984	33025820	timepoint_1	CD4 T Cells	21	21	0.852659	1.47516e-18	1.60379e-16	chr3	195514428	195543386	-
	IFI6	1040	1518	26653526	27304615	timepoint_3	CD4 T Cells	20	20	1.42479	7.94558e-19	1.63084e-16	chr1	27666064	27672198	-
	PASK	1972	2628	26652594	27303505	timepoint_3	CD4 T Cells	20	20	1.30086	8.00535e-19	1.63084e-16	chr2	241106099	241150264	-
	RGCC	2292	1599	9341484	8728269	timepoint_3	CD8 T Cells	20	19	0.746704	1.96537e-19	1.64958e-16	chr13	41457550	41470871	+
	RPL30	31943	49081	7749958	12696414	timepoint_2	Monoctye DC	17	19	0.938138	6.82056e-19	1.74531e-16	chr8	98024851	98046469	-
	PDCD4	3531	4058	9340245	8725810	timepoint_3	CD8 T Cells	20	19	1.23007	2.19376e-19	1.77045e-16	chr10	110871795	110900006	+
	MT-CO2	28733	29222	2468119	2328621	timepoint_1	NK Cells	17	15	1.07698	2.78789e-19	1.88704e-16	chrM	7586	8269	+
	SRGN	27403	24680	8287188	6902894	timepoint_1	Monoctye DC	20	20	1.08095	6.8116e-19	1.93146e-16	chr10	69088103	69104805	+
	OAS1	64	210	26654502	27305923	timepoint_3	CD4 T Cells	20	20	3.20295	9.78362e-19	1.97394e-16	chr12	112906783	112933222	+
	RPS3A	84805	99067	12726214	14259533	timepoint_1	B Cells	21	20	1.04227	6.48883e-19	2.00228e-16	chr4	151099624	151104642	+
	RPS23	27732	42414	7754169	12703081	timepoint_2	Monoctye DC	17	19	0.933807	7.95628e-19	2.01141e-16	chr5	82273320	82278396	-
	PFN1	7457	6580	26647109	27299553	timepoint_3	CD4 T Cells	20	20	0.861337	1.00742e-18	2.01321e-16	chr17	4945652	4949061	-
	ATP2B1	11038	12268	13147768	13018699	timepoint_3	Monoctye DC	19	20	1.12234	1.32549e-18	2.0602e-16	chr12	89588049	89709300	-
	TNFAIP3	4355	6461	3809972	4757480	timepoint_3	NK Cells	19	19	1.18785	1.09973e-18	2.09778e-16	chr6	137867214	137883312	+
	AC020916.1	2458	2381	3811869	4761560	timepoint_3	NK Cells	19	19	0.775584	1.1136e-18	2.10511e-16	chr19	13823880	13842928	-
	RPL11	309924	277116	37484148	32753986	timepoint_1	CD4 T Cells	21	21	1.02307	1.96871e-18	2.12935e-16	chr1	23691742	23696835	+
	RPL19	24961	38035	7756940	12707460	timepoint_2	Monoctye DC	17	19	0.930359	8.69105e-19	2.171e-16	chr17	39200283	39204732	+
	RNF145	2224	2824	13156582	13028143	timepoint_3	Monoctye DC	19	20	1.28224	1.43706e-18	2.2172e-16	chr5	159157409	159210053	-
	MTRNR2L8	678	1278	3813649	4762663	timepoint_3	NK Cells	19	19	1.50922	1.24548e-18	2.33339e-16	chr11	10507894	10509186	-
	AQP9	1450	1945	13157356	13029022	timepoint_3	Monoctye DC	19	20	1.35454	1.53903e-18	2.35718e-16	chr15	58138169	58185911	+
	GPRIN3	2818	3093	37791254	33028009	timepoint_1	CD4 T Cells	21	21	1.25586	2.24988e-18	2.42099e-16	chr4	89236383	89307800	-
	H1FX	3085	2741	12807934	14355859	timepoint_1	B Cells	21	20	0.79273	8.35565e-19	2.50466e-16	chr3	129314771	129316286	-
	CHMP1B	2425	2087	12808594	14356513	timepoint_1	B Cells	21	20	0.76786	8.31004e-19	2.50466e-16	chr18	11851413	11854444	+
	RPL28	16745	22863	3797582	4741078	timepoint_3	NK Cells	19	19	1.0932	1.38719e-18	2.57588e-16	chr19	55385345	55403250	+
	FN1	190	41	8314401	6927533	timepoint_1	Monoctye DC	20	20	0.258994	9.72188e-19	2.71992e-16	chr2	215360440	215436073	-
	JUNB	4715	6946	3809612	4756995	timepoint_3	NK Cells	19	19	1.17952	1.52142e-18	2.80035e-16	chr19	12791486	12793315	+
	MYC	883	626	12810136	14357974	timepoint_1	B Cells	21	20	0.632536	1.04709e-18	3.09453e-16	chr8	127735434	127742951	+
	BIRC3	2496	2159	12808523	14356441	timepoint_1	B Cells	21	20	0.771755	1.13177e-18	3.29832e-16	chr11	102317450	102339403	+
	BTG1	8600	12147	3805727	4751794	timepoint_3	NK Cells	19	19	1.13089	1.85193e-18	3.37905e-16	chr12	92140278	92145846	-
	RPL23A	219093	196716	37574979	32834386	timepoint_1	CD4 T Cells	21	21	1.02733	3.17639e-18	3.40052e-16	chr17	28719985	28724359	+
	BTG1	24092	25800	13134714	13005167	timepoint_3	Monoctye DC	19	20	1.0814	2.24841e-18	3.41872e-16	chr12	92140278	92145846	-
	OCIAD2	7874	7052	28293983	29314987	timepoint_2	CD4 T Cells	20	21	0.864446	6.25988e-19	3.4566e-16	chr4	48885019	48906937	-
	RPL39	225375	227434	28076482	29094605	timepoint_2	CD4 T Cells	20	21	0.974026	6.16145e-19	3.4566e-16	chrX	119786504	119791630	-
	RPS27	25101	25643	2471751	2332200	timepoint_1	NK Cells	17	15	1.08182	5.42694e-19	3.55855e-16	chr1	153990762	153992155	+
	IFI44L	77	273	3814250	4763668	timepoint_3	NK Cells	19	19	2.83873	2.00394e-18	3.62488e-16	chr1	78619922	78646145	+
	CORO1A	2962	2303	13155844	13028664	timepoint_3	Monoctye DC	19	20	0.785143	2.43872e-18	3.68141e-16	chr16	30182827	30189076	+
	XCL1	1316	1155	3813011	4762786	timepoint_3	NK Cells	19	19	0.702712	2.17548e-18	3.90154e-16	chr1	168576605	168582069	+
	CXCR4	4807	7065	3809520	4756876	timepoint_3	NK Cells	19	19	1.17676	2.20078e-18	3.91348e-16	chr2	136114349	136118165	-
	BTG2	5573	6777	28296284	29315262	timepoint_2	CD4 T Cells	20	21	1.17373	7.28664e-19	3.9204e-16	chr1	203305491	203309602	+
	MT-CO2	104690	112761	9479123	9825012	timepoint_1	CD8 T Cells	20	21	1.03873	5.39665e-19	4.04421e-16	chrM	7586	8269	+
	RPS16	10390	14513	3803937	4749428	timepoint_3	NK Cells	19	19	1.11839	2.38678e-18	4.20855e-16	chr19	39433137	39435949	-
	CARD19	2154	2740	13156652	13028227	timepoint_3	Monoctye DC	19	20	1.28453	2.84793e-18	4.26844e-16	chr9	93096217	93113283	+
	LITAF	3963	4733	13154843	13026234	timepoint_3	Monoctye DC	19	20	1.20601	2.90397e-18	4.32155e-16	chr16	11547722	11636381	-
	SP110	1121	1610	26653445	27304523	timepoint_3	CD4 T Cells	20	20	1.40195	2.20855e-18	4.37189e-16	chr2	230167293	230225729	-
	LMNA	360	786	2752778	3434100	timepoint_2	NK Cells	16	18	1.74999	1.72039e-19	4.51236e-16	chr1	156082573	156140089	+
	RPS29	75280	104098	9353349	13499576	timepoint_2	B Cells	20	20	0.958418	5.51037e-19	4.62497e-16	chr14	49570984	49599164	-
	ITGB2-AS1	751	386	37793321	33030716	timepoint_1	CD4 T Cells	21	21	0.588096	4.52206e-18	4.81656e-16	chr21	44921051	44929678	+
	UBE2D3	13562	13179	37780510	33017923	timepoint_1	CD4 T Cells	21	21	1.11188	4.55412e-18	4.82621e-16	chr4	102794383	102868896	-
	SMDT1	4544	5614	28297313	29316425	timepoint_2	CD4 T Cells	20	21	1.19249	9.7271e-19	5.10259e-16	chr22	42079691	42084284	+
	OAZ1	11214	8230	8303377	6919344	timepoint_1	Monoctye DC	20	20	0.880844	1.86337e-18	5.14461e-16	chr19	2269509	2273490	+
	RPS29	90898	117615	9582916	12903936	timepoint_2	CD8 T Cells	20	18	0.961266	2.75748e-19	5.26002e-16	chr14	49570984	49599164	-
	GPR183	4930	4902	8309661	6922672	timepoint_1	Monoctye DC	20	20	1.1934	1.98477e-18	5.40862e-16	chr13	99294539	99307399	-
	SBDS	4131	3130	9339645	8726738	timepoint_3	CD8 T Cells	20	19	0.810968	7.00819e-19	5.4464e-16	chr7	66987680	66995587	-
	WDR43	2772	3040	37791300	33028062	timepoint_1	CD4 T Cells	21	21	1.25482	5.30612e-18	5.59489e-16	chr2	28894667	28948219	+
	ANXA2	5501	4580	13153305	13026387	timepoint_3	Monoctye DC	19	20	0.840744	3.88713e-18	5.74392e-16	chr15	60347134	60402883	-
	RPL4	65974	60532	37728098	32970570	timepoint_1	CD4 T Cells	21	21	1.04982	5.64954e-18	5.92721e-16	chr15	66498015	66524532	-
	PFN1	7155	6092	13151651	13024875	timepoint_3	Monoctye DC	19	20	0.859785	4.05255e-18	5.94648e-16	chr17	4945652	4949061	-
	RPS16	22083	33528	7759818	12711967	timepoint_2	Monoctye DC	17	19	0.926998	2.42089e-18	5.97619e-16	chr19	39433137	39435949	-
	RPL32	92078	89660	9251698	8640208	timepoint_3	CD8 T Cells	20	19	1.04222	8.30356e-19	6.22263e-16	chr3	12834485	12841582	-
	ISG15	2263	2994	28299594	29319045	timepoint_2	CD4 T Cells	20	21	1.27699	1.23434e-18	6.31713e-16	chr1	1001138	1014540	+
	CD69	9630	12313	9418999	13591361	timepoint_2	B Cells	20	20	0.886196	7.86898e-19	6.35057e-16	chr12	9752486	9760901	-
	ARPC3	1841	1718	3812486	4762223	timepoint_3	NK Cells	19	19	0.747173	3.76578e-18	6.58479e-16	chr12	110434823	110450422	-
	SERF2	1901	1310	2494951	2356533	timepoint_1	NK Cells	17	15	0.729738	1.04522e-18	6.64599e-16	chr15	43777087	43802589	+
	NEAT1	79466	82149	13079340	12948818	timepoint_3	Monoctye DC	19	20	1.0439	4.66714e-18	6.80074e-16	chr11	65422774	65445540	+
	HSP90AA1	6666	5646	13152140	13025321	timepoint_3	Monoctye DC	19	20	0.855294	4.80362e-18	6.95134e-16	chr14	102080738	102139699	-
	RPL18A	296178	264865	37497894	32766237	timepoint_1	CD4 T Cells	21	21	1.02323	6.80407e-18	7.10297e-16	chr19	17859910	17864153	+
	RPL41	41619	32518	8272972	6895056	timepoint_1	Monoctye DC	20	20	0.93776	3.01712e-18	8.11645e-16	chr12	56116590	56117967	+
	SNHG16	4773	4966	37789299	33026136	timepoint_1	CD4 T Cells	21	21	1.19046	8.12203e-18	8.43685e-16	chr17	76557764	76565348	+
	NFKBIA	28471	23061	37765601	33008041	timepoint_1	CD4 T Cells	21	21	0.926779	8.2572e-18	8.53501e-16	chr14	35401511	35404749	-
	PSMB10	1171	781	13157635	13030186	timepoint_3	Monoctye DC	19	20	0.673494	6.23761e-18	8.96464e-16	chr16	67934506	67936864	-
	CSGALNACT1	1519	932	37792553	33030170	timepoint_1	CD4 T Cells	21	21	0.702035	9.08822e-18	9.34795e-16	chr8	19404161	19758029	-
	MT-ND2	46616	55179	12764403	14303421	timepoint_1	B Cells	21	20	1.05611	3.30991e-18	9.51396e-16	chrM	4470	5511	+
	CCL2	1845	3852	7780056	12741643	timepoint_2	Monoctye DC	17	19	1.27473	3.92469e-18	9.5758e-16	chr17	34255218	34257203	+
	BTG2	1128	702	2495724	2357141	timepoint_1	NK Cells	17	15	0.659031	1.67411e-18	1.03317e-15	chr1	203305491	203309602	+
	SH3BGRL	1889	1207	37792183	33029895	timepoint_1	CD4 T Cells	21	21	0.731099	1.0117e-17	1.03554e-15	chrX	81202102	81298547	+
	PNPT1	151	381	9793729	11026225	timepoint_3	B Cells	20	20	2.2411	2.16156e-18	1.05479e-15	chr2	55634061	55693863	-
	RPL18	19406	29330	7762495	12716165	timepoint_2	Monoctye DC	17	19	0.922795	4.45852e-18	1.07532e-15	chr19	48615328	48619184	-
	FCN1	17209	15494	13141597	13015473	timepoint_3	Monoctye DC	19	20	0.909176	7.57765e-18	1.08165e-15	chr9	134903232	134917912	-
	MAD1L1	1679	1051	37792393	33030051	timepoint_1	CD4 T Cells	21	21	0.71623	1.17558e-17	1.19744e-15	chr7	1815793	2233243	-
	CD36	1284	875	13157522	13030092	timepoint_3	Monoctye DC	19	20	0.68815	8.70471e-18	1.23413e-15	chr7	80369575	80679277	+
	ARPC2	3124	3138	3811203	4760803	timepoint_3	NK Cells	19	19	0.804254	7.50678e-18	1.30177e-15	chr2	218217141	218254356	+
	RPS23	15060	20618	3799267	4743323	timepoint_3	NK Cells	19	19	1.09616	7.90614e-18	1.35979e-15	chr5	82273320	82278396	-
	SRRM2	10047	9910	37784025	33021192	timepoint_1	CD4 T Cells	21	21	1.12859	1.35736e-17	1.37592e-15	chr16	2752626	2772538	+
	WTAP	2704	3341	13156102	13027626	timepoint_3	Monoctye DC	19	20	1.2477	9.87673e-18	1.39089e-15	chr6	159725585	159756319	+
	ZNF331	7257	7037	12803762	14351563	timepoint_1	B Cells	21	20	0.865171	5.06652e-18	1.43663e-15	chr19	53519527	53580269	+
	IFIT1	228	548	3814099	4763393	timepoint_3	NK Cells	19	19	1.92441	8.48322e-18	1.44718e-15	chr10	89392546	89406487	+
	SNRPA1	4711	4901	37789361	33026201	timepoint_1	CD4 T Cells	21	21	1.19034	1.44012e-17	1.45279e-15	chr15	101281510	101295282	-
	LITAF	1816	3165	9671998	13018386	timepoint_2	CD8 T Cells	20	18	1.29477	8.62417e-19	1.50801e-15	chr16	11547722	11636381	-
	COX7C	26590	21493	37767482	33009609	timepoint_1	CD4 T Cells	21	21	0.924867	1.54332e-17	1.54945e-15	chr5	86617928	86620962	+
	MT-ND3	76204	114517	9352425	13489157	timepoint_2	B Cells	20	20	1.04156	2.0152e-18	1.56611e-15	chrM	10059	10404	+
	RBL2	1813	1153	37792259	33029949	timepoint_1	CD4 T Cells	21	21	0.727666	1.6146e-17	1.6133e-15	chr16	53433977	53491648	+
	POLD4	1795	1140	37792277	33029962	timepoint_1	CD4 T Cells	21	21	0.726676	1.76633e-17	1.75654e-15	chr11	67350772	67356972	-
	PLAC8	1699	1395	12809320	14357205	timepoint_1	B Cells	21	20	0.732576	6.40766e-18	1.79269e-15	chr4	83090048	83137075	-
	SH3BGRL3	9570	7332	37784502	33023770	timepoint_1	CD4 T Cells	21	21	0.87662	1.90145e-17	1.87445e-15	chr1	26280086	26281522	+
	RBM3	13652	13236	37780420	33017866	timepoint_1	CD4 T Cells	21	21	1.10933	1.90276e-17	1.87445e-15	chrX	48574449	48581162	+
	YWHAB	3387	2692	13155419	13028275	timepoint_3	Monoctye DC	19	20	0.802601	1.36044e-17	1.90307e-15	chr20	44885702	44908532	+
	PARP14	650	1019	26653916	27305114	timepoint_3	CD4 T Cells	20	20	1.53028	1.01056e-17	1.98173e-15	chr3	122680839	122730840	+
	CCL20	67	314	7781834	12745181	timepoint_2	Monoctye DC	17	19	2.86143	8.41096e-18	2.00554e-15	chr2	227805739	227817564	+
	PABPC1	2501	3884	3811826	4760057	timepoint_3	NK Cells	19	19	1.24342	1.24507e-17	2.10689e-15	chr8	100685816	100722809	-
	IFI44L	322	903	7781579	12744592	timepoint_2	Monoctye DC	17	19	1.71223	9.22516e-18	2.17496e-15	chr1	78619922	78646145	+
	DNAJB1	4624	3336	37789448	33027766	timepoint_1	CD4 T Cells	21	21	0.825484	2.31504e-17	2.26993e-15	chr19	14514769	14529770	-
	TRIM25	208	430	26654358	27305703	timepoint_3	CD4 T Cells	20	20	2.01798	1.19416e-17	2.3201e-15	chr17	56836387	56914080	-
	DDX3Y	2768	2224	26651798	27303909	timepoint_3	CD4 T Cells	20	20	0.784296	1.27597e-17	2.4563e-15	chrY	12904108	12920478	+
	FAM177A1	4041	4960	26650525	27301173	timepoint_3	CD4 T Cells	20	20	1.19813	1.28945e-17	2.45969e-15	chr14	35044907	35113130	+
	GNLY	307	569	26654259	27305564	timepoint_3	CD4 T Cells	20	20	1.80919	1.34511e-17	2.54273e-15	chr2	85685175	85698854	+
	HLA-DQB1	9384	12007	9419245	13591667	timepoint_2	B Cells	20	20	0.886827	3.40574e-18	2.55224e-15	chr6	32659467	32668383	-
	IER5	3671	2584	37790401	33028518	timepoint_1	CD4 T Cells	21	21	0.805395	2.64918e-17	2.58548e-15	chr1	181088700	181092900	+
	LINC00861	428	220	9583385	9937553	timepoint_1	CD8 T Cells	20	21	0.495711	3.76517e-18	2.72429e-15	chr8	125859721	126292788	-
	HLA-DQA1	2992	4140	9790888	11022466	timepoint_3	B Cells	20	20	1.229	6.02233e-18	2.87197e-15	chr6	32628179	32647062	+
	S100B	317	116	37793755	33030986	timepoint_1	CD4 T Cells	21	21	0.418697	3.00091e-17	2.91519e-15	chr21	46598604	46605208	-
	JUND	42676	41666	28259181	29280373	timepoint_2	CD4 T Cells	20	21	0.942364	6.49471e-18	3.24473e-15	chr19	18279694	18281622	-
	IRF9	801	1321	9793079	11025285	timepoint_3	B Cells	20	20	1.46482	6.98575e-18	3.25738e-15	chr14	24161265	24166565	+
	HIST1H1E	353	148	2496499	2357695	timepoint_1	NK Cells	17	15	0.443982	5.56261e-18	3.33486e-15	chr6	26156354	26157107	+
	RPL37A	160449	161271	28141408	29160768	timepoint_2	CD4 T Cells	20	21	0.970153	6.88147e-18	3.358e-15	chr2	216498825	216579180	+
	ALDH1A2	391	340	7781510	12745155	timepoint_2	Monoctye DC	17	19	0.530923	1.45409e-17	3.39014e-15	chr15	57953424	58497866	-
	CCDC107	553	261	37793519	33030841	timepoint_1	CD4 T Cells	21	21	0.540028	3.7092e-17	3.58664e-15	chr9	35658290	35661511	+
	TXNIP	2610	4645	9426019	13599029	timepoint_2	B Cells	20	20	1.2335	5.07231e-18	3.67008e-15	chr1	145992435	145996579	-
	KLRB1	2726	3469	26651840	27302664	timepoint_3	CD4 T Cells	20	20	1.2422	1.96079e-17	3.67351e-15	chr12	9594551	9607916	-
	CEBPB	12453	13693	13146353	13017274	timepoint_3	Monoctye DC	19	20	1.11036	2.6679e-17	3.70732e-15	chr20	50190830	50192668	+
	FOSB	5947	5689	12805072	14352911	timepoint_1	B Cells	21	20	0.853512	1.34835e-17	3.72268e-15	chr19	45467995	45475179	+
	PHLDA1	5258	6104	13153548	13024863	timepoint_3	Monoctye DC	19	20	1.17229	2.69931e-17	3.7263e-15	chr12	76025447	76033932	-
	RPS27A	320686	286367	37473386	32744735	timepoint_1	CD4 T Cells	21	21	1.02175	4.40727e-17	4.2421e-15	chr2	55231903	55235853	+
	RPS6	78301	84726	9505512	9853047	timepoint_1	CD8 T Cells	20	21	1.04351	6.1653e-18	4.31221e-15	chr9	19375715	19380236	-
	SKAP1	1829	1170	37792243	33029932	timepoint_1	CD4 T Cells	21	21	0.731935	4.51327e-17	4.32429e-15	chr17	48133442	48430275	-
	IER2	6125	7975	9787755	11018631	timepoint_3	B Cells	20	20	1.15648	9.66772e-18	4.40995e-15	chr19	13150411	13154911	+
	ZFP36L2	18865	17687	26635701	27288446	timepoint_3	CD4 T Cells	20	20	0.915185	2.39237e-17	4.44239e-15	chr2	43222402	43226606	-
	MS4A1	4370	4069	12806649	14354531	timepoint_1	B Cells	21	20	0.830764	1.71318e-17	4.66852e-15	chr11	60455752	60470760	+
	USP18	19	124	9793861	11026482	timepoint_3	B Cells	20	20	5.7967	1.07449e-17	4.79704e-15	chr22	18150170	18177397	+
	SFPQ	13312	12905	37780760	33018197	timepoint_1	CD4 T Cells	21	21	1.10921	5.08655e-17	4.85141e-15	chr1	35176378	35193145	-
	RPL23A	14110	19343	3800217	4744598	timepoint_3	NK Cells	19	19	1.09761	3.02023e-17	5.06988e-15	chr17	28719985	28724359	+
	DHRS3	2412	1908	26652154	27304225	timepoint_3	CD4 T Cells	20	20	0.772169	2.75474e-17	5.07041e-15	chr1	12567910	12618210	-
	HIST1H1C	1921	1240	37792151	33029862	timepoint_1	CD4 T Cells	21	21	0.738576	5.46249e-17	5.1864e-15	chr6	26055787	26056428	-
	ITGB8	223	434	13158583	13030533	timepoint_3	Monoctye DC	19	20	1.96528	3.7848e-17	5.19062e-15	chr7	20330702	20415754	+
	IFI6	150	414	2752988	3434472	timepoint_2	NK Cells	16	18	2.2122	2.30039e-18	5.36324e-15	chr1	27666064	27672198	-
	BUD23	3264	3497	37790808	33027605	timepoint_1	CD4 T Cells	21	21	1.22587	5.8117e-17	5.49311e-15	chr7	73683025	73705161	+
	RPS29	21346	32442	7760555	12713053	timepoint_2	Monoctye DC	17	19	0.92794	2.3962e-17	5.52522e-15	chr14	49570984	49599164	-
	RPS14	30303	46623	7751598	12698872	timepoint_2	Monoctye DC	17	19	0.939385	2.45678e-17	5.60332e-15	chr5	150442635	150449739	-
	SRSF10	9513	9391	37784559	33021711	timepoint_1	CD4 T Cells	21	21	1.12952	6.01657e-17	5.66124e-15	chr1	23964347	23980927	-
	RPL14	13617	20302	7768284	12725193	timepoint_2	Monoctye DC	17	19	0.910304	2.59076e-17	5.84537e-15	chr3	40457292	40468587	+
	METRNL	139	324	26654427	27305809	timepoint_3	CD4 T Cells	20	20	2.27532	3.55754e-17	6.49111e-15	chr17	83079609	83095122	+
	SUN2	1753	1116	37792319	33029986	timepoint_1	CD4 T Cells	21	21	0.728422	7.21686e-17	6.76033e-15	chr22	38734725	38794143	-
	CD74	27972	33735	9765908	10992871	timepoint_3	B Cells	20	20	1.0712	1.56222e-17	6.82918e-15	chr5	150400041	150412929	-
	ISG20	2079	2982	9791801	11023624	timepoint_3	B Cells	20	20	1.27399	1.64911e-17	7.06191e-15	chr15	88636153	88656483	+
	MT-ND1	99788	95151	13059018	12935816	timepoint_3	Monoctye DC	19	20	0.962886	5.3943e-17	7.34991e-15	chrM	3307	4262	+
	DRAP1	3696	2614	37790376	33028488	timepoint_1	CD4 T Cells	21	21	0.809234	8.62885e-17	8.04168e-15	chr11	65919274	65921563	+
	CD27	2307	1536	37791765	33029566	timepoint_1	CD4 T Cells	21	21	0.761806	8.66139e-17	8.04168e-15	chr12	6444867	6451718	+
	JUND	7165	7753	2745973	3427133	timepoint_2	NK Cells	16	18	0.8673	3.95922e-18	8.30763e-15	chr19	18279694	18281622	-
	PNP	2714	2110	13156092	13028857	timepoint_3	Monoctye DC	19	20	0.785077	6.19803e-17	8.39053e-15	chr14	20468954	20477094	+
	HNRNPA2B1	11836	9219	37782236	33021883	timepoint_1	CD4 T Cells	21	21	0.891209	9.90016e-17	9.15133e-15	chr7	26173057	26201529	-
	PHF11	1046	1499	26653520	27304634	timepoint_3	CD4 T Cells	20	20	1.39888	5.09011e-17	9.2074e-15	chr13	49495610	49528981	+
	RGS1	8388	7597	28293469	29314442	timepoint_2	CD4 T Cells	20	21	0.874187	2.02409e-17	9.65263e-15	chr1	192575763	192580024	+
	FHIT	3674	2598	37790398	33028504	timepoint_1	CD4 T Cells	21	21	0.809097	1.0659e-16	9.80959e-15	chr3	59747277	61251459	-
	EIF1	150765	151463	28151092	29170576	timepoint_2	CD4 T Cells	20	21	0.969676	2.14327e-17	9.99381e-15	chr17	41688885	41692668	+
	RPL35A	10571	14683	3803756	4749258	timepoint_3	NK Cells	19	19	1.11212	6.31231e-17	1.0512e-14	chr3	197950190	197956610	+
	SAT1	26944	20776	8287647	6906798	timepoint_1	Monoctye DC	20	20	0.925464	4.01235e-17	1.06571e-14	chrX	23783173	23786226	+
	DAD1	1781	1140	37792291	33029962	timepoint_1	CD4 T Cells	21	21	0.732389	1.17268e-16	1.07451e-14	chr14	22564907	22589224	-
	ARPC5	1797	1152	37792275	33029950	timepoint_1	CD4 T Cells	21	21	0.733508	1.19558e-16	1.09074e-14	chr1	183620846	183635783	-
	MT-ATP6	113374	116227	13045432	12914740	timepoint_3	Monoctye DC	19	20	1.03522	8.19712e-17	1.10256e-14	chrM	8527	9207	+
	SELL	941	496	8313650	6927078	timepoint_1	Monoctye DC	20	20	0.632633	4.31518e-17	1.13182e-14	chr1	169690665	169711702	-
	LAP3	856	1266	26653710	27304867	timepoint_3	CD4 T Cells	20	20	1.44368	6.3126e-17	1.13211e-14	chr4	17577192	17607972	+
	IFI16	336	719	3813991	4763222	timepoint_3	NK Cells	19	19	1.71333	6.92912e-17	1.14483e-14	chr1	158999968	159055155	+
	KLF6	22701	24274	13136105	13006693	timepoint_3	Monoctye DC	19	20	1.07978	8.59605e-17	1.14886e-14	chr10	3775996	3785281	-
	CCL4	664	951	9343112	8728917	timepoint_3	CD8 T Cells	20	19	1.53295	1.59649e-17	1.15514e-14	chr17	36103827	36105621	+
	RPL39	14445	19759	3799882	4744182	timepoint_3	NK Cells	19	19	1.09521	7.31067e-17	1.19844e-14	chrX	119786504	119791630	-
	FAU	54118	63699	12756901	14294901	timepoint_1	B Cells	21	20	1.05018	4.5992e-17	1.23724e-14	chr11	65120630	65122177	-
	IFI6	289	641	3814038	4763300	timepoint_3	NK Cells	19	19	1.77587	7.8881e-17	1.28307e-14	chr1	27666064	27672198	-
	ABHD17A	2503	1689	37791569	33029413	timepoint_1	CD4 T Cells	21	21	0.772093	1.43202e-16	1.29659e-14	chr19	1876810	1885547	-
	CSTB	1503	934	37792569	33030168	timepoint_1	CD4 T Cells	21	21	0.711031	1.43358e-16	1.29659e-14	chr21	43772511	43776445	-
	BTG1	26233	35314	9402396	13568360	timepoint_2	B Cells	20	20	0.933021	1.88469e-17	1.31821e-14	chr12	92140278	92145846	-
	CCL5	902	1720	9672912	13019831	timepoint_2	CD8 T Cells	20	18	1.41663	8.69506e-18	1.40345e-14	chr17	35871491	35880793	-
	CALM2	3103	2457	13155703	13028510	timepoint_3	Monoctye DC	19	20	0.799582	1.0637e-16	1.41264e-14	chr2	47160083	47176921	-
	ARRB2	1855	1197	37792217	33029905	timepoint_1	CD4 T Cells	21	21	0.738331	1.56892e-16	1.4129e-14	chr17	4710596	4721499	+
	AC044849.1	4021	2875	37790051	33028227	timepoint_1	CD4 T Cells	21	21	0.818096	1.5778e-16	1.41483e-14	chr8	30082758	30083467	+
	SLC2A3	466	925	3813861	4763016	timepoint_3	NK Cells	19	19	1.58931	9.05238e-17	1.46112e-14	chr12	7919230	7936187	-
	CCDC12	3699	3906	37790373	33027196	timepoint_1	CD4 T Cells	21	21	1.20823	1.78796e-16	1.59646e-14	chr3	46921726	46982010	-
	NINJ1	5356	6189	13153450	13024778	timepoint_3	Monoctye DC	19	20	1.16686	1.2364e-16	1.63166e-14	chr9	93121496	93134251	-
	RPS27A	24704	37791	7757197	12707704	timepoint_2	Monoctye DC	17	19	0.934007	7.63552e-17	1.70443e-14	chr2	55231903	55235853	+
	RPLP0	8890	12976	7773011	12732519	timepoint_2	Monoctye DC	17	19	0.891185	7.73725e-17	1.70896e-14	chr12	120196699	120201235	-
	HBA1	78	5	2496774	2357838	timepoint_1	NK Cells	17	15	0.0678818	3.04414e-17	1.77431e-14	chr16	176680	177522	+
	MT-ND1	13807	14413	2483045	2343430	timepoint_1	NK Cells	17	15	1.10543	3.14623e-17	1.78425e-14	chrM	3307	4262	+
	SNHG5	18710	17750	28283147	29304289	timepoint_2	CD4 T Cells	20	21	0.915683	4.07278e-17	1.85781e-14	chr6	85650491	85678932	-
	DUSP4	645	831	8313946	6926743	timepoint_1	Monoctye DC	20	20	1.54633	7.22384e-17	1.87133e-14	chr8	29333064	29350684	-
	RPL3	16433	22339	3797894	4741602	timepoint_3	NK Cells	19	19	1.08842	1.25692e-16	2.01328e-14	chr22	39312882	39320389	-
	PMP22	155	522	7781746	12744973	timepoint_2	Monoctye DC	17	19	2.05621	9.41829e-17	2.05858e-14	chr17	15229777	15265326	-
	DNPH1	1243	746	37792829	33030356	timepoint_1	CD4 T Cells	21	21	0.686702	2.34192e-16	2.08222e-14	chr6	43225629	43229484	-
	HLA-DPB1	17378	27207	9411251	13576467	timepoint_2	B Cells	20	20	1.08511	3.13129e-17	2.11948e-14	chr6	33075990	33089696	+
	GADD45B	6496	6283	12804523	14352317	timepoint_1	B Cells	21	20	0.862964	8.38883e-17	2.22814e-14	chr19	2476122	2478259	+
	PFN1	2254	1621	2494598	2356222	timepoint_1	NK Cells	17	15	0.761565	4.28243e-17	2.36469e-14	chr17	4945652	4949061	-
	JAML	1464	1040	13157342	13029927	timepoint_3	Monoctye DC	19	20	0.717352	1.83737e-16	2.4096e-14	chr11	118193725	118225094	-
	SELL	1544	1108	13157262	13029859	timepoint_3	Monoctye DC	19	20	0.724657	1.86116e-16	2.42563e-14	chr1	169690665	169711702	-
	PRKCB	1440	1021	13157366	13029946	timepoint_3	Monoctye DC	19	20	0.715984	2.0023e-16	2.59348e-14	chr16	23835983	24220611	+
	FCMR	1711	1092	37792361	33030010	timepoint_1	CD4 T Cells	21	21	0.730253	2.94644e-16	2.60866e-14	chr1	206903317	206923247	-
	NFKBIA	13829	12758	8300762	6914816	timepoint_1	Monoctye DC	20	20	1.10726	1.05687e-16	2.70442e-14	chr14	35401511	35404749	-
	RPS27	37703	58467	7744198	12687028	timepoint_2	Monoctye DC	17	19	0.946812	1.2861e-16	2.78209e-14	chr1	153990762	153992155	+
	PLAC8	946	615	13157860	13030352	timepoint_3	Monoctye DC	19	20	0.656484	2.32387e-16	2.99151e-14	chr4	83090048	83137075	-
	KDM6B	617	1154	3813710	4762787	timepoint_3	NK Cells	19	19	1.49752	1.92116e-16	3.05392e-14	chr17	7839904	7854796	+
	TTC3	4595	3338	37789477	33027764	timepoint_1	CD4 T Cells	21	21	0.831192	3.54405e-16	3.12457e-14	chr21	37073226	37203112	+
	LINC01578	26876	25623	26627690	27280510	timepoint_3	CD4 T Cells	20	20	0.930629	1.76984e-16	3.14717e-14	chr15	92819540	92899701	+
	RPL14	38249	54473	9635565	12967078	timepoint_2	CD8 T Cells	20	18	1.05803	2.16112e-17	3.23906e-14	chr3	40457292	40468587	+
	RNF213	3569	2526	37790503	33028576	timepoint_1	CD4 T Cells	21	21	0.809818	3.73646e-16	3.28042e-14	chr17	80260866	80398786	+
	IGHG1	1327	2002	9792553	11024604	timepoint_3	B Cells	20	20	1.34	8.03499e-17	3.37196e-14	chr14	105736343	105743071	-
	RHOH	6985	5264	37787087	33025838	timepoint_1	CD4 T Cells	21	21	0.862284	4.06759e-16	3.55626e-14	chr4	40191053	40246967	+
	HMGB1	16557	15473	26638009	27290660	timepoint_3	CD4 T Cells	20	20	0.91223	2.06705e-16	3.64479e-14	chr13	30456704	30617597	-
	AC253572.2	747	1742	7781154	12743753	timepoint_2	Monoctye DC	17	19	1.42382	1.71106e-16	3.66359e-14	chr1	120849674	120850985	-
	OAZ1	1642	1244	9582171	9936529	timepoint_1	CD8 T Cells	20	21	0.730628	5.44428e-17	3.68507e-14	chr19	2269509	2273490	+
	RPL5	8225	11557	3806102	4752384	timepoint_3	NK Cells	19	19	1.12502	2.49043e-16	3.92907e-14	chr1	92832013	92841924	+
	ARRDC3	2044	1346	37792028	33029756	timepoint_1	CD4 T Cells	21	21	0.753468	4.63539e-16	4.03587e-14	chr5	91368631	91383317	-
	MT-ND1	61538	84950	9367091	13518724	timepoint_2	B Cells	20	20	0.956781	6.2058e-17	4.06926e-14	chrM	3307	4262	+
	TNFSF10	70	227	9793810	11026379	timepoint_3	B Cells	20	20	2.88032	1.04159e-16	4.28544e-14	chr3	172505508	172523475	-
	POP5	565	276	37793507	33030826	timepoint_1	CD4 T Cells	21	21	0.558935	5.26306e-16	4.56342e-14	chr12	120578764	120581402	-
	LTB	20314	22799	28281543	29299240	timepoint_2	CD4 T Cells	20	21	1.08328	1.05215e-16	4.69729e-14	chr6	31580525	31582522	-
	AC116407.2	338	599	26654228	27305534	timepoint_3	CD4 T Cells	20	20	1.7299	2.75642e-16	4.81983e-14	chr17	32127595	32128454	+
	RNF213	527	926	9793353	11025680	timepoint_3	B Cells	20	20	1.56068	1.19971e-16	4.84107e-14	chr17	80260866	80398786	+
	CD63	10430	11529	13148376	13019438	timepoint_3	Monoctye DC	19	20	1.11621	3.83033e-16	4.90072e-14	chr12	55725323	55729707	-
	LINC01138	3030	2107	37791042	33028995	timepoint_1	CD4 T Cells	21	21	0.795651	5.89301e-16	5.0886e-14	chr1	148290889	148519604	-
	RPL19	14382	19639	3799945	4744302	timepoint_3	NK Cells	19	19	1.09333	3.29734e-16	5.16329e-14	chr17	39200283	39204732	+
	KCNJ2-AS1	48	163	13158758	13030804	timepoint_3	Monoctye DC	19	20	3.42915	4.14413e-16	5.27008e-14	chr17	70166961	70169402	-
	ABHD17A	995	617	2495857	2357226	timepoint_1	NK Cells	17	15	0.656659	1.02039e-16	5.48994e-14	chr19	1876810	1885547	-
	LIME1	6684	5025	37787388	33026077	timepoint_1	CD4 T Cells	21	21	0.860202	6.41283e-16	5.51477e-14	chr20	63736283	63739103	+
	TMEM123	463	912	3813864	4763029	timepoint_3	NK Cells	19	19	1.57712	3.81136e-16	5.92398e-14	chr11	102396332	102470384	-
	IER2	8136	9428	26646430	27296705	timepoint_3	CD4 T Cells	20	20	1.13115	3.53717e-16	6.13393e-14	chr19	13150411	13154911	+
	NEAT1	48724	38397	8265867	6889177	timepoint_1	Monoctye DC	20	20	0.945832	2.56274e-16	6.47879e-14	chr11	65422774	65445540	+
	RB1CC1	5147	5268	37788925	33025834	timepoint_1	CD4 T Cells	21	21	1.1711	7.78367e-16	6.66632e-14	chr8	52622458	52745843	-
	CD83	7969	8939	13150837	13022028	timepoint_3	Monoctye DC	19	20	1.13273	5.6984e-16	7.20298e-14	chr6	14117256	14136918	+
	LAP3	1223	846	13157583	13030121	timepoint_3	Monoctye DC	19	20	0.698528	6.07071e-16	7.62765e-14	chr4	17577192	17607972	+
	PTGDS	174	356	13158632	13030611	timepoint_3	Monoctye DC	19	20	2.06605	6.84997e-16	8.55553e-14	chr9	136975092	136981742	+
	SP100	2184	2818	26652382	27303315	timepoint_3	CD4 T Cells	20	20	1.2595	4.99817e-16	8.59643e-14	chr2	230415942	230545606	+
	APOBEC3A	2679	5312	7779222	12740183	timepoint_2	Monoctye DC	17	19	1.21064	4.11528e-16	8.72231e-14	chr22	38952741	38992778	+
	AP1S2	3689	2997	13155117	13027970	timepoint_3	Monoctye DC	19	20	0.820385	7.21712e-16	8.96076e-14	chrX	15825806	15854931	-
	MT-ATP6	28332	28655	2468520	2329188	timepoint_1	NK Cells	17	15	1.07103	1.75229e-16	9.19209e-14	chrM	8527	9207	+
	RPL41	25724	34334	3788603	4729607	timepoint_3	NK Cells	19	19	1.06865	6.03251e-16	9.30736e-14	chr12	56116590	56117967	+
	S100A10	15060	26784	7766841	12718711	timepoint_2	Monoctye DC	17	19	1.08587	4.44964e-16	9.33668e-14	chr1	151982915	151993859	-
	MYC	1630	1869	37792442	33029233	timepoint_1	CD4 T Cells	21	21	1.31197	1.14889e-15	9.7997e-14	chr8	127735434	127742951	+
	SERPINB2	2649	2755	8311942	6924819	timepoint_1	Monoctye DC	20	20	1.24824	4.04158e-16	1.00958e-13	chr18	63871692	63903888	+
	CD53	2388	1844	13156418	13029123	timepoint_3	Monoctye DC	19	20	0.77977	8.27437e-16	1.0213e-13	chr1	110871188	110899922	+
	ICOS	2233	2872	26652333	27303261	timepoint_3	CD4 T Cells	20	20	1.25547	6.21568e-16	1.06035e-13	chr2	203936748	203961577	+
	B2M	48082	37893	8266509	6889681	timepoint_1	Monoctye DC	20	20	0.94588	4.30519e-16	1.06277e-13	chr15	44711487	44718877	+
	RRAD	1729	1274	13157077	13029693	timepoint_3	Monoctye DC	19	20	0.744071	8.721e-16	1.07013e-13	chr16	66921679	66925536	-
	CD3E	6069	7250	28295788	29314789	timepoint_2	CD4 T Cells	20	21	1.15303	2.52875e-16	1.10543e-13	chr11	118304545	118316175	+
	MT-ND5	22326	20456	13136480	13010511	timepoint_3	Monoctye DC	19	20	0.92523	9.12862e-16	1.11364e-13	chrM	12337	14148	+
	ITGB2	3938	2680	8310653	6924894	timepoint_1	Monoctye DC	20	20	0.816806	4.73431e-16	1.15512e-13	chr21	44885953	44931989	-
	RPS19	18022	24357	3796305	4739584	timepoint_3	NK Cells	19	19	1.08211	7.55683e-16	1.15741e-13	chr19	41860255	41872925	+
	CXCL1	963	635	13157843	13030332	timepoint_3	Monoctye DC	19	20	0.665867	9.68277e-16	1.17441e-13	chr4	73869393	73871308	+
	RPL14	10015	13896	3804312	4750045	timepoint_3	NK Cells	19	19	1.11094	7.91116e-16	1.2029e-13	chr3	40457292	40468587	+
	EMP1	3207	2569	13155599	13028398	timepoint_3	Monoctye DC	19	20	0.808919	1.04489e-15	1.25979e-13	chr12	13196723	13219941	+
	SMOX	1107	1504	13157699	13029463	timepoint_3	Monoctye DC	19	20	1.37196	1.05067e-15	1.25979e-13	chr20	4120980	4187747	+
	TNFAIP8L1	611	310	37793461	33030792	timepoint_1	CD4 T Cells	21	21	0.580525	1.58117e-15	1.34323e-13	chr19	4639516	4655568	+
	IRF9	366	754	3813961	4763187	timepoint_3	NK Cells	19	19	1.64946	9.37714e-16	1.41554e-13	chr14	24161265	24166565	+
	IKZF1	7488	8706	26647078	27297427	timepoint_3	CD4 T Cells	20	20	1.13492	9.32164e-16	1.57739e-13	chr7	50304068	50405101	+
	S100A4	25079	43771	7756822	12701724	timepoint_2	Monoctye DC	17	19	1.06563	7.75796e-16	1.61173e-13	chr1	153543613	153550136	-
	VPREB3	1090	844	12809929	14357756	timepoint_1	B Cells	21	20	0.690856	6.18822e-16	1.62309e-13	chr22	23752743	23754425	-
	GRK6	1188	716	37792884	33030386	timepoint_1	CD4 T Cells	21	21	0.6896	1.93685e-15	1.63875e-13	chr5	177403204	177442901	+
	NFKBIZ	1611	3358	7780290	12742137	timepoint_2	Monoctye DC	17	19	1.27267	8.22778e-16	1.69258e-13	chr3	101827991	101861022	+
	ISG15	981	744	12810038	14357856	timepoint_1	B Cells	21	20	0.676668	6.5672e-16	1.70123e-13	chr1	1001138	1014540	+
	CSTB	3392	2738	13155414	13028229	timepoint_3	Monoctye DC	19	20	0.815112	1.49556e-15	1.78303e-13	chr21	43772511	43776445	-
	CREM	806	1426	3813521	4762515	timepoint_3	NK Cells	19	19	1.41656	1.18998e-15	1.78352e-13	chr10	35126791	35212958	+
	GRN	5002	4193	13153804	13026774	timepoint_3	Monoctye DC	19	20	0.846488	1.54662e-15	1.83349e-13	chr17	44345246	44353106	+
	IL32	538	283	2496314	2357560	timepoint_1	NK Cells	17	15	0.557034	3.59482e-16	1.83976e-13	chr16	3065297	3082192	+
	RPS21	133346	133884	28168511	29188155	timepoint_2	CD4 T Cells	20	21	0.969102	4.31003e-16	1.84566e-13	chr20	62387103	62388520	+
	PSME2	2317	1565	37791755	33029537	timepoint_1	CD4 T Cells	21	21	0.772839	2.28668e-15	1.92696e-13	chr14	24143362	24147570	-
	ACTN1	1442	903	37792630	33030199	timepoint_1	CD4 T Cells	21	21	0.716511	2.30405e-15	1.93384e-13	chr14	68874143	68979440	-
	SRSF5	16382	15339	26638184	27290794	timepoint_3	CD4 T Cells	20	20	0.91399	1.19269e-15	2.0021e-13	chr14	69726900	69772005	+
	S100A6	43476	40759	13115330	12990208	timepoint_3	Monoctye DC	19	20	0.946703	1.78715e-15	2.10672e-13	chr1	153534599	153536244	-
	LAP3	246	556	3814081	4763385	timepoint_3	NK Cells	19	19	1.80964	1.52527e-15	2.26985e-13	chr4	17577192	17607972	+
	SLFN5	41	165	9793839	11026441	timepoint_3	B Cells	20	20	3.57448	5.99176e-16	2.37217e-13	chr17	35243071	35273655	+
	POLR3K	150	42	13158656	13030925	timepoint_3	Monoctye DC	19	20	0.282747	2.21835e-15	2.60043e-13	chr16	46407	53608	-
	RAC2	869	585	9582944	9937188	timepoint_1	CD8 T Cells	20	21	0.64921	4.09371e-16	2.68433e-13	chr22	37225270	37244448	-
	ETFB	1675	1079	37792397	33030023	timepoint_1	CD4 T Cells	21	21	0.737067	3.21286e-15	2.68588e-13	chr19	51345169	51366418	-
	LUZP1	396	798	3813931	4763143	timepoint_3	NK Cells	19	19	1.61346	1.8208e-15	2.69055e-13	chr1	23084023	23177808	-
	TFPI	95	206	8314496	6927368	timepoint_1	Monoctye DC	20	20	2.60258	1.12215e-15	2.70645e-13	chr2	187464230	187565760	-
	IFI44	87	252	9793793	11026354	timepoint_3	B Cells	20	20	2.57273	7.28673e-16	2.83143e-13	chr1	78649796	78664078	+
	RPL32	31466	48643	7750435	12696852	timepoint_2	Monoctye DC	17	19	0.94386	1.42786e-15	2.88084e-13	chr3	12834485	12841582	-
	RPS13	22971	35156	7758930	12710339	timepoint_2	Monoctye DC	17	19	0.934434	1.41515e-15	2.88084e-13	chr11	17074388	17077715	-
	ARPC1B	5402	3802	8309189	6923772	timepoint_1	Monoctye DC	20	20	0.844729	1.20938e-15	2.88369e-13	chr7	99374249	99394816	+
	CMPK2	44	171	9793836	11026435	timepoint_3	B Cells	20	20	3.45189	7.61541e-16	2.90535e-13	chr2	6840570	6866635	-
	TALDO1	802	443	37793270	33030659	timepoint_1	CD4 T Cells	21	21	0.632019	3.49455e-15	2.90977e-13	chr11	747415	765012	+
	FAM111A	610	312	37793462	33030790	timepoint_1	CD4 T Cells	21	21	0.585228	3.69985e-15	3.06853e-13	chr11	59142748	59155039	+
	OASL	240	395	37793832	33030707	timepoint_1	CD4 T Cells	21	21	1.88316	3.94216e-15	3.25663e-13	chr12	121019111	121039242	-
	AIF1	7794	14271	7774107	12731224	timepoint_2	Monoctye DC	17	19	1.11795	1.76177e-15	3.52069e-13	chr6	31615217	31617021	+
	HLA-DPA1	8935	14369	9419694	13589305	timepoint_2	B Cells	20	20	1.11461	6.17859e-16	3.92865e-13	chr6	33064569	33080775	-
	TNFSF13B	86	228	26654480	27305905	timepoint_3	CD4 T Cells	20	20	2.5879	2.43059e-15	4.0477e-13	chr13	108251240	108308484	+
	ZFP36L1	4240	2920	8310351	6924654	timepoint_1	Monoctye DC	20	20	0.826564	1.74241e-15	4.10797e-13	chr14	68787660	68796253	-
	SAMHD1	876	466	8313715	6927108	timepoint_1	Monoctye DC	20	20	0.638472	1.81956e-15	4.2422e-13	chr20	36889773	36951901	-
	SOCS3	1392	2941	7780509	12742554	timepoint_2	Monoctye DC	17	19	1.28999	2.15613e-15	4.26813e-13	chr17	78356778	78360077	-
	MAP3K8	5689	5509	8308902	6922065	timepoint_1	Monoctye DC	20	20	1.16224	1.8811e-15	4.33749e-13	chr10	30434021	30461833	+
	IFI6	257	622	9673557	13020929	timepoint_2	CD8 T Cells	20	18	1.79801	3.14963e-16	4.40591e-13	chr1	27666064	27672198	-
	AOAH	1636	1204	13157170	13029763	timepoint_3	Monoctye DC	19	20	0.743161	3.92291e-15	4.57302e-13	chr7	36512941	36724549	-
	USP18	26	141	3814301	4763800	timepoint_3	NK Cells	19	19	4.34207	3.17441e-15	4.65795e-13	chr22	18150170	18177397	+
	HELZ2	186	415	9793694	11026191	timepoint_3	B Cells	20	20	1.98175	1.27094e-15	4.76218e-13	chr20	63558086	63574239	-
	IFITM3	139	377	2752999	3434509	timepoint_2	NK Cells	16	18	2.17391	2.53266e-16	4.83116e-13	chr11	319676	327537	-
	GPR183	1684	1418	12809335	14357182	timepoint_1	B Cells	21	20	0.751287	1.95102e-15	4.99248e-13	chr13	99294539	99307399	-
	APRT	8532	6562	37785540	33024540	timepoint_1	CD4 T Cells	21	21	0.880007	6.07962e-15	5.0027e-13	chr16	88809339	88811937	-
	ADGRG7	1	56	28301856	29321983	timepoint_2	CD4 T Cells	20	21	54.0516	1.20742e-15	5.06704e-13	chr3	100609601	100695479	+
	RPS29	83082	89540	9500731	9848233	timepoint_1	CD8 T Cells	20	21	1.03934	8.46678e-16	5.38359e-13	chr14	49570984	49599164	-
	SARAF	48636	44733	37745436	32986369	timepoint_1	CD4 T Cells	21	21	1.05238	6.57307e-15	5.38761e-13	chr8	30063003	30083208	-
	RNF213	1165	841	9582648	9936932	timepoint_1	CD8 T Cells	20	21	0.696176	9.09288e-16	5.61164e-13	chr17	80260866	80398786	+
	JUNB	2634	1961	2494218	2355882	timepoint_1	NK Cells	17	15	0.788388	1.13692e-15	5.67999e-13	chr19	12791486	12793315	+
	TAGLN2	5499	4095	37788573	33027007	timepoint_1	CD4 T Cells	21	21	0.852061	7.19638e-15	5.87555e-13	chr1	159918107	159925732	-
	RPS15A	18780	25291	3795547	4738650	timepoint_3	NK Cells	19	19	1.07826	4.07117e-15	5.93232e-13	chr16	18781295	18790383	-
	AC037198.1	164	335	13158642	13030632	timepoint_3	Monoctye DC	19	20	2.06272	5.24421e-15	6.07952e-13	chr15	39586561	39587293	+
	XIST	2952	2066	37791120	33029036	timepoint_1	CD4 T Cells	21	21	0.800783	7.50635e-15	6.10487e-13	chrX	73820649	73852723	-
	WTAP	5673	5736	37788399	33025366	timepoint_1	CD4 T Cells	21	21	1.1569	7.63637e-15	6.18664e-13	chr6	159725585	159756319	+
	MALAT1	229223	280225	3585104	4483716	timepoint_3	NK Cells	19	19	0.978814	4.65054e-15	6.72981e-13	chr11	65497688	65506516	+
	AC037198.1	126	244	8314465	6927330	timepoint_1	Monoctye DC	20	20	2.32423	3.02332e-15	6.89548e-13	chr15	39586561	39587293	+
	DNTTIP2	2514	1970	13156292	13028997	timepoint_3	Monoctye DC	19	20	0.791299	5.98335e-15	6.89828e-13	chr1	93866284	93879918	-
	GBP4	470	759	26654096	27305374	timepoint_3	CD4 T Cells	20	20	1.57636	4.23626e-15	6.99917e-13	chr1	89181144	89198942	-
	LY6E	3112	2193	37790960	33028909	timepoint_1	CD4 T Cells	21	21	0.806306	8.85865e-15	7.14927e-13	chr8	143017982	143023832	+
	CRYBG1	1570	1794	37792502	33029308	timepoint_1	CD4 T Cells	21	21	1.30744	8.95643e-15	7.20049e-13	chr6	106360808	106571978	+
	SNX9	3674	4890	12807345	14353710	timepoint_1	B Cells	21	20	1.18752	2.87809e-15	7.27603e-13	chr6	157700387	157945077	+
	MT-ATP6	70537	111250	7711364	12634245	timepoint_2	Monoctye DC	17	19	0.962968	3.71434e-15	7.28392e-13	chrM	8527	9207	+
	RPL30	82527	88930	9501286	9848843	timepoint_1	CD8 T Cells	20	21	1.03921	1.32959e-15	7.9711e-13	chr8	98024851	98046469	-
	RPL18	11436	15717	3802891	4748224	timepoint_3	NK Cells	19	19	1.10039	5.65951e-15	8.13379e-13	chr19	48615328	48619184	-
	RPS2	223635	234440	26430931	27071693	timepoint_3	CD4 T Cells	20	20	1.0233	5.02258e-15	8.23351e-13	chr16	1962058	1964841	-
	NOLC1	1058	1275	37793014	33029827	timepoint_1	CD4 T Cells	21	21	1.37888	1.03082e-14	8.25564e-13	chr10	102152176	102163871	+
	STK17A	14210	13627	37779862	33017475	timepoint_1	CD4 T Cells	21	21	1.09725	1.04087e-14	8.30443e-13	chr7	43582758	43650713	+
	POLR2L	2265	1535	37791807	33029567	timepoint_1	CD4 T Cells	21	21	0.775427	1.04914e-14	8.30723e-13	chr11	837356	842529	-
	KTN1	3622	2597	37790450	33028505	timepoint_1	CD4 T Cells	21	21	0.820397	1.04885e-14	8.30723e-13	chr14	55559072	55701526	+
	PSIP1	3742	2692	37790330	33028410	timepoint_1	CD4 T Cells	21	21	0.823137	1.09082e-14	8.6048e-13	chr9	15464066	15510995	-
	A4GALT	45	151	13158761	13030816	timepoint_3	Monoctye DC	19	20	3.38847	7.5426e-15	8.64844e-13	chr22	42692121	42721298	-
	ZFP36L2	3520	6010	9425109	13597664	timepoint_2	B Cells	20	20	1.18338	1.40929e-15	8.69738e-13	chr2	43222402	43226606	-
	EHD4	938	1338	26653628	27304795	timepoint_3	CD4 T Cells	20	20	1.3924	5.47902e-15	8.91211e-13	chr15	41895933	41972557	-
	FCER1G	764	453	2496088	2357390	timepoint_1	NK Cells	17	15	0.627889	1.87045e-15	9.12738e-13	chr1	161215234	161220699	+
	AP2M1	1949	1294	37792123	33029808	timepoint_1	CD4 T Cells	21	21	0.759667	1.1649e-14	9.15471e-13	chr3	184174689	184184091	+
	WHAMM	8053	7342	28293804	29314697	timepoint_2	CD4 T Cells	20	21	0.879989	2.23932e-15	9.21326e-13	chr15	82809628	82836108	+
	N4BP2L1	1630	1052	37792442	33030050	timepoint_1	CD4 T Cells	21	21	0.738463	1.19226e-14	9.33475e-13	chr13	32400723	32428311	-
	SPP1	53	144	8314538	6927430	timepoint_1	Monoctye DC	20	20	3.26097	4.22764e-15	9.53855e-13	chr4	87975650	87983426	+
	MICOS10	2015	1345	37792057	33029757	timepoint_1	CD4 T Cells	21	21	0.763744	1.30598e-14	1.01871e-12	chr1	19484403	19629821	+
	CAMK4	5283	3927	37788789	33027175	timepoint_1	CD4 T Cells	21	21	0.850513	1.34391e-14	1.04441e-12	chr5	111223653	111494886	+
	RPS24	66682	71653	12744337	14286947	timepoint_1	B Cells	21	20	0.958732	4.19728e-15	1.04847e-12	chr10	78033760	78056813	+
	HAPLN3	978	1385	26653588	27304748	timepoint_3	CD4 T Cells	20	20	1.38236	6.53754e-15	1.05521e-12	chr15	88877288	88895626	-
	ARHGDIB	2114	1343	8312477	6926231	timepoint_1	Monoctye DC	20	20	0.762484	4.73756e-15	1.05753e-12	chr12	14942031	14961728	-
	RPL10A	105827	112084	26548739	27194049	timepoint_3	CD4 T Cells	20	20	1.03385	7.14135e-15	1.14387e-12	chr6	35468401	35470785	+
	RPL14	39665	46891	12771354	14311709	timepoint_1	B Cells	21	20	1.05476	4.88909e-15	1.20692e-12	chr3	40457292	40468587	+
	ARPC1B	1156	918	12809863	14357682	timepoint_1	B Cells	21	20	0.708527	5.06203e-15	1.23508e-12	chr7	99374249	99394816	+
	CORO1A	806	486	2496046	2357357	timepoint_1	NK Cells	17	15	0.638527	2.60383e-15	1.24173e-12	chr16	30182827	30189076	+
	ATP5F1E	3469	3602	3810858	4760339	timepoint_3	NK Cells	19	19	0.831364	9.16343e-15	1.308e-12	chr20	59025475	59032345	-
	EHD4	264	577	3814063	4763364	timepoint_3	NK Cells	19	19	1.74994	9.60064e-15	1.36115e-12	chr15	41895933	41972557	-
	SAMSN1	4806	5540	13154000	13025427	timepoint_3	Monoctye DC	19	20	1.16403	1.22984e-14	1.40248e-12	chr21	14485228	14658821	-
	UPP1	481	922	3813846	4763019	timepoint_3	NK Cells	19	19	1.53475	1.01373e-14	1.42759e-12	chr7	48088628	48108736	+
	DSE	2194	2307	8312397	6925267	timepoint_1	Monoctye DC	20	20	1.26203	6.54687e-15	1.44603e-12	chr6	116254173	116444860	+
	NARF	613	936	26653953	27305197	timepoint_3	CD4 T Cells	20	20	1.49048	9.26684e-15	1.47308e-12	chr17	82458180	82490537	+
	TAGAP	1685	1097	37792387	33030005	timepoint_1	CD4 T Cells	21	21	0.744916	1.98878e-14	1.53987e-12	chr6	159034468	159045152	-
	HLA-DRB5	3249	3882	9425380	13599792	timepoint_2	B Cells	20	20	0.828129	2.6638e-15	1.59699e-12	chr6	32517353	32530287	-
	CCR7	4420	5300	26650146	27300833	timepoint_3	CD4 T Cells	20	20	1.17048	1.04115e-14	1.64258e-12	chr17	40553769	40565472	-
	MT-ND1	52263	51286	9291513	8678582	timepoint_3	CD8 T Cells	20	19	1.05031	2.41589e-15	1.68975e-12	chrM	3307	4262	+
	ATM	4646	3420	37789426	33027682	timepoint_1	CD4 T Cells	21	21	0.842263	2.20209e-14	1.69877e-12	chr11	108222484	108369102	+
	IL32	892	613	9582921	9937160	timepoint_1	CD8 T Cells	20	21	0.662743	3.01105e-15	1.75502e-12	chr16	3065297	3082192	+
	EFHD2	5078	4289	13153728	13026678	timepoint_3	Monoctye DC	19	20	0.85291	1.56363e-14	1.7735e-12	chr1	15409888	15430339	+
	SOCS3	5783	5824	37788289	33025278	timepoint_1	CD4 T Cells	21	21	1.15231	2.30948e-14	1.77509e-12	chr17	78356778	78360077	-
	IFI44L	487	789	28301370	29321250	timepoint_2	CD4 T Cells	20	21	1.56376	4.40629e-15	1.77802e-12	chr1	78619922	78646145	+
	DPYSL2	706	441	13158100	13030526	timepoint_3	Monoctye DC	19	20	0.630774	1.59843e-14	1.80322e-12	chr8	26514031	26658178	+
	NFKBIA	6613	5957	9577200	9931816	timepoint_1	CD8 T Cells	20	21	0.868717	3.20292e-15	1.8164e-12	chr14	35401511	35404749	-
	MT-ATP6	143804	165728	12667215	14192872	timepoint_1	B Cells	21	20	1.02824	7.53528e-15	1.81739e-12	chrM	8527	9207	+
	TYROBP	1547	1071	2495305	2356772	timepoint_1	NK Cells	17	15	0.733123	3.91922e-15	1.82749e-12	chr19	35904401	35908295	-
	IER2	2277	4542	7779624	12740953	timepoint_2	Monoctye DC	17	19	1.2179	9.5713e-15	1.85958e-12	chr19	13150411	13154911	+
	TSPO	1784	1173	37792288	33029929	timepoint_1	CD4 T Cells	21	21	0.752322	2.45596e-14	1.88078e-12	chr22	43151547	43163242	+
	TNFRSF25	76	245	3814251	4763696	timepoint_3	NK Cells	19	19	2.5811	1.36327e-14	1.90704e-12	chr1	6460786	6466195	-
	FAM41C	304	141	13158502	13030826	timepoint_3	Monoctye DC	19	20	0.468366	1.73173e-14	1.94315e-12	chr1	868071	876903	-
	GPX4	6610	5010	37787462	33026092	timepoint_1	CD4 T Cells	21	21	0.867235	2.56333e-14	1.95587e-12	chr19	1103926	1106791	+
	JUN	4904	4784	8309687	6922790	timepoint_1	Monoctye DC	20	20	1.17085	9.20447e-15	2.01185e-12	chr1	58780791	58784047	-
	RPS14	222457	233136	26432109	27072997	timepoint_3	CD4 T Cells	20	20	1.023	1.31247e-14	2.0552e-12	chr5	150442635	150449739	-
	HIST1H1C	848	555	13157958	13030412	timepoint_3	Monoctye DC	19	20	0.660902	1.85091e-14	2.05669e-12	chr6	26055787	26056428	-
	TSPO	9573	8457	13149233	13022510	timepoint_3	Monoctye DC	19	20	0.892089	1.85252e-14	2.05669e-12	chr22	43151547	43163242	+
	RETN	1130	646	8313461	6926928	timepoint_1	Monoctye DC	20	20	0.686142	9.89819e-15	2.14117e-12	chr19	7669049	7670455	+
	SNHG15	2926	3111	37791146	33027991	timepoint_1	CD4 T Cells	21	21	1.21654	2.86902e-14	2.18118e-12	chr7	44983023	44986961	-
	TRBC1	1576	1212	9582237	9936561	timepoint_1	CD8 T Cells	20	21	0.741644	3.9688e-15	2.19151e-12	chr7	142791694	142793368	+
	ZC3HAV1	559	838	13158247	13030129	timepoint_3	Monoctye DC	19	20	1.51381	1.98497e-14	2.19214e-12	chr7	139043515	139109720	-
	PPP1CA	532	401	3813795	4763540	timepoint_3	NK Cells	19	19	0.60351	1.58475e-14	2.20217e-12	chr11	67398183	67421183	-
	EEF1B2	95109	86146	37698963	32944956	timepoint_1	CD4 T Cells	21	21	1.03637	2.91275e-14	2.20644e-12	chr2	206159585	206162928	+
	RPL13	520782	462146	37273290	32568956	timepoint_1	CD4 T Cells	21	21	1.01537	2.99426e-14	2.26002e-12	chr16	89560657	89566828	+
	CAP1	1794	1350	13157012	13029617	timepoint_3	Monoctye DC	19	20	0.759891	2.08524e-14	2.29082e-12	chr1	40040233	40072649	+
	CIB1	1814	3286	9426815	13600388	timepoint_2	B Cells	20	20	1.25552	4.03951e-15	2.35447e-12	chr15	90229975	90234047	-
	H3F3B	47496	51096	26607070	27255037	timepoint_3	CD4 T Cells	20	20	1.05013	1.58988e-14	2.47114e-12	chr17	75776434	75785893	-
	GBP1	24	123	9793856	11026483	timepoint_3	B Cells	20	20	4.55205	6.73458e-15	2.47915e-12	chr1	89052319	89065230	-
	TMEM156	1586	1025	37792486	33030077	timepoint_1	CD4 T Cells	21	21	0.739471	3.32562e-14	2.50113e-12	chr4	38966744	39032922	-
	RGCC	9957	7370	8304634	6920204	timepoint_1	Monoctye DC	20	20	0.88838	1.17181e-14	2.50899e-12	chr13	41457550	41470871	+
	HLA-F	585	325	2496267	2357518	timepoint_1	NK Cells	17	15	0.588309	6.04662e-15	2.75818e-12	chr6	29722775	29738528	+
	RPL36	8064	11256	3806263	4752685	timepoint_3	NK Cells	19	19	1.1176	2.04941e-14	2.82913e-12	chr19	5674947	5691875	+
	RPS27A	254134	257653	28047723	29064386	timepoint_2	CD4 T Cells	20	21	0.978573	7.17765e-15	2.84167e-12	chr2	55231903	55235853	+
	CCL5	1338	1666	9342438	8728202	timepoint_3	CD8 T Cells	20	19	1.3327	4.32664e-15	2.92858e-12	chr17	35871491	35880793	-
	CSF1R	535	310	13158271	13030657	timepoint_3	Monoctye DC	19	20	0.585124	2.70921e-14	2.9608e-12	chr5	150053291	150113372	-
	ZFP36L2	16690	18781	28285167	29303258	timepoint_2	CD4 T Cells	20	21	1.08613	7.68794e-15	2.98733e-12	chr2	43222402	43226606	-
	RPL13A	322653	287490	37471419	32743612	timepoint_1	CD4 T Cells	21	21	1.0195	4.0066e-14	3.00252e-12	chr19	49487554	49492308	+
	MT-ND2	84301	84099	28217556	29237940	timepoint_2	CD4 T Cells	20	21	0.962895	7.89345e-15	3.01142e-12	chrM	4470	5511	+
	CYCS	3838	3597	12807181	14355003	timepoint_1	B Cells	21	20	0.836194	1.28304e-14	3.05932e-12	chr7	25120091	25125361	-
	MIDN	5148	4360	13153658	13026607	timepoint_3	Monoctye DC	19	20	0.85524	2.8597e-14	3.10907e-12	chr19	1248553	1259140	+
	OSTF1	440	314	3813887	4763627	timepoint_3	NK Cells	19	19	0.571385	2.2964e-14	3.14937e-12	chr9	75088514	75147265	+
	ASPH	1028	1390	13157778	13029577	timepoint_3	Monoctye DC	19	20	1.36541	2.9463e-14	3.18671e-12	chr8	61500556	61714640	-
	AAK1	6986	5325	37787086	33025777	timepoint_1	CD4 T Cells	21	21	0.872151	4.80985e-14	3.59164e-12	chr2	69457997	69674349	-
	SNHG9	3979	4799	26650587	27301334	timepoint_3	CD4 T Cells	20	20	1.1773	2.42423e-14	3.74027e-12	chr16	1964959	1965509	+
	RNASEH2C	834	476	37793238	33030626	timepoint_1	CD4 T Cells	21	21	0.653043	5.10874e-14	3.8013e-12	chr11	65714005	65720947	-
	PSME2	2289	1786	13156517	13029181	timepoint_3	Monoctye DC	19	20	0.787908	3.58795e-14	3.86082e-12	chr14	24143362	24147570	-
	MYO1F	2372	1859	13156434	13029108	timepoint_3	Monoctye DC	19	20	0.791415	3.65569e-14	3.91364e-12	chr19	8520778	8577577	-
	VAMP5	1144	801	13157662	13030166	timepoint_3	Monoctye DC	19	20	0.707044	3.76072e-14	4.00564e-12	chr2	85584431	85593406	+
	FGFBP2	3165	3270	3811162	4760671	timepoint_3	NK Cells	19	19	0.827229	3.0364e-14	4.13719e-12	chr4	15960245	15969309	-
	RPS10	15097	22080	9658717	12999471	timepoint_2	CD8 T Cells	20	18	1.08653	3.18283e-15	4.17409e-12	chr6	34417454	34426069	-
	HBB	34	131	26654532	27306002	timepoint_3	CD4 T Cells	20	20	3.761	2.73211e-14	4.18452e-12	chr11	5225464	5229395	-
	ITGA4	1636	1066	37792436	33030036	timepoint_1	CD4 T Cells	21	21	0.745546	5.76904e-14	4.27744e-12	chr2	181457202	181538940	+
	FURIN	341	542	9343435	8729326	timepoint_3	CD8 T Cells	20	19	1.70122	6.86155e-15	4.49925e-12	chr15	90868588	90883458	+
	B2M	40154	56882	9633660	12964669	timepoint_2	CD8 T Cells	20	18	1.0524	3.777e-15	4.52847e-12	chr15	44711487	44718877	+
	RPL28	70072	98043	9603742	12923508	timepoint_2	CD8 T Cells	20	18	1.03946	3.88469e-15	4.52847e-12	chr19	55385345	55403250	+
	RPL12	49019	67543	9379610	13536131	timepoint_2	B Cells	20	20	0.955011	8.05513e-15	4.56813e-12	chr9	127447674	127451406	-
	RPS13	198420	177706	37595652	32853396	timepoint_1	CD4 T Cells	21	21	1.02475	6.22549e-14	4.59963e-12	chr11	17074388	17077715	-
	PPP1R14A	334	189	12810685	14358411	timepoint_1	B Cells	21	20	0.504879	2.04615e-14	4.82409e-12	chr19	38251237	38256532	-
	EIF4A1	12232	10970	13146574	13019997	timepoint_3	Monoctye DC	19	20	0.905626	4.64234e-14	4.91971e-12	chr17	7572706	7579006	+
	TMSB4X	45049	70475	7736852	12675020	timepoint_2	Monoctye DC	17	19	0.955166	2.71633e-14	5.22906e-12	chrX	12975110	12977227	+
	LTB	3919	3390	9579894	9934383	timepoint_1	CD8 T Cells	20	21	0.834207	1.0003e-14	5.3819e-12	chr6	31580525	31582522	-
	LAMTOR4	3598	2595	37790474	33028507	timepoint_1	CD4 T Cells	21	21	0.825233	7.32675e-14	5.39429e-12	chr7	100148907	100155944	+
	ACTR2	2577	2043	13156229	13028924	timepoint_3	Monoctye DC	19	20	0.80056	5.22797e-14	5.51249e-12	chr2	65227753	65271253	+
	DGKA	1626	1060	37792446	33030042	timepoint_1	CD4 T Cells	21	21	0.745909	7.57592e-14	5.55824e-12	chr12	55927319	55954027	+
	HSP90B1	4107	5033	9424522	13598641	timepoint_2	B Cells	20	20	0.849365	1.00952e-14	5.5744e-12	chr12	103930107	103953645	+
	ITK	1561	2060	26653005	27304073	timepoint_3	CD4 T Cells	20	20	1.28818	3.68419e-14	5.60184e-12	chr5	157142933	157255191	+
	VSIR	1708	1059	8312883	6926515	timepoint_1	Monoctye DC	20	20	0.744163	2.708e-14	5.7396e-12	chr10	71747556	71773520	-
	SLC25A36	2881	2395	26651685	27303738	timepoint_3	CD4 T Cells	20	20	0.811472	3.85817e-14	5.82417e-12	chr3	140941830	140980978	+
	VPS13C	1693	1111	37792379	33029991	timepoint_1	CD4 T Cells	21	21	0.750858	8.04063e-14	5.87862e-12	chr15	61852389	62060473	-
	AC116407.2	48	184	3814279	4763757	timepoint_3	NK Cells	19	19	3.06922	4.36001e-14	5.90233e-12	chr17	32127595	32128454	+
	CCL4	5760	4111	8308831	6923463	timepoint_1	Monoctye DC	20	20	0.856613	2.81588e-14	5.90857e-12	chr17	36103827	36105621	+
	DECR1	840	482	37793232	33030620	timepoint_1	CD4 T Cells	21	21	0.656551	8.18419e-14	5.96281e-12	chr8	90001405	90053633	+
	RPL32	101711	117757	12709308	14240843	timepoint_1	B Cells	21	20	1.03298	2.68801e-14	6.26695e-12	chr3	12834485	12841582	-
	UCP2	418	296	3813909	4763645	timepoint_3	NK Cells	19	19	0.566979	4.74347e-14	6.38028e-12	chr11	73974672	73983246	-
	GSTP1	1064	949	3813263	4762992	timepoint_3	NK Cells	19	19	0.714128	5.02769e-14	6.7195e-12	chr11	67583595	67586656	+
	CNP	338	576	26654228	27305557	timepoint_3	CD4 T Cells	20	20	1.66348	4.52052e-14	6.77529e-12	chr17	41966763	41977740	+
	B4GALT1	2020	2502	13156786	13028465	timepoint_3	Monoctye DC	19	20	1.25077	6.97383e-14	7.31659e-12	chr9	33104082	33167356	-
	HIF1A	5940	5951	37788132	33025151	timepoint_1	CD4 T Cells	21	21	1.14632	1.01361e-13	7.35936e-12	chr14	61695513	61748259	+
	HMGB1	23568	22085	37770504	33009017	timepoint_1	CD4 T Cells	21	21	1.0722	1.02143e-13	7.39058e-12	chr13	30456704	30617597	-
	PIK3IP1	1464	2121	12809555	14356479	timepoint_1	B Cells	21	20	1.29262	3.23443e-14	7.45803e-12	chr22	31281594	31292534	-
	CDKN2D	794	1786	7781107	12743709	timepoint_2	Monoctye DC	17	19	1.37338	3.9618e-14	7.55731e-12	chr19	10566460	10569059	-
	HMGN2	7666	6933	26646900	27299200	timepoint_3	CD4 T Cells	20	20	0.882803	5.19483e-14	7.73072e-12	chr1	26472440	26476642	+
	PACS1	2014	1358	37792058	33029744	timepoint_1	CD4 T Cells	21	21	0.771509	1.07298e-13	7.7369e-12	chr11	66070272	66244744	+
	CYBA	2098	1533	2494754	2356310	timepoint_1	NK Cells	17	15	0.773775	1.76838e-14	7.89488e-12	chr16	88643289	88651054	-
	UBE2V1	3208	2290	37790864	33028812	timepoint_1	CD4 T Cells	21	21	0.816774	1.11044e-13	7.97959e-12	chr20	50081124	50115959	-
	JUN	11182	11329	12799837	14347271	timepoint_1	B Cells	21	20	0.903948	3.58976e-14	8.18737e-12	chr1	58780791	58784047	-
	LAMTOR2	1086	757	13157720	13030210	timepoint_3	Monoctye DC	19	20	0.703892	7.94599e-14	8.29506e-12	chr1	156054752	156058510	+
	ID2	3705	4544	28298152	29317495	timepoint_2	CD4 T Cells	20	21	1.18378	2.23951e-14	8.39136e-12	chr2	8678845	8684461	+
	CD3E	2356	1931	9581457	9935842	timepoint_1	CD8 T Cells	20	21	0.790417	1.62278e-14	8.5127e-12	chr11	118304545	118316175	+
	DIAPH1	1142	702	37792930	33030400	timepoint_1	CD4 T Cells	21	21	0.70335	1.20969e-13	8.66314e-12	chr5	141515016	141619055	-
	HBA2	12	72	37794060	33031030	timepoint_1	CD4 T Cells	21	21	6.86518	1.22887e-13	8.77055e-12	chr16	172876	173710	+
	CCND3	519	394	3813808	4763547	timepoint_3	NK Cells	19	19	0.607828	6.65599e-14	8.83941e-12	chr6	41934933	42050357	-
	MRPL52	625	384	13158181	13030583	timepoint_3	Monoctye DC	19	20	0.620428	8.57877e-14	8.9113e-12	chr14	22829879	22835037	+
	RPL6	9382	12965	3804945	4750976	timepoint_3	NK Cells	19	19	1.10644	6.93386e-14	9.15051e-12	chr12	112405190	112418838	-
	NSMCE1	1450	931	37792622	33030171	timepoint_1	CD4 T Cells	21	21	0.734653	1.28982e-13	9.17433e-12	chr16	27224994	27268772	-
	PITPNC1	2255	1545	37791817	33029557	timepoint_1	CD4 T Cells	21	21	0.78394	1.29513e-13	9.18102e-12	chr17	67377281	67697261	+
	LDHA	1991	2602	7779910	12742893	timepoint_2	Monoctye DC	17	19	0.79793	4.8584e-14	9.18412e-12	chr11	18394560	18408425	+
	RPLP1	116223	124319	9467590	9813454	timepoint_1	CD8 T Cells	20	21	1.03156	1.82837e-14	9.35726e-12	chr15	69452814	69456205	+
	RETREG1	1370	871	37792702	33030231	timepoint_1	CD4 T Cells	21	21	0.727442	1.32555e-13	9.36499e-12	chr5	16473038	16617058	-
	SP100	557	1026	3813770	4762915	timepoint_3	NK Cells	19	19	1.47484	7.27566e-14	9.54157e-12	chr2	230415942	230545606	+
	PML	186	368	26654380	27305765	timepoint_3	CD4 T Cells	20	20	1.93128	6.52657e-14	9.64416e-12	chr15	73994673	74047827	+
	RNMT	6354	5678	26648212	27300455	timepoint_3	CD4 T Cells	20	20	0.872287	6.9577e-14	1.02093e-11	chr18	13726660	13764558	+
	HSP90AB1	6075	9288	9667739	13012263	timepoint_2	CD8 T Cells	20	18	1.13582	9.46456e-15	1.04524e-11	chr6	44246166	44253888	+
	SERPING1	68	284	7781833	12745211	timepoint_2	Monoctye DC	17	19	2.54999	5.68345e-14	1.06478e-11	chr11	57597387	57614853	+
	EVL	976	860	3813351	4763081	timepoint_3	NK Cells	19	19	0.705505	8.49463e-14	1.1071e-11	chr14	99971449	100144236	+
	GPR18	699	506	12810320	14358094	timepoint_1	B Cells	21	20	0.64587	5.0323e-14	1.13541e-11	chr13	99254714	99261744	-
	S100A10	17966	13749	8296625	6913825	timepoint_1	Monoctye DC	20	20	0.918501	5.49626e-14	1.14186e-11	chr1	151982915	151993859	-
	LTB	21231	20211	26633335	27285922	timepoint_3	CD4 T Cells	20	20	0.929242	7.9719e-14	1.16163e-11	chr6	31580525	31582522	-
	ARID4B	10807	10451	37783265	33020651	timepoint_1	CD4 T Cells	21	21	1.1065	1.68395e-13	1.18571e-11	chr1	235131634	235328219	-
	MAP3K8	351	591	26654215	27305542	timepoint_3	CD4 T Cells	20	20	1.64358	8.29602e-14	1.20052e-11	chr10	30434021	30461833	+
	VIM	2326	1727	2494526	2356116	timepoint_1	NK Cells	17	15	0.78625	2.92263e-14	1.27762e-11	chr10	17228241	17237593	+
	VSIR	1452	3013	7780449	12742482	timepoint_2	Monoctye DC	17	19	1.26696	6.94171e-14	1.28901e-11	chr10	71747556	71773520	-
	CXCR5	1207	980	12809812	14357620	timepoint_1	B Cells	21	20	0.72442	5.81201e-14	1.29738e-11	chr11	118883892	118897787	+
	SLC25A6	7194	10503	7774707	12734992	timepoint_2	Monoctye DC	17	19	0.891399	7.37084e-14	1.35669e-11	chrX	1386152	1392113	-
	SLC25A6	7194	10503	7774707	12734992	timepoint_2	Monoctye DC	17	19	0.891399	7.37084e-14	1.35669e-11	chrY	1386152	1392113	-
	RPL26	15766	21285	3798561	4742656	timepoint_3	NK Cells	19	19	1.08095	1.04981e-13	1.35977e-11	chr17	8377516	8383213	-
	NFKB1	4007	4913	9424622	13598761	timepoint_2	B Cells	20	20	0.849806	2.58747e-14	1.39212e-11	chr4	102501331	102617302	+
	POU2F2	912	702	12810107	14357898	timepoint_1	B Cells	21	20	0.686774	6.31918e-14	1.39574e-11	chr19	42086110	42196585	-
	RPL23	10091	15007	7771810	12730488	timepoint_2	Monoctye DC	17	19	0.908006	7.78117e-14	1.41976e-11	chr17	38847860	38853764	-
	DNAJC2	2723	2896	37791349	33028206	timepoint_1	CD4 T Cells	21	21	1.21689	2.03365e-13	1.42716e-11	chr7	103312289	103344830	-
	SLC7A5	560	737	37793512	33030365	timepoint_1	CD4 T Cells	21	21	1.50584	2.10266e-13	1.47067e-11	chr16	87830023	87869507	-
	CMC1	1534	1460	3812793	4762481	timepoint_3	NK Cells	19	19	0.762042	1.14544e-13	1.47452e-11	chr3	28241584	28325142	+
	RPS6	73658	85712	12737361	14272888	timepoint_1	B Cells	21	20	1.03823	6.80765e-14	1.48797e-11	chr9	19375715	19380236	-
	OAZ1	916	581	2495936	2357262	timepoint_1	NK Cells	17	15	0.671674	3.59706e-14	1.54035e-11	chr19	2269509	2273490	+
	H3F3B	23718	28532	9770162	10998074	timepoint_3	B Cells	20	20	1.06848	4.27395e-14	1.54621e-11	chr17	75776434	75785893	-
	RPLP1	26419	35041	3787908	4728900	timepoint_3	NK Cells	19	19	1.06197	1.22687e-13	1.56972e-11	chr15	69452814	69456205	+
	CD3G	4651	4063	26649915	27302070	timepoint_3	CD4 T Cells	20	20	0.852731	1.09967e-13	1.58043e-11	chr11	118344344	118355161	+
	KLF2	19723	22003	28282134	29300036	timepoint_2	CD4 T Cells	20	21	1.07679	4.39617e-14	1.61833e-11	chr19	16324817	16327874	+
	SNRPN	2636	1846	37791436	33029256	timepoint_1	CD4 T Cells	21	21	0.801285	2.33332e-13	1.62658e-11	chr15	24823637	24978723	+
	DAPP1	230	427	26654336	27305706	timepoint_3	CD4 T Cells	20	20	1.81222	1.1483e-13	1.63909e-11	chr4	99816827	99870190	+
	KLF4	5746	4112	8308845	6923462	timepoint_1	Monoctye DC	20	20	0.858909	8.0352e-14	1.65297e-11	chr9	107484852	107490482	-
	CRYBG1	1400	1863	26653166	27304270	timepoint_3	CD4 T Cells	20	20	1.29896	1.20634e-13	1.71031e-11	chr6	106360808	106571978	+
	LRRFIP1	4346	3037	8310245	6924537	timepoint_1	Monoctye DC	20	20	0.838716	8.49096e-14	1.72977e-11	chr2	237627587	237813682	+
	MT-CO1	152440	155002	13006366	12875965	timepoint_3	Monoctye DC	19	20	1.02678	1.71364e-13	1.77129e-11	chrM	5904	7445	+
	CUTA	4413	3259	37789659	33027843	timepoint_1	CD4 T Cells	21	21	0.844989	2.55119e-13	1.77257e-11	chr6	33416442	33418317	-
	HLA-DPA1	15521	15992	12795498	14342608	timepoint_1	B Cells	21	20	0.919294	8.35467e-14	1.79093e-11	chr6	33064569	33080775	-
	CIRBP	8435	10541	12802584	14348059	timepoint_1	B Cells	21	20	1.11498	8.36444e-14	1.79093e-11	chr19	1259384	1274880	+
	HCST	1997	1608	9581816	9936165	timepoint_1	CD8 T Cells	20	21	0.776528	3.66788e-14	1.83246e-11	chr19	35902529	35904377	+
	AKR7A2	501	252	37793571	33030850	timepoint_1	CD4 T Cells	21	21	0.575524	2.66871e-13	1.8481e-11	chr1	19303965	19312146	-
	SMCO4	336	169	13158470	13030798	timepoint_3	Monoctye DC	19	20	0.507911	1.80611e-13	1.85772e-11	chr11	93478472	93543391	-
	PPP1R15A	8818	9730	13149988	13021237	timepoint_3	Monoctye DC	19	20	1.11425	1.81576e-13	1.85854e-11	chr19	48872421	48876058	+
	LIME1	1675	1315	9582138	9936458	timepoint_1	CD8 T Cells	20	21	0.757112	3.83107e-14	1.86947e-11	chr20	63736283	63739103	+
	CD55	3919	4555	13154887	13026412	timepoint_3	Monoctye DC	19	20	1.17369	1.84943e-13	1.88381e-11	chr1	207321376	207386804	+
	SAMD9	246	535	3814081	4763406	timepoint_3	NK Cells	19	19	1.74129	1.50505e-13	1.91397e-11	chr7	93099513	93118023	-
	RPS9	156653	133252	37637419	32897850	timepoint_1	CD4 T Cells	21	21	0.973275	3.19451e-13	2.20495e-11	chr19	54200809	54249003	+
	C1orf162	2238	1755	13156568	13029212	timepoint_3	Monoctye DC	19	20	0.791875	2.20608e-13	2.23624e-11	chr1	111473792	111478512	+
	LRRFIP1	3696	4461	26650870	27301672	timepoint_3	CD4 T Cells	20	20	1.17818	1.59256e-13	2.24274e-11	chr2	237627587	237813682	+
	CD86	1587	2009	13157219	13028958	timepoint_3	Monoctye DC	19	20	1.27833	2.3014e-13	2.32165e-11	chr3	122055362	122121139	+
	UQCC2	394	183	37793678	33030919	timepoint_1	CD4 T Cells	21	21	0.531442	3.57462e-13	2.45922e-11	chr6	33694293	33711727	-
	RPL36A	121065	102600	37673007	32928502	timepoint_1	CD4 T Cells	21	21	0.969682	3.64884e-13	2.50208e-11	chrX	101390824	101396154	+
	SSBP3	855	499	37793217	33030603	timepoint_1	CD4 T Cells	21	21	0.667783	3.69316e-13	2.52422e-11	chr1	54225432	54413479	-
	HBB	12	105	9673802	13021446	timepoint_2	CD8 T Cells	20	18	6.50044	2.47841e-14	2.60022e-11	chr11	5225464	5229395	-
	SRSF7	11544	11112	37782528	33019990	timepoint_1	CD4 T Cells	21	21	1.10138	3.85542e-13	2.62657e-11	chr2	38743599	38751494	-
	PRMT1	1103	679	37792969	33030423	timepoint_1	CD4 T Cells	21	21	0.70436	3.92246e-13	2.66359e-11	chr19	49675786	49689029	+
	LGALS3	8599	8037	8305992	6919537	timepoint_1	Monoctye DC	20	20	1.12177	1.34085e-13	2.7053e-11	chr14	55124110	55145423	+
	ADTRP	1251	788	37792821	33030314	timepoint_1	CD4 T Cells	21	21	0.720725	4.12486e-13	2.792e-11	chr6	11712054	11807046	-
	DUSP1	24995	26399	13133811	13004568	timepoint_3	Monoctye DC	19	20	1.06653	2.79799e-13	2.8091e-11	chr5	172768096	172771195	-
	BTN3A2	176	57	2496676	2357786	timepoint_1	NK Cells	17	15	0.342957	6.77065e-14	2.84137e-11	chr6	26365159	26378320	+
	RPS27	154152	202269	9519662	12819282	timepoint_2	CD8 T Cells	20	18	0.974799	2.85432e-14	2.85201e-11	chr1	153990762	153992155	+
	KLF2	24929	23896	26629637	27282237	timepoint_3	CD4 T Cells	20	20	0.93569	2.05669e-13	2.87704e-11	chr19	16324817	16327874	+
	SRGN	12797	14515	28289060	29307524	timepoint_2	CD4 T Cells	20	21	1.09479	7.95575e-14	2.8782e-11	chr10	69088103	69104805	+
	ATP6V0E1	1335	973	13157471	13029994	timepoint_3	Monoctye DC	19	20	0.735989	2.88812e-13	2.88578e-11	chr5	172983771	173035445	+
	H1FX	1351	1266	3812976	4762675	timepoint_3	NK Cells	19	19	0.750291	2.2968e-13	2.90324e-11	chr3	129314771	129316286	-
	HSP90AA1	28970	26920	37765102	33004182	timepoint_1	CD4 T Cells	21	21	1.06323	4.47808e-13	3.02134e-11	chr14	102080738	102139699	-
	PNISR	12496	11648	26642070	27294485	timepoint_3	CD4 T Cells	20	20	0.909896	2.23888e-13	3.11115e-11	chr6	99398050	99425331	-
	CYBC1	478	238	37793594	33030864	timepoint_1	CD4 T Cells	21	21	0.569705	4.64001e-13	3.12056e-11	chr17	82442586	82450829	-
	TNFAIP6	263	454	13158543	13030513	timepoint_3	Monoctye DC	19	20	1.74317	3.14552e-13	3.12808e-11	chr2	151357592	151380046	+
	CDC42SE2	7425	8543	26647141	27297590	timepoint_3	CD4 T Cells	20	20	1.12312	2.41343e-13	3.32312e-11	chr5	131245493	131398447	+
	DNAJA1	5717	6682	26648849	27299451	timepoint_3	CD4 T Cells	20	20	1.14091	2.42309e-13	3.32312e-11	chr9	33025273	33039907	+
	IFIT1	239	422	13158567	13030545	timepoint_3	Monoctye DC	19	20	1.78301	3.36791e-13	3.33344e-11	chr10	89392546	89406487	+
	GABARAP	9105	8068	13149701	13022899	timepoint_3	Monoctye DC	19	20	0.8948	3.42709e-13	3.37609e-11	chr17	7240008	7242449	-
	CLEC2B	1958	1720	12809061	14356880	timepoint_1	B Cells	21	20	0.783768	1.64006e-13	3.47611e-11	chr12	9852984	9870136	-
	NR4A2	3667	2669	37790405	33028433	timepoint_1	CD4 T Cells	21	21	0.832795	5.21597e-13	3.4967e-11	chr2	156324437	156342348	-
	CST7	1464	1022	2495388	2356821	timepoint_1	NK Cells	17	15	0.739244	8.73058e-14	3.59203e-11	chr20	24949269	24959928	+
	SH3BGRL3	2517	4374	9426112	13599300	timepoint_2	B Cells	20	20	1.20445	6.88025e-14	3.60921e-11	chr1	26280086	26281522	+
	RTCB	376	678	9793504	11025928	timepoint_3	B Cells	20	20	1.6016	1.02684e-13	3.65188e-11	chr22	32387582	32412248	-
	RPS12	359537	366089	27942320	28955950	timepoint_2	CD4 T Cells	20	21	0.982797	1.03066e-13	3.66548e-11	chr6	132814569	132817564	+
	OAZ1	1529	1462	3812798	4762479	timepoint_3	NK Cells	19	19	0.765582	2.94496e-13	3.70024e-11	chr19	2269509	2273490	+
	IFI16	468	807	9793412	11025799	timepoint_3	B Cells	20	20	1.53158	1.06452e-13	3.72279e-11	chr1	158999968	159055155	+
	MT2A	1533	1855	9342243	8728013	timepoint_3	CD8 T Cells	20	19	1.29514	6.11809e-14	3.79176e-11	chr16	56608584	56609497	+
	RPS9	39271	34722	9304505	8695146	timepoint_3	CD8 T Cells	20	19	0.946341	6.14401e-14	3.79176e-11	chr19	54200809	54249003	+
	HLA-DRA	26132	40375	7755769	12705120	timepoint_2	Monoctye DC	17	19	0.943341	2.11282e-13	3.82183e-11	chr6	32439878	32445046	+
	SERF2	10854	9713	13147952	13021254	timepoint_3	Monoctye DC	19	20	0.903657	3.97913e-13	3.90159e-11	chr15	43777087	43802589	+
	CIB1	9138	8891	37784934	33022211	timepoint_1	CD4 T Cells	21	21	1.11327	6.09822e-13	4.07512e-11	chr15	90229975	90234047	-
	RPL26	32451	50449	7749450	12695046	timepoint_2	Monoctye DC	17	19	0.949191	2.33904e-13	4.19489e-11	chr17	8377516	8383213	-
	BSG	919	547	37793153	33030555	timepoint_1	CD4 T Cells	21	21	0.68104	6.34622e-13	4.22739e-11	chr19	571277	583493	+
	RPS19	71722	99778	9356907	13503896	timepoint_2	B Cells	20	20	0.964217	8.45781e-14	4.32854e-11	chr19	41860255	41872925	+
	HLA-DPA1	16317	17483	13142489	13013484	timepoint_3	Monoctye DC	19	20	1.08197	4.4895e-13	4.38154e-11	chr6	33064569	33080775	-
	COTL1	1412	1186	12809607	14357414	timepoint_1	B Cells	21	20	0.749414	2.11482e-13	4.43753e-11	chr16	84565596	84618078	-
	TMEM258	4454	3302	37789618	33027800	timepoint_1	CD4 T Cells	21	21	0.848257	6.70282e-13	4.4508e-11	chr11	61768501	61792802	-
	STC1	46	7	7781855	12745488	timepoint_2	Monoctye DC	17	19	0.0929114	2.52564e-13	4.49115e-11	chr8	23841929	23854806	-
	YPEL3	3603	2620	37790469	33028482	timepoint_1	CD4 T Cells	21	21	0.832027	6.79021e-13	4.49461e-11	chr16	30092314	30096915	-
	RIPOR2	850	651	12810169	14357949	timepoint_1	B Cells	21	20	0.683335	2.17148e-13	4.51131e-11	chr6	24804282	25042170	-
	ARPC5	2155	1688	13156651	13029279	timepoint_3	Monoctye DC	19	20	0.790979	4.65549e-13	4.52251e-11	chr1	183620846	183635783	-
	LARS	648	355	37793424	33030747	timepoint_1	CD4 T Cells	21	21	0.626836	6.85484e-13	4.52312e-11	chr5	146113034	146182650	-
	GZMB	4092	5921	3810235	4758020	timepoint_3	NK Cells	19	19	1.15854	3.67025e-13	4.5841e-11	chr14	24630954	24634267	-
	GAPDH	3527	3310	12807492	14355290	timepoint_1	B Cells	21	20	0.837325	2.23007e-13	4.5876e-11	chr12	6534512	6538374	+
	PNRC1	6337	7110	13152469	13023857	timepoint_3	Monoctye DC	19	20	1.13299	4.80365e-13	4.64493e-11	chr6	89080751	89085160	+
	LRRFIP1	2375	4145	9426254	13599529	timepoint_2	B Cells	20	20	1.20963	9.43496e-14	4.71366e-11	chr2	237627587	237813682	+
	RPLP2	19461	29794	7762440	12715701	timepoint_2	Monoctye DC	17	19	0.934744	2.6867e-13	4.73739e-11	chr11	809965	812880	+
	AHNAK	454	240	2496398	2357603	timepoint_1	NK Cells	17	15	0.559801	1.21203e-13	4.89079e-11	chr11	62433542	62556235	-
	NLRP3	1929	3865	7779972	12741630	timepoint_2	Monoctye DC	17	19	1.22334	2.79704e-13	4.89085e-11	chr1	247416156	247449108	+
	SPATS2L	16	104	3814311	4763837	timepoint_3	NK Cells	19	19	5.20433	4.03332e-13	5.00776e-11	chr2	200305881	200482264	+
	FCGR3A	332	156	2496520	2357687	timepoint_1	NK Cells	17	15	0.497582	1.32151e-13	5.23193e-11	chr1	161541759	161550737	-
	HIST1H1E	938	562	37793134	33030540	timepoint_1	CD4 T Cells	21	21	0.685542	7.99805e-13	5.26091e-11	chr6	26156354	26157107	+
	LPP	865	509	37793207	33030593	timepoint_1	CD4 T Cells	21	21	0.67329	8.0615e-13	5.28608e-11	chr3	188153284	188890671	+
	PSMB9	262	715	7781639	12744780	timepoint_2	Monoctye DC	17	19	1.66623	3.14867e-13	5.46021e-11	chr6	32844136	32859851	+
	IRF1	7980	7337	28293877	29314702	timepoint_2	CD4 T Cells	20	21	0.887435	1.56691e-13	5.47973e-11	chr5	132481609	132490777	-
	INPP4B	750	427	37793322	33030675	timepoint_1	CD4 T Cells	21	21	0.651429	8.4301e-13	5.49344e-11	chr4	142023160	142847432	-
	SIGIRR	2450	1711	37791622	33029391	timepoint_1	CD4 T Cells	21	21	0.799069	8.41162e-13	5.49344e-11	chr11	405716	417455	-
	RPS10	4595	4465	8309996	6923109	timepoint_1	Monoctye DC	20	20	1.16626	2.74957e-13	5.49468e-11	chr6	34417454	34426069	-
	PSAP	12229	9215	8302362	6918359	timepoint_1	Monoctye DC	20	20	0.904407	2.82126e-13	5.58477e-11	chr10	71816298	71851325	-
	CCL3	4615	4928	2748523	3429958	timepoint_2	NK Cells	16	18	0.855883	3.20439e-14	5.60314e-11	chr17	36088256	36090169	-
	EFHD2	2632	5127	7779269	12740368	timepoint_2	Monoctye DC	17	19	1.18934	3.26648e-13	5.61807e-11	chr1	15409888	15430339	+
	PAG1	3345	2417	37790727	33028685	timepoint_1	CD4 T Cells	21	21	0.826763	8.76541e-13	5.69426e-11	chr8	80967810	81112068	-
	SAMD9L	97	253	9793783	11026353	timepoint_3	B Cells	20	20	2.31666	1.67098e-13	5.7479e-11	chr7	93130056	93148385	-
	IER2	5891	6458	3808436	4757483	timepoint_3	NK Cells	19	19	0.877729	4.72474e-13	5.83172e-11	chr19	13150411	13154911	+
	AP2S1	2634	2115	13156172	13028852	timepoint_3	Monoctye DC	19	20	0.810839	6.47429e-13	6.23165e-11	chr19	46838136	46850992	-
	NDUFB7	2169	1493	37791903	33029609	timepoint_1	CD4 T Cells	21	21	0.787591	1.0027e-12	6.49372e-11	chr19	14566078	14572066	-
	PARP14	1119	1472	13157687	13029495	timepoint_3	Monoctye DC	19	20	1.32837	6.84222e-13	6.55572e-11	chr3	122680839	122730840	+
	ACAP1	3519	2557	37790553	33028545	timepoint_1	CD4 T Cells	21	21	0.831404	1.01549e-12	6.55632e-11	chr17	7336529	7351477	+
	ZFP36	2430	1828	2494422	2356015	timepoint_1	NK Cells	17	15	0.796614	1.70988e-13	6.64416e-11	chr19	39406847	39409412	+
	RPS17	6012	8715	7775889	12736780	timepoint_2	Monoctye DC	17	19	0.88507	3.95746e-13	6.75117e-11	chr15	82536750	82540459	-
	TCL1A	578	406	12810441	14358194	timepoint_1	B Cells	21	20	0.626715	3.39721e-13	6.92075e-11	chr14	95709947	95714196	-
	IL16	1168	732	37792904	33030370	timepoint_1	CD4 T Cells	21	21	0.717082	1.08075e-12	6.95625e-11	chr15	81159575	81314058	+
	ARHGDIB	2652	2423	12808367	14356177	timepoint_1	B Cells	21	20	0.815176	3.45374e-13	6.96825e-11	chr12	14942031	14961728	-
	PSMB10	910	543	37793162	33030559	timepoint_1	CD4 T Cells	21	21	0.682746	1.08884e-12	6.98689e-11	chr16	67934506	67936864	-
	RPL34	88882	102979	12722137	14255621	timepoint_1	B Cells	21	20	1.03373	3.52934e-13	7.00695e-11	chr4	108620566	108630412	+
	ZFP36	4319	4132	12806700	14354468	timepoint_1	B Cells	21	20	0.853589	3.53971e-13	7.00695e-11	chr19	39406847	39409412	+
	AC015912.3	1165	1523	13157641	13029444	timepoint_3	Monoctye DC	19	20	1.32012	7.70777e-13	7.35147e-11	chr17	56914186	56914533	+
	FAM41C	171	119	7781730	12745376	timepoint_2	Monoctye DC	17	19	0.424893	4.36065e-13	7.37899e-11	chr1	868071	876903	-
	OSTF1	792	526	13158014	13030441	timepoint_3	Monoctye DC	19	20	0.670657	8.25276e-13	7.8247e-11	chr9	75088514	75147265	+
	PIM3	4049	4675	13154757	13026292	timepoint_3	Monoctye DC	19	20	1.16593	8.27853e-13	7.8247e-11	chr22	49960768	49964072	+
	KLF3	1019	1529	12810000	14357071	timepoint_1	B Cells	21	20	1.33877	4.00862e-13	7.86101e-11	chr4	38664197	38701517	+
	PAK2	3548	2582	37790524	33028520	timepoint_1	CD4 T Cells	21	21	0.832671	1.27502e-12	8.15664e-11	chr3	196739857	196832647	+
	RPL18	197335	176512	37596737	32854590	timepoint_1	CD4 T Cells	21	21	1.02346	1.2904e-12	8.22992e-11	chr19	48615328	48619184	-
	MT-CO1	20892	21186	2475960	2336657	timepoint_1	NK Cells	17	15	1.07386	2.16325e-13	8.25299e-11	chrM	5904	7445	+
	GBP1	38	155	3814289	4763786	timepoint_3	NK Cells	19	19	3.26588	6.77208e-13	8.30985e-11	chr1	89052319	89065230	-
	RPL13A	101496	117329	12709523	14241271	timepoint_1	B Cells	21	20	1.0314	4.38651e-13	8.52243e-11	chr19	49487554	49492308	+
	RPL28	180025	188833	26474541	27117300	timepoint_3	CD4 T Cells	20	20	1.0239	6.28125e-13	8.55841e-11	chr19	55385345	55403250	+
	UCP2	997	695	13157809	13030272	timepoint_3	Monoctye DC	19	20	0.70393	9.26814e-13	8.72078e-11	chr11	73974672	73983246	-
	RPL41	39688	62057	7742213	12683438	timepoint_2	Monoctye DC	17	19	0.954686	5.20135e-13	8.73119e-11	chr12	56116590	56117967	+
	GZMK	234	94	2496618	2357749	timepoint_1	NK Cells	17	15	0.425393	2.34857e-13	8.80002e-11	chr5	55024256	55034570	+
	RALGPS2	1612	1386	12809407	14357214	timepoint_1	B Cells	21	20	0.767131	4.60223e-13	8.85951e-11	chr1	178725147	178921841	+
	SERPINA1	3956	2756	8310635	6924818	timepoint_1	Monoctye DC	20	20	0.836147	4.5619e-13	8.94601e-11	chr14	94376747	94390693	-
	RPLP1	18283	18626	2478569	2339217	timepoint_1	NK Cells	17	15	1.07882	2.59944e-13	9.56914e-11	chr15	69452814	69456205	+
	SPP1	65	20	7781836	12745475	timepoint_2	Monoctye DC	17	19	0.187865	5.78633e-13	9.63607e-11	chr4	87975650	87983426	+
	CLEC7A	6716	9809	7775185	12735686	timepoint_2	Monoctye DC	17	19	0.89175	5.84301e-13	9.65385e-11	chr12	10116777	10130258	-
	GZMA	73	248	9673741	13021303	timepoint_2	CD8 T Cells	20	18	2.52385	1.0163e-13	9.69322e-11	chr5	55102646	55110252	+
	CIRBP	25855	24075	37768217	33007027	timepoint_1	CD4 T Cells	21	21	1.06542	1.52611e-12	9.70376e-11	chr19	1259384	1274880	+
	CD69	5325	4770	9578488	9933003	timepoint_1	CD8 T Cells	20	21	0.863869	2.11177e-13	9.89341e-11	chr12	9752486	9760901	-
	MT-ND1	51368	55705	9532445	9882068	timepoint_1	CD8 T Cells	20	21	1.04581	2.12173e-13	9.89341e-11	chrM	3307	4262	+
	DBNL	771	445	37793301	33030657	timepoint_1	CD4 T Cells	21	21	0.660399	1.61537e-12	1.02403e-10	chr7	44044640	44069456	+
	CALHM6	1200	987	12809819	14357613	timepoint_1	B Cells	21	20	0.73385	5.5689e-13	1.06229e-10	chr6	116461370	116463771	+
	HLA-DQA2	2091	1357	8312500	6926217	timepoint_1	Monoctye DC	20	20	0.778907	5.62766e-13	1.09338e-10	chr6	32741391	32747198	+
	VMO1	209	378	13158597	13030589	timepoint_3	Monoctye DC	19	20	1.82636	1.17498e-12	1.10065e-10	chr17	4785285	4786433	-
	RPL37	66931	93055	9361698	13510619	timepoint_2	B Cells	20	20	0.963618	2.30996e-13	1.12721e-10	chr5	40825262	40835222	-
	PDCD6	1824	1231	37792248	33029871	timepoint_1	CD4 T Cells	21	21	0.772207	1.85315e-12	1.17122e-10	chr5	271621	314974	+
	FOS	19213	23219	9774667	11003387	timepoint_3	B Cells	20	20	1.0734	3.4987e-13	1.18408e-10	chr14	75278826	75282230	+
	IFIT5	336	560	26654230	27305573	timepoint_3	CD4 T Cells	20	20	1.6269	8.78181e-13	1.18883e-10	chr10	89414568	89420997	+
	ARPC4	2056	1410	37792016	33029692	timepoint_1	CD4 T Cells	21	21	0.784687	1.92963e-12	1.2159e-10	chr3	9792495	9807726	+
	SNX9	58	196	3814269	4763745	timepoint_3	NK Cells	19	19	2.7057	1.02675e-12	1.25258e-10	chr6	157700387	157945077	+
	RSAD2	33	133	9793847	11026473	timepoint_3	B Cells	20	20	3.57973	3.97507e-13	1.32395e-10	chr2	6865806	6898239	+
	TNFAIP3	3273	3062	12807746	14355538	timepoint_1	B Cells	21	20	0.834701	7.0365e-13	1.33015e-10	chr6	137867214	137883312	+
	SPON2	957	624	2495895	2357219	timepoint_1	NK Cells	17	15	0.690479	3.71004e-13	1.3422e-10	chr4	1166932	1208962	-
	EGR1	911	513	8313680	6927061	timepoint_1	Monoctye DC	20	20	0.675863	6.97357e-13	1.34244e-10	chr5	138465479	138469303	+
	PTPN6	427	277	12810592	14358323	timepoint_1	B Cells	21	20	0.578793	7.24781e-13	1.35786e-10	chr12	6946468	6961316	+
	CST3	13895	24547	7768006	12720948	timepoint_2	Monoctye DC	17	19	1.07862	8.30361e-13	1.36121e-10	chr20	23626706	23638473	-
	ARHGAP45	3492	2543	37790580	33028559	timepoint_1	CD4 T Cells	21	21	0.833245	2.16964e-12	1.36304e-10	chr19	1065923	1086628	+
	UBALD2	6537	6462	37787535	33024640	timepoint_1	CD4 T Cells	21	21	1.13107	2.25558e-12	1.40859e-10	chr17	76265348	76271298	+
	PDCD5	1783	1201	37792289	33029901	timepoint_1	CD4 T Cells	21	21	0.770712	2.24984e-12	1.40859e-10	chr19	32581190	32587453	+
	RPL34	233381	244046	26421185	27062087	timepoint_3	CD4 T Cells	20	20	1.02075	1.05043e-12	1.4129e-10	chr4	108620566	108630412	+
	LDHA	11444	10985	37782628	33020117	timepoint_1	CD4 T Cells	21	21	1.0983	2.2849e-12	1.42267e-10	chr11	18394560	18408425	+
	FAU	131623	118309	37662449	32912793	timepoint_1	CD4 T Cells	21	21	1.02846	2.32769e-12	1.44503e-10	chr11	65120630	65122177	-
	CLIC1	1448	1384	3812879	4762557	timepoint_3	NK Cells	19	19	0.765278	1.23148e-12	1.49365e-10	chr6	31730581	31739763	-
	RPS2	11844	12276	2485008	2345567	timepoint_1	NK Cells	17	15	1.09758	4.27357e-13	1.51987e-10	chr16	1962058	1964841	-
	ARPC5	411	300	3813916	4763641	timepoint_3	NK Cells	19	19	0.584428	1.26104e-12	1.52071e-10	chr1	183620846	183635783	-
	PRDM1	355	698	3813972	4763243	timepoint_3	NK Cells	19	19	1.57427	1.2846e-12	1.54028e-10	chr6	105993463	106109939	+
	SGK1	5792	4175	8308799	6923399	timepoint_1	Monoctye DC	20	20	0.865142	8.26459e-13	1.57651e-10	chr6	134169246	134318112	-
	HBB	69	188	28301788	29321851	timepoint_2	CD4 T Cells	20	21	2.62984	4.66599e-13	1.60502e-10	chr11	5225464	5229395	-
	ATP5MD	4411	3282	37789661	33027820	timepoint_1	CD4 T Cells	21	21	0.851338	2.60804e-12	1.61429e-10	chr10	103389041	103396492	-
	ISG15	1407	985	2495445	2356858	timepoint_1	NK Cells	17	15	0.741344	4.64391e-13	1.62405e-10	chr1	1001138	1014540	+
	RPL34	78132	83986	9505681	9853787	timepoint_1	CD8 T Cells	20	21	1.03664	3.6248e-13	1.65346e-10	chr4	108620566	108630412	+
	FAM107B	2066	2521	13156740	13028446	timepoint_3	Monoctye DC	19	20	1.2322	1.79535e-12	1.6743e-10	chr10	14518557	14774897	-
	S100B	791	550	9583022	9937223	timepoint_1	CD8 T Cells	20	21	0.670557	3.90645e-13	1.74402e-10	chr21	46598604	46605208	-
	ANXA1	380	801	9673434	13020750	timepoint_2	CD8 T Cells	20	18	1.56597	1.94429e-13	1.77379e-10	chr9	73151865	73170393	+
	TMIGD2	1502	988	37792570	33030114	timepoint_1	CD4 T Cells	21	21	0.752641	2.93542e-12	1.81158e-10	chr19	4292232	4302431	-
	RPS27A	72393	100828	9356236	13502846	timepoint_2	B Cells	20	20	0.965332	3.82024e-13	1.82182e-10	chr2	55231903	55235853	+
	HCLS1	1891	1286	37792181	33029816	timepoint_1	CD4 T Cells	21	21	0.778126	2.97362e-12	1.82978e-10	chr3	121631399	121660927	-
	ANXA1	600	1086	2752538	3433800	timepoint_2	NK Cells	16	18	1.45076	1.17567e-13	1.89762e-10	chr9	73151865	73170393	+
	MIR3945HG	347	553	13158459	13030414	timepoint_3	Monoctye DC	19	20	1.60929	2.06414e-12	1.91646e-10	chr4	184844554	184855751	-
	CNOT6L	4147	4931	26650419	27301202	timepoint_3	CD4 T Cells	20	20	1.16068	1.4601e-12	1.95141e-10	chr4	77713387	77819615	-
	LGALS2	3660	3052	13155146	13027915	timepoint_3	Monoctye DC	19	20	0.84206	2.16515e-12	2.00138e-10	chr22	37570248	37582616	-
	CYBA	9214	16544	7772687	12728951	timepoint_2	Monoctye DC	17	19	1.09628	1.23685e-12	2.01184e-10	chr16	88643289	88651054	-
	PTPRC	9570	7514	37784502	33023588	timepoint_1	CD4 T Cells	21	21	0.89838	3.28484e-12	2.01537e-10	chr1	198638457	198757476	+
	MYCBP2	3349	2433	37790723	33028669	timepoint_1	CD4 T Cells	21	21	0.831242	3.30308e-12	2.02066e-10	chr13	77044657	77327094	-
	GAPDH	9261	10628	28292596	29311411	timepoint_2	CD4 T Cells	20	21	1.10768	5.98104e-13	2.0242e-10	chr12	6534512	6538374	+
	RNF144B	993	1319	13157813	13029648	timepoint_3	Monoctye DC	19	20	1.34133	2.21291e-12	2.03656e-10	chr6	18387350	18468874	+
	NDUFB8	4751	3560	37789321	33027542	timepoint_1	CD4 T Cells	21	21	0.857365	3.3397e-12	2.03712e-10	chr10	100523740	100530000	-
	SATB1	5289	3996	37788783	33027106	timepoint_1	CD4 T Cells	21	21	0.864475	3.35628e-12	2.0413e-10	chr3	18345377	18445588	-
	ANKRD12	3650	4447	9580163	9933326	timepoint_1	CD8 T Cells	20	21	1.17496	4.83195e-13	2.11226e-10	chr18	9136228	9285985	+
	HSPE1	3074	2872	9790806	11023734	timepoint_3	B Cells	20	20	0.829838	6.48914e-13	2.12752e-10	chr2	197500140	197503449	+
	PMEPA1	78	233	3814249	4763708	timepoint_3	NK Cells	19	19	2.39173	1.78626e-12	2.1296e-10	chr20	57648392	57711536	-
	CD52	888	572	2495964	2357271	timepoint_1	NK Cells	17	15	0.68212	6.2195e-13	2.13941e-10	chr1	26317958	26320523	+
	PABPC1	18561	17065	13140245	13013902	timepoint_3	Monoctye DC	19	20	0.928421	2.38998e-12	2.18039e-10	chr8	100685816	100722809	-
	ACTG1	15673	14313	13143133	13016654	timepoint_3	Monoctye DC	19	20	0.922186	2.38461e-12	2.18039e-10	chr17	81509971	81523847	-
	DSE	3591	2990	13155215	13027977	timepoint_3	Monoctye DC	19	20	0.840806	2.43633e-12	2.21306e-10	chr6	116254173	116444860	+
	EPB41L3	525	662	8314066	6926912	timepoint_1	Monoctye DC	20	20	1.51342	1.18432e-12	2.23879e-10	chr18	5392381	5630700	-
	LINC01578	28881	26774	37765191	33004328	timepoint_1	CD4 T Cells	21	21	1.06072	3.77892e-12	2.29171e-10	chr15	92819540	92899701	+
	FCGRT	1801	1218	37792271	33029884	timepoint_1	CD4 T Cells	21	21	0.77381	3.8967e-12	2.35632e-10	chr19	49506816	49526428	+
	CORO1A	1103	1014	3813224	4762927	timepoint_3	NK Cells	19	19	0.736061	2.0073e-12	2.37961e-10	chr16	30182827	30189076	+
	IL10RA	2341	2818	13156465	13028149	timepoint_3	Monoctye DC	19	20	1.21557	2.65742e-12	2.40347e-10	chr11	117986348	118003037	+
	RABAC1	2700	1920	37791372	33029182	timepoint_1	CD4 T Cells	21	21	0.813651	4.02668e-12	2.42793e-10	chr19	41956681	41959321	-
	TLE3	1298	1477	37792774	33029625	timepoint_1	CD4 T Cells	21	21	1.30199	4.05217e-12	2.4363e-10	chr15	70047790	70098176	-
	RPL10A	12835	19393	7769066	12726102	timepoint_2	Monoctye DC	17	19	0.922525	1.51393e-12	2.44359e-10	chr6	35468401	35470785	+
	SNHG16	318	638	3814009	4763303	timepoint_3	NK Cells	19	19	1.60637	2.10969e-12	2.48695e-10	chr17	76557764	76565348	+
	LRRFIP1	6579	5743	13152227	13025224	timepoint_3	Monoctye DC	19	20	0.881493	2.83478e-12	2.55289e-10	chr2	237627587	237813682	+
	MALT1	1072	1203	8313519	6926371	timepoint_1	Monoctye DC	20	20	1.34689	1.3708e-12	2.56816e-10	chr18	58671465	58754477	+
	CXCL9	28	0	7781873	12745495	timepoint_2	Monoctye DC	17	19	0	1.60339e-12	2.56823e-10	chr4	76001275	76007509	-
	TPM4	2260	2322	8312331	6925252	timepoint_1	Monoctye DC	20	20	1.23314	1.40652e-12	2.61178e-10	chr19	16067021	16103002	+
	CFL1	2131	1588	2494721	2356255	timepoint_1	NK Cells	17	15	0.789123	7.88058e-13	2.62473e-10	chr11	65823022	65862026	-
	H3F3B	9823	8340	2487029	2349503	timepoint_1	NK Cells	17	15	0.899083	7.86971e-13	2.62473e-10	chr17	75776434	75785893	-
	PSMB8-AS1	688	390	37793384	33030712	timepoint_1	CD4 T Cells	21	21	0.6486	4.40356e-12	2.63999e-10	chr6	32844078	32846500	+
	GZMM	2627	3282	28299230	29318757	timepoint_2	CD4 T Cells	20	21	1.20587	7.98329e-13	2.65894e-10	chr19	544034	549924	+
	GBP4	170	365	9793710	11026241	timepoint_3	B Cells	20	20	1.90703	8.29752e-13	2.67857e-10	chr1	89181144	89198942	-
	MRPL42	1569	1745	37792503	33029357	timepoint_1	CD4 T Cells	21	21	1.27254	4.5082e-12	2.69503e-10	chr12	93467488	93516214	+
	RPL29	19680	30213	7762221	12715282	timepoint_2	Monoctye DC	17	19	0.937341	1.73222e-12	2.75358e-10	chr3	51993522	51995895	-
	PRKD2	270	469	26654296	27305664	timepoint_3	CD4 T Cells	20	20	1.69559	2.12791e-12	2.82594e-10	chr19	46674275	46717127	-
	RASAL3	944	574	37793128	33030528	timepoint_1	CD4 T Cells	21	21	0.69573	4.7745e-12	2.84612e-10	chr19	15451624	15464544	-
	IFNAR1	1956	2123	37792116	33028979	timepoint_1	CD4 T Cells	21	21	1.24189	4.80007e-12	2.85325e-10	chr21	33324429	33359864	+
	SERF2	10438	11902	28291419	29310137	timepoint_2	CD4 T Cells	20	21	1.10058	8.72311e-13	2.85995e-10	chr15	43777087	43802589	+
	RHOH	3665	3474	12807354	14355126	timepoint_1	B Cells	21	20	0.845722	1.54607e-12	2.8709e-10	chr4	40191053	40246967	+
	S100A10	874	563	2495978	2357280	timepoint_1	NK Cells	17	15	0.682142	8.92281e-13	2.92543e-10	chr1	151982915	151993859	-
	SFT2D1	533	283	37793539	33030819	timepoint_1	CD4 T Cells	21	21	0.607519	4.94854e-12	2.9332e-10	chr6	166319728	166342576	-
	SENP7	1354	879	37792718	33030223	timepoint_1	CD4 T Cells	21	21	0.742798	5.00601e-12	2.95891e-10	chr3	101324205	101513241	-
	NACA	29993	35528	12781026	14323072	timepoint_1	B Cells	21	20	1.05687	1.61558e-12	2.97365e-10	chr12	56712428	56731628	-
	CD52	7580	6679	13151226	13024288	timepoint_3	Monoctye DC	19	20	0.889779	3.33112e-12	2.98705e-10	chr1	26317958	26320523	+
	EPB41L4A-AS1	3229	4265	12807790	14354335	timepoint_1	B Cells	21	20	1.17848	1.63733e-12	2.98749e-10	chr5	112160526	112164818	+
	STRBP	554	297	37793518	33030805	timepoint_1	CD4 T Cells	21	21	0.613405	5.08601e-12	2.99775e-10	chr9	123109500	123268586	-
	GPSM3	1510	1186	9582303	9936587	timepoint_1	CD8 T Cells	20	21	0.757455	7.11904e-13	3.04855e-10	chr6	32190766	32195523	-
	CLU	155	55	13158651	13030912	timepoint_3	Monoctye DC	19	20	0.35832	3.63785e-12	3.24821e-10	chr8	27596917	27614700	-
	CFL2	1218	1626	26653348	27304507	timepoint_3	CD4 T Cells	20	20	1.30312	2.47257e-12	3.26302e-10	chr14	34709113	34714823	-
	RSAD2	372	211	28301485	29321828	timepoint_2	CD4 T Cells	20	21	0.54747	1.01244e-12	3.26832e-10	chr2	6865806	6898239	+
	VAMP5	1431	938	37792641	33030164	timepoint_1	CD4 T Cells	21	21	0.750004	5.6158e-12	3.30074e-10	chr2	85584431	85593406	+
	GMFG	12176	9690	37781896	33021412	timepoint_1	CD4 T Cells	21	21	0.910583	5.63179e-12	3.30089e-10	chr19	39328353	39342372	-
	RPS2	35779	31477	8278812	6896097	timepoint_1	Monoctye DC	20	20	1.05591	1.82009e-12	3.35008e-10	chr16	1962058	1964841	-
	SYTL1	1345	873	37792727	33030229	timepoint_1	CD4 T Cells	21	21	0.742664	5.73463e-12	3.3518e-10	chr1	27342020	27353937	+
	RPS3A	15598	20969	3798729	4742972	timepoint_3	NK Cells	19	19	1.07637	2.90496e-12	3.40529e-10	chr4	151099624	151104642	+
	TPT1	100412	115994	12710607	14242606	timepoint_1	B Cells	21	20	1.03067	1.93882e-12	3.50709e-10	chr13	45333471	45341370	-
	PSMB8	2260	2820	26652306	27303313	timepoint_3	CD4 T Cells	20	20	1.21801	2.68242e-12	3.51783e-10	chr6	32840717	32844679	-
	HBA2	43	2	2753095	3434884	timepoint_2	NK Cells	16	18	0.0372801	2.37664e-13	3.56207e-10	chr16	172876	173710	+
	TMSB10	13831	21571	9414798	13582103	timepoint_2	B Cells	20	20	1.08096	7.66094e-13	3.57221e-10	chr2	84905656	84906671	+
	NFKBIZ	847	1428	3813480	4762513	timepoint_3	NK Cells	19	19	1.34988	3.06602e-12	3.57413e-10	chr3	101827991	101861022	+
	RPL4	7613	11232	7774288	12734263	timepoint_2	Monoctye DC	17	19	0.900804	2.27586e-12	3.59055e-10	chr15	66498015	66524532	-
	YPEL5	13826	11070	37780246	33020032	timepoint_1	CD4 T Cells	21	21	0.916119	6.1871e-12	3.60622e-10	chr2	30146941	30160533	+
	CLEC2B	1711	2649	3812616	4761292	timepoint_3	NK Cells	19	19	1.23961	3.1407e-12	3.64096e-10	chr12	9852984	9870136	-
	CD79B	1332	2447	9427297	13601227	timepoint_2	B Cells	20	20	1.27327	8.39783e-13	3.83069e-10	chr17	63928740	63932354	-
	TPM4	1792	3587	7780109	12741908	timepoint_2	Monoctye DC	17	19	1.22214	2.49545e-12	3.90762e-10	chr19	16067021	16103002	+
	HLA-DRA	52246	56114	12758773	14302486	timepoint_1	B Cells	21	20	0.958274	2.1904e-12	3.92831e-10	chr6	32439878	32445046	+
	AC004889.1	182	61	37793890	33031041	timepoint_1	CD4 T Cells	21	21	0.383494	6.85198e-12	3.98269e-10	chr7	144194858	144280547	+
	ANAPC16	1341	1133	12809678	14357467	timepoint_1	B Cells	21	20	0.753829	2.24557e-12	3.99312e-10	chr10	72216000	72235860	+
	PSME2	1268	769	8313323	6926805	timepoint_1	Monoctye DC	20	20	0.727892	2.19813e-12	4.01072e-10	chr14	24143362	24147570	-
	PRDX1	1239	908	13157567	13030059	timepoint_3	Monoctye DC	19	20	0.740039	4.55385e-12	4.04887e-10	chr1	45511036	45523047	-
	IFIH1	537	809	26654029	27305324	timepoint_3	CD4 T Cells	20	20	1.47057	3.13045e-12	4.07988e-10	chr2	162267074	162318684	-
	RIPOR2	427	320	3813900	4763621	timepoint_3	NK Cells	19	19	0.600031	3.54833e-12	4.09091e-10	chr6	24804282	25042170	-
	CD82	1323	1688	13157483	13029279	timepoint_3	Monoctye DC	19	20	1.28841	4.63899e-12	4.10717e-10	chr11	44564427	44620358	+
	LY6E	1509	942	8313082	6926632	timepoint_1	Monoctye DC	20	20	0.749241	2.39673e-12	4.33539e-10	chr8	143017982	143023832	+
	CD52	1551	1506	3812776	4762435	timepoint_3	NK Cells	19	19	0.777436	3.81893e-12	4.37883e-10	chr1	26317958	26320523	+
	HERC6	111	246	26654455	27305887	timepoint_3	CD4 T Cells	20	20	2.16333	3.42791e-12	4.43999e-10	chr4	88378739	88443111	+
	PDE7A	1000	618	37793072	33030484	timepoint_1	CD4 T Cells	21	21	0.707113	7.8025e-12	4.52265e-10	chr8	65717510	65842322	-
	KLF2	11259	9521	9332517	8720347	timepoint_3	CD8 T Cells	20	19	0.905102	7.56785e-13	4.53703e-10	chr19	16324817	16327874	+
	MT-CO2	138053	133155	13020753	12897812	timepoint_3	Monoctye DC	19	20	0.973983	5.24382e-12	4.61845e-10	chrM	7586	8269	+
	MT-CO3	155332	157641	13003474	12873326	timepoint_3	Monoctye DC	19	20	1.02482	5.2605e-12	4.61845e-10	chrM	9207	9990	+
	MYL6	12396	11221	13146410	13019746	timepoint_3	Monoctye DC	19	20	0.914092	5.37373e-12	4.6982e-10	chr12	56158161	56163496	+
	STAG2	4244	4301	37789828	33026801	timepoint_1	CD4 T Cells	21	21	1.15956	8.24741e-12	4.76737e-10	chrX	123960212	124422664	+
	MCL1	9312	6946	8305279	6920628	timepoint_1	Monoctye DC	20	20	0.895265	2.73086e-12	4.89757e-10	chr1	150574551	150579738	-
	RIPOR2	2324	1923	26652242	27304210	timepoint_3	CD4 T Cells	20	20	0.807708	3.85591e-12	4.96372e-10	chr6	24804282	25042170	-
	ADAR	483	887	3813844	4763054	timepoint_3	NK Cells	19	19	1.47037	4.42707e-12	5.04854e-10	chr1	154582057	154628013	-
	CTSL	3004	5750	7778897	12739745	timepoint_2	Monoctye DC	17	19	1.16868	3.25659e-12	5.0617e-10	chr9	87726109	87731469	+
	GBP4	925	563	37793147	33030539	timepoint_1	CD4 T Cells	21	21	0.696414	8.78987e-12	5.06296e-10	chr1	89181144	89198942	-
	STUB1	1463	965	37792609	33030137	timepoint_1	CD4 T Cells	21	21	0.754716	8.80704e-12	5.06296e-10	chr16	680224	682870	+
	PTMA	18933	14610	8295658	6912964	timepoint_1	Monoctye DC	20	20	0.92617	2.89823e-12	5.1537e-10	chr2	231706895	231713541	+
	MYL6	3115	3271	3811212	4760670	timepoint_3	NK Cells	19	19	0.840764	4.54653e-12	5.15675e-10	chr12	56158161	56163496	+
	CCL2	3043	3033	8311548	6924541	timepoint_1	Monoctye DC	20	20	1.19627	3.05384e-12	5.38476e-10	chr17	34255218	34257203	+
	MYO1F	608	501	3813719	4763440	timepoint_3	NK Cells	19	19	0.65976	4.79893e-12	5.41376e-10	chr19	8520778	8577577	-
	NRDC	839	501	37793233	33030601	timepoint_1	CD4 T Cells	21	21	0.683245	9.78795e-12	5.61149e-10	chr1	51789191	51878937	-
	SMIM7	1143	725	37792929	33030377	timepoint_1	CD4 T Cells	21	21	0.725759	9.91241e-12	5.66736e-10	chr19	16630751	16660442	-
	IFI30	8179	14737	7773722	12730758	timepoint_2	Monoctye DC	17	19	1.10011	3.67509e-12	5.67018e-10	chr19	18173162	18178117	+
	CHRM3-AS2	1470	971	37792602	33030131	timepoint_1	CD4 T Cells	21	21	0.755792	9.99781e-12	5.70065e-10	chr1	239703381	239770130	-
	OXNAD1	3368	2459	37790704	33028643	timepoint_1	CD4 T Cells	21	21	0.835386	1.00674e-11	5.72479e-10	chr3	16265160	16350299	+
	HLA-F	947	690	9582866	9937083	timepoint_1	CD8 T Cells	20	21	0.702665	1.36832e-12	5.74227e-10	chr6	29722775	29738528	+
	XRN2	4326	4375	37789746	33026727	timepoint_1	CD4 T Cells	21	21	1.15716	1.01338e-11	5.74695e-10	chr20	21303331	21389825	+
	ARL5B	630	462	12810389	14358138	timepoint_1	B Cells	21	20	0.654294	3.27771e-12	5.77952e-10	chr10	18659431	18681639	+
	ARPC1B	1061	790	9582752	9936983	timepoint_1	CD8 T Cells	20	21	0.71806	1.41926e-12	5.83928e-10	chr7	99374249	99394816	+
	NHLRC3	567	309	37793505	33030793	timepoint_1	CD4 T Cells	21	21	0.623557	1.05462e-11	5.96471e-10	chr13	39038306	39050109	+
	JAK1	2130	2154	3812197	4761787	timepoint_3	NK Cells	19	19	0.809688	5.39027e-12	6.04834e-10	chr1	64833229	65067754	-
	IFIT2	202	99	12810817	14358501	timepoint_1	B Cells	21	20	0.437276	3.47301e-12	6.07285e-10	chr10	89283694	89309271	+
	TSPO	6228	4532	8308363	6923042	timepoint_1	Monoctye DC	20	20	0.873376	3.5143e-12	6.14505e-10	chr22	43151547	43163242	+
	DPP4	394	192	37793678	33030910	timepoint_1	CD4 T Cells	21	21	0.557578	1.10742e-11	6.24651e-10	chr2	161992245	162074215	-
	NDUFA3	882	610	13157924	13030357	timepoint_3	Monoctye DC	19	20	0.698395	7.2558e-12	6.31736e-10	chr19	54102728	54109257	+
	PYHIN1	410	305	3813917	4763636	timepoint_3	NK Cells	19	19	0.595618	5.76073e-12	6.42965e-10	chr1	158930796	158977059	+
	SNHG5	2081	3153	3812246	4760788	timepoint_3	NK Cells	19	19	1.21312	6.09946e-12	6.77169e-10	chr6	85650491	85678932	-
	PTPRC	4051	3423	13154755	13027544	timepoint_3	Monoctye DC	19	20	0.853266	7.88552e-12	6.83727e-10	chr1	198638457	198757476	+
	TBCA	2472	1750	37791600	33029352	timepoint_1	CD4 T Cells	21	21	0.81001	1.22643e-11	6.88081e-10	chr5	77691166	77868780	-
	CLEC2B	7092	6950	37786980	33024152	timepoint_1	CD4 T Cells	21	21	1.12129	1.22463e-11	6.88081e-10	chr12	9852984	9870136	-
	CCL7	1659	1753	8312932	6925821	timepoint_1	Monoctye DC	20	20	1.26822	4.03387e-12	6.99526e-10	chr17	34270221	34272242	+
	PYCARD	1213	733	8313378	6926841	timepoint_1	Monoctye DC	20	20	0.725275	4.10101e-12	7.05341e-10	chr16	31201486	31203450	-
	NUP98	1283	1453	37792789	33029649	timepoint_1	CD4 T Cells	21	21	1.2958	1.26815e-11	7.09588e-10	chr11	3671083	3797792	-
	TIPARP	1339	1451	8313252	6926123	timepoint_1	Monoctye DC	20	20	1.30061	4.20437e-12	7.17239e-10	chr3	156673235	156706770	+
	ITM2A	5382	4809	26649184	27301324	timepoint_3	CD4 T Cells	20	20	0.872213	5.64522e-12	7.22278e-10	chrX	79360384	79367667	-
	FOS	15854	16038	9327922	8713830	timepoint_3	CD8 T Cells	20	19	1.08274	1.24401e-12	7.25085e-10	chr14	75278826	75282230	+
	EIF1	51801	71760	9376828	13531914	timepoint_2	B Cells	20	20	0.960145	1.62819e-12	7.269e-10	chr17	41688885	41692668	+
	COX4I1	34950	34331	28266907	29287708	timepoint_2	CD4 T Cells	20	21	0.948113	2.29565e-12	7.29842e-10	chr16	85798633	85807054	+
	TPT1	121416	159063	9552398	12862488	timepoint_2	CD8 T Cells	20	18	0.973259	8.55348e-13	7.47823e-10	chr13	45333471	45341370	-
	CD48	12971	14623	28288886	29307416	timepoint_2	CD4 T Cells	20	21	1.08814	2.47019e-12	7.62236e-10	chr1	160678746	160711831	-
	LITAF	3261	3986	28298596	29318053	timepoint_2	CD4 T Cells	20	21	1.1798	2.44304e-12	7.62236e-10	chr16	11547722	11636381	-
	CALR	2269	3938	9426360	13599736	timepoint_2	B Cells	20	20	1.20291	1.75517e-12	7.67267e-10	chr19	12938578	12944489	+
	CD160	315	216	3814012	4763725	timepoint_3	NK Cells	19	19	0.549028	7.00518e-12	7.7363e-10	chr1	145719471	145739288	+
	TMSB4X	24388	28698	3789939	4735243	timepoint_3	NK Cells	19	19	0.942165	7.07668e-12	7.77435e-10	chrX	12975110	12977227	+
	MS4A1	2255	3915	9426374	13599759	timepoint_2	B Cells	20	20	1.20331	1.81864e-12	7.78788e-10	chr11	60455752	60470760	+
	SMAP2	3663	4376	26650903	27301757	timepoint_3	CD4 T Cells	20	20	1.16614	6.22803e-12	7.92016e-10	chr1	40344850	40423326	+
	RPS15	130399	138786	28171458	29183253	timepoint_2	CD4 T Cells	20	21	1.02729	2.62034e-12	7.96849e-10	chr19	1438358	1440494	+
	HDAC1	1257	812	37792815	33030290	timepoint_1	CD4 T Cells	21	21	0.739131	1.43005e-11	7.9805e-10	chr1	32292083	32333635	+
	RACK1	12762	19317	7769139	12726178	timepoint_2	Monoctye DC	17	19	0.924166	5.2176e-12	7.99131e-10	chr5	181236897	181248096	-
	TXK	1680	1134	37792392	33029968	timepoint_1	CD4 T Cells	21	21	0.772333	1.43685e-11	7.99719e-10	chr4	48066393	48134250	-
	NCL	2350	2405	3811977	4761536	timepoint_3	NK Cells	19	19	0.819405	7.34014e-12	8.02178e-10	chr2	231453531	231483641	-
	DHRS3	530	769	13158276	13030198	timepoint_3	Monoctye DC	19	20	1.46518	9.32882e-12	8.05542e-10	chr1	12567910	12618210	-
	TGFB1	1591	1891	9342185	8727977	timepoint_3	CD8 T Cells	20	19	1.27214	1.44347e-12	8.18606e-10	chr19	41301587	41353922	-
	RPS20	36180	42601	12774839	14315999	timepoint_1	B Cells	21	20	1.05056	4.77927e-12	8.28789e-10	chr8	56067295	56074581	-
	ZEB1	4520	4552	37789552	33026550	timepoint_1	CD4 T Cells	21	21	1.1523	1.49834e-11	8.31738e-10	chr10	31318495	31529814	+
	SNRNP25	274	244	7781627	12745251	timepoint_2	Monoctye DC	17	19	0.543711	5.53096e-12	8.40986e-10	chr16	53010	57669	+
	TBC1D10C	455	350	3813872	4763591	timepoint_3	NK Cells	19	19	0.615897	7.85878e-12	8.54408e-10	chr11	67403915	67410089	+
	ARID5A	402	761	3813925	4763180	timepoint_3	NK Cells	19	19	1.51569	7.99216e-12	8.64431e-10	chr2	96536743	96552634	+
	SARAF	28783	31186	26625783	27274947	timepoint_3	CD4 T Cells	20	20	1.05763	6.83987e-12	8.64585e-10	chr8	30063003	30083208	-
	SH3BGRL3	7073	6438	26647493	27299695	timepoint_3	CD4 T Cells	20	20	0.888503	6.88615e-12	8.65222e-10	chr1	26280086	26281522	+
	IFI44L	335	205	12810684	14358395	timepoint_1	B Cells	21	20	0.545985	5.06478e-12	8.71101e-10	chr1	78619922	78646145	+
	UCP2	270	122	2496582	2357721	timepoint_1	NK Cells	17	15	0.478491	2.76293e-12	8.91916e-10	chr11	73974672	73983246	-
	SAMHD1	1668	1284	13157138	13029683	timepoint_3	Monoctye DC	19	20	0.777336	1.04206e-11	8.96131e-10	chr20	36889773	36951901	-
	EEF1A1	95974	98011	13062832	12932956	timepoint_3	Monoctye DC	19	20	1.03124	1.05899e-11	9.06971e-10	chr6	73515750	73523797	-
	SPN	273	178	3814054	4763763	timepoint_3	NK Cells	19	19	0.522046	8.46484e-12	9.1086e-10	chr16	29662979	29670876	+
	EIF4A3	1057	864	12809962	14357736	timepoint_1	B Cells	21	20	0.729307	5.47722e-12	9.34378e-10	chr17	80134369	80147151	-
	TRBC1	494	279	2496358	2357564	timepoint_1	NK Cells	17	15	0.598074	2.97104e-12	9.44565e-10	chr7	142791694	142793368	+
	RPL37	76631	99695	9597183	12921856	timepoint_2	CD8 T Cells	20	18	0.966505	1.12754e-12	9.46364e-10	chr5	40825262	40835222	-
	LY6E	2289	2881	28299568	29319158	timepoint_2	CD4 T Cells	20	21	1.21484	3.39005e-12	1.01619e-09	chr8	143017982	143023832	+
	BNIP3L	2184	1800	26652382	27304333	timepoint_3	CD4 T Cells	20	20	0.80451	8.16221e-12	1.01945e-09	chr8	26383054	26505636	+
	METTL26	1471	976	37792601	33030126	timepoint_1	CD4 T Cells	21	21	0.759168	1.86488e-11	1.03248e-09	chr16	634427	636366	-
	ZFAT	120	27	8314471	6927547	timepoint_1	Monoctye DC	20	20	0.270049	6.23987e-12	1.0559e-09	chr8	134477788	134713049	-
	TRBC1	808	711	3813519	4763230	timepoint_3	NK Cells	19	19	0.704547	9.96248e-12	1.06654e-09	chr7	142791694	142793368	+
	IL32	616	1174	9673198	13020377	timepoint_2	CD8 T Cells	20	18	1.41587	1.34623e-12	1.08646e-09	chr16	3065297	3082192	+
	STMP1	2465	1748	37791607	33029354	timepoint_1	CD4 T Cells	21	21	0.811382	1.97928e-11	1.09293e-09	chr7	135662496	135693418	+
	PLIN2	2526	1698	8312065	6925876	timepoint_1	Monoctye DC	20	20	0.806797	6.54339e-12	1.0984e-09	chr9	19108375	19149290	-
	SKAP2	548	342	13158258	13030625	timepoint_3	Monoctye DC	19	20	0.63021	1.32416e-11	1.12947e-09	chr7	26667068	26995239	-
	MGST3	985	699	13157821	13030268	timepoint_3	Monoctye DC	19	20	0.716607	1.32977e-11	1.12966e-09	chr1	165631213	165661796	+
	RPS7	54607	63697	12756412	14294903	timepoint_1	B Cells	21	20	1.04074	6.67623e-12	1.12974e-09	chr2	3575260	3580920	+
	IL2RG	766	668	3813561	4763273	timepoint_3	NK Cells	19	19	0.698231	1.10291e-11	1.17474e-09	chrX	71107404	71112108	-
	ATP5PD	1173	859	13157633	13030108	timepoint_3	Monoctye DC	19	20	0.739495	1.42397e-11	1.20481e-09	chr17	75038863	75046985	-
	PLEK	478	374	3813849	4763567	timepoint_3	NK Cells	19	19	0.626463	1.1467e-11	1.21522e-09	chr2	68365282	68397453	+
	CENPK	516	276	37793556	33030826	timepoint_1	CD4 T Cells	21	21	0.612012	2.22337e-11	1.22449e-09	chr5	65517766	65563168	-
	HLA-DRB1	15688	19033	9778192	11007573	timepoint_3	B Cells	20	20	1.07759	3.87525e-12	1.23204e-09	chr6	32578769	32589848	-
	GPR183	275	560	3814052	4763381	timepoint_3	NK Cells	19	19	1.63045	1.17259e-11	1.23641e-09	chr13	99294539	99307399	-
	BID	4750	5380	13154056	13025587	timepoint_3	Monoctye DC	19	20	1.14374	1.47824e-11	1.2457e-09	chr22	17734138	17774770	-
	RGS1	11188	8893	37782884	33022209	timepoint_1	CD4 T Cells	21	21	0.909487	2.29477e-11	1.2605e-09	chr1	192575763	192580024	+
	BOLA3	853	515	37793219	33030587	timepoint_1	CD4 T Cells	21	21	0.69081	2.32288e-11	1.27261e-09	chr2	74135400	74147912	-
	BIN2	680	465	9583133	9937308	timepoint_1	CD8 T Cells	20	21	0.659467	3.17691e-12	1.28195e-09	chr12	51281038	51324668	-
	RGS14	317	144	37793755	33030958	timepoint_1	CD4 T Cells	21	21	0.519761	2.35524e-11	1.28698e-09	chr5	177357924	177372596	+
	RPL12	64388	69520	12746631	14289080	timepoint_1	B Cells	21	20	0.963333	7.72349e-12	1.2965e-09	chr9	127447674	127451406	-
	PGM2L1	1686	1142	37792386	33029960	timepoint_1	CD4 T Cells	21	21	0.775013	2.38017e-11	1.29723e-09	chr11	74330316	74398433	-
	PIM3	6157	6116	9787723	11020490	timepoint_3	B Cells	20	20	0.88229	4.18532e-12	1.31076e-09	chr22	49960768	49964072	+
	EEF1B2	6457	9469	7775444	12736026	timepoint_2	Monoctye DC	17	19	0.89537	8.90319e-12	1.344e-09	chr2	206159585	206162928	+
	STX10	999	712	13157807	13030255	timepoint_3	Monoctye DC	19	20	0.719705	1.63345e-11	1.37099e-09	chr19	13144058	13150383	-
	CLEC12A	902	631	13157904	13030336	timepoint_3	Monoctye DC	19	20	0.706419	1.65831e-11	1.38631e-09	chr12	9951316	9995694	+
	KLRC1	442	339	3813885	4763602	timepoint_3	NK Cells	19	19	0.614086	1.32527e-11	1.39041e-09	chr12	10442264	10454685	-
	KLF6	16284	15342	37777788	33015760	timepoint_1	CD4 T Cells	21	21	1.07801	2.56664e-11	1.39523e-09	chr10	3775996	3785281	-
	SNHG8	1187	1901	3813140	4762040	timepoint_3	NK Cells	19	19	1.28228	1.34993e-11	1.40923e-09	chr4	118278709	118285316	+
	CARD16	1951	1537	13156855	13029430	timepoint_3	Monoctye DC	19	20	0.79553	1.71035e-11	1.42414e-09	chr11	105041326	105101431	-
	RIN2	598	847	13158208	13030120	timepoint_3	Monoctye DC	19	20	1.43028	1.74768e-11	1.44947e-09	chr20	19757606	20002459	+
	RNF213	576	1318	7781325	12744177	timepoint_2	Monoctye DC	17	19	1.39708	9.72502e-12	1.45757e-09	chr17	80260866	80398786	+
	TLE5	4082	3612	9579731	9934161	timepoint_1	CD8 T Cells	20	21	0.853344	3.68648e-12	1.4595e-09	chr19	3052910	3063107	-
	SAMD3	608	341	37793464	33030761	timepoint_1	CD4 T Cells	21	21	0.641729	2.73872e-11	1.48493e-09	chr6	130144315	130365425	-
	ISG15	1687	2625	2751451	3432261	timepoint_2	NK Cells	16	18	1.24718	1.08986e-12	1.48714e-09	chr1	1001138	1014540	+
	MT-CO3	35434	42009	2717704	3392877	timepoint_2	NK Cells	16	18	0.95025	1.13398e-12	1.48714e-09	chrM	9207	9990	+
	HBA2	44	1	2496808	2357842	timepoint_1	NK Cells	17	15	0.0240672	4.77703e-12	1.49606e-09	chr16	172876	173710	+
	CORO1A	1962	1758	12809057	14356842	timepoint_1	B Cells	21	20	0.79945	8.98434e-12	1.49618e-09	chr16	30182827	30189076	+
	SELENOW	2190	1535	37791882	33029567	timepoint_1	CD4 T Cells	21	21	0.801982	2.79109e-11	1.50942e-09	chr19	47778585	47784686	+
	RPS9	41133	40636	9542680	9897137	timepoint_1	CD8 T Cells	20	21	0.95273	4.01322e-12	1.55943e-09	chr19	54200809	54249003	+
	SEPTIN6	3131	3829	28298726	29318210	timepoint_2	CD4 T Cells	20	21	1.18038	5.30466e-12	1.56771e-09	chrX	119615724	119693370	-
	RPS21	11956	18070	7769945	12727425	timepoint_2	Monoctye DC	17	19	0.922787	1.06155e-11	1.57975e-09	chr20	62387103	62388520	+
	COTL1	2954	3580	26651612	27302553	timepoint_3	CD4 T Cells	20	20	1.183	1.27426e-11	1.58212e-09	chr16	84565596	84618078	-
	ARL16	835	503	37793237	33030599	timepoint_1	CD4 T Cells	21	21	0.689259	2.9516e-11	1.59212e-09	chr17	81681174	81683924	-
	DAD1	992	707	13157814	13030260	timepoint_3	Monoctye DC	19	20	0.719694	1.93713e-11	1.60027e-09	chr14	22564907	22589224	-
	LDHA	2470	2798	9341306	8727070	timepoint_3	CD8 T Cells	20	19	1.21245	2.91794e-12	1.61124e-09	chr11	18394560	18408425	+
	VMP1	339	660	3813988	4763281	timepoint_3	NK Cells	19	19	1.55882	1.55365e-11	1.61387e-09	chr17	59707192	59842255	+
	RPS24	266037	228158	37528035	32802944	timepoint_1	CD4 T Cells	21	21	0.981283	3.01667e-11	1.62305e-09	chr10	78033760	78056813	+
	ACTG1	6103	9222	9667711	13012329	timepoint_2	CD8 T Cells	20	18	1.12258	2.0939e-12	1.62727e-09	chr17	81509971	81523847	-
	FAM118A	1583	1257	26652983	27304876	timepoint_3	CD4 T Cells	20	20	0.775114	1.34303e-11	1.6577e-09	chr22	45308968	45341955	+
	IRF1	2180	1815	9581633	9935958	timepoint_1	CD8 T Cells	20	21	0.802915	4.45564e-12	1.69987e-09	chr5	132481609	132490777	-
	RPS20	28962	31765	9554851	9906008	timepoint_1	CD8 T Cells	20	21	1.05772	4.54912e-12	1.70454e-09	chr8	56067295	56074581	-
	CEMIP2	1095	1600	12809924	14357000	timepoint_1	B Cells	21	20	1.3037	1.04004e-11	1.71836e-09	chr9	71683366	71816690	-
	STK4	2564	3453	9791316	11023153	timepoint_3	B Cells	20	20	1.19617	5.63012e-12	1.7373e-09	chr20	44966479	45080021	+
	RPL38	123102	110583	37670970	32920519	timepoint_1	CD4 T Cells	21	21	1.02784	3.23741e-11	1.73736e-09	chr17	74203582	74210655	+
	RPS23	235103	238777	28066754	29083262	timepoint_2	CD4 T Cells	20	21	0.980291	6.03633e-12	1.75917e-09	chr5	82273320	82278396	-
	ARPC3	5198	5095	12805821	14353505	timepoint_1	B Cells	21	20	0.87454	1.07502e-11	1.76227e-09	chr12	110434823	110450422	-
	IGLC3	8258	10291	9785622	11016315	timepoint_3	B Cells	20	20	1.10687	5.91376e-12	1.79838e-09	chr22	22906342	22906803	+
	RPL36A	86308	86516	28215549	29235523	timepoint_2	CD4 T Cells	20	21	0.967534	6.44302e-12	1.85197e-09	chrX	101390824	101396154	+
	IFNGR1	342	663	3813985	4763278	timepoint_3	NK Cells	19	19	1.55217	1.80866e-11	1.86951e-09	chr6	137197484	137219449	-
	TPT1	26351	34760	3787976	4729181	timepoint_3	NK Cells	19	19	1.05617	1.81876e-11	1.87073e-09	chr13	45333471	45341370	-
	LMNA	6000	8769	7775901	12736726	timepoint_2	Monoctye DC	17	19	0.892335	1.27516e-11	1.88428e-09	chr1	156082573	156140089	+
	RPS29	20699	27493	3793628	4736448	timepoint_3	NK Cells	19	19	1.06347	1.93059e-11	1.97608e-09	chr14	49570984	49599164	-
	DOCK10	1799	1233	37792273	33029869	timepoint_1	CD4 T Cells	21	21	0.78421	3.73516e-11	1.99936e-09	chr2	224765090	225042445	-
	CYBA	1824	1487	9581989	9936286	timepoint_1	CD8 T Cells	20	21	0.786204	5.51103e-12	2.02874e-09	chr16	88643289	88651054	-
	PSME2	430	235	2496422	2357608	timepoint_1	NK Cells	17	15	0.578732	6.58864e-12	2.03308e-09	chr14	24143362	24147570	-
	IL6	392	955	7781509	12744540	timepoint_2	Monoctye DC	17	19	1.48746	1.39007e-11	2.03971e-09	chr7	22725884	22732002	+
	IRF2	462	241	37793610	33030861	timepoint_1	CD4 T Cells	21	21	0.596864	3.82601e-11	2.04278e-09	chr4	184387729	184474550	-
	MT2A	2061	1357	8312530	6926217	timepoint_1	Monoctye DC	20	20	0.790245	1.24404e-11	2.07172e-09	chr16	56608584	56609497	+
	FCGR3A	1070	775	13157736	13030192	timepoint_3	Monoctye DC	19	20	0.731405	2.55412e-11	2.10169e-09	chr1	161541759	161550737	-
	AC004556.3	21	136	7781880	12745359	timepoint_2	Monoctye DC	17	19	3.95411	1.47351e-11	2.14712e-09	NA	NA	NA	NA
	RPS27A	84295	109908	9589519	12911643	timepoint_2	CD8 T Cells	20	18	0.96864	2.86729e-12	2.14873e-09	chr2	55231903	55235853	+
	IMPDH2	1237	803	37792835	33030299	timepoint_1	CD4 T Cells	21	21	0.742757	4.05282e-11	2.15839e-09	chr3	49024325	49029408	-
	RAC2	523	303	2496329	2357540	timepoint_1	NK Cells	17	15	0.613506	7.13675e-12	2.1703e-09	chr22	37225270	37244448	-
	POLR2J3	4287	3213	37789785	33027889	timepoint_1	CD4 T Cells	21	21	0.857547	4.10839e-11	2.17758e-09	chr7	102537918	102572653	-
	POLR2J3	4287	3213	37789785	33027889	timepoint_1	CD4 T Cells	21	21	0.857547	4.10839e-11	2.17758e-09	chr7	102562133	102572583	-
	UPF3A	1641	1111	37792431	33029991	timepoint_1	CD4 T Cells	21	21	0.774651	4.10962e-11	2.17758e-09	chr13	114281601	114305817	+
	IFIH1	252	421	13158554	13030546	timepoint_3	Monoctye DC	19	20	1.68702	2.67761e-11	2.1947e-09	chr2	162267074	162318684	-
	MTA3	458	239	37793614	33030863	timepoint_1	CD4 T Cells	21	21	0.597081	4.1884e-11	2.21373e-09	chr2	42494569	42756947	+
	CX3CR1	73	13	13158733	13030954	timepoint_3	Monoctye DC	19	20	0.179829	2.83481e-11	2.31451e-09	chr3	39263494	39281735	-
	RPL36AL	8132	7233	13150674	13023734	timepoint_3	Monoctye DC	19	20	0.898175	2.91229e-11	2.36855e-09	chr14	49618530	49620626	-
	EGLN2	711	416	37793361	33030686	timepoint_1	CD4 T Cells	21	21	0.66946	4.49561e-11	2.37013e-09	chr19	40798996	40808434	+
	CORO1B	1472	1930	28300385	29320109	timepoint_2	CD4 T Cells	20	21	1.26552	8.39642e-12	2.38084e-09	chr11	67435510	67443821	-
	PFDN5	13292	16122	12797727	14342478	timepoint_1	B Cells	21	20	1.08218	1.47939e-11	2.40635e-09	chr12	53295291	53299450	+
	MT-ND4	12962	14861	2740176	3420025	timepoint_2	NK Cells	16	18	0.91895	1.9515e-12	2.40873e-09	chrM	10760	12137	+
	CSF2	100	19	8314491	6927555	timepoint_1	Monoctye DC	20	20	0.228041	1.46571e-11	2.42165e-09	chr5	132073789	132076170	+
	GBP1	404	611	13158402	13030356	timepoint_3	Monoctye DC	19	20	1.52721	2.99609e-11	2.4273e-09	chr1	89052319	89065230	-
	ACTG1	10699	8072	8303892	6919502	timepoint_1	Monoctye DC	20	20	0.905519	1.49575e-11	2.45197e-09	chr17	81509971	81523847	-
	KLF10	1595	3205	7780306	12742290	timepoint_2	Monoctye DC	17	19	1.22686	1.69959e-11	2.45948e-09	chr8	102648784	102655725	-
	CD2	4405	5177	26650161	27300956	timepoint_3	CD4 T Cells	20	20	1.14721	2.0126e-11	2.46961e-09	chr1	116754430	116769229	+
	ATP5F1E	10458	7881	8304133	6919693	timepoint_1	Monoctye DC	20	20	0.904466	1.52277e-11	2.47693e-09	chr20	59025475	59032345	-
	PKM	1779	1219	37792293	33029883	timepoint_1	CD4 T Cells	21	21	0.784022	4.74168e-11	2.4936e-09	chr15	72199029	72231822	-
	PNN	10928	8690	37783144	33022412	timepoint_1	CD4 T Cells	21	21	0.909871	4.76083e-11	2.49741e-09	chr14	39175183	39183220	+
	TMSB4X	21522	25806	9772358	11000800	timepoint_3	B Cells	20	20	1.065	8.34415e-12	2.50122e-09	chrX	12975110	12977227	+
	SLFN5	1535	1031	37792537	33030071	timepoint_1	CD4 T Cells	21	21	0.768512	4.78241e-11	2.50248e-09	chr17	35243071	35273655	+
	LSP1	948	766	12810071	14357834	timepoint_1	B Cells	21	20	0.720928	1.57726e-11	2.54581e-09	chr11	1852970	1892267	+
	TINAGL1	30	105	13158776	13030862	timepoint_3	Monoctye DC	19	20	3.53434	3.27137e-11	2.64012e-09	chr1	31576485	31587686	+
	UBALD2	5240	6089	26649326	27300044	timepoint_3	CD4 T Cells	20	20	1.1343	2.19264e-11	2.67489e-09	chr17	76265348	76271298	+
	IGLC2	10362	10582	12800657	14348018	timepoint_1	B Cells	21	20	0.911162	1.68511e-11	2.69914e-09	chr22	22900976	22901437	+
	HLA-B	38032	35873	13120774	12995094	timepoint_3	Monoctye DC	19	20	0.952485	3.50663e-11	2.81915e-09	chr6	31269491	31357188	-
	RPS26	4896	5316	2748242	3429570	timepoint_2	NK Cells	16	18	0.87028	2.42309e-12	2.82464e-09	chr12	56041351	56044697	+
	TCP11L2	1818	1250	37792254	33029852	timepoint_1	CD4 T Cells	21	21	0.786714	5.4597e-11	2.84977e-09	chr12	106301929	106347003	+
	CKLF	653	375	37793419	33030727	timepoint_1	CD4 T Cells	21	21	0.657081	5.53861e-11	2.88379e-09	chr16	66552563	66566251	+
	CSF3	22	80	8314569	6927494	timepoint_1	Monoctye DC	20	20	4.36442	1.80416e-11	2.91205e-09	chr17	40015361	40017813	+
	SCGB3A1	37	116	9343739	8729752	timepoint_3	CD8 T Cells	20	19	3.35561	5.46519e-12	2.94041e-09	chr5	180590105	180591499	-
	TBX3	47	3	13158759	13030964	timepoint_3	Monoctye DC	19	20	0.064456	3.7923e-11	3.03717e-09	chr12	114670255	114684175	-
	PRKCQ	825	499	37793247	33030603	timepoint_1	CD4 T Cells	21	21	0.692066	5.92962e-11	3.07973e-09	chr10	6427143	6580301	-
	JUNB	11692	18290	9416937	13585384	timepoint_2	B Cells	20	20	1.08422	7.55009e-12	3.16847e-09	chr19	12791486	12793315	+
	DDX3X	1812	2763	3812515	4761178	timepoint_3	NK Cells	19	19	1.22088	3.11517e-11	3.17309e-09	chrX	41333284	41364472	+
	KLF3	813	1571	9427816	13602103	timepoint_2	B Cells	20	20	1.3393	7.80269e-12	3.21027e-09	chr4	38664197	38701517	+
	HIVEP1	1372	1784	26653194	27304349	timepoint_3	CD4 T Cells	20	20	1.26926	2.65076e-11	3.21508e-09	chr6	12008762	12164999	+
	GAPDH	20507	31630	7761394	12713865	timepoint_2	Monoctye DC	17	19	0.941729	2.24862e-11	3.23169e-09	chr12	6534512	6538374	+
	TRIM22	570	919	9793310	11025687	timepoint_3	B Cells	20	20	1.43203	1.09811e-11	3.24529e-09	chr11	5689697	5737089	+
	EPSTI1	144	315	9793736	11026291	timepoint_3	B Cells	20	20	1.94295	1.13036e-11	3.29422e-09	chr13	42886388	42992271	-
	OCIAD2	2049	2230	9671765	13019321	timepoint_2	CD8 T Cells	20	18	0.808533	4.64434e-12	3.36042e-09	chr4	48885019	48906937	-
	S100A4	966	717	9582847	9937056	timepoint_1	CD8 T Cells	20	21	0.715799	9.3284e-12	3.37479e-09	chr1	153543613	153550136	-
	GLIPR1	1492	1141	13157314	13029826	timepoint_3	Monoctye DC	19	20	0.772248	4.23611e-11	3.3797e-09	chr12	75480753	75503863	+
	C1orf162	734	434	37793338	33030668	timepoint_1	CD4 T Cells	21	21	0.676541	6.62541e-11	3.43261e-09	chr1	111473792	111478512	+
	IFNG	447	249	2496405	2357594	timepoint_1	NK Cells	17	15	0.589888	1.15364e-11	3.45811e-09	chr12	68154768	68159740	-
	CASP8AP2	467	246	37793605	33030856	timepoint_1	CD4 T Cells	21	21	0.602725	6.76992e-11	3.49885e-09	chr6	89829894	89874436	+
	SFPQ	9483	8804	26645083	27297329	timepoint_3	CD4 T Cells	20	20	0.906245	2.91386e-11	3.51388e-09	chr1	35176378	35193145	-
	NCK2	3184	2331	37790888	33028771	timepoint_1	CD4 T Cells	21	21	0.837664	6.91718e-11	3.56617e-09	chr2	105744912	105894274	+
	ASAH1	5782	6451	13153024	13024516	timepoint_3	Monoctye DC	19	20	1.12665	4.53087e-11	3.60118e-09	chr8	18055992	18084998	-
	FTL	22634	23933	9771246	11002673	timepoint_3	B Cells	20	20	0.93918	1.27226e-11	3.65697e-09	chr19	48965309	48966879	+
	ZFAS1	8719	10819	9785161	11015787	timepoint_3	B Cells	20	20	1.10213	1.29022e-11	3.65847e-09	chr20	49278178	49299600	+
	MGAT1	2331	2777	13156475	13028190	timepoint_3	Monoctye DC	19	20	1.20302	4.65991e-11	3.68977e-09	chr5	180784782	180815652	-
	PMEPA1	328	178	13158478	13030789	timepoint_3	Monoctye DC	19	20	0.548007	4.69499e-11	3.70357e-09	chr20	57648392	57711536	-
	HLA-A	13295	16200	9780585	11010406	timepoint_3	B Cells	20	20	1.08228	1.32379e-11	3.70361e-09	chr6	29941260	29945884	+
	ABCA1	1700	1777	8312891	6925797	timepoint_1	Monoctye DC	20	20	1.25458	2.34628e-11	3.75816e-09	chr9	104781006	104928155	-
	SEPTIN7	3253	5454	9425376	13598220	timepoint_2	B Cells	20	20	1.16205	9.42772e-12	3.80426e-09	chr7	35800932	35907105	+
	RPL21	63971	89103	9364658	13514571	timepoint_2	B Cells	20	20	0.965387	9.66543e-12	3.8266e-09	chr13	27251309	27256691	+
	TNFAIP2	1324	2705	7780577	12742790	timepoint_2	Monoctye DC	17	19	1.24741	2.68159e-11	3.82774e-09	chr14	103123442	103137439	+
	TMBIM4	1484	995	37792588	33030107	timepoint_1	CD4 T Cells	21	21	0.767167	7.49817e-11	3.85623e-09	chr12	66135846	66170072	-
	CTDSP2	1174	759	37792898	33030343	timepoint_1	CD4 T Cells	21	21	0.739732	7.57788e-11	3.88769e-09	chr12	57819927	57846729	-
	NPM1	10816	9170	9332960	8720698	timepoint_3	CD8 T Cells	20	19	0.907439	7.42953e-12	3.89734e-09	chr5	171387116	171411137	+
	TRAC	5098	3880	37788974	33027222	timepoint_1	CD4 T Cells	21	21	0.870828	7.61739e-11	3.89843e-09	chr14	22547506	22552156	+
	BLVRB	834	476	8313757	6927098	timepoint_1	Monoctye DC	20	20	0.685016	2.46804e-11	3.92326e-09	chr19	40447765	40465764	-
	HAGH	684	399	37793388	33030703	timepoint_1	CD4 T Cells	21	21	0.667448	7.75524e-11	3.95932e-09	chr16	1795620	1827157	-
	JMJD1C	5395	4686	13153411	13026281	timepoint_3	Monoctye DC	19	20	0.877103	5.1307e-11	4.03212e-09	chr10	63167221	63521850	-
	CCL5	5956	6562	2747182	3428324	timepoint_2	NK Cells	16	18	0.883074	3.85434e-12	4.25661e-09	chr17	35871491	35880793	-
	MAP4	568	317	37793504	33030785	timepoint_1	CD4 T Cells	21	21	0.638574	8.43741e-11	4.29714e-09	chr3	47850690	48089272	-
	IGLC7	59	173	9793821	11026433	timepoint_3	B Cells	20	20	2.6044	1.56661e-11	4.32529e-09	chr22	22922594	22923034	+
	SUMO2	3901	5038	12807118	14353562	timepoint_1	B Cells	21	20	1.15227	2.79881e-11	4.44905e-09	chr17	75165586	75182959	-
	AL139246.5	642	369	37793430	33030733	timepoint_1	CD4 T Cells	21	21	0.657646	8.92868e-11	4.53633e-09	chr1	2530064	2547460	+
	UBTF	1326	875	37792746	33030227	timepoint_1	CD4 T Cells	21	21	0.755032	8.96964e-11	4.54614e-09	chr17	44205033	44221626	-
	FAM133B	4581	5853	12806438	14352747	timepoint_1	B Cells	21	20	1.13996	2.89575e-11	4.56854e-09	chr7	92560758	92590393	-
	LAP3	547	520	9428082	13603154	timepoint_2	B Cells	20	20	0.658883	1.20421e-11	4.67926e-09	chr4	17577192	17607972	+
	RPS12	83161	116361	9345468	13487313	timepoint_2	B Cells	20	20	0.969795	1.22728e-11	4.68218e-09	chr6	132814569	132817564	+
	JCHAIN	1298	1109	12809721	14357491	timepoint_1	B Cells	21	20	0.762304	3.03677e-11	4.75527e-09	chr4	70655541	70681817	-
	PIM1	1276	1670	26653290	27304463	timepoint_3	CD4 T Cells	20	20	1.27755	3.99575e-11	4.79102e-09	chr6	37170152	37175428	+
	JUNB	41182	44140	26613384	27261993	timepoint_3	CD4 T Cells	20	20	1.04625	4.02788e-11	4.8021e-09	chr19	12791486	12793315	+
	EIF2AK2	2090	2225	37791982	33028877	timepoint_1	CD4 T Cells	21	21	1.2181	9.52446e-11	4.80546e-09	chr2	37099210	37157065	-
	NDUFB2	3345	2463	37790727	33028639	timepoint_1	CD4 T Cells	21	21	0.842498	9.52709e-11	4.80546e-09	chr7	140690777	140722790	+
	YBX3	1005	1354	26653561	27304779	timepoint_3	CD4 T Cells	20	20	1.31512	4.14191e-11	4.91015e-09	chr12	10699089	10723323	-
	SMIM14	655	495	12810364	14358105	timepoint_1	B Cells	21	20	0.674273	3.20349e-11	4.97917e-09	chr4	39546336	39638902	-
	NCF1	1385	1195	12809634	14357405	timepoint_1	B Cells	21	20	0.769821	3.25723e-11	5.02547e-09	chr7	74773962	74789376	+
	RPS20	6838	9476	3807489	4754465	timepoint_3	NK Cells	19	19	1.10955	5.04114e-11	5.11006e-09	chr8	56067295	56074581	-
	MIF	3863	3717	12807156	14354883	timepoint_1	B Cells	21	20	0.858498	3.34082e-11	5.11682e-09	chr22	23894383	23895227	+
	HLA-DQB1	5995	5248	13152811	13025719	timepoint_3	Monoctye DC	19	20	0.883984	6.59591e-11	5.16425e-09	chr6	32659467	32668383	-
	DOCK2	1317	869	37792755	33030233	timepoint_1	CD4 T Cells	21	21	0.754979	1.02894e-10	5.1775e-09	chr5	169637268	170083382	+
	TAGLN2	3226	2241	8311365	6925333	timepoint_1	Monoctye DC	20	20	0.833753	3.28829e-11	5.18783e-09	chr1	159918107	159925732	-
	SMDT1	6704	5201	37787368	33025901	timepoint_1	CD4 T Cells	21	21	0.887674	1.04773e-10	5.25948e-09	chr22	42079691	42084284	+
	BNIP3L	3628	2691	37790444	33028411	timepoint_1	CD4 T Cells	21	21	0.848686	1.05209e-10	5.26874e-09	chr8	26383054	26505636	+
	SRSF5	5699	4656	9338077	8725212	timepoint_3	CD8 T Cells	20	19	0.874438	1.05462e-11	5.26885e-09	chr14	69726900	69772005	+
	GADD45B	3357	3689	9340419	8726179	timepoint_3	CD8 T Cells	20	19	1.17618	1.05054e-11	5.26885e-09	chr19	2476122	2478259	+
	TRIM22	236	490	3814091	4763451	timepoint_3	NK Cells	19	19	1.6624	5.23932e-11	5.28542e-09	chr11	5689697	5737089	+
	RPS27	491271	502228	27810586	28819811	timepoint_2	CD4 T Cells	20	21	0.986735	1.92189e-11	5.37693e-09	chr1	153990762	153992155	+
	ATP6V0E2	1076	688	37792996	33030414	timepoint_1	CD4 T Cells	21	21	0.731605	1.08469e-10	5.41907e-09	chr7	149872968	149891204	+
	PNRC1	22304	21676	28279553	29300363	timepoint_2	CD4 T Cells	20	21	0.938031	1.96626e-11	5.4287e-09	chr6	89080751	89085160	+
	EMP3	1032	703	2495820	2357140	timepoint_1	NK Cells	17	15	0.721362	1.86514e-11	5.51214e-09	chr19	48321509	48330553	+
	RPS17	48967	44641	37745105	32986461	timepoint_1	CD4 T Cells	21	21	1.04311	1.10816e-10	5.52317e-09	chr15	82536750	82540459	-
	GNG11	205	92	13158601	13030875	timepoint_3	Monoctye DC	19	20	0.453183	7.20188e-11	5.61773e-09	chr7	93921735	93928610	+
	ADAR	4530	4534	37789542	33026568	timepoint_1	CD4 T Cells	21	21	1.14521	1.1514e-10	5.72507e-09	chr1	154582057	154628013	-
	SRRM1	4746	6045	12806273	14352555	timepoint_1	B Cells	21	20	1.13642	3.89175e-11	5.91744e-09	chr1	24631716	24673281	+
	SRSF7	11098	12388	26643468	27293745	timepoint_3	CD4 T Cells	20	20	1.0896	5.12567e-11	6.04224e-09	chr2	38743599	38751494	-
	PKIA	497	269	37793575	33030833	timepoint_1	CD4 T Cells	21	21	0.619293	1.22162e-10	6.05883e-09	chr8	78516340	78605267	+
	CORO1B	2588	1861	37791484	33029241	timepoint_1	CD4 T Cells	21	21	0.822778	1.2243e-10	6.05883e-09	chr11	67435510	67443821	-
	ITGAL	717	486	13158089	13030481	timepoint_3	Monoctye DC	19	20	0.684474	7.80959e-11	6.06921e-09	chr16	30472719	30523185	+
	MAP2K3	1502	3024	7780399	12742471	timepoint_2	Monoctye DC	17	19	1.22925	4.30404e-11	6.10215e-09	chr17	21284672	21315232	+
	SEPTIN6	1283	1003	9582530	9936770	timepoint_1	CD8 T Cells	20	21	0.753917	1.75374e-11	6.23706e-09	chrX	119615724	119693370	-
	EREG	8462	15149	7773439	12730346	timepoint_2	Monoctye DC	17	19	1.09305	4.5734e-11	6.44052e-09	chr4	74365145	74388749	+
	FAM157C	159	62	13158647	13030905	timepoint_3	Monoctye DC	19	20	0.393763	8.38242e-11	6.49035e-09	chr16	90102271	90178344	+
	DUSP2	3421	2527	37790651	33028575	timepoint_1	CD4 T Cells	21	21	0.845187	1.32949e-10	6.5639e-09	chr2	96143169	96145440	-
	STIM2	792	1198	12810227	14357402	timepoint_1	B Cells	21	20	1.34959	4.39099e-11	6.6285e-09	chr4	26857601	27025381	+
	IFT20	1821	1259	37792251	33029843	timepoint_1	CD4 T Cells	21	21	0.791073	1.37853e-10	6.79007e-09	chr17	28328325	28335489	-
	AIF1	4690	3555	37789382	33027547	timepoint_1	CD4 T Cells	21	21	0.867296	1.39998e-10	6.86348e-09	chr6	31615217	31617021	+
	SNRPB	8752	8436	37785320	33022666	timepoint_1	CD4 T Cells	21	21	1.10288	1.39971e-10	6.86348e-09	chr20	2461634	2470853	-
	VPS37B	1334	884	37792738	33030218	timepoint_1	CD4 T Cells	21	21	0.758223	1.40407e-10	6.86749e-09	chr12	122865330	122896127	-
	ZFP36	6029	6931	26648537	27299202	timepoint_3	CD4 T Cells	20	20	1.12218	5.8643e-11	6.87434e-09	chr19	39406847	39409412	+
	RPS5	5774	8067	3808553	4755874	timepoint_3	NK Cells	19	19	1.11863	6.85525e-11	6.88248e-09	chr19	58386400	58394806	+
	C1QB	65	25	7781836	12745470	timepoint_2	Monoctye DC	17	19	0.234831	5.04015e-11	7.00381e-09	chr1	22652762	22661637	+
	TYROBP	10595	18790	7771306	12726705	timepoint_2	Monoctye DC	17	19	1.08282	5.00997e-11	7.00381e-09	chr19	35904401	35908295	-
	CASP8	2031	2164	37792041	33028938	timepoint_1	CD4 T Cells	21	21	1.21912	1.44223e-10	7.03774e-09	chr2	201233443	201287711	+
	IFI6	348	223	12810671	14358377	timepoint_1	B Cells	21	20	0.571738	4.71096e-11	7.06072e-09	chr1	27666064	27672198	-
	ATF3	5971	6637	13152835	13024330	timepoint_3	Monoctye DC	19	20	1.12244	9.3011e-11	7.17518e-09	chr1	212565334	212620777	+
	TPM4	793	1100	26653773	27305033	timepoint_3	CD4 T Cells	20	20	1.35404	6.1831e-11	7.20778e-09	chr19	16067021	16103002	+
	RPL13A	12246	12584	2484606	2345259	timepoint_1	NK Cells	17	15	1.08818	2.53139e-11	7.37726e-09	chr19	49487554	49492308	+
	GRASP	2724	2547	12808295	14356053	timepoint_1	B Cells	21	20	0.834245	4.96952e-11	7.39542e-09	chr12	52006946	52015889	+
	RPS12	137423	180561	9536391	12840990	timepoint_2	CD8 T Cells	20	18	0.976112	1.07102e-11	7.49108e-09	chr6	132814569	132817564	+
	SMAD7	1094	1585	12809925	14357015	timepoint_1	B Cells	21	20	1.29266	5.08776e-11	7.51805e-09	chr18	48919853	48952052	-
	MPG	686	403	37793386	33030699	timepoint_1	CD4 T Cells	21	21	0.672174	1.58054e-10	7.69476e-09	chr16	77007	85853	+
	HLA-B	21533	37295	7760368	12708200	timepoint_2	Monoctye DC	17	19	1.05749	5.62796e-11	7.7184e-09	chr6	31269491	31357188	-
	DDIT4	623	1393	7781278	12744102	timepoint_2	Monoctye DC	17	19	1.36519	5.61159e-11	7.7184e-09	chr10	72273924	72276036	+
	CENPX	947	594	37793125	33030508	timepoint_1	CD4 T Cells	21	21	0.71769	1.59853e-10	7.76434e-09	chr17	82018702	82024107	-
	AC020916.1	1571	1067	37792501	33030035	timepoint_1	CD4 T Cells	21	21	0.777121	1.67075e-10	8.09639e-09	chr19	13823880	13842928	-
	TUBB4B	2727	3306	26651839	27302827	timepoint_3	CD4 T Cells	20	20	1.18339	7.08422e-11	8.21261e-09	chr9	137241287	137243707	+
	SHISA5	1060	678	37793012	33030424	timepoint_1	CD4 T Cells	21	21	0.731854	1.73332e-10	8.38022e-09	chr3	48467798	48504826	-
	IL15RA	25	113	3814302	4763828	timepoint_3	NK Cells	19	19	3.61901	8.44319e-11	8.4231e-09	chr10	5943639	5978187	-
	DHRS7	423	328	3813904	4763613	timepoint_3	NK Cells	19	19	0.620848	8.47007e-11	8.4231e-09	chr14	60144119	60169856	-
	GSDMD	442	267	13158364	13030700	timepoint_3	Monoctye DC	19	20	0.609999	1.10021e-10	8.45631e-09	chr8	143553207	143563062	+
	P2RX4	823	1096	13157983	13029871	timepoint_3	Monoctye DC	19	20	1.34478	1.1311e-10	8.66197e-09	chr12	121209857	121234106	+
	DSTN	2046	1437	37792026	33029665	timepoint_1	CD4 T Cells	21	21	0.803622	1.8342e-10	8.84758e-09	chr20	17570075	17609919	+
	CORO1A	1631	1322	9582182	9936451	timepoint_1	CD8 T Cells	20	21	0.781676	2.544e-11	8.89679e-09	chr16	30182827	30189076	+
	JAK2	355	201	13158451	13030766	timepoint_3	Monoctye DC	19	20	0.571752	1.18765e-10	9.062e-09	chr9	4984390	5128183	+
	EGR1	605	1357	7781296	12744138	timepoint_2	Monoctye DC	17	19	1.36947	6.70993e-11	9.14249e-09	chr5	138465479	138469303	+
	RALBP1	785	476	37793287	33030626	timepoint_1	CD4 T Cells	21	21	0.693806	1.95311e-10	9.39954e-09	chr18	9475009	9538114	+
	C1QC	68	12	13158738	13030955	timepoint_3	Monoctye DC	19	20	0.178202	1.24623e-10	9.47451e-09	chr1	22643633	22648110	+
	IL22	1	39	26654565	27306094	timepoint_3	CD4 T Cells	20	20	38.0694	8.23488e-11	9.49409e-09	chr12	68248242	68253604	-
	KCNJ2	10	62	13158796	13030905	timepoint_3	Monoctye DC	19	20	6.26082	1.31264e-10	9.94337e-09	chr17	70168673	70180048	+
	DGUOK	1707	1174	37792365	33029928	timepoint_1	CD4 T Cells	21	21	0.786928	2.0803e-10	9.98875e-09	chr2	73926826	73958961	+
	RPL22	12126	18401	7769775	12727094	timepoint_2	Monoctye DC	17	19	0.926516	7.43556e-11	1.00658e-08	chr1	6185020	6209389	-
	TMEM160	1542	1046	37792530	33030056	timepoint_1	CD4 T Cells	21	21	0.776154	2.12423e-10	1.01764e-08	chr19	47045909	47048624	-
	MALAT1	524478	765547	8904151	12838127	timepoint_2	B Cells	20	20	1.01167	2.71631e-11	1.01779e-08	chr11	65497688	65506516	+
	HLA-C	14718	17095	3799609	4746846	timepoint_3	NK Cells	19	19	0.929976	1.04307e-10	1.0324e-08	chr6	31268749	31272130	-
	UPF3A	1058	801	26653508	27305332	timepoint_3	CD4 T Cells	20	20	0.739024	9.01853e-11	1.03408e-08	chr13	114281601	114305817	+
	ATP6V0E1	470	376	3813857	4763565	timepoint_3	NK Cells	19	19	0.640533	1.05687e-10	1.04115e-08	chr5	172983771	173035445	+
	TCF25	3425	4450	12807594	14354150	timepoint_1	B Cells	21	20	1.15923	7.21281e-11	1.05837e-08	chr16	89873570	89913627	+
	PSIP1	2971	2556	26651595	27303577	timepoint_3	CD4 T Cells	20	20	0.839788	9.50387e-11	1.0838e-08	chr9	15464066	15510995	-
	IER3	5814	10583	7776087	12734912	timepoint_2	Monoctye DC	17	19	1.11138	8.09396e-11	1.08869e-08	chr6	30743199	30744548	-
	ATP5MC1	717	489	13158089	13030478	timepoint_3	Monoctye DC	19	20	0.688699	1.46623e-10	1.10669e-08	chr17	48892765	48895871	+
	PSMB10	627	339	8313964	6927235	timepoint_1	Monoctye DC	20	20	0.648921	7.21571e-11	1.1299e-08	chr16	67934506	67936864	-
	MTRNR2L8	688	1269	9673126	13020282	timepoint_2	CD8 T Cells	20	18	1.37028	1.67331e-11	1.13261e-08	chr11	10507894	10509186	-
	ZRANB2	3852	3389	26650714	27302744	timepoint_3	CD4 T Cells	20	20	0.858809	9.98704e-11	1.13275e-08	chr1	71063291	71081289	-
	STXBP2	2299	1548	8312292	6926026	timepoint_1	Monoctye DC	20	20	0.808149	7.29796e-11	1.13432e-08	chr19	7636881	7647873	+
	IL6R	335	162	37793737	33030940	timepoint_1	CD4 T Cells	21	21	0.553313	2.38881e-10	1.14179e-08	chr1	154405193	154469450	+
	HMGN2	1275	1230	3813052	4762711	timepoint_3	NK Cells	19	19	0.772407	1.17252e-10	1.14967e-08	chr1	26472440	26476642	+
	CTSD	1121	726	37792951	33030376	timepoint_1	CD4 T Cells	21	21	0.741023	2.434e-10	1.16074e-08	chr11	1752755	1764573	-
	SBDS	2626	2452	12808393	14356148	timepoint_1	B Cells	21	20	0.8331	8.10217e-11	1.18061e-08	chr7	66987680	66995587	-
	AC013264.1	260	114	37793812	33030988	timepoint_1	CD4 T Cells	21	21	0.501686	2.51572e-10	1.19699e-08	chr2	197197991	197199273	+
	RPL27A	47338	51198	9536475	9886575	timepoint_1	CD8 T Cells	20	21	1.04302	3.54438e-11	1.20012e-08	chr11	8682788	8714759	+
	TMEM230	448	282	9583365	9937491	timepoint_1	CD8 T Cells	20	21	0.607044	3.54609e-11	1.20012e-08	chr20	5068232	5113103	-
	NDUFB1	1422	1089	13157384	13029878	timepoint_3	Monoctye DC	19	20	0.773336	1.60778e-10	1.20918e-08	chr14	92116122	92121917	-
	XRCC5	732	502	13158074	13030465	timepoint_3	Monoctye DC	19	20	0.69252	1.64042e-10	1.22932e-08	chr2	216107464	216206303	+
	CAT	569	369	13158237	13030598	timepoint_3	Monoctye DC	19	20	0.654868	1.67017e-10	1.24716e-08	chr11	34438934	34472060	+
	EIF1B	5652	5112	26648914	27301021	timepoint_3	CD4 T Cells	20	20	0.882877	1.10862e-10	1.25066e-08	chr3	40309707	40312424	+
	STAT1	137	323	3814190	4763618	timepoint_3	NK Cells	19	19	1.8877	1.30548e-10	1.27409e-08	chr2	190964358	191020960	-
	ARPC3	5825	4259	8308766	6923315	timepoint_1	Monoctye DC	20	20	0.877549	8.35063e-11	1.28839e-08	chr12	110434823	110450422	-
[truncated: 12,357 more rows]
