# Supplementary material for: Evolving epigenomics of immune cells at single-nucleus resolution in children en route to type 1 diabetes
Source: Nat Commun. 2026 Feb 25;17:3168. doi: 10.1038/s41467-026-69923-x (PMC13046956; doi:10.1038/s41467-026-69923-x)
Supplement: Supplementary file 15 — Supplementary Data 11 [file 41467_2026_69923_MOESM15_ESM.xlsx]

## Sheet: Sheet1
IAAsc vs Control Fisher's exact test (two-sided) p-values for multiome RNA genes
num_reads1 = # of reads for the gene, for IAAsc cells for CellType at timepoint	IAAscControl_multiomeRNA
num_reads2 = # of reads for the gene, for the matched control cells for CellType at timepoint	gene	num_reads1	num_reads2	rest_reads1	rest_reads2	timepoint	CellType	indiv_group1	indiv_group2	FC	p_val	fdr_p_val	gene_chr	gene_start	gene_end	strand
rest_reads1 = # of reads for all other genes, for IAAsc cells for CellType at timepoint	AC105402.3	6399	3708	11404095	15948135	2	B Cells	20	21	0.414497	0	0	NA	NA	NA	NA
rest_reads2 = # of reads for all other genes, for the matched control cells for CellType at timepoint	AC105402.3	7281	13897	12264630	10362410	1	Monoctye DC	21	21	2.25735	0	0	NA	NA	NA	NA
timepoint, CellType = timepoint and CellType tested	AC105402.3	11662	5069	12528293	18639050	2	Monoctye DC	20	20	0.29235	0	0	NA	NA	NA	NA
indiv_group1 = # of distinct individuals (by genotype) detected among the IAAsc cells	MT-ND1	125682	160373	12414273	18483746	2	Monoctye DC	20	20	0.858247	0	0	chrM	3307	4262	+
indiv_group2 = # of distinct individuals (by genotype) detected among the matched controls	MT-CO2	212150	282203	12327805	18361916	2	Monoctye DC	20	20	0.89469	0	0	chrM	7586	8269	+
FC = (num_reads1/rest_reads1)/(num_reads2/rest_reads2)	CD109	30264	20505	20177374	19633466	3	Monoctye DC	20	20	0.696624	0	0	chr6	73695785	73828316	+
P_val = fisher test p value	MTRNR2L8	15573	25183	20192065	19628788	3	Monoctye DC	20	20	1.66265	0	0	chr11	10507894	10509186	-
fdr_p_val = fdr adjusted p value (using all the genes for this Celltype and timepoint)	AC105402.3	8084	14239	8719516	9332026	3	CD8 T Cells	20	20	1.64479	3.38383e-290	9.99212e-286	NA	NA	NA	NA
gene_chr, gene_start, gene_end, strand = gene information from gencode v38	BANK1	25076	19943	15228659	17020047	1	B Cells	21	21	0.711933	1.68329e-283	4.97058e-279	chr4	101411286	102074812	+
	LRRFIP1	53500	41203	20154138	19612768	3	Monoctye DC	20	20	0.791845	1.67031e-280	1.64409e-276	chr2	237627587	237813682	+
	MT-ND3	125422	143378	17579722	17530780	3	CD4 T Cells	20	20	1.14517	6.02981e-272	1.78054e-267	chrM	10059	10404	+
	MT-ND3	214898	232047	19992740	19421924	3	Monoctye DC	20	20	1.11022	1.8275e-270	1.34911e-266	chrM	10059	10404	+
	IGKC	8043	6332	11402451	15945511	2	B Cells	20	21	0.56314	1.78191e-258	2.6309e-254	chr2	88857161	88857683	-
	AC105402.3	16162	22240	20191476	19631731	3	Monoctye DC	20	20	1.41483	1.2567e-250	7.42181e-247	NA	NA	NA	NA
	AC105402.3	7785	12567	17697359	17661591	3	CD4 T Cells	20	20	1.61709	1.52142e-250	2.24629e-246	NA	NA	NA	NA
	MT-CO3	210611	284923	12329344	18359196	2	Monoctye DC	20	20	0.909914	2.65677e-239	1.96129e-235	chrM	9207	9990	+
	CD44	97227	81306	20110411	19572665	3	Monoctye DC	20	20	0.859807	1.95863e-223	9.63941e-220	chr11	35138882	35232402	+
	AC105402.3	7483	4653	8633695	9634052	2	CD8 T Cells	20	21	0.557457	5.30238e-222	1.56574e-217	NA	NA	NA	NA
	DENND4A	54394	49933	15199341	16990057	1	B Cells	21	21	0.821757	3.76984e-221	5.56598e-217	chr15	65658046	65792293	-
	MT-CO3	85799	112072	7860608	8888078	1	CD8 T Cells	21	21	1.15328	1.21027e-220	3.57381e-216	chrM	9207	9990	+
	WARS	7362	11291	20200276	19642680	3	Monoctye DC	20	20	1.57689	6.95997e-208	2.93601e-204	NA	NA	NA	NA
	RUNX1	39014	30105	20168624	19623866	3	Monoctye DC	20	20	0.793384	7.7277e-202	2.85239e-198	chr21	34787801	36004667	-
	ZEB1	45885	61605	15207850	16978385	1	B Cells	21	21	1.20186	1.9533e-197	1.92263e-193	chr10	31318495	31529814	+
	EPSTI1	2372	4893	17702772	17669265	3	CD4 T Cells	20	20	2.06643	3.15241e-197	3.10291e-193	chr13	42886388	42992271	-
	MT-ATP6	140213	187764	12399742	18456355	2	Monoctye DC	20	20	0.900696	5.96713e-194	3.52407e-190	chrM	8527	9207	+
	MT-ND4	87741	114426	12452214	18529693	2	Monoctye DC	20	20	0.877155	1.46908e-187	7.23006e-184	chrM	10760	12137	+
	ITGAV	21298	15268	20186340	19638703	3	Monoctye DC	20	20	0.73707	1.84489e-184	5.44778e-181	chr2	186590056	186680901	+
	IFIT2	383	1603	20207255	19652368	3	Monoctye DC	20	20	4.30328	1.81018e-184	5.44778e-181	chr10	89283694	89309271	+
	CCL3	3351	5977	20204287	19647994	3	Monoctye DC	20	20	1.83389	3.53472e-181	9.48878e-178	chr17	36088256	36090169	-
	CCL4	909	2499	20206729	19651472	3	Monoctye DC	20	20	2.82662	2.09481e-179	5.1548e-176	chr17	36103827	36105621	+
	JARID2	60789	104192	12479166	18539927	2	Monoctye DC	20	20	1.15283	9.56093e-174	4.03321e-170	chr6	15246069	15522042	+
	SLC16A10	8349	8008	12531606	18636111	2	Monoctye DC	20	20	0.645125	5.51311e-172	2.03496e-168	chr6	111087503	111231194	+
	MET	5087	7136	12266824	10369171	1	Monoctye DC	21	21	1.65906	1.4198e-170	2.09626e-166	chr7	116672196	116798377	+
	PID1	15560	17831	12256351	10358476	1	Monoctye DC	21	21	1.3553	8.8571e-170	8.71804e-166	chr2	228850526	229271287	-
	ZNF331	20075	16828	15233660	17023162	1	B Cells	21	21	0.750384	3.43839e-167	2.53831e-163	chr19	53519527	53580269	+
	MTRNR2L8	5344	9981	10056675	11922610	3	B Cells	20	20	1.57492	2.97603e-164	8.78792e-160	chr11	10507894	10509186	-
	DOCK4	49268	49510	12222643	10326797	1	Monoctye DC	21	21	1.1885	1.08111e-162	7.98106e-159	chr7	111726110	112206407	-
	EPSTI1	1409	3747	10060610	11928844	3	B Cells	20	20	2.24245	1.48816e-162	2.1972e-158	chr13	42886388	42992271	-
	SDC2	9935	12111	12261976	10364196	1	Monoctye DC	21	21	1.44172	5.18183e-162	3.06029e-158	chr8	96493813	96611790	+
	ACSM3	13096	19766	15240639	17020224	1	B Cells	21	21	1.3511	7.16663e-160	4.23247e-156	chr16	20610243	20797581	+
	INPP4B	6392	3363	20351399	18761015	1	CD4 T Cells	21	21	0.570803	9.01886e-160	2.66318e-155	chr4	142023160	142847432	-
	MTRNR2L8	13742	14897	12526213	18629222	2	Monoctye DC	20	20	0.729127	5.86522e-156	1.92438e-152	chr11	10507894	10509186	-
	DOCK4	87266	74418	20120372	19579553	3	Monoctye DC	20	20	0.876795	4.79456e-154	1.08907e-150	chr7	111726110	112206407	-
	THBS1	4976	6852	12266935	10369455	1	Monoctye DC	21	21	1.62857	1.44347e-153	7.10406e-150	chr15	39581079	39599466	+
	EPSTI1	587	2222	5429225	6728853	3	NK Cells	19	20	3.05356	4.51411e-153	1.33297e-148	chr13	42886388	42992271	-
	TPST1	1346	2664	12270565	10373643	1	Monoctye DC	21	21	2.34077	3.26347e-152	1.37667e-148	chr7	66205317	66420543	+
	LRRC8C	15341	10782	20192297	19643189	3	Monoctye DC	20	20	0.722622	1.45992e-149	3.07929e-146	chr1	89633072	89769903	+
	NFKB1	80144	78835	15173591	16961155	1	B Cells	21	21	0.880552	1.68633e-142	8.29926e-139	chr4	102501331	102617302	+
	FCHSD2	12847	16730	20194791	19637241	3	Monoctye DC	20	20	1.33893	6.04116e-138	1.18926e-134	chr11	72836745	73142318	-
	MANBA	34026	27060	20173612	19626911	3	Monoctye DC	20	20	0.817678	8.1665e-136	1.50718e-132	chr4	102630770	102760994	-
	AKAP13	82846	71018	20124792	19582953	3	Monoctye DC	20	20	0.881378	1.91942e-135	3.33404e-132	chr15	85380571	85749358	+
	TAF4B	11025	13924	20346766	18750454	1	CD4 T Cells	21	21	1.37019	7.27397e-136	1.07397e-131	chr18	26226445	26391685	+
	BTBD11	10693	7157	20196945	19646814	3	Monoctye DC	20	20	0.688172	9.83475e-135	1.61339e-131	chr12	107318421	107659642	+
	MT-ND3	163714	164391	20194077	18599987	1	CD4 T Cells	21	21	1.0894	6.89935e-134	6.79103e-130	chrM	10059	10404	+
	OSBPL8	61871	59129	18563239	20440055	2	CD4 T Cells	21	21	0.868312	1.51422e-133	4.47134e-129	chr12	76351797	76559809	-
	IGHGP	507	1756	15253228	17038234	1	B Cells	21	21	3.10044	5.40017e-132	2.27802e-128	chr14	105664633	105669843	-
	SKAP1	17255	11916	20340536	18752462	1	CD4 T Cells	21	21	0.749225	1.16106e-131	8.57123e-128	chr17	48133442	48430275	-
	EREG	34208	39761	20173430	19614210	3	Monoctye DC	20	20	1.19507	1.26337e-129	1.96348e-126	chr4	74365145	74388749	+
	FOXO1	24025	27430	20333766	18736948	1	CD4 T Cells	21	21	1.23868	4.02979e-130	2.37991e-126	chr13	40555667	40666641	-
	CCL3L1	1493	3045	20206145	19650926	3	Monoctye DC	20	20	2.09697	2.49983e-129	3.69087e-126	chr17	36194869	36196758	-
	ANKRD44	14395	9695	20343396	18754683	1	CD4 T Cells	21	21	0.730689	3.8696e-128	1.90443e-124	chr2	196967017	197311173	-
	MX1	279	1377	5429533	6729698	3	NK Cells	19	20	3.98135	2.28198e-127	3.36923e-123	chr21	41420020	41470071	+
	PELI1	37055	42624	20170583	19611347	3	Monoctye DC	20	20	1.18269	5.83048e-124	7.92539e-121	chr2	64092652	64144420	-
	CCL4L2	468	1457	20207170	19652514	3	Monoctye DC	20	20	3.20095	5.90465e-124	7.92539e-121	chr17	36210924	36212878	+
	GNG2	29197	26694	15224538	17013296	1	B Cells	21	21	0.818431	3.95703e-124	1.46059e-120	chr14	51826195	51979342	+
	ANK3	18953	13401	20338838	18750977	1	CD4 T Cells	21	21	0.767107	1.45381e-123	6.1328e-120	chr10	60026298	60733490	-
	ARHGAP26	60144	50789	20147494	19603182	3	Monoctye DC	20	20	0.868246	3.11157e-122	3.99485e-119	chr5	142770377	143229011	+
	IGKC	3818	7191	10058201	11925400	3	B Cells	20	20	1.58819	1.0008e-122	9.85084e-119	chr2	88857161	88857683	-
	MTRNR2L8	10258	11898	12261653	10364409	1	Monoctye DC	21	21	1.37177	2.85918e-122	1.05536e-118	chr11	10507894	10509186	-
	AUTS2	13242	16858	20194396	19637113	3	Monoctye DC	20	20	1.30893	7.0469e-120	8.67033e-117	chr7	69598296	70793506	+
	MTRNR2L8	7168	11341	15246567	17028649	1	B Cells	21	21	1.41632	2.85304e-120	9.36082e-117	chr11	10507894	10509186	-
	ZEB1	100554	102710	20257237	18661668	1	CD4 T Cells	21	21	1.10818	3.43207e-119	1.26682e-115	chr10	31318495	31529814	+
	AC105402.3	7840	5781	18617270	20493403	2	CD4 T Cells	21	21	0.66996	1.14125e-119	1.68501e-115	NA	NA	NA	NA
	ATP1B3	9003	9524	12530952	18634595	2	Monoctye DC	20	20	0.711519	1.08686e-117	3.2094e-114	chr3	141876124	141926549	+
	JARID2	55379	53827	12216532	10322480	1	Monoctye DC	21	21	1.14954	1.11638e-117	3.66284e-114	chr6	15246069	15522042	+
	DENND4A	12751	20447	5417061	6710628	3	NK Cells	19	20	1.29356	2.00389e-117	1.97243e-113	chr15	65658046	65792293	-
	ARHGAP15	55919	44574	20301872	18719804	1	CD4 T Cells	21	21	0.864806	1.25469e-116	4.11665e-113	chr2	143091362	143768352	+
	IFI44L	550	1579	17704594	17672579	3	CD4 T Cells	20	20	2.87594	4.67705e-115	3.45272e-111	chr1	78619902	78646145	+
	FHIT	16652	11755	20341139	18752623	1	CD4 T Cells	21	21	0.765866	5.20771e-110	1.53778e-106	chr3	59747277	61251459	-
	RNF213	2136	4660	5427676	6726415	3	NK Cells	19	20	1.75989	6.51731e-110	4.81124e-106	chr17	80260866	80398786	+
	ANKRD12	37168	40145	20320623	18724233	1	CD4 T Cells	21	21	1.17181	7.97031e-108	2.13959e-104	chr18	9136228	9285985	+
	MIR155HG	1780	3264	20205858	19650707	3	Monoctye DC	20	20	1.88536	1.85756e-107	2.19408e-104	chr21	25561909	25575168	+
	ATP8A1	17183	23566	18607927	20475618	2	CD4 T Cells	21	21	1.24609	1.09732e-107	1.08009e-103	chr4	42408373	42657105	-
	ADGRG7	15	463	18625095	20498721	2	CD4 T Cells	21	21	28.0448	1.74468e-107	1.28797e-103	chr3	100609601	100695479	+
	ZEB2	6239	4541	8634939	9634164	2	CD8 T Cells	20	21	0.652515	8.96743e-108	1.324e-103	chr2	144364364	144521057	-
	MX1	1166	2476	17703978	17671682	3	CD4 T Cells	20	20	2.12722	2.75967e-107	1.62981e-103	chr21	41420020	41470071	+
	RAB11A	14158	12059	15239577	17027931	1	B Cells	21	21	0.762459	1.10552e-106	3.2645e-103	chr15	65726054	65891989	+
	IGHGP	615	110	10061404	11932481	3	B Cells	20	20	0.150823	7.70021e-106	5.68449e-102	chr14	105664633	105669843	-
	ROR1	5310	4000	10056709	11928591	3	B Cells	20	20	0.635208	1.62432e-105	9.59293e-102	chr1	63774017	64181498	+
	AL589693.1	4552	2463	20353239	18761915	1	CD4 T Cells	21	21	0.587028	8.38272e-105	2.06278e-101	NA	NA	NA	NA
	STAT1	2122	3777	17703022	17670381	3	CD4 T Cells	20	20	1.78305	5.58743e-105	2.74985e-101	chr2	190908460	191020960	-
	BMP2K	4280	2273	20353511	18762105	1	CD4 T Cells	21	21	0.576172	1.35153e-104	3.06995e-101	chr4	78776342	78916365	+
	ADGRG7	4	395	15253731	17039595	1	B Cells	21	21	88.3983	1.46645e-102	3.93662e-99	chr3	100609601	100695479	+
	BCL2	6340	3790	20351451	18760588	1	CD4 T Cells	21	21	0.648554	1.54754e-101	3.26409e-98	chr18	63123346	63320128	-
	EPB41L3	10370	11529	12529585	18632590	2	Monoctye DC	20	20	0.747768	1.78072e-101	4.78025e-98	chr18	5392381	5630700	-
	SPAG9	34982	28745	20172656	19625226	3	Monoctye DC	20	20	0.844856	4.40853e-100	5.0069e-97	chr17	50962174	51120868	-
	SERPINB2	1140	2071	12270771	10374236	1	Monoctye DC	21	21	2.14855	1.97831e-100	5.84174e-97	chr18	63871692	63903888	+
	PRKCB	12506	10562	15241229	17029428	1	B Cells	21	21	0.756022	6.80561e-100	1.67469e-96	chr16	23835983	24220611	+
	KHDRBS2	3918	2580	15249817	17037410	1	B Cells	21	21	0.589471	6.80847e-99	1.54652e-95	chr6	61679961	62286225	-
	IGHGP	368	1559	11410126	15950284	2	B Cells	20	21	3.03034	4.902e-99	4.82503e-95	chr14	105664633	105669843	-
	ATP13A3	28294	22856	20179344	19631115	3	Monoctye DC	20	20	0.83056	2.31724e-97	2.53429e-94	chr3	194402672	194498364	-
	IGLC1	326	1451	11410168	15950392	2	B Cells	20	21	3.18378	4.34598e-98	3.20831e-94	chr22	22895375	22895834	+
	ADGRG7	9	498	12539946	18643621	2	Monoctye DC	20	20	37.217	1.13218e-96	2.78602e-93	chr3	100609601	100695479	+
	ZEB2	73914	121016	12466041	18523103	2	Monoctye DC	20	20	1.10121	5.21388e-96	1.18431e-92	chr2	144364364	144521057	-
	MED13L	34606	59150	12505349	18584969	2	Monoctye DC	20	20	1.14963	1.21477e-95	2.5622e-92	chr12	115957905	116277693	-
	SAT1	24134	28127	20183504	19625844	3	Monoctye DC	20	20	1.19828	8.12733e-95	8.57115e-92	chrX	23783173	23786210	+
	STAT4	11991	18878	5417821	6712197	3	NK Cells	19	20	1.26999	1.04227e-94	6.15543e-91	chr2	191029576	191151596	-
	CD69	8560	14030	5421252	6717045	3	NK Cells	19	20	1.32216	4.59283e-94	2.26036e-90	chr12	9752486	9760901	-
	SLC7A11	3401	4560	12268510	10371747	1	Monoctye DC	21	21	1.58572	2.91905e-93	7.83606e-90	chr4	138164097	138242349	-
	HIVEP2	16658	12040	20341133	18752338	1	CD4 T Cells	21	21	0.784152	7.65171e-93	1.50632e-89	chr6	142751469	142956698	-
	IFI44L	322	1225	10061697	11931366	3	B Cells	20	20	3.20797	5.25171e-93	2.58463e-89	chr1	78619902	78646145	+
	SESN3	14634	20370	15239101	17019620	1	B Cells	21	21	1.24605	1.34922e-92	2.84579e-89	chr11	95165513	95232541	-
	PIK3R5	22591	23104	12249320	10353203	1	Monoctye DC	21	21	1.20954	5.22171e-92	1.28493e-88	chr17	8878911	8965712	-
	CD83	28021	38946	10033998	11893645	3	B Cells	20	20	1.17201	3.22853e-92	1.36193e-88	chr6	14117256	14136918	+
	GAB2	9581	13984	15244154	17026006	1	B Cells	21	21	1.30655	1.1023e-91	2.16999e-88	chr11	78215293	78418348	-
	TRIO	20485	16112	20187153	19637859	3	Monoctye DC	20	20	0.808684	4.46481e-91	4.54626e-88	chr5	14143342	14532128	+
	MTRNR2L8	9068	11989	17696076	17662169	3	CD4 T Cells	20	20	1.32444	1.50104e-91	6.33203e-88	chr11	10507894	10509186	-
	AC105402.3	7075	10746	15246660	17029244	1	B Cells	21	21	1.35965	4.28289e-91	7.90434e-88	NA	NA	NA	NA
	NFKB1	36730	28890	20321061	18735488	1	CD4 T Cells	21	21	0.853342	4.87514e-91	8.99737e-88	chr4	102501331	102617302	+
	CXCL8	16495	29790	12523460	18614329	2	Monoctye DC	20	20	1.21471	5.7102e-91	1.12411e-87	chr4	73740541	73743716	+
	GALNT2	19640	26497	15234095	17013493	1	B Cells	21	21	1.20771	3.66296e-90	6.36256e-87	chr1	230057990	230282122	+
	RSAD2	309	1023	17704835	17673135	3	CD4 T Cells	20	20	3.31648	6.0376e-90	2.22855e-86	chr2	6865557	6898239	+
	NFKB1	18318	16733	7928089	8983417	1	CD8 T Cells	21	21	0.806523	3.23145e-90	4.77108e-86	chr4	102501331	102617302	+
	MT-ND3	73221	91563	7873186	8908587	1	CD8 T Cells	21	21	1.10409	7.0937e-90	6.98233e-86	chrM	10059	10404	+
	IGHA1	1964	1365	11408530	15950478	2	B Cells	20	21	0.497147	2.02447e-89	1.19561e-85	chr14	105703995	105708665	-
	STAT1	990	2419	10061029	11930172	3	B Cells	20	20	2.0604	1.08734e-88	4.01352e-85	chr2	190908460	191020960	-
	FNDC3A	33107	27395	20174531	19626576	3	Monoctye DC	20	20	0.850779	1.37561e-87	1.35401e-84	chr13	48975912	49209779	+
	BTBD11	12417	17467	8628761	9621238	2	CD8 T Cells	20	21	1.26112	5.38697e-88	5.3024e-84	chr12	107318421	107659642	+
	DOCK10	15871	11495	20341920	18752883	1	CD4 T Cells	21	21	0.78578	3.65025e-87	6.34049e-84	chr2	224765090	225042468	-
	MALAT1	787251	789322	19420387	18864649	3	Monoctye DC	20	20	1.03088	1.65083e-84	1.57249e-81	chr11	65497688	65506516	+
	KLRD1	849	411	12539106	18643708	2	Monoctye DC	20	20	0.325603	3.1719e-84	5.85394e-81	chr12	10226058	10329608	+
	MT-CO3	193632	189955	20164159	18574423	1	CD4 T Cells	21	21	1.06431	8.85589e-84	1.45281e-80	chrM	9207	9990	+
	IFI44L	183	902	5429629	6730173	3	NK Cells	19	20	3.97609	8.16876e-84	3.44593e-80	chr1	78619902	78646145	+
	KCNQ5	6041	4636	15247694	17035354	1	B Cells	21	21	0.686976	3.09089e-83	5.0706e-80	chr6	72621792	73198853	+
	VCAN	14181	9286	12257730	10367021	1	Monoctye DC	21	21	0.774446	5.2336e-83	1.18879e-79	chr5	83471618	83582303	+
	MALAT1	769768	731737	19588023	18032641	1	CD4 T Cells	21	21	1.03132	1.25023e-82	1.94305e-79	chr11	65497688	65506516	+
	ATP1B3	6878	5437	15246857	17034553	1	B Cells	21	21	0.707626	1.19865e-81	1.86289e-78	chr3	141876124	141926549	+
	THBS1	6470	8604	20201168	19645367	3	Monoctye DC	20	20	1.36729	2.03897e-81	1.88153e-78	chr15	39581079	39599466	+
	STK24	14164	10809	20193474	19643162	3	Monoctye DC	20	20	0.78463	4.3349e-81	3.87895e-78	chr13	98445185	98577940	-
	MX1	720	1892	10061299	11930699	3	B Cells	20	20	2.21584	3.95171e-81	1.29656e-77	chr21	41420020	41470071	+
	MT-ND5	35059	45517	12504896	18598602	2	Monoctye DC	20	20	0.873229	8.1039e-81	1.40765e-77	chrM	12337	14148	+
	ALCAM	12450	13342	12259461	10362965	1	Monoctye DC	21	21	1.26742	9.83138e-81	2.07365e-77	chr3	105366909	105576900	+
	NEAT1	5799	9819	5424013	6721256	3	NK Cells	19	20	1.36589	6.50212e-81	2.40002e-77	chr11	65422774	65445540	+
	ADGRG7	7	344	10062012	11932247	3	B Cells	20	20	41.4391	2.64015e-80	7.7961e-77	chr3	100609601	100695479	+
	PLSCR1	154	811	5429658	6730264	3	NK Cells	19	20	4.24816	3.06561e-80	1.00583e-76	chr3	146515180	146544856	-
	TSHZ2	6486	8810	17698658	17665348	3	CD4 T Cells	20	20	1.36069	5.68144e-80	1.86408e-76	chr20	52972358	53495330	+
	FCHSD2	8481	9506	12531474	18634613	2	Monoctye DC	20	20	0.753885	4.08077e-79	6.6945e-76	chr11	72836745	73142318	-
	GAB2	24684	42611	12515271	18601508	2	Monoctye DC	20	20	1.16108	6.68003e-79	1.03818e-75	chr11	78215293	78418348	-
	ADGRG7	3	361	11410491	15951482	2	B Cells	20	21	86.0755	2.92174e-79	1.43794e-75	chr3	100609601	100695479	+
	ADAM28	4782	4841	12535173	18639278	2	Monoctye DC	20	20	0.680894	1.0322e-78	1.524e-75	chr8	24294069	24359014	+
	MT-ATP6	211990	218226	19995648	19435745	3	Monoctye DC	20	20	1.05842	3.42066e-78	2.97085e-75	chrM	8527	9207	+
	AC105402.3	4910	8143	10057109	11924448	3	B Cells	20	20	1.39847	1.17148e-78	3.14479e-75	NA	NA	NA	NA
	ADGRG7	10	291	20357781	18764087	1	CD4 T Cells	21	21	31.5711	3.17797e-78	4.69212e-75	chr3	100609601	100695479	+
	KYNU	12952	15401	12527003	18628718	2	Monoctye DC	20	20	0.799772	8.97195e-78	1.26158e-74	chr2	142877657	143055833	+
	IGLC1	916	364	10061103	11932227	3	B Cells	20	20	0.335086	8.23742e-78	2.02702e-74	chr22	22895375	22895834	+
	ADGRG7	13	319	17705131	17673839	3	CD4 T Cells	20	20	24.5815	7.33208e-78	2.16509e-74	chr3	100609601	100695479	+
	DSE	16918	13287	20190720	19640684	3	Monoctye DC	20	20	0.807501	1.61715e-76	1.36436e-73	chr6	116254173	116444861	+
	ANTXR2	38858	32973	20168780	19620998	3	Monoctye DC	20	20	0.872455	1.62622e-74	1.3339e-71	chr4	79901146	80125454	-
	FGFR1	4601	2924	20203037	19651047	3	Monoctye DC	20	20	0.653417	3.99205e-74	3.18598e-71	chr8	38400215	38468834	-
	IFIT2	2218	879	4491622	3597529	1	NK Cells	20	20	0.494919	1.343e-75	3.96573e-71	chr10	89283694	89309271	+
	EBF1	33206	34222	10028813	11898369	3	B Cells	20	20	0.869039	2.67717e-74	6.08109e-71	chr5	158695916	159099916	-
	DPYD	17371	13757	20190267	19640214	3	Monoctye DC	20	20	0.814262	5.97732e-73	4.64485e-70	chr1	97077743	97995000	-
	AKAP13	27277	35228	15226458	17004762	1	B Cells	21	21	1.15611	8.16206e-73	1.20509e-69	chr15	85380571	85749358	+
	IFIT3	287	869	20207351	19653102	3	Monoctye DC	20	20	3.11317	4.03911e-72	3.05822e-69	chr10	89327307	89377473	+
	RASAL2	3619	4560	12268292	10371747	1	Monoctye DC	21	21	1.4902	2.16011e-72	4.2524e-69	chr1	178094104	178484147	+
	IL1B	13510	16171	20194128	19637800	3	Monoctye DC	20	20	1.23068	2.90516e-71	2.14466e-68	chr2	112829751	112836816	-
	RALA	6981	7913	12264930	10368394	1	Monoctye DC	21	21	1.34058	1.90852e-71	3.52229e-68	chr7	39623565	39708120	+
	MX2	260	994	5429552	6730081	3	NK Cells	19	20	3.08399	2.29269e-70	6.77007e-67	chr21	41361999	41409393	+
	RPS26	6237	4900	18618873	20494284	2	CD4 T Cells	21	21	0.71381	2.18119e-70	1.28817e-66	chr12	56041351	56044697	+
	RHOH	15956	14572	15237779	17025418	1	B Cells	21	21	0.817527	2.5573e-69	3.59593e-66	chr4	40191053	40246967	+
	CBLB	3705	4613	12268206	10371694	1	Monoctye DC	21	21	1.47253	2.1368e-69	3.71161e-66	chr3	105655461	105869552	-
	TIPARP	8478	6162	20199160	19647809	3	Monoctye DC	20	20	0.747297	1.27746e-68	9.20054e-66	chr3	156673235	156706770	+
	MT-CO2	178234	188002	15075501	16851988	1	B Cells	21	21	0.944232	3.38941e-68	4.54936e-65	chrM	7586	8269	+
	LINGO2	81	519	7946326	8999631	1	CD8 T Cells	21	21	5.65722	5.53963e-68	4.0895e-64	chr9	27948078	28670286	-
	EPSTI1	2718	2334	11407776	15949509	2	B Cells	20	21	0.61425	5.29817e-67	2.235e-63	chr13	42886388	42992271	-
	REV3L	5813	6319	12534142	18637800	2	Monoctye DC	20	20	0.731143	5.57763e-66	7.48644e-63	chr6	111299028	111483715	-
	MTRNR2L8	6544	9248	8721056	9337017	3	CD8 T Cells	20	20	1.31966	6.54789e-67	9.66764e-63	chr11	10507894	10509186	-
	AZIN1-AS1	5526	7281	20202112	19646690	3	Monoctye DC	20	20	1.35471	1.48757e-65	1.04587e-62	NA	NA	NA	NA
	CXCL8	17052	17339	12254859	10358968	1	Monoctye DC	21	21	1.20259	1.28064e-65	2.10089e-62	chr4	73740541	73743716	+
	GK	3990	4047	12535965	18640072	2	Monoctye DC	20	20	0.682204	2.00053e-65	2.56842e-62	chrX	30653359	30731462	+
	ATP8A1	17312	22930	8623866	9615775	2	CD8 T Cells	20	21	1.18744	7.72407e-66	5.7021e-62	chr4	42408373	42657105	-
	HLA-DQB1	4307	3465	10057712	11929126	3	B Cells	20	20	0.678389	2.71352e-65	5.7234e-62	chr6	32659467	32668383	-
	PLXDC2	35584	30313	20172054	19623658	3	Monoctye DC	20	20	0.875869	9.00717e-65	6.18541e-62	chr10	19816239	20289856	+
	UBASH3B	4850	6189	20352941	18758189	1	CD4 T Cells	21	21	1.38444	4.63971e-65	6.5241e-62	chr11	122655722	122814473	+
	UTRN	16233	12214	20341558	18752164	1	CD4 T Cells	21	21	0.816311	6.3375e-65	8.50636e-62	chr6	144285701	144853034	+
	NR4A3	7720	6486	15246015	17033504	1	B Cells	21	21	0.752084	1.74873e-64	2.24514e-61	chr9	99821855	99866891	+
	SKAP1	4139	2125	4489701	3596283	1	NK Cells	20	20	0.641166	9.24917e-65	1.36559e-60	chr17	48133442	48430275	-
	CD83	50211	50448	15203524	16989542	1	B Cells	21	21	0.899398	1.24616e-63	1.53324e-60	chr6	14117256	14136918	+
	TRIO	12607	13142	12259304	10363165	1	Monoctye DC	21	21	1.23288	2.54419e-63	3.95408e-60	chr5	14143342	14532128	+
	DMXL2	15743	18344	20191895	19635627	3	Monoctye DC	20	20	1.19804	2.38533e-62	1.60082e-59	chr15	51447711	51622833	-
	TRIM22	1714	2832	17703430	17671326	3	CD4 T Cells	20	20	1.65517	1.05389e-62	2.82912e-59	chr11	5689697	5737089	+
	MT-ND4	79624	81885	15174111	16958105	1	B Cells	21	21	0.920592	2.60604e-62	3.07815e-59	chrM	10760	12137	+
	SERPINB2	2086	3219	20205552	19650752	3	Monoctye DC	20	20	1.58662	5.11646e-62	3.35742e-59	chr18	63871692	63903888	+
	MT-ND3	150526	211688	12389429	18432431	2	Monoctye DC	20	20	0.945886	1.14909e-61	1.41382e-58	chrM	10059	10404	+
	MT-ND3	131863	154426	18493247	20344758	2	CD4 T Cells	21	21	1.06404	4.43662e-62	2.18348e-58	chrM	10059	10404	+
	OSBPL8	10926	11507	12260985	10364800	1	Monoctye DC	21	21	1.24558	8.90049e-61	1.31411e-57	chr12	76351797	76559809	-
	SIPA1L1	9595	14740	5420217	6716335	3	NK Cells	19	20	1.23923	5.77025e-61	1.549e-57	chr14	71320449	71741229	+
	XIST	4146	4308	12535809	18639811	2	Monoctye DC	20	20	0.698877	1.75767e-60	2.07608e-57	chrX	73820649	73852723	-
	CD55	13927	9479	12257984	10366828	1	Monoctye DC	21	21	0.80496	2.0342e-60	2.86038e-57	chr1	207321532	207386804	+
	NEAT1	72142	55635	12199769	10320672	1	Monoctye DC	21	21	0.912072	2.43889e-60	3.27354e-57	chr11	65422774	65445540	+
	EIF2AK2	710	1773	5429102	6729302	3	NK Cells	19	20	2.01442	1.34887e-60	3.31923e-57	chr2	37099210	37157522	-
	NAMPT	65657	69772	20141981	19584199	3	Monoctye DC	20	20	1.09261	7.14833e-60	4.58876e-57	chr7	106248298	106285966	-
	LINC01934	2865	1600	20354926	18762778	1	CD4 T Cells	21	21	0.605887	4.44823e-60	5.71094e-57	chr2	181086076	181409321	+
	GNLY	1625	937	8639553	9637768	2	CD8 T Cells	20	21	0.51694	1.61194e-60	9.51977e-57	chr2	85685175	85698852	+
	INPP5A	14080	18840	15239655	17021150	1	B Cells	21	21	1.1978	1.76675e-59	2.00655e-56	chr10	132537787	132783480	+
	MTHFD1L	7995	5895	20199643	19648076	3	Monoctye DC	20	20	0.758107	3.7087e-59	2.33009e-56	chr6	150865679	151101887	+
	CRADD	4327	5816	20203311	19648155	3	Monoctye DC	20	20	1.38198	4.78157e-59	2.94156e-56	chr12	93677375	93894840	+
	NFKB1	39065	64408	12500890	18579711	2	Monoctye DC	20	20	1.10894	4.03889e-59	4.58709e-56	chr4	102501331	102617302	+
	SNX29	7437	5117	20350354	18759261	1	CD4 T Cells	21	21	0.746473	3.88463e-59	4.77955e-56	chr16	11976734	12574287	+
	BCAR3	8413	9090	12263498	10367217	1	Monoctye DC	21	21	1.27786	4.05018e-59	5.1999e-56	chr1	93561741	93847150	-
	AL136962.1	1369	2291	20206269	19651680	3	Monoctye DC	20	20	1.72063	1.16575e-58	7.02517e-56	NA	NA	NA	NA
	HDAC9	5695	4626	15248040	17035364	1	B Cells	21	21	0.727141	1.05695e-58	1.15595e-55	chr7	18086949	19002416	+
	DENND1A	4611	3097	20203027	19650874	3	Monoctye DC	20	20	0.690576	3.2723e-58	1.93256e-55	chr9	123379654	123930152	-
	ANKH	7392	5400	20200246	19648571	3	Monoctye DC	20	20	0.751099	3.61069e-58	2.09059e-55	chr5	14704800	14871778	-
	CRYBG1	6824	8186	20350967	18756192	1	CD4 T Cells	21	21	1.30146	2.1332e-58	2.51965e-55	chr6	106360717	106572017	+
	WDFY2	17127	13872	20190511	19640099	3	Monoctye DC	20	20	0.832766	4.55958e-58	2.58923e-55	chr13	51584455	51767709	+
	MT-ATP6	38833	44847	4617082	5974005	2	NK Cells	18	20	0.893355	8.81266e-60	2.60229e-55	chrM	8527	9207	+
	MT-CO3	50854	59631	4605061	5959221	2	NK Cells	18	20	0.907065	3.73384e-59	5.51283e-55	chrM	9207	9990	+
	BACH2	81533	69199	20276258	18695179	1	CD4 T Cells	21	21	0.920795	1.07762e-57	1.22389e-54	chr6	89926528	90296908	-
	MT-ND2	39777	50161	7906630	8949989	1	CD8 T Cells	21	21	1.11341	4.16296e-58	2.45856e-54	chrM	4470	5511	+
	MT-CO1	79256	81779	15174479	16958211	1	B Cells	21	21	0.923669	2.33345e-57	2.46088e-54	chrM	5904	7445	+
	CERS6	6784	4624	20351007	18759754	1	CD4 T Cells	21	21	0.739483	3.2016e-57	3.50148e-54	chr2	168456249	168775134	+
	AFF3	30596	30032	15223139	17009958	1	B Cells	21	21	0.878671	3.76432e-57	3.83298e-54	chr2	99545419	100192428	-
	EPSTI1	694	1514	8726906	9344751	3	CD8 T Cells	20	20	2.03715	4.56113e-58	4.48952e-54	chr13	42886388	42992271	-
	IGLC3	1130	2223	15252605	17037767	1	B Cells	21	21	1.76103	9.71253e-57	9.56005e-54	chr22	22906342	22906803	+
	AREG	1429	2074	12270482	10374233	1	Monoctye DC	21	21	1.71651	8.54654e-57	1.05155e-53	chr4	74445136	74455005	+
	LRRFIP1	14218	15716	20343573	18748662	1	CD4 T Cells	21	21	1.19922	1.28055e-55	1.35048e-52	chr2	237627587	237813682	+
	DENND4A	40859	41999	20316932	18722379	1	CD4 T Cells	21	21	1.11519	1.40196e-55	1.42753e-52	chr15	65658046	65792293	-
	ADD3	1332	2209	20206306	19651762	3	Monoctye DC	20	20	1.70513	4.20133e-55	2.34078e-52	chr10	109996368	110135565	+
	PTPRC	15587	10845	12256324	10365462	1	Monoctye DC	21	21	0.82288	2.25403e-55	2.66237e-52	chr1	198638457	198757476	+
	VCAN	21127	17529	20186511	19636442	3	Monoctye DC	20	20	0.85307	8.39018e-55	4.58803e-52	chr5	83471618	83582303	+
	CD83	24089	26892	20183549	19627079	3	Monoctye DC	20	20	1.14781	1.30147e-54	6.98747e-52	chr6	14117256	14136918	+
	BORCS5	7886	6809	15245849	17033181	1	B Cells	21	21	0.772918	7.44687e-55	7.0935e-52	chr12	12357078	12471233	+
	MAML3	15736	12731	20191902	19641240	3	Monoctye DC	20	20	0.831828	4.24099e-54	2.23629e-51	chr4	139716753	140154184	-
	SKI	10172	7847	20197466	19646124	3	Monoctye DC	20	20	0.793163	4.73116e-54	2.45099e-51	chr1	2228319	2310213	+
	FUT8	3292	1963	20354499	18762415	1	CD4 T Cells	21	21	0.646929	3.77807e-54	3.71875e-51	chr14	65410592	65744121	+
	AC105402.3	9601	13379	7936806	8986771	1	CD8 T Cells	21	21	1.23035	9.55662e-55	4.70329e-51	NA	NA	NA	NA
	MIR181A1HG	5561	3703	20352230	18760675	1	CD4 T Cells	21	21	0.722433	6.91164e-54	6.37793e-51	chr1	198777861	198937471	-
	AC104041.1	1406	635	20356385	18763743	1	CD4 T Cells	21	21	0.489987	6.69935e-54	6.37793e-51	NA	NA	NA	NA
	ABTB2	2818	5931	12537137	18638188	2	Monoctye DC	20	20	1.4156	6.0178e-54	6.58147e-51	chr11	34150987	34358010	-
	MT-CO2	54237	64039	4601678	5954813	2	NK Cells	18	20	0.913356	7.86898e-55	7.74544e-51	chrM	7586	8269	+
	EIF2AK2	1936	3018	17703208	17671140	3	CD4 T Cells	20	20	1.56162	3.90757e-54	9.61554e-51	chr2	37099210	37157522	-
	LDLRAD4	9083	6531	20348708	18757847	1	CD4 T Cells	21	21	0.780094	1.84196e-53	1.64822e-50	chr18	13217498	13652755	+
	GBP2	3999	5352	20203639	19648619	3	Monoctye DC	20	20	1.37604	3.50175e-53	1.78281e-50	chr1	89106132	89150456	-
	ATP2B1	85654	136138	12454301	18507981	2	Monoctye DC	20	20	1.06902	1.77015e-53	1.86681e-50	chr12	89588049	89709300	-
	SEMA4A	3674	2400	20203964	19651571	3	Monoctye DC	20	20	0.671641	5.55095e-53	2.7782e-50	chr1	156147366	156177752	+
	DDX58	548	1149	20207090	19652822	3	Monoctye DC	20	20	2.15578	7.43595e-53	3.6596e-50	chr9	32455302	32526208	-
	PLSCR1	422	991	17704722	17673167	3	CD4 T Cells	20	20	2.35246	2.30891e-53	5.24459e-50	chr3	146515180	146544856	-
	MT-ND2	87521	86798	20270270	18677580	1	CD4 T Cells	21	21	1.07595	6.29644e-53	5.46846e-50	chrM	4470	5511	+
	UTRN	11300	10246	15242435	17029744	1	B Cells	21	21	0.811676	6.6131e-53	6.10245e-50	chr6	144285701	144853034	+
	LRRFIP1	20229	14488	12251682	10361819	1	Monoctye DC	21	21	0.847039	5.48644e-53	6.23112e-50	chr2	237627587	237813682	+
	UBASH3B	3269	4623	17701875	17669535	3	CD4 T Cells	20	20	1.41667	3.60989e-53	7.61402e-50	chr11	122655722	122814473	+
	FCRL1	2413	1664	15251322	17038326	1	B Cells	21	21	0.617309	9.19539e-53	8.2282e-50	chr1	157794403	157820120	-
	RSAD2	83	487	5429729	6730588	3	NK Cells	19	20	4.73316	3.88628e-53	8.82754e-50	chr2	6865557	6898239	+
	DENND4A	54563	59626	17650581	17614532	3	CD4 T Cells	20	20	1.09471	7.2819e-53	1.43351e-49	chr15	65658046	65792293	-
	NGLY1	9857	8809	15243878	17031181	1	B Cells	21	21	0.799998	1.97039e-52	1.71128e-49	chr3	25718944	25790039	-
	PLCB1	30548	26150	20177090	19627821	3	Monoctye DC	20	20	0.880145	4.62663e-52	2.23967e-49	chr20	8077251	8968360	+
	NFKB1	29784	28568	12242127	10347739	1	Monoctye DC	21	21	1.1344	2.1176e-52	2.31595e-49	chr4	102501331	102617302	+
	BTBD9	22448	23833	20335343	18740545	1	CD4 T Cells	21	21	1.15185	3.06296e-52	2.58417e-49	chr6	38168451	38640148	-
	NR4A2	9054	8016	15244681	17031974	1	B Cells	21	21	0.792545	5.09817e-52	4.30126e-49	chr2	156324437	156342348	-
	CSGALNACT1	14245	10828	20343546	18753550	1	CD4 T Cells	21	21	0.824674	5.32251e-52	4.36579e-49	chr8	19404161	19758029	-
	TMEM163	1922	2562	12269989	10373745	1	Monoctye DC	21	21	1.5765	5.34176e-52	5.63345e-49	chr2	134455759	134719000	-
	SIPA1L1	25578	29082	17679566	17645076	3	CD4 T Cells	20	20	1.13899	3.24623e-52	5.99113e-49	chr14	71320449	71741229	+
	LINC01619	38785	39826	20319006	18724552	1	CD4 T Cells	21	21	1.11404	7.53211e-52	6.01124e-49	chr12	91984976	92142914	-
	MAP3K2	41270	36010	20166368	19617961	3	Monoctye DC	20	20	0.897127	2.15079e-51	1.02437e-48	chr2	127298668	127388465	-
	STAT1	509	1339	5429303	6729736	3	NK Cells	19	20	2.12209	9.89011e-52	2.08604e-48	chr2	190908460	191020960	-
	BTBD11	3464	6160	4652451	6012692	2	NK Cells	18	20	1.37561	3.16524e-52	2.33666e-48	chr12	107318421	107659642	+
	PIK3CB	12386	9843	20195252	19644128	3	Monoctye DC	20	20	0.817074	6.44758e-51	3.02207e-48	chr3	138652698	138834928	-
	ARHGAP15	6061	6909	12533894	18637210	2	Monoctye DC	20	20	0.766699	4.53505e-51	4.61777e-48	chr2	143091362	143768352	+
	CD96	7419	5226	20350372	18759152	1	CD4 T Cells	21	21	0.764224	1.03964e-50	8.07882e-48	chr3	111292719	111665750	+
	TMEM163	3401	2211	20204237	19651760	3	Monoctye DC	20	20	0.668417	2.93762e-50	1.35539e-47	chr2	134455759	134719000	-
	SH3RF3	4287	5632	20203351	19648339	3	Monoctye DC	20	20	1.35075	3.23135e-50	1.46798e-47	chr2	109129205	109504634	+
	MAP4K3	22597	18986	20185041	19634985	3	Monoctye DC	20	20	0.863869	3.59584e-50	1.5848e-47	chr2	39249266	39437301	-
	HDAC9	4092	2767	20203546	19651204	3	Monoctye DC	20	20	0.695246	3.5845e-50	1.5848e-47	chr7	18086949	19002416	+
	MBNL1	19571	14038	12252340	10362269	1	Monoctye DC	21	21	0.848324	1.78048e-50	1.81296e-47	chr3	152243828	152465780	+
	RASAL2	3859	7671	12536096	18636448	2	Monoctye DC	20	20	1.337	2.18783e-50	2.15348e-47	chr1	178094104	178484147	+
	ELF1	50384	44493	20157254	19609478	3	Monoctye DC	20	20	0.907955	5.04082e-50	2.18897e-47	chr13	40931924	41061440	-
	JMJD1C	51312	45354	20156326	19608617	3	Monoctye DC	20	20	0.908787	5.24611e-50	2.24511e-47	chr10	63167221	63521850	-
	MT-ND3	92055	116567	9969964	11816024	3	B Cells	20	20	1.06777	1.35327e-50	2.66404e-47	chrM	10059	10404	+
	AOAH	3971	2673	20203667	19651298	3	Monoctye DC	20	20	0.692093	8.18326e-50	3.45205e-47	chr7	36512941	36724549	-
	MT-ND2	94223	131476	12445732	18512643	2	Monoctye DC	20	20	0.93852	3.74755e-50	3.56973e-47	chrM	4470	5511	+
	PGAP1	3371	4702	17701773	17669456	3	CD4 T Cells	20	20	1.39728	2.21398e-50	3.84569e-47	chr2	196833004	196927796	-
	CD99	9510	7354	20198128	19646617	3	Monoctye DC	20	20	0.795075	1.07258e-49	4.46088e-47	chrX	2691187	2741309	+
	CD99	9510	7354	20198128	19646617	3	Monoctye DC	20	20	0.795075	1.07258e-49	4.46088e-47	chrY	2691187	2741309	+
	IFI44	1513	2443	17703631	17671715	3	CD4 T Cells	20	20	1.6175	3.11234e-50	5.10579e-47	chr1	78649796	78664078	+
	SVIL	10585	8291	20197053	19645680	3	Monoctye DC	20	20	0.805344	1.27722e-49	5.23819e-47	chr10	29457338	29736959	-
	RORB	581	1313	18624529	20497871	2	CD4 T Cells	21	21	2.05329	1.26229e-50	5.32487e-47	chr9	74497335	74693177	+
	IFI44	788	1808	5429024	6729267	3	NK Cells	19	20	1.85086	2.74884e-50	5.41137e-47	chr1	78649796	78664078	+
	RASAL2	5955	4316	20201683	19649655	3	Monoctye DC	20	20	0.745186	1.45532e-49	5.88685e-47	chr1	178094104	178484147	+
	SNX9	21767	36719	12518188	18607400	2	Monoctye DC	20	20	1.13461	7.13516e-50	6.5842e-47	chr6	157700387	157945077	+
	ZBTB20	26981	21732	20330810	18742646	1	CD4 T Cells	21	21	0.873852	9.47349e-50	7.17289e-47	chr3	114314500	115147288	-
	SOD2	15147	17358	20192491	19636613	3	Monoctye DC	20	20	1.17825	2.12204e-49	8.46782e-47	chr6	159669069	159762529	-
	TRIM22	1344	2597	10060675	11929994	3	B Cells	20	20	1.62938	7.92417e-50	1.46246e-46	chr11	5689697	5737089	+
	RPS26	5032	3648	17700112	17670510	3	CD4 T Cells	20	20	0.726231	1.4243e-49	2.21359e-46	chr12	56041351	56044697	+
	ADK	12636	10106	20195002	19643865	3	Monoctye DC	20	20	0.822309	6.00142e-49	2.36288e-46	chr10	74151202	74709963	+
	EXT1	5959	7474	20201679	19646497	3	Monoctye DC	20	20	1.28957	7.34961e-49	2.85561e-46	chr8	117794490	118111826	-
	ZEB1	108666	112305	18516444	20386879	2	CD4 T Cells	21	21	0.939005	9.66666e-50	3.56809e-46	chr10	31318495	31529814	+
	PARP14	5996	9074	10056023	11923517	3	B Cells	20	20	1.27611	2.85274e-49	4.95521e-46	chr3	122680839	122730840	+
	MAMLD1	3004	3645	12268907	10372662	1	Monoctye DC	21	21	1.43505	6.50669e-49	6.40453e-46	chrX	150361422	150514178	+
	UTRN	6416	3806	4487424	3594602	1	NK Cells	20	20	0.740818	1.01627e-49	1.00032e-45	chr6	144285701	144853034	+
	DPYD	10626	7195	12261285	10369112	1	Monoctye DC	21	21	0.800812	1.5302e-48	1.45759e-45	chr1	97077743	97995000	-
	MAP3K2	25818	34009	12514137	18610110	2	Monoctye DC	20	20	0.885983	1.67889e-48	1.5023e-45	chr2	127298668	127388465	-
	ASPH	2636	5508	12537319	18638611	2	Monoctye DC	20	20	1.40541	2.02053e-48	1.75483e-45	chr8	61500556	61714640	-
	ZEB1	29161	30681	10032858	11901910	3	B Cells	20	20	0.887192	1.50936e-48	2.4761e-45	chr10	31318495	31529814	+
	MALAT1	320662	345225	8320516	9293480	2	CD8 T Cells	20	21	0.965182	5.08214e-49	2.50118e-45	chr11	65497688	65506516	+
	MT-ND3	40092	46923	4615823	5971929	2	NK Cells	18	20	0.905356	1.20417e-48	7.11159e-45	chrM	10059	10404	+
	CAMK1D	23264	24487	20334527	18739891	1	CD4 T Cells	21	21	1.14195	1.04958e-47	7.74828e-45	chr10	12349547	12835545	+
	MT-CO3	304444	307166	19903194	19346805	3	Monoctye DC	20	20	1.03736	2.33831e-47	8.96727e-45	chrM	9207	9990	+
	PDE3B	17896	23085	15235839	17016905	1	B Cells	21	21	1.15473	1.37749e-47	1.12988e-44	chr11	14643804	14872044	+
	ZEB1	45335	55442	8595843	9583263	2	CD8 T Cells	20	21	1.09638	3.28121e-48	1.38415e-44	chr10	31318495	31529814	+
	MTSS1	18148	15062	20189490	19638909	3	Monoctye DC	20	20	0.853334	3.91626e-47	1.48261e-44	chr8	124550784	124728473	-
	NEDD9	6341	4015	12265570	10372292	1	Monoctye DC	21	21	0.748854	2.03046e-47	1.87367e-44	chr6	11183298	11382348	-
	FOXP1	53510	44981	20304281	18719397	1	CD4 T Cells	21	21	0.911991	3.10722e-47	2.23788e-44	chr3	70954708	71583989	-
	EIF2AK2	1244	2416	10060775	11930175	3	B Cells	20	20	1.63767	3.05499e-47	4.74794e-44	chr2	37099210	37157522	-
	ADGRG7	5	159	12271906	10376148	1	Monoctye DC	21	21	37.6094	5.61555e-47	5.02489e-44	chr3	100609601	100695479	+
	STAT4	4059	5314	20203579	19648657	3	Monoctye DC	20	20	1.34607	1.54715e-46	5.78303e-44	chr2	191029576	191151596	-
	SLC7A11	2838	5831	12537117	18638288	2	Monoctye DC	20	20	1.38193	8.30765e-47	7.00905e-44	chr4	138164097	138242349	-
	MT-ATP6	137455	145516	15116280	16894474	1	B Cells	21	21	0.94767	1.09154e-46	8.71137e-44	chrM	8527	9207	+
	PLCB1	16188	27711	12523767	18616408	2	Monoctye DC	20	20	1.15137	1.24664e-46	1.02256e-43	chr20	8077251	8968360	+
	CXCL8	24888	27424	20182750	19626547	3	Monoctye DC	20	20	1.13294	3.22183e-46	1.18922e-43	chr4	73740541	73743716	+
	AC008014.1	1238	716	15252497	17039274	1	B Cells	21	21	0.517725	1.94904e-46	1.51456e-43	NA	NA	NA	NA
	SFMBT2	7984	9883	17697160	17664275	3	CD4 T Cells	20	20	1.24002	1.29705e-46	1.91503e-43	chr10	7158624	7411488	-
	NF1	3199	3335	12536756	18640784	2	Monoctye DC	20	20	0.70119	2.82717e-46	2.25631e-43	chr17	31094927	31382116	+
	ZEB1	35624	44653	7910783	8955497	1	CD8 T Cells	21	21	1.1067	1.48314e-46	6.25651e-43	chr10	31318495	31529814	+
	CYTOR	3901	2666	20203737	19651305	3	Monoctye DC	20	20	0.702667	1.73052e-45	6.30871e-43	chr2	87454781	87636740	+
	MT-CYB	84371	90147	17620773	17584011	3	CD4 T Cells	20	20	1.07033	6.25896e-46	8.80099e-43	chrM	14747	15887	+
	PLSCR1	285	844	10061734	11931747	3	B Cells	20	20	2.49717	9.93666e-46	1.4671e-42	chr3	146515180	146544856	-
	AGO2	9345	7298	20198293	19646673	3	Monoctye DC	20	20	0.802952	4.08218e-45	1.47003e-42	chr8	140520156	140635633	-
	LPXN	2847	3442	12269064	10372865	1	Monoctye DC	21	21	1.42986	1.89311e-45	1.64416e-42	chr11	58526871	58578220	-
	IFI16	2445	3533	17702699	17670625	3	CD4 T Cells	20	20	1.44752	1.27973e-45	1.71769e-42	chr1	158999968	159055155	+
	TFPI	1427	1965	12270484	10374342	1	Monoctye DC	21	21	1.62858	2.47791e-45	2.09058e-42	chr2	187464230	187565760	-
	PRKCB	5796	4006	20351995	18760372	1	CD4 T Cells	21	21	0.749858	3.43772e-45	2.41696e-42	chr16	23835983	24220611	+
	FMN1	994	416	20356797	18763962	1	CD4 T Cells	21	21	0.45405	3.53426e-45	2.42705e-42	chr15	32765544	33194714	-
	MT-CO2	89295	107813	7857112	8892337	1	CD8 T Cells	21	21	1.06602	6.60999e-46	2.43983e-42	chrM	7586	8269	+
	XIST	1684	3046	10060335	11929545	3	B Cells	20	20	1.52524	2.37578e-45	3.34069e-42	chrX	73820649	73852723	-
	MALAT1	332256	343933	8395344	9002332	3	CD8 T Cells	20	20	0.966624	6.81246e-46	5.02913e-42	chr11	65497688	65506516	+
	DACH1	6189	4327	20351602	18760051	1	CD4 T Cells	21	21	0.758513	9.08104e-45	6.09441e-42	chr13	71437966	71867204	-
	TRIO	10526	14081	15243209	17025909	1	B Cells	21	21	1.1975	8.66601e-45	6.5615e-42	chr5	14143342	14532128	+
	RORA	8488	12799	5421324	6718276	3	NK Cells	19	20	1.21638	4.63769e-45	8.55914e-42	chr15	60488284	61229302	-
	ATP8A1	20343	21496	20337448	18742882	1	CD4 T Cells	21	21	1.14641	2.14523e-44	1.4077e-41	chr4	42408373	42657105	-
	JMJD1C	30885	41328	12509070	18602791	2	Monoctye DC	20	20	0.900017	2.063e-44	1.60312e-41	chr10	63167221	63521850	-
	PTK2B	18896	15824	20188742	19638147	3	Monoctye DC	20	20	0.861017	5.23462e-44	1.86233e-41	chr8	27311482	27459391	+
	IL1R1	1512	2046	12270399	10374261	1	Monoctye DC	21	21	1.60038	2.69868e-44	2.21359e-41	chr2	102064544	102179874	+
	PRKCA	13127	10066	20344664	18754312	1	CD4 T Cells	21	21	0.831932	4.00331e-44	2.56986e-41	chr17	66302613	66810743	+
	AC105402.3	1063	2194	5428749	6728881	3	NK Cells	19	20	1.66496	2.16995e-44	3.59028e-41	NA	NA	NA	NA
	XAF1	176	649	5429636	6730426	3	NK Cells	19	20	2.97463	2.18853e-44	3.59028e-41	chr17	6755447	6775647	+
	HERC6	593	1171	17704551	17672987	3	CD4 T Cells	20	20	1.97817	5.27168e-44	6.76815e-41	chr4	88378739	88443097	+
	MT-ND3	75223	86357	8652377	9259908	3	CD8 T Cells	20	20	1.07202	1.24166e-44	7.33298e-41	chrM	10059	10404	+
	MX1	553	1188	8727047	9345077	3	CD8 T Cells	20	20	2.00608	2.43563e-44	1.19869e-40	chr21	41420020	41470071	+
	MTRNR2L12	92921	83897	12178990	10292410	1	Monoctye DC	21	21	1.06783	1.79047e-43	1.42894e-40	chr3	96617188	96618236	-
	KYNU	16688	18787	20190950	19635184	3	Monoctye DC	20	20	1.15749	4.15777e-43	1.4616e-40	chr2	142877657	143055833	+
	PLCL1	25263	24546	18599847	20474638	2	CD4 T Cells	21	21	0.882791	5.13671e-44	1.68536e-40	chr2	197804593	198572581	+
	LINC02506	409	102	20207229	19653869	3	Monoctye DC	20	20	0.256414	9.01246e-43	3.13093e-40	chr4	31997376	32228543	+
	MAN1A1	8736	10364	20198902	19643607	3	Monoctye DC	20	20	1.21978	9.38631e-43	3.22289e-40	chr6	119177205	119349761	-
	IL1R1	1833	3984	12538122	18640135	2	Monoctye DC	20	20	1.46188	6.71696e-43	5.08577e-40	chr2	102064544	102179874	+
	HLA-DQB1	6029	5197	15247706	17034793	1	B Cells	21	21	0.771639	7.89658e-43	5.82945e-40	chr6	32659467	32668383	-
	XAF1	353	817	17704791	17673341	3	CD4 T Cells	20	20	2.31851	4.88017e-43	6.00444e-40	chr17	6755447	6775647	+
	ADGRG7	0	154	8641178	9638551	2	CD8 T Cells	20	21	Inf	1.63091e-43	6.01989e-40	chr3	100609601	100695479	+
	REL	21318	20841	15232417	17019149	1	B Cells	21	21	0.875143	1.07176e-42	7.719e-40	chr2	60881521	60931612	+
	BACH2	60932	65693	17644212	17608465	3	CD4 T Cells	20	20	1.08003	8.2768e-43	9.77622e-40	chr6	89926528	90296908	-
	SLCO3A1	18719	15716	20188919	19638255	3	Monoctye DC	20	20	0.863226	3.03746e-42	1.03096e-39	chr15	91853708	92172435	+
	THEMIS	5454	3773	20352337	18760605	1	CD4 T Cells	21	21	0.75053	2.24773e-42	1.41219e-39	chr6	127708072	127918631	-
	ATP8A1	13690	16019	17691454	17658139	3	CD4 T Cells	20	20	1.17218	1.53212e-42	1.74007e-39	chr4	42408373	42657105	-
	ACSL1	23344	25662	20184294	19628309	3	Monoctye DC	20	20	1.13027	7.70252e-42	2.58463e-39	chr4	184755595	184826818	-
	RERE	5074	3475	20352717	18760903	1	CD4 T Cells	21	21	0.743021	4.69178e-42	2.88632e-39	chr1	8352397	8848921	-
	FMN1	1256	662	17703888	17673496	3	CD4 T Cells	20	20	0.527994	2.76663e-42	3.02577e-39	chr15	32765544	33194714	-
	TGFB1	7630	5876	20200008	19648095	3	Monoctye DC	20	20	0.791813	1.52179e-41	5.04908e-39	chr19	41301587	41353922	-
	SOX5	4883	4096	15248852	17035894	1	B Cells	21	21	0.750897	7.55811e-42	5.31389e-39	chr12	23529504	24562544	-
	RPS26	6775	4849	20351016	18759529	1	CD4 T Cells	21	21	0.776496	1.10278e-41	6.64568e-39	chr12	56041351	56044697	+
	IFIT3	102	455	10061917	11932136	3	B Cells	20	20	3.7615	5.85775e-42	7.86244e-39	chr10	89327307	89377473	+
	RAPGEF6	28990	29868	20328801	18734510	1	CD4 T Cells	21	21	1.11778	1.33441e-41	7.88078e-39	chr5	131423921	131635231	-
	CHSY1	4766	3435	20202872	19650536	3	Monoctye DC	20	20	0.741034	2.47602e-41	8.12383e-39	chr15	101175727	101252048	-
	INPP5D	9239	12418	15244496	17027572	1	B Cells	21	21	1.20319	1.25513e-41	8.61923e-39	chr2	233059967	233207903	+
	XAF1	244	740	10061775	11931851	3	B Cells	20	20	2.55736	7.29022e-42	9.35969e-39	chr17	6755447	6775647	+
	ZNF571	1111	645	15252624	17039345	1	B Cells	21	21	0.5197	2.11888e-41	1.42201e-38	chr19	37554782	37594792	-
	MX2	499	1185	10061520	11931406	3	B Cells	20	20	2.00248	1.52658e-41	1.87826e-38	chr21	41361999	41409393	+
	G0S2	2580	3540	20205058	19650431	3	Monoctye DC	20	20	1.41075	7.98883e-41	2.59233e-38	chr1	209675412	209676390	+
	DIAPH2	4890	3041	12267021	10373266	1	Monoctye DC	21	21	0.73549	3.68693e-41	2.86504e-38	chrX	96684663	97604997	+
	HPCAL1	9718	7715	20197920	19646256	3	Monoctye DC	20	20	0.816252	1.1385e-40	3.65422e-38	chr2	10302889	10427617	+
	FNBP1	19652	24939	15234083	17015051	1	B Cells	21	21	1.136	5.81773e-41	3.8176e-38	chr9	129887187	130043194	-
	HS3ST2	440	807	12271471	10375500	1	Monoctye DC	21	21	2.16915	5.69649e-41	4.31312e-38	chr16	22814162	22916338	+
	ARHGAP26	30274	22769	12241637	10353538	1	Monoctye DC	21	21	0.889495	6.3682e-41	4.70116e-38	chr5	142770377	143229011	+
	ITGA4	847	1451	20206791	19652520	3	Monoctye DC	20	20	1.76136	1.50965e-40	4.7934e-38	chr2	181457202	181538940	+
	SP100	4794	6189	17700350	17667969	3	CD4 T Cells	20	20	1.29325	4.7957e-41	5.05758e-38	chr2	230415942	230545606	+
	HERC1	36000	32440	17669144	17641718	3	CD4 T Cells	20	20	0.902691	6.5149e-41	6.63374e-38	chr15	63608618	63833948	-
	SRGN	21848	24059	20185790	19629912	3	Monoctye DC	20	20	1.13222	2.2894e-40	7.19187e-38	chr10	69088103	69104805	+
	RALGPS2	9853	9065	15243882	17030925	1	B Cells	21	21	0.823581	1.23745e-40	7.9436e-38	chr1	178725147	178921841	+
	FARS2	2334	1377	20355457	18763001	1	CD4 T Cells	21	21	0.640073	1.6014e-40	9.27211e-38	chr6	5261044	5829192	+
	ARSI	1205	2155	15252530	17037835	1	B Cells	21	21	1.60091	2.00259e-40	1.25818e-37	chr5	150296343	150339307	-
	ZEB2	5911	5187	7940496	8994963	1	CD8 T Cells	21	21	0.774776	3.89427e-41	1.27771e-37	chr2	144364364	144521057	-
	THEMIS	2870	2230	7943537	8997920	1	CD8 T Cells	21	21	0.686031	5.17273e-41	1.52746e-37	chr6	127708072	127918631	-
	TRIM22	447	1133	5429365	6729942	3	NK Cells	19	20	2.04467	1.04005e-40	1.61641e-37	chr11	5689697	5737089	+
	RALGPS2	4775	8489	11405719	15943354	2	B Cells	20	21	1.27168	4.6408e-41	1.71298e-37	chr1	178725147	178921841	+
	TAF4B	9791	11725	17695353	17662433	3	CD4 T Cells	20	20	1.19963	1.7541e-40	1.72656e-37	chr18	26226445	26391685	+
	RABGAP1L	15423	12105	20342368	18752273	1	CD4 T Cells	21	21	0.851515	3.17816e-40	1.80477e-37	chr1	174159410	174995308	+
	FCHSD2	5269	7905	10056750	11924686	3	B Cells	20	20	1.2651	2.02793e-40	2.39531e-37	chr11	72836745	73142318	-
	AC025580.2	3999	4507	12267912	10371800	1	Monoctye DC	21	21	1.33292	4.82846e-40	3.47755e-37	NA	NA	NA	NA
	TRPS1	22347	21441	12249564	10354866	1	Monoctye DC	21	21	1.13474	6.34996e-40	4.46447e-37	chr8	115408496	115809673	-
	CORO1C	12941	10597	20194697	19643374	3	Monoctye DC	20	20	0.841938	1.49089e-39	4.63416e-37	chr12	108645109	108731526	-
	JUN	4251	6815	5425561	6724260	3	NK Cells	19	20	1.29323	3.24252e-40	4.78741e-37	chr1	58776845	58784048	-
	MT-CYB	43284	53414	7903123	8946736	1	CD8 T Cells	21	21	1.08955	1.89646e-40	5.09096e-37	chrM	14747	15887	+
	UBE2D1	4970	9297	12534985	18634822	2	Monoctye DC	20	20	1.25817	8.02864e-40	5.92694e-37	chr10	58334979	58370751	+
	GNG2	16559	16193	7929848	8983957	1	CD8 T Cells	21	21	0.863404	2.47744e-40	6.09635e-37	chr14	51826195	51979342	+
	FNDC3B	37078	60123	12502877	18583996	2	Monoctye DC	20	20	1.09063	8.72113e-40	6.28113e-37	chr3	172039578	172401669	+
	CMSS1	25953	28998	17679191	17645160	3	CD4 T Cells	20	20	1.11929	7.87868e-40	7.50483e-37	chr3	99817837	100181732	+
	ARHGAP15	20178	19760	15233557	17020230	1	B Cells	21	21	0.876629	1.52755e-39	9.39731e-37	chr2	143091362	143768352	+
	TBL1XR1	5354	6618	20202284	19647353	3	Monoctye DC	20	20	1.27091	4.35489e-39	1.33954e-36	chr3	177019340	177228000	-
	PKIA	5780	4081	20352011	18760297	1	CD4 T Cells	21	21	0.766011	2.78638e-39	1.55244e-36	chr8	78516340	78605267	+
	CMPK2	144	459	17705000	17673699	3	CD4 T Cells	20	20	3.19309	1.75604e-39	1.62044e-36	chr2	6840570	6866635	-
	LPP	5549	4788	15248186	17035202	1	B Cells	21	21	0.772407	2.81993e-39	1.69938e-36	chr3	188153284	188890671	+
	RBMS1	15044	14185	18610066	20484999	2	CD4 T Cells	21	21	0.856699	6.52794e-40	1.92764e-36	chr2	160272151	160493807	-
	LRMDA	13134	10788	20194504	19643183	3	Monoctye DC	20	20	0.844519	7.81257e-39	2.37832e-36	chr10	75431624	76560168	+
	HIVEP2	5596	4899	7940811	8995251	1	CD8 T Cells	21	21	0.772949	1.05824e-39	2.40375e-36	chr6	142751469	142956698	-
	PTPRJ	12504	14261	20195134	19639710	3	Monoctye DC	20	20	1.17264	1.02332e-38	3.08342e-36	chr11	47980558	48170841	+
	NRP1	1739	1648	12538216	18642471	2	Monoctye DC	20	20	0.6374	5.71241e-39	4.01623e-36	chr10	33177492	33336262	-
	CD83	12966	22248	12526989	18621871	2	Monoctye DC	20	20	1.15409	6.43085e-39	4.4162e-36	chr6	14117256	14136918	+
	AFF3	4509	3071	20353282	18761307	1	CD4 T Cells	21	21	0.738918	8.62959e-39	4.71895e-36	chr2	99545419	100192428	-
	CXCL3	1236	1918	20206402	19652053	3	Monoctye DC	20	20	1.59549	1.88542e-38	5.6237e-36	chr4	74036589	74038807	-
	CAMK1D	13796	11391	20193842	19642580	3	Monoctye DC	20	20	0.848934	2.03251e-38	6.00179e-36	chr10	12349547	12835545	+
	ASAP1	20627	17569	20187011	19636402	3	Monoctye DC	20	20	0.875742	2.43997e-38	7.13366e-36	chr8	130052104	130443674	-
	LPP	2565	1326	4491275	3597082	1	NK Cells	20	20	0.6456	1.10512e-39	8.15829e-36	chr3	188153284	188890671	+
	KCNQ5	1609	2430	17703535	17671728	3	CD4 T Cells	20	20	1.5129	1.05631e-38	9.45203e-36	chr6	72621792	73198853	+
	MT-ATP6	110424	116390	17594720	17557768	3	CD4 T Cells	20	20	1.05588	1.4833e-38	1.28824e-35	chrM	8527	9207	+
	ATP2B1	128082	131028	20079556	19522943	3	Monoctye DC	20	20	1.05182	4.51521e-38	1.30715e-35	chr12	89588049	89709300	-
	RFX2	13771	11381	20193867	19642590	3	Monoctye DC	20	20	0.849729	5.71372e-38	1.63806e-35	chr19	5993164	6199572	-
	TNIK	17807	14198	20339984	18750180	1	CD4 T Cells	21	21	0.865033	3.60638e-38	1.93623e-35	chr3	171058414	171460408	-
	SORL1	2400	2459	12537555	18641660	2	Monoctye DC	20	20	0.68913	3.1902e-38	2.14099e-35	chr11	121452314	121633763	+
	ARAP2	2098	2939	20205540	19651032	3	Monoctye DC	20	20	1.44032	7.72416e-38	2.19314e-35	chr4	35948221	36244514	-
	FOXN3	16866	13395	20340925	18750983	1	CD4 T Cells	21	21	0.861642	4.60188e-38	2.42659e-35	chr14	89124871	89619149	-
	B2M	12092	8034	4481748	3590374	1	NK Cells	20	20	0.829738	6.02753e-39	3.55974e-35	chr15	44711487	44718851	+
	FNIP2	7425	7740	12264486	10368567	1	Monoctye DC	21	21	1.23286	5.58823e-38	3.83755e-35	chr4	158769026	158908050	+
	MAML2	8851	8221	7937556	8991929	1	CD8 T Cells	21	21	0.820075	2.03829e-38	4.29919e-35	chr11	95976598	96343195	-
	ELMO1	11290	8668	20346501	18755710	1	CD4 T Cells	21	21	0.832955	9.56969e-38	4.9576e-35	chr7	36852906	37449223	-
	MT-ND4	94515	75068	12177396	10301239	1	Monoctye DC	21	21	0.939341	7.56028e-38	5.07381e-35	chrM	10760	12137	+
	SLC9A7	2704	3633	20204934	19650338	3	Monoctye DC	20	20	1.38141	1.81464e-37	5.10329e-35	chrX	46599251	46759118	-
	ABCB1	2506	3878	15251229	17036112	1	B Cells	21	21	1.38527	1.16015e-37	6.85159e-35	chr7	87503017	87713323	-
	LRMDA	7276	4858	12264635	10371449	1	Monoctye DC	21	21	0.789649	1.16129e-37	7.6204e-35	chr10	75431624	76560168	+
	IFI16	886	1837	5428926	6729238	3	NK Cells	19	20	1.67254	5.52862e-38	7.77402e-35	chr1	158999968	159055155	+
	NOTCH2NLC	2476	2966	12269435	10373341	1	Monoctye DC	21	21	1.41674	1.24991e-37	8.02361e-35	chr1	149390614	149468030	+
	SMCHD1	33655	36999	17671489	17637159	3	CD4 T Cells	20	20	1.10129	1.18381e-37	9.98766e-35	chr18	2655726	2805017	+
	MSR1	1895	2693	20205743	19651278	3	Monoctye DC	20	20	1.46114	3.73185e-37	1.0396e-34	chr8	16107878	16567490	-
	CCL3L1	762	1924	12539193	18642195	2	Monoctye DC	20	20	1.69826	2.18968e-37	1.43687e-34	chr17	36194869	36196758	-
	OLR1	5892	6983	12534063	18637136	2	Monoctye DC	20	20	0.797138	2.74936e-37	1.76491e-34	chr12	10158301	10172138	-
	ADGRG7	9	156	20207629	19653815	3	Monoctye DC	20	20	17.8216	6.82467e-37	1.88342e-34	chr3	100609601	100695479	+
	ADAMTSL4-AS1	8816	10918	12531139	18633201	2	Monoctye DC	20	20	0.832963	4.81638e-37	3.02602e-34	chr1	150560202	150562115	-
	MGAT5	11720	19034	11398774	15932809	2	B Cells	20	21	1.16171	9.9723e-38	3.27191e-34	chr2	134119983	134454621	+
	ATF7IP	10787	10108	15242948	17029882	1	B Cells	21	21	0.838825	6.0307e-37	3.49178e-34	chr12	14365676	14502931	+
	MT-CO1	50929	65102	10011090	11867489	3	B Cells	20	20	1.0779	3.97541e-37	4.515e-34	chrM	5904	7445	+
	NBPF19	800	1199	12271111	10375108	1	Monoctye DC	21	21	1.77255	7.85444e-37	4.93476e-34	chr1	149475045	149556361	+
	FYN	24856	24717	8616322	9613988	2	CD8 T Cells	20	21	0.891495	1.64441e-37	5.39531e-34	chr6	111660332	111873452	-
	SP100	1957	3460	5427855	6727615	3	NK Cells	19	20	1.42622	4.09456e-37	5.49583e-34	chr2	230415942	230545606	+
	PELI2	2645	4464	5427167	6726611	3	NK Cells	19	20	1.36144	5.32821e-37	6.84073e-34	chr14	56117814	56301524	+
	BIRC3	4907	4209	15248828	17035781	1	B Cells	21	21	0.767838	2.19707e-36	1.24764e-33	chr11	102317450	102339403	+
	C1orf21	896	499	8640282	9638206	2	CD8 T Cells	20	21	0.499283	4.33869e-37	1.28117e-33	chr1	184387029	184629019	+
	VAV3	8530	15025	12531425	18629094	2	Monoctye DC	20	20	1.18473	2.22244e-36	1.36722e-33	chr1	107571161	107965180	-
	ATP8A1	15979	20674	7930428	8979476	1	CD8 T Cells	21	21	1.14234	7.84478e-37	1.54432e-33	chr4	42408373	42657105	-
	DISC1	1810	1098	20205828	19652873	3	Monoctye DC	20	20	0.623719	5.9211e-36	1.61893e-33	chr1	231626790	232041272	+
	USP3	9211	16117	12530744	18628002	2	Monoctye DC	20	20	1.17688	3.62367e-36	2.18374e-33	chr15	63504511	63594640	+
	SOX5	3388	6192	11407106	15945651	2	B Cells	20	21	1.30732	7.55953e-37	2.23225e-33	chr12	23529504	24562544	-
	ETV6	8733	10457	17696411	17663701	3	CD4 T Cells	20	20	1.19951	2.98705e-36	2.45013e-33	chr12	11649674	11895377	+
	ITGA5	7635	5992	20200003	19647979	3	Monoctye DC	20	20	0.806915	1.08058e-35	2.92739e-33	chr12	54395261	54419266	-
	UTY	4712	4285	10057307	11928306	3	B Cells	20	20	0.766824	2.6984e-36	2.95115e-33	chrY	13234577	13480673	-
	SLC9A9	2425	1488	20355366	18762890	1	CD4 T Cells	21	21	0.665714	6.94932e-36	3.53804e-33	chr3	143265222	143848485	-
	MYOF	1807	2264	12270104	10374043	1	Monoctye DC	21	21	1.48179	6.32234e-36	3.88943e-33	chr10	93306429	93482334	-
	MX2	1143	1819	17704001	17672339	3	CD4 T Cells	20	20	1.59422	6.35028e-36	5.06804e-33	chr21	41361999	41409393	+
	MT-CO2	61662	71377	5368150	6659698	3	NK Cells	19	20	0.933772	5.81551e-36	7.15526e-33	chrM	7586	8269	+
	CAMK1D	6440	4265	12265471	10372042	1	Monoctye DC	21	21	0.783254	1.20808e-35	7.28028e-33	chr10	12349547	12835545	+
	HLA-DRA	6972	8290	20200666	19645681	3	Monoctye DC	20	20	1.22254	2.94964e-35	7.91817e-33	chr6	32439878	32445046	+
	ANPEP	5798	4408	20201840	19649563	3	Monoctye DC	20	20	0.781679	3.72518e-35	9.91e-33	chr15	89784895	89815401	-
	MAPK1	9877	7979	20197761	19645992	3	Monoctye DC	20	20	0.830594	4.27255e-35	1.12647e-32	chr22	21759657	21867680	-
	MAP3K5	4010	5193	17701134	17668965	3	CD4 T Cells	20	20	1.29728	1.72394e-35	1.33964e-32	chr6	136557046	136792477	-
	AC011476.3	1705	1649	12538250	18642470	2	Monoctye DC	20	20	0.650505	2.3136e-35	1.36637e-32	NA	NA	NA	NA
	ITK	11711	12652	20346080	18751726	1	CD4 T Cells	21	21	1.17209	2.89477e-35	1.44881e-32	chr5	157142933	157255185	+
	EML4	25628	31331	18599482	20467853	2	CD4 T Cells	21	21	1.11076	7.47028e-36	2.00536e-32	chr2	42169353	42332548	+
	DYSF	491	1364	12539464	18642755	2	Monoctye DC	20	20	1.86847	3.5259e-35	2.0415e-32	chr2	71453561	71686763	+
	TNFAIP6	1767	2511	20205871	19651460	3	Monoctye DC	20	20	1.46108	9.09406e-35	2.37645e-32	chr2	151357592	151380046	+
	RNF213	1070	2011	10060949	11930580	3	B Cells	20	20	1.58482	2.57753e-35	2.71829e-32	chr17	80260866	80398786	+
	LPP	7178	5296	20350613	18759082	1	CD4 T Cells	21	21	0.800463	5.80698e-35	2.85791e-32	chr3	188153284	188890671	+
	RAB8B	5966	10806	12533989	18633313	2	Monoctye DC	20	20	1.21825	5.28782e-35	3.00277e-32	chr15	63189560	63267776	+
	ATP1B3	3077	2496	7943330	8997654	1	CD8 T Cells	21	21	0.716206	1.75981e-35	3.24784e-32	chr3	141876124	141926549	+
	ZNF804A	10280	8349	20197358	19645622	3	Monoctye DC	20	20	0.835039	1.44182e-34	3.7347e-32	chr2	184598529	184939492	+
	XIST	4170	5365	17700974	17668793	3	CD4 T Cells	20	20	1.28883	5.68777e-35	4.30652e-32	chrX	73820649	73852723	-
	IFIH1	1838	2590	20205800	19651381	3	Monoctye DC	20	20	1.44884	1.92857e-34	4.95207e-32	chr2	162267074	162318684	-
	PDE4D	16826	20671	11393668	15931172	2	B Cells	20	21	0.878768	1.93823e-35	5.2031e-32	chr5	58969038	60522120	-
	ANKRD12	13842	23462	12526113	18620657	2	Monoctye DC	20	20	1.14004	9.36191e-35	5.216e-32	chr18	9136228	9285985	+
	IFI16	922	1785	10061097	11930806	3	B Cells	20	20	1.63252	5.2142e-35	5.30932e-32	chr1	158999968	159055155	+
	ATP1B3	8277	5668	12263634	10370639	1	Monoctye DC	21	21	0.80989	9.69627e-35	5.72642e-32	chr3	141876124	141926549	+
	TPST1	1942	4031	12538013	18640088	2	Monoctye DC	20	20	1.3961	1.09167e-34	5.96962e-32	chr7	66205317	66420543	+
	TBC1D8	3204	4148	20204434	19649823	3	Monoctye DC	20	20	1.3311	2.74742e-34	6.99385e-32	chr2	101007228	101252866	-
	P2RY8	6508	5170	17698636	17668988	3	CD4 T Cells	20	20	0.7958	9.65139e-35	7.1249e-32	chrX	1462581	1537185	-
	P2RY8	6508	5170	17698636	17668988	3	CD4 T Cells	20	20	0.7958	9.65139e-35	7.1249e-32	chrY	1462581	1537185	-
	CENPP	4399	5209	20353392	18759169	1	CD4 T Cells	21	21	1.28469	1.49551e-34	7.23951e-32	chr9	92325953	92620529	+
	ARHGAP15	17386	17244	7929021	8982906	1	CD8 T Cells	21	21	0.875708	4.44108e-35	7.71415e-32	chr2	143091362	143768352	+
	GPCPD1	22511	16803	12249400	10359504	1	Monoctye DC	21	21	0.882798	1.35087e-34	7.82156e-32	chr20	5544439	5611006	-
	MCUB	11301	9268	20196337	19644703	3	Monoctye DC	20	20	0.843207	3.39937e-34	8.57949e-32	chr4	109560209	109688719	+
	IFIT3	698	1498	5429114	6729577	3	NK Cells	19	20	1.73124	8.51645e-35	1.00593e-31	chr10	89327307	89377473	+
	SIK3	22789	17028	12249122	10359279	1	Monoctye DC	21	21	0.883706	1.77847e-34	1.00993e-31	chr11	116843402	117098437	-
	RSAD2	266	609	20207372	19653362	3	Monoctye DC	20	20	2.35397	6.54832e-34	1.63869e-31	chr2	6865557	6898239	+
	KDM7A	8990	7225	20198648	19646746	3	Monoctye DC	20	20	0.826311	9.77408e-34	2.41106e-31	chr7	140084746	140176983	-
	SAMHD1	4481	5554	20203157	19648417	3	Monoctye DC	20	20	1.27437	9.79806e-34	2.41106e-31	chr20	36890229	36951893	-
	C22orf34	1172	595	20356619	18763783	1	CD4 T Cells	21	21	0.55079	5.52646e-34	2.63211e-31	chr22	49414524	49657542	-
	WARS	5404	3519	12266507	10372788	1	Monoctye DC	21	21	0.770146	5.6786e-34	3.16384e-31	NA	NA	NA	NA
	PAPSS2	5085	5992	12534870	18638127	2	Monoctye DC	20	20	0.792565	6.75319e-34	3.62573e-31	chr10	87659613	87747705	+
	YWHAZ	16337	13824	20191301	19640147	3	Monoctye DC	20	20	0.870015	1.55998e-33	3.807e-31	chr8	100916523	100953388	-
	CCNH	7851	9704	12532104	18634415	2	Monoctye DC	20	20	0.831342	8.44379e-34	4.45244e-31	chr5	87318416	87412930	-
	PARP14	3394	4346	20204244	19649625	3	Monoctye DC	20	20	1.31657	2.01453e-33	4.87598e-31	chr3	122680839	122730840	+
	CSGALNACT1	10150	9379	18614960	20489805	2	CD4 T Cells	21	21	0.839562	2.48862e-34	6.12387e-31	chr8	19404161	19758029	-
	NAMPT	5925	5266	15247810	17034724	1	B Cells	21	21	0.795608	1.25377e-33	6.98542e-31	chr7	106248298	106285966	-
	PCDH9	2439	1884	15251296	17038106	1	B Cells	21	21	0.691474	1.2937e-33	7.0744e-31	chr13	66302834	67230445	-
	TIMP1	2116	2896	20205522	19651075	3	Monoctye DC	20	20	1.40718	3.19622e-33	7.67326e-31	chrX	47582408	47586789	+
	RAP1GAP2	1586	748	4492254	3597660	1	NK Cells	20	20	0.588987	1.68067e-34	8.27141e-31	chr17	2755705	3037741	+
	CDC42SE2	9062	10467	20198576	19643504	3	Monoctye DC	20	20	1.18758	3.66737e-33	8.73336e-31	chr5	131245493	131398447	+
	FGD4	5955	3937	12265956	10372370	1	Monoctye DC	21	21	0.781903	1.63408e-33	8.93571e-31	chr12	32399558	32646050	+
	EREG	20552	33973	12519403	18610146	2	Monoctye DC	20	20	1.11182	1.86818e-33	9.67816e-31	chr4	74365145	74388749	+
	MAN1A1	5784	3810	12266127	10372497	1	Monoctye DC	21	21	0.779051	2.04211e-33	1.09639e-30	chr6	119177205	119349761	-
	STAT1	813	1469	8726787	9344796	3	CD8 T Cells	20	20	1.68728	3.34002e-34	1.40896e-30	chr2	190908460	191020960	-
	IL1B	7613	13427	12532342	18630692	2	Monoctye DC	20	20	1.18625	3.99663e-33	2.03477e-30	chr2	112829751	112836816	-
	MT-ND4L	13965	18136	12525990	18625983	2	Monoctye DC	20	20	0.873483	4.53241e-33	2.26843e-30	chrM	10470	10766	+
	RAPGEF2	21027	18128	20186611	19635843	3	Monoctye DC	20	20	0.886416	1.02566e-32	2.42293e-30	chr4	159103013	159360174	+
	JMJD1C	44130	44083	20313661	18720295	1	CD4 T Cells	21	21	1.08376	6.18671e-33	2.8998e-30	chr10	63167221	63521850	-
	CHST11	27952	34376	15225783	17005614	1	B Cells	21	21	1.1009	5.45531e-33	2.92891e-30	chr12	104455295	104762014	+
	ADAM28	10250	13389	15243485	17026601	1	B Cells	21	21	1.16931	5.97556e-33	3.15094e-30	chr8	24294069	24359014	+
	ATP6V1H	3621	4025	12268290	10372282	1	Monoctye DC	21	21	1.31464	6.07933e-33	3.20565e-30	chr8	53715543	53843558	-
	SIPA1L1	33503	43345	10028516	11889246	3	B Cells	20	20	1.09095	3.28725e-33	3.23564e-30	chr14	71320449	71741229	+
	PARP14	1265	2366	5428547	6728709	3	NK Cells	19	20	1.50878	3.18899e-33	3.62183e-30	chr3	122680839	122730840	+
	HERC5	545	1181	10061474	11931410	3	B Cells	20	20	1.82727	3.91155e-33	3.72594e-30	chr4	88457119	88506163	+
	FNIP2	11144	9171	20196494	19644800	3	Monoctye DC	20	20	0.846137	1.59601e-32	3.74037e-30	chr4	158769026	158908050	+
	PNPT1	1288	1966	17703856	17672192	3	CD4 T Cells	20	20	1.52907	5.42597e-33	3.90789e-30	chr2	55634061	55693863	-
	ZNF331	8639	10805	12531316	18633314	2	Monoctye DC	20	20	0.841231	8.13784e-33	4.00504e-30	chr19	53519527	53580269	+
	PIK3CB	6053	6342	12265858	10369965	1	Monoctye DC	21	21	1.23915	8.19084e-33	4.24329e-30	chr3	138652698	138834928	-
	PARP14	1626	2377	17703518	17671781	3	CD4 T Cells	20	20	1.46443	6.26218e-33	4.40276e-30	chr3	122680839	122730840	+
	TFEC	1112	1700	20206526	19652271	3	Monoctye DC	20	20	1.57184	2.0236e-32	4.66835e-30	chr7	115935148	116159896	-
	DIAPH2	8009	6388	20199629	19647583	3	Monoctye DC	20	20	0.820072	2.00994e-32	4.66835e-30	chrX	96684663	97604997	+
	TUBB8	106	8	12539849	18644111	2	Monoctye DC	20	20	0.0507619	1.09179e-32	5.28515e-30	chr10	46888	74163	-
	CD74	30353	30798	15223382	17009192	1	B Cells	21	21	0.908297	1.23452e-32	6.39548e-30	chr5	150400041	150412969	-
	B2M	34032	28521	20323759	18735857	1	CD4 T Cells	21	21	0.90923	1.56876e-32	7.23809e-30	chr15	44711487	44718851	+
	MBD5	4722	3332	20353069	18761046	1	CD4 T Cells	21	21	0.765553	1.63356e-32	7.42112e-30	chr2	148021011	148516971	+
	CMSS1	18276	22957	8622902	9615748	2	CD8 T Cells	20	21	1.12613	2.90664e-33	7.80274e-30	chr3	99817837	100181732	+
	CHPT1	4456	4082	10057563	11928509	3	B Cells	20	20	0.772464	9.00289e-33	8.3077e-30	chr12	101696947	101744140	+
	IRF1	5251	6531	17699893	17667627	3	CD4 T Cells	20	20	1.24594	1.21163e-32	8.3205e-30	chr5	132440440	132508719	-
	CCDC91	2513	2293	4653402	6016559	2	NK Cells	18	20	0.705835	1.70149e-33	8.37388e-30	chr12	28133249	28581511	+
	MALT1	9315	9369	12262596	10366938	1	Monoctye DC	21	21	1.18954	2.04377e-32	1.04052e-29	chr18	58671465	58754477	+
	SGMS2	9866	8043	20197772	19645928	3	Monoctye DC	20	20	0.838189	5.37879e-32	1.23124e-29	chr4	107824563	107915047	+
	SLC2A3	8109	10639	18617001	20488545	2	CD4 T Cells	21	21	1.19205	5.92397e-33	1.34561e-29	chr12	7919230	7936187	-
	PACS1	9605	7378	20348186	18757000	1	CD4 T Cells	21	21	0.83337	3.29282e-32	1.47324e-29	chr11	66070272	66244744	+
	NTNG1	666	453	11409828	15951390	2	B Cells	20	21	0.486539	6.21397e-33	1.5291e-29	chr1	107140007	107484923	+
	CCL22	20	154	12271891	10376153	1	Monoctye DC	21	21	9.10668	3.22807e-32	1.61562e-29	chr16	57358783	57366189	+
	RAPGEF1	14120	18006	15239615	17021984	1	B Cells	21	21	1.14154	3.64248e-32	1.85446e-29	chr9	131576770	131740076	-
	CD69	9195	12813	10052824	11919778	3	B Cells	20	20	1.17503	2.11943e-32	1.89651e-29	chr12	9752486	9760901	-
	ITGB8	2415	2829	12269496	10373478	1	Monoctye DC	21	21	1.38543	4.30176e-32	2.11711e-29	chr7	20330702	20415754	+
	ADGRG7	5	137	8727595	9346128	3	CD8 T Cells	20	20	25.5863	7.49057e-33	2.76486e-29	chr3	100609601	100695479	+
	DOCK8	6524	4392	12265387	10371915	1	Monoctye DC	21	21	0.796192	6.89485e-32	3.33767e-29	chr9	214854	465259	+
	ADARB2	2146	3311	15251589	17036679	1	B Cells	21	21	1.38114	6.81038e-32	3.40854e-29	chr10	1177313	1737525	-
	FBXL17	9364	7184	20348427	18757194	1	CD4 T Cells	21	21	0.832341	8.40859e-32	3.70593e-29	chr5	107859035	108382098	-
	GPAT3	7223	5717	20200415	19648254	3	Monoctye DC	20	20	0.813797	1.81641e-31	4.1259e-29	chr4	83535914	83605875	+
	OSBPL10	3322	2745	15250413	17037245	1	B Cells	21	21	0.73969	9.6839e-32	4.76593e-29	chr3	31657912	32077580	-
	PPP1CB	8129	7529	15245606	17032461	1	B Cells	21	21	0.8291	9.96143e-32	4.82215e-29	chr2	28751640	28802940	+
	TTC7A	8857	7163	20198781	19646808	3	Monoctye DC	20	20	0.831522	2.54325e-31	5.73281e-29	chr2	46916157	47076137	+
	SLC49A4	7359	9101	12532596	18635018	2	Monoctye DC	20	20	0.831811	1.23078e-31	5.86189e-29	chr3	122795069	122881139	+
	ZSWIM6	53404	48287	20154234	19605684	3	Monoctye DC	20	20	0.929655	2.71606e-31	6.07594e-29	chr5	61332258	61546172	+
	HLA-DQA1	2742	4320	10059277	11928271	3	B Cells	20	20	1.32852	8.28464e-32	7.19521e-29	chr6	32628179	32647062	+
	PRKCB	9660	6796	12262251	10369511	1	Monoctye DC	21	21	0.832043	1.85408e-31	8.83048e-29	chr16	23835983	24220611	+
	CBLB	18364	19094	20339427	18745284	1	CD4 T Cells	21	21	1.12804	2.04747e-31	8.89114e-29	chr3	105655461	105869552	-
	MT-CYB	88489	125006	12451466	18519113	2	Monoctye DC	20	20	0.950158	2.03764e-31	9.5507e-29	chrM	14747	15887	+
	FYN	13728	12717	4480112	3585691	1	NK Cells	20	20	1.15687	2.36114e-32	9.9603e-29	chr6	111660332	111873452	-
	FAM20A	589	1031	20207049	19652940	3	Monoctye DC	20	20	1.79974	4.92401e-31	1.09324e-28	chr17	68535113	68601367	-
	HSP90AA1	6052	4704	20201586	19649267	3	Monoctye DC	20	20	0.79916	5.50216e-31	1.21249e-28	chr14	102080742	102139699	-
	CAMK4	38390	38826	18586720	20460358	2	CD4 T Cells	21	21	0.918897	6.37888e-32	1.34544e-28	chr5	111223653	111494886	+
	TBC1D5	6200	5591	15247535	17034399	1	B Cells	21	21	0.807244	3.41261e-31	1.62534e-28	chr3	17157162	18444817	-
	CMSS1	25119	25664	20332672	18738714	1	CD4 T Cells	21	21	1.10846	3.83921e-31	1.64302e-28	chr3	99817837	100181732	+
	DPYD	23701	19536	20334090	18744842	1	CD4 T Cells	21	21	0.894263	4.90496e-31	2.06912e-28	chr1	97077743	97995000	-
	CDC42SE2	16107	15805	15237628	17024185	1	B Cells	21	21	0.878389	5.11666e-31	2.39825e-28	chr5	131245493	131398447	+
	RNF213	3894	4978	17701250	17669180	3	CD4 T Cells	20	20	1.28062	4.17965e-31	2.80502e-28	chr17	80260866	80398786	+
	MBNL1	72644	75245	18552466	20423939	2	CD4 T Cells	21	21	0.94111	1.5038e-31	2.96038e-28	chr3	152243828	152465780	+
	CD44	11317	16169	5418495	6714906	3	NK Cells	19	20	1.15253	2.72304e-31	2.9781e-28	chr11	35138882	35232402	+
	WARS	4532	8324	12535423	18635795	2	Monoctye DC	20	20	1.23537	6.58158e-31	3.03668e-28	NA	NA	NA	NA
	LDLRAD4	6089	5486	15247646	17034504	1	B Cells	21	21	0.806523	6.8583e-31	3.16436e-28	chr18	13217498	13652755	+
	AFF3	14253	22565	11396241	15929278	2	B Cells	20	21	1.13246	1.60338e-31	3.64202e-28	chr2	99545419	100192428	-
	NFAT5	18796	31075	12521159	18613044	2	Monoctye DC	20	20	1.11199	8.14065e-31	3.69824e-28	chr16	69565094	69704666	+
	SCML4	6281	4637	20351510	18759741	1	CD4 T Cells	21	21	0.800949	1.09197e-30	4.5415e-28	chr6	107702154	107824317	-
	PNPT1	281	755	5429531	6730320	3	NK Cells	19	20	2.16741	4.32804e-31	4.56438e-28	chr2	55634061	55693863	-
	RNF213	1788	3685	12538167	18640434	2	Monoctye DC	20	20	1.38619	1.04855e-30	4.69129e-28	chr17	80260866	80398786	+
	JMJD1C	26557	20170	12245354	10356137	1	Monoctye DC	21	21	0.898248	1.00916e-30	4.73008e-28	chr10	63167221	63521850	-
	MT-CO1	131229	187218	12408726	18456901	2	Monoctye DC	20	20	0.959559	1.16848e-30	5.14985e-28	chrM	5904	7445	+
	MEF2A	10494	13608	15243241	17026382	1	B Cells	21	21	1.16081	1.14995e-30	5.22413e-28	chr15	99565417	99716466	+
	AC105402.3	1157	890	4654758	6017962	2	NK Cells	18	20	0.595043	1.28431e-31	5.41777e-28	NA	NA	NA	NA
	RIPOR2	4480	3167	20353311	18761211	1	CD4 T Cells	21	21	0.766949	1.37305e-30	5.63122e-28	chr6	24804282	25042170	-
	MT-ATP6	62191	74991	7884216	8925159	1	CD8 T Cells	21	21	1.06464	3.9133e-31	6.41978e-28	chrM	8527	9207	+
	PRKCB	15958	13585	20191680	19640386	3	Monoctye DC	20	20	0.875279	2.95733e-30	6.46866e-28	chr16	23835983	24220611	+
	MT-CO1	146185	118205	12125726	10258102	1	Monoctye DC	21	21	0.956318	1.43464e-30	6.61929e-28	chrM	5904	7445	+
	BACH2	9217	13352	5420595	6717723	3	NK Cells	19	20	1.16858	6.6942e-31	6.81631e-28	chr6	89926528	90296908	-
	EBF1	38175	49303	11372319	15902540	2	B Cells	20	21	0.923821	3.29939e-31	6.95913e-28	chr5	158695916	159099916	-
	CAMKMT	4047	2821	20353744	18761557	1	CD4 T Cells	21	21	0.756252	1.93144e-30	7.8128e-28	chr2	44361947	44772592	+
	NBN	1859	2555	20205779	19651416	3	Monoctye DC	20	20	1.41311	3.78898e-30	8.22683e-28	chr8	89933331	90003228	-
	SUMF1	2353	1585	20205285	19652386	3	Monoctye DC	20	20	0.692584	4.44167e-30	9.57358e-28	chr3	3700814	4467273	-
	MX1	1119	938	11409375	15950905	2	B Cells	20	21	0.599607	5.39075e-31	1.06122e-27	chr21	41420020	41470071	+
	MT-ATP8	14445	18922	12525510	18625197	2	Monoctye DC	20	20	0.881056	2.91064e-30	1.26395e-27	chrM	8366	8572	+
	MAP4K3	15683	15105	12256228	10361202	1	Monoctye DC	21	21	1.1391	3.26506e-30	1.48329e-27	chr2	39249266	39437301	-
	ABCB1	2727	4097	7943680	8996053	1	CD8 T Cells	21	21	1.32648	1.06097e-30	1.64892e-27	chr7	87503017	87713323	-
	SIPA1L1	56438	67274	15197297	16972716	1	B Cells	21	21	1.06704	4.25511e-30	1.90377e-27	chr14	71320449	71741229	+
	LYN	881	526	8640297	9638179	2	CD8 T Cells	20	21	0.535259	7.872e-31	1.9371e-27	chr8	55879835	56014169	+
	LHFPL2	2263	2650	12269648	10373657	1	Monoctye DC	21	21	1.38494	4.48413e-30	1.97629e-27	chr5	78485215	78770021	-
	FCHSD2	10304	10216	12261607	10366091	1	Monoctye DC	21	21	1.17259	4.4258e-30	1.97629e-27	chr11	72836745	73142318	-
	2025-03-03	11503	14798	15242232	17025192	1	B Cells	21	21	1.15159	4.98434e-30	2.19676e-27	NA	NA	NA	NA
	MT-CO1	33918	39552	8693682	9306713	3	CD8 T Cells	20	20	1.08892	8.04751e-31	2.64039e-27	chrM	5904	7445	+
	STAT1	4641	5644	20202997	19648327	3	Monoctye DC	20	20	1.25038	1.25193e-29	2.67887e-27	chr2	190908460	191020960	-
	UBASH3B	347	864	5429465	6730211	3	NK Cells	19	20	2.00856	2.97357e-30	2.92689e-27	chr11	122655722	122814473	+
	KIF13B	7697	6175	20199941	19647796	3	Monoctye DC	20	20	0.824861	1.38204e-29	2.936e-27	chr8	29067278	29263124	-
	OAS3	86	352	10061933	11932239	3	B Cells	20	20	3.45139	3.53695e-30	2.98407e-27	chr12	112938051	112976460	+
	MGLL	1850	2535	20205788	19651436	3	Monoctye DC	20	20	1.40887	1.67101e-29	3.52451e-27	chr3	127689062	128052190	-
	ITGB8	3830	4755	20203808	19649216	3	Monoctye DC	20	20	1.27649	1.78752e-29	3.74353e-27	chr7	20330702	20415754	+
	ATF7IP	7143	10093	10054876	11922498	3	B Cells	20	20	1.19149	5.3123e-30	4.35741e-27	chr12	14365676	14502931	+
	TPM4	3904	2884	20203734	19651087	3	Monoctye DC	20	20	0.75954	2.10651e-29	4.38051e-27	chr19	16067021	16103002	+
	CCSER1	5064	4486	15248671	17035504	1	B Cells	21	21	0.792999	1.06342e-29	4.61789e-27	chr4	90127535	91601913	+
	IFI44	363	856	10061656	11931735	3	B Cells	20	20	1.98846	5.89256e-30	4.70274e-27	chr1	78649796	78664078	+
	MAML2	3950	3387	15249785	17036603	1	B Cells	21	21	0.767582	1.13927e-29	4.87559e-27	chr11	95976598	96343195	-
	NR3C1	24168	21147	20183470	19632824	3	Monoctye DC	20	20	0.899649	2.40377e-29	4.9637e-27	chr5	143277931	143435512	-
	MT-ND2	19544	17630	4474296	3580778	1	NK Cells	20	20	1.12654	1.67457e-30	6.18105e-27	chrM	4470	5511	+
	B4GALT5	5455	9799	12534500	18634320	2	Monoctye DC	20	20	1.20821	1.4904e-29	6.37825e-27	chr20	49632945	49713878	-
	HIVEP2	2329	3876	5427483	6727199	3	NK Cells	19	20	1.3425	7.61047e-30	7.24934e-27	chr6	142751469	142956698	-
	GLIPR2	3689	4594	20203949	19649377	3	Monoctye DC	20	20	1.28041	3.53652e-29	7.25208e-27	chr9	36136536	36163913	+
	VCAN	14875	19557	12525080	18624562	2	Monoctye DC	20	20	0.884299	1.84756e-29	7.79381e-27	chr5	83471618	83582303	+
	ADAM17	7644	5289	12264267	10371018	1	Monoctye DC	21	21	0.818318	1.99185e-29	8.64959e-27	chr2	9488486	9556732	-
	ST6GAL1	1500	861	20356291	18763517	1	CD4 T Cells	21	21	0.622742	2.18666e-29	8.72567e-27	chr3	186930325	187078553	+
	HOMER1	498	338	12539457	18643781	2	Monoctye DC	20	20	0.456501	2.1872e-29	9.09658e-27	chr5	79372636	79514134	-
	RNF144A	1842	1114	20355949	18763264	1	CD4 T Cells	21	21	0.656133	2.3153e-29	9.11579e-27	chr2	6917412	7068286	+
	CNOT6L	58142	57254	20299649	18707124	1	CD4 T Cells	21	21	1.06835	2.51627e-29	9.77669e-27	chr4	77713387	77819615	-
	JMY	4542	3976	15249193	17036014	1	B Cells	21	21	0.783621	2.71682e-29	1.1397e-26	chr5	79236131	79327211	+
	PDE7A	8405	7873	15245330	17032117	1	B Cells	21	21	0.838512	2.74032e-29	1.1397e-26	chr8	65714334	65842322	-
	TNFSF13B	1160	1718	20206478	19652253	3	Monoctye DC	20	20	1.52276	5.76272e-29	1.17357e-26	chr13	108251240	108308484	+
	MT-CO3	119275	159680	11291219	15792163	2	B Cells	20	21	0.957623	6.65023e-30	1.22734e-26	chrM	9207	9990	+
	PABPC1	16755	22202	12523200	18621917	2	Monoctye DC	20	20	0.891255	3.20741e-29	1.31544e-26	chr8	100685816	100722809	-
	ANKRD44	4916	4403	7941491	8995747	1	CD8 T Cells	21	21	0.790784	1.05957e-29	1.5644e-26	chr2	196967017	197311173	-
	CD86	4264	5216	20203374	19648755	3	Monoctye DC	20	20	1.25772	8.28151e-29	1.67496e-26	chr3	122055362	122121139	+
	IGLC2	1963	1595	10060056	11930996	3	B Cells	20	20	0.685158	2.17035e-29	1.68653e-26	chr22	22900976	22901437	+
	IFIH1	1149	2050	10060870	11930541	3	B Cells	20	20	1.50447	2.26123e-29	1.7121e-26	chr2	162267074	162318684	-
	TANC2	3877	4206	12268034	10372101	1	Monoctye DC	21	21	1.28305	4.06924e-29	1.74146e-26	chr17	63009556	63427699	+
	HERC5	1706	2422	17703438	17671736	3	CD4 T Cells	20	20	1.42218	3.26988e-29	2.14569e-26	chr4	88457119	88506163	+
	ANKRD44	6227	10419	11404267	15941424	2	B Cells	20	21	1.19685	1.35578e-29	2.35499e-26	chr2	196967017	197311173	-
	ARHGAP24	13982	17718	15239753	17022272	1	B Cells	21	21	1.13436	5.75346e-29	2.35964e-26	chr4	85475150	86002668	+
	CXCL2	4529	5501	20203109	19648470	3	Monoctye DC	20	20	1.24883	1.29593e-28	2.60322e-26	chr4	74097040	74099196	-
	NFKBIZ	7324	8499	20200314	19645472	3	Monoctye DC	20	20	1.19312	1.36891e-28	2.73124e-26	chr3	101827991	101861022	+
	PRKCE	32589	39566	15221146	17000424	1	B Cells	21	21	1.08682	6.79193e-29	2.74738e-26	chr2	45651345	46187990	+
	DLEU2	10227	7985	20347564	18756393	1	CD4 T Cells	21	21	0.847077	7.95878e-29	3.05214e-26	chr13	49956670	50125720	-
	ZNF331	9939	13654	10052080	11918937	3	B Cells	20	20	1.15842	4.52604e-29	3.34124e-26	chr19	53519527	53580269	+
	OAS3	43	257	5429769	6730818	3	NK Cells	19	20	4.82131	3.72514e-29	3.43749e-26	chr12	112938051	112976460	+
	ISG15	554	962	20207084	19653009	3	Monoctye DC	20	20	1.78538	1.80638e-28	3.5799e-26	chr1	1001138	1014540	+
	P2RX4	2024	2719	20205614	19651252	3	Monoctye DC	20	20	1.38122	1.95654e-28	3.85164e-26	chr12	121209861	121234106	+
	GPRIN3	12672	13404	20345119	18750974	1	CD4 T Cells	21	21	1.14759	1.0664e-28	4.03713e-26	chr4	89236383	89307800	-
	PARP14	1915	3866	12538040	18640253	2	Monoctye DC	20	20	1.35784	1.09495e-28	4.42916e-26	chr3	122680839	122730840	+
	EXOC4	11923	9436	20345868	18754942	1	CD4 T Cells	21	21	0.858616	1.4265e-28	5.33204e-26	chr7	133253073	134066589	+
	ELF2	5921	3996	12265990	10372311	1	Monoctye DC	21	21	0.798178	1.60011e-28	6.74994e-26	chr4	139028112	139177218	-
	TEX14	7152	8914	12532803	18635205	2	Monoctye DC	20	20	0.8383	1.72129e-28	6.86865e-26	chr17	58556678	58692055	-
	ADK	7811	10304	8633367	9628401	2	CD8 T Cells	20	21	1.18264	3.32524e-29	7.55317e-26	chr10	74151202	74709963	+
	RASA3	1710	2681	15252025	17037309	1	B Cells	21	21	1.40348	1.98097e-28	7.90486e-26	chr13	113977783	114132623	-
	INPP4B	3229	4589	18621881	20494595	2	CD4 T Cells	21	21	1.29126	4.49746e-29	8.30034e-26	chr4	142023160	142847432	-
	MBNL1	20461	28084	5409351	6702991	3	NK Cells	19	20	1.10722	9.34036e-29	8.35792e-26	chr3	152243828	152465780	+
	IFIT2	491	162	12271420	10376145	1	Monoctye DC	21	21	0.390214	2.11708e-28	8.80495e-26	chr10	89283694	89309271	+
	MT-ND3	160116	140922	12111795	10235385	1	Monoctye DC	21	21	1.04091	2.33315e-28	9.56881e-26	chrM	10059	10404	+
	ARHGAP15	11525	18385	11398969	15933458	2	B Cells	20	21	1.14108	6.23155e-29	1.02229e-25	chr2	143091362	143768352	+
	GRK5	9041	9094	10052978	11923497	3	B Cells	20	20	0.848182	1.60154e-28	1.15346e-25	chr10	119207571	119459745	+
	CHST11	10095	10836	20347696	18753542	1	CD4 T Cells	21	21	1.16455	3.25773e-28	1.20247e-25	chr12	104455295	104762014	+
	ZBTB43	9892	8170	20197746	19645801	3	Monoctye DC	20	20	0.849187	6.29686e-28	1.23139e-25	chr9	126805006	126838210	+
	BACH2	33348	40391	8607830	9598314	2	CD8 T Cells	20	21	1.08585	6.00114e-29	1.26577e-25	chr6	89926528	90296908	-
	MT-ND1	26423	29832	5403389	6701243	3	NK Cells	19	20	0.910753	1.59679e-28	1.38681e-25	chrM	3307	4262	+
	UBE2E2	10976	11220	10051043	11921371	3	B Cells	20	20	0.861984	1.99412e-28	1.40201e-25	chr3	23203020	23591794	+
	DOCK8	6618	4966	20351173	18759412	1	CD4 T Cells	21	21	0.814098	4.12542e-28	1.50395e-25	chr9	214854	465259	+
	AUTS2	2688	2177	8638490	9636528	2	CD8 T Cells	20	21	0.726078	8.20699e-29	1.61563e-25	chr7	69598296	70793506	+
	AUTS2	12949	16931	12527006	18627188	2	Monoctye DC	20	20	0.879428	5.01117e-28	1.973e-25	chr7	69598296	70793506	+
	RHBDL3	1269	2721	12538686	18641398	2	Monoctye DC	20	20	1.44219	5.09327e-28	1.97894e-25	chr17	32265832	32324659	+
	PTPRK	2215	1707	18622895	20497477	2	CD4 T Cells	21	21	0.7002	1.14688e-28	1.99213e-25	chr6	127968785	128520616	-
	IGF1R	5508	4050	20352283	18760328	1	CD4 T Cells	21	21	0.797733	5.55686e-28	2.00108e-25	chr15	98648539	98964530	+
	ELL2	19556	19552	15234179	17020438	1	B Cells	21	21	0.89499	5.1056e-28	2.01018e-25	chr5	95885098	95961851	-
	DOCK10	5381	4897	7941026	8995253	1	CD8 T Cells	21	21	0.803504	1.51423e-28	2.12922e-25	chr2	224765090	225042468	-
	IFIT1	79	274	20207559	19653697	3	Monoctye DC	20	20	3.56606	1.13492e-27	2.20481e-25	chr10	89392546	89406487	+
	SMYD3	4954	4466	7941453	8995684	1	CD8 T Cells	21	21	0.795946	1.73694e-28	2.33137e-25	chr1	245749342	246507312	-
	COL23A1	331	585	12271580	10375722	1	Monoctye DC	21	21	2.09025	5.8663e-28	2.37296e-25	chr5	178237476	178590393	-
	ITGA1	635	273	20357156	18764105	1	CD4 T Cells	21	21	0.466429	6.76961e-28	2.40843e-25	chr5	52787916	52959209	+
	XIST	1468	2596	5428344	6728479	3	NK Cells	19	20	1.42652	2.88213e-28	2.43161e-25	chrX	73820649	73852723	-
	SNX9	22065	22553	20335726	18741825	1	CD4 T Cells	21	21	1.10891	9.19873e-28	3.23368e-25	chr6	157700387	157945077	+
	SH3KBP1	8195	8219	12263716	10368088	1	Monoctye DC	21	21	1.18615	8.33263e-28	3.32506e-25	chrX	19533977	19887600	-
	AL157871.4	851	1325	20206787	19652646	3	Monoctye DC	20	20	1.60085	2.41136e-27	4.65393e-25	NA	NA	NA	NA
	FGD4	5627	6873	12534328	18637246	2	Monoctye DC	20	20	0.82153	1.26197e-27	4.83957e-25	chr12	32399558	32646050	+
	FYN	48233	47688	20309558	18716690	1	CD4 T Cells	21	21	1.07266	1.56329e-27	5.43087e-25	chr6	111660332	111873452	-
	HERC6	267	702	5429545	6730373	3	NK Cells	19	20	2.12093	7.65948e-28	6.28269e-25	chr4	88378739	88443097	+
	MT-ND5	34420	35417	15219315	17004573	1	B Cells	21	21	0.921102	1.71809e-27	6.67545e-25	chrM	12337	14148	+
	LINC00910	2840	3187	12537115	18640932	2	Monoctye DC	20	20	0.754776	1.88702e-27	7.14383e-25	chr17	43338741	43389199	-
	MED13L	55599	50612	20152039	19603359	3	Monoctye DC	20	20	0.935948	3.72778e-27	7.14789e-25	chr12	115957905	116277693	-
	TTC39B	915	461	20356876	18763917	1	CD4 T Cells	21	21	0.546608	2.17928e-27	7.48279e-25	chr9	15163622	15307360	-
	RIN2	4940	5912	20202698	19648059	3	Monoctye DC	20	20	1.23047	4.17341e-27	7.95076e-25	chr20	19757606	20002457	+
	SLC8A1	9744	6954	12262167	10369353	1	Monoctye DC	21	21	0.844047	2.13474e-27	8.40491e-25	chr2	40097270	40611053	-
	SMYD3	3340	1961	4490500	3596447	1	NK Cells	20	20	0.733227	2.89223e-28	8.71046e-25	chr1	245749342	246507312	-
	CNOT6L	8227	7840	4485613	3590568	1	NK Cells	20	20	1.1901	3.06873e-28	8.71046e-25	chr4	77713387	77819615	-
	AOAH	2794	1590	4491046	3596818	1	NK Cells	20	20	0.710686	3.24478e-28	8.71046e-25	chr7	36512941	36724549	-
	EIF4G3	7140	8261	20200498	19645710	3	Monoctye DC	20	20	1.1896	5.3752e-27	1.01746e-24	chr1	20806292	21176888	-
	AC023590.1	675	1102	20206963	19652869	3	Monoctye DC	20	20	1.67858	5.54545e-27	1.043e-24	chr8	118282139	118400605	+
	SCFD2	3709	2597	20354082	18761781	1	CD4 T Cells	21	21	0.759647	3.23191e-27	1.09696e-24	chr4	52872982	53366066	-
	DDX58	600	1259	5429212	6729816	3	NK Cells	19	20	1.69268	1.42098e-27	1.13405e-24	chr9	32455302	32526208	-
	AQP9	7497	8638	20200141	19645333	3	Monoctye DC	20	20	1.18465	6.07765e-27	1.13587e-24	chr15	58138169	58185911	+
	LINC02109	143	20	7946264	9000130	1	CD8 T Cells	21	21	0.123485	9.06681e-28	1.16406e-24	chr5	28809331	29217115	+
	ETV6	1350	2410	5428462	6728665	3	NK Cells	19	20	1.44007	1.56494e-27	1.21608e-24	chr12	11649674	11895377	+
	ZCCHC7	11288	10907	15242447	17029083	1	B Cells	21	21	0.864958	3.2639e-27	1.25169e-24	chr9	37120574	37358149	+
	SAT1	19756	14861	12252155	10361446	1	Monoctye DC	21	21	0.889648	3.49736e-27	1.35886e-24	chrX	23783173	23786210	+
	RAPGEF6	21105	23349	17684039	17650809	3	CD4 T Cells	20	20	1.10827	2.41526e-27	1.55044e-24	chr5	131423921	131635231	-
	TUBB6	2696	2213	15251039	17037777	1	B Cells	21	21	0.734799	4.71544e-27	1.78516e-24	chr18	12307669	12344320	+
	EPB41	13735	11037	20344056	18753341	1	CD4 T Cells	21	21	0.871804	5.67418e-27	1.90401e-24	chr1	28887091	29120046	+
	ARHGAP26	32938	52796	12507017	18591323	2	Monoctye DC	20	20	1.0781	5.74123e-27	2.14598e-24	chr5	142770377	143229011	+
	SNX9	39488	35523	20168150	19618448	3	Monoctye DC	20	20	0.924932	1.19753e-26	2.22401e-24	chr6	157700387	157945077	+
	NEAT1	6690	7391	20351101	18756987	1	CD4 T Cells	21	21	1.1986	6.78547e-27	2.25133e-24	chr11	65422774	65445540	+
	HIVEP3	5580	4133	20352211	18760245	1	CD4 T Cells	21	21	0.803577	1.07533e-26	3.48939e-24	chr1	41506365	42035925	-
	TGFBR2	15894	16499	20341897	18747879	1	CD4 T Cells	21	21	1.12621	1.07024e-26	3.48939e-24	chr3	30606601	30694142	+
	CDK14	16611	27425	12523344	18616694	2	Monoctye DC	20	20	1.11047	9.60703e-27	3.54608e-24	chr7	90466424	91210590	+
	MTRNR2L12	53158	52328	20304633	18712050	1	CD4 T Cells	21	21	1.06798	1.13726e-26	3.65022e-24	chr3	96617188	96618236	-
	FHIT	1722	2678	8639456	9636027	2	CD8 T Cells	20	21	1.39422	1.97869e-27	3.6518e-24	chr3	59747277	61251459	-
	AC104041.1	765	400	17704379	17673758	3	CD4 T Cells	20	20	0.523793	5.98113e-27	3.7578e-24	NA	NA	NA	NA
	MCTP2	3392	3362	4652523	6015490	2	NK Cells	18	20	0.766714	1.13637e-27	4.19447e-24	chr15	94231538	94483952	+
	PELI2	4999	3333	12266912	10372974	1	Monoctye DC	21	21	0.788536	1.1438e-26	4.38641e-24	chr14	56117814	56301524	+
	PDE4B	9667	9244	15244068	17030746	1	B Cells	21	21	0.856003	1.19276e-26	4.45836e-24	chr1	65792514	66374579	+
	CCNL1	7891	10960	10054128	11921631	3	B Cells	20	20	1.17119	6.53822e-27	4.48994e-24	chr3	157146508	157160760	-
	DDX21	9012	9709	20348779	18754669	1	CD4 T Cells	21	21	1.16883	1.4774e-26	4.69099e-24	chr10	68956170	68985068	+
	IFIH1	1502	2624	5428310	6728451	3	NK Cells	19	20	1.40927	6.85078e-27	5.18709e-24	chr2	162267074	162318684	-
	EXOC4	7292	5893	20200346	19648078	3	Monoctye DC	20	20	0.830912	2.97923e-26	5.49836e-24	chr7	133253073	134066589	+
	IMMP2L	5241	4728	15248494	17035262	1	B Cells	21	21	0.807551	1.49493e-26	5.51799e-24	chr7	110662644	111562517	-
	TOP1	9531	16247	12530424	18627872	2	Monoctye DC	20	20	1.14654	1.5774e-26	5.75051e-24	chr20	41028822	41124487	+
	CMTM8	3702	4673	17701442	17669485	3	CD4 T Cells	20	20	1.2645	1.01974e-26	6.2733e-24	chr3	32238679	32370321	+
	TRPS1	23626	38346	12516329	18605773	2	Monoctye DC	20	20	1.09165	1.81912e-26	6.55084e-24	chr8	115408496	115809673	-
	OSBPL8	19513	24143	15234222	17015847	1	B Cells	21	21	1.10758	2.01848e-26	7.35848e-24	chr12	76351797	76559809	-
	PDE7A	8520	6603	20349271	18757775	1	CD4 T Cells	21	21	0.840811	2.83211e-26	8.89673e-24	chr8	65714334	65842322	-
	AZIN1-AS1	2501	4815	12537454	18639304	2	Monoctye DC	20	20	1.2949	2.58973e-26	9.2135e-24	NA	NA	NA	NA
	TGFBR2	6589	8878	7939818	8991272	1	CD8 T Cells	21	21	1.18964	8.35253e-27	1.02767e-23	chr3	30606601	30694142	+
	FNDC3B	6735	9873	5423077	6721202	3	NK Cells	19	20	1.18253	1.58994e-26	1.17373e-23	chr3	172039578	172401669	+
	ZFAND3	28973	46613	12510982	18597506	2	Monoctye DC	20	20	1.0821	3.36382e-26	1.1825e-23	chr6	37819727	38154624	+
	HDAC9	2734	1669	12269177	10374638	1	Monoctye DC	21	21	0.721983	3.15821e-26	1.19563e-23	chr7	18086949	19002416	+
	CDH6	75	3	12539880	18644116	2	Monoctye DC	20	20	0.0269038	3.54677e-26	1.23215e-23	chr5	31193686	31329146	+
	TBL1XR1	4901	5935	12535054	18638184	2	Monoctye DC	20	20	0.814498	3.64937e-26	1.25305e-23	chr3	177019340	177228000	-
	XRN2	7187	7871	20350604	18756507	1	CD4 T Cells	21	21	1.18817	4.08226e-26	1.2689e-23	chr20	21303331	21389825	+
	DISC1	1929	1212	20355862	18763166	1	CD4 T Cells	21	21	0.681659	4.22351e-26	1.29913e-23	chr1	231626790	232041272	+
	CASC15	2636	1760	20355155	18762618	1	CD4 T Cells	21	21	0.724375	4.6316e-26	1.40996e-23	chr6	21664185	22654455	+
	EIF2AK2	594	842	4493246	3597566	1	NK Cells	20	20	1.77024	6.10589e-27	1.50251e-23	chr2	37099210	37157522	-
	PAN3	17903	22233	15235832	17017757	1	B Cells	21	21	1.11168	4.45859e-26	1.60558e-23	chr13	28138506	28295335	+
	EZR	7687	5393	12264224	10370914	1	Monoctye DC	21	21	0.829742	4.70265e-26	1.75778e-23	chr6	158765741	158819368	-
	MBD5	2518	2058	15251217	17037932	1	B Cells	21	21	0.731638	5.20012e-26	1.85005e-23	chr2	148021011	148516971	+
	PPM1L	4490	2963	12267421	10373344	1	Monoctye DC	21	21	0.780467	5.30903e-26	1.95963e-23	chr3	160755602	161078902	+
	ARID4B	7775	8895	20199863	19645076	3	Monoctye DC	20	20	1.17628	1.15725e-25	2.12251e-23	chr1	235131634	235328219	-
	CLASP1	3182	3323	4490658	3595085	1	NK Cells	20	20	1.30418	1.03131e-26	2.34257e-23	chr2	121337776	121649476	-
	TBC1D5	2979	2034	20354812	18762344	1	CD4 T Cells	21	21	0.740759	7.94727e-26	2.39464e-23	chr3	17157162	18444817	-
	R3HDM2	2991	2044	20354800	18762334	1	CD4 T Cells	21	21	0.741414	8.72601e-26	2.60273e-23	chr12	57253762	57431005	-
	ITGAV	7825	7828	12264086	10368479	1	Monoctye DC	21	21	1.18314	7.21139e-26	2.62895e-23	chr2	186590056	186680901	+
	SKAP1	4805	4358	7941602	8995792	1	CD8 T Cells	21	21	0.800783	2.22925e-26	2.6331e-23	chr17	48133442	48430275	-
	IFI44L	268	611	8727332	9345654	3	CD8 T Cells	20	20	2.12894	9.05959e-27	2.67521e-23	chr1	78619902	78646145	+
	AC068587.4	859	1483	18624251	20497701	2	CD4 T Cells	21	21	1.56859	1.64323e-26	2.69572e-23	NA	NA	NA	NA
	DENND4A	20479	22041	20187159	19631930	3	Monoctye DC	20	20	1.10659	1.54511e-25	2.8164e-23	chr15	65658046	65792293	-
	RAB11FIP1	6911	4801	12265000	10371506	1	Monoctye DC	21	21	0.8216	7.95983e-26	2.86641e-23	chr8	37858618	37899497	-
	APBA2	2231	3368	7944176	8996782	1	CD8 T Cells	21	21	1.33289	2.66772e-26	3.02982e-23	chr15	28884483	29118315	+
	CD69	16304	16211	15237431	17023779	1	B Cells	21	21	0.890067	8.62685e-26	3.03265e-23	chr12	9752486	9760901	-
	ITGA1	556	300	7945851	8999850	1	CD8 T Cells	21	21	0.476395	3.10283e-26	3.39346e-23	chr5	52787916	52959209	+
	MACROD2	215	662	11410279	15951181	2	B Cells	20	21	2.20249	2.18785e-26	3.40026e-23	chr20	13995369	16053197	+
	EEPD1	8618	8551	12263293	10367756	1	Monoctye DC	21	21	1.17349	1.08272e-25	3.852e-23	chr7	36153254	36301538	+
	B2M	14496	15888	20193142	19638083	3	Monoctye DC	20	20	1.1269	2.25577e-25	4.08654e-23	chr15	44711487	44718851	+
	RORB	682	260	4493158	3598148	1	NK Cells	20	20	0.476098	2.12291e-26	4.47768e-23	chr9	74497335	74693177	+
	MT-CO1	29553	36350	7916854	8963800	1	CD8 T Cells	21	21	1.08599	4.38744e-26	4.62702e-23	chrM	5904	7445	+
	AC011476.3	2290	1590	20205348	19652381	3	Monoctye DC	20	20	0.713883	2.58094e-25	4.64711e-23	NA	NA	NA	NA
	APBB2	1063	995	12538892	18643124	2	Monoctye DC	20	20	0.62957	1.38771e-25	4.71007e-23	chr4	40810027	41216714	-
	APOL6	215	569	10061804	11932022	3	B Cells	20	20	2.23164	7.14661e-26	4.79619e-23	chr22	35648446	35668404	+
	EIF2AK2	1990	1986	11408504	15949857	2	B Cells	20	21	0.713871	3.24856e-26	4.79634e-23	chr2	37099210	37157522	-
	CBLB	7604	8297	4648311	6010555	2	NK Cells	18	20	0.844054	1.49196e-26	4.89513e-23	chr3	105655461	105869552	-
	RPTOR	3294	2430	20204344	19651541	3	Monoctye DC	20	20	0.758487	3.04342e-25	5.44661e-23	chr17	80544819	80966371	+
	JUNB	6430	5955	15247305	17034035	1	B Cells	21	21	0.829044	1.79683e-25	6.2422e-23	chr19	12791486	12793315	+
	TNFAIP3	9311	10494	20198327	19643477	3	Monoctye DC	20	20	1.1588	3.71844e-25	6.61457e-23	chr6	137867214	137883312	+
	VPS37B	7126	6665	15246609	17033325	1	B Cells	21	21	0.837262	1.96388e-25	6.74318e-23	chr12	122865330	122896127	-
	DDX3Y	1495	3070	12538460	18641049	2	Monoctye DC	20	20	1.38118	2.35547e-25	7.90393e-23	chrY	12904108	12920478	+
	FKBP5	5082	5721	20352709	18758657	1	CD4 T Cells	21	21	1.22133	3.04142e-25	8.98099e-23	chr6	35573585	35728583	-
	LINC00278	1383	2873	12538572	18641246	2	Monoctye DC	20	20	1.39723	2.86193e-25	9.4955e-23	chrY	3002887	3200509	+
	ADK	15625	15516	15238110	17024474	1	B Cells	21	21	0.888928	2.80245e-25	9.51192e-23	chr10	74151202	74709963	+
	MAPKAP1	1319	764	20356472	18763614	1	CD4 T Cells	21	21	0.628413	3.29454e-25	9.63212e-23	chr9	125437393	125707234	-
	EVL	6947	5304	20350844	18759074	1	CD4 T Cells	21	21	0.828329	3.67873e-25	1.06499e-22	chr14	99971449	100144236	+
	MACO1	6215	6867	20351576	18757511	1	CD4 T Cells	21	21	1.19873	3.76043e-25	1.07807e-22	chr1	25430858	25500209	+
	FAM49A	10394	17558	12529561	18626561	2	Monoctye DC	20	20	1.13618	3.37431e-25	1.10711e-22	NA	NA	NA	NA
	FOSB	7165	6713	15246570	17033277	1	B Cells	21	21	0.838701	3.95987e-25	1.32876e-22	chr19	45467995	45475179	+
	USP18	41	224	10061978	11932367	3	B Cells	20	20	4.60696	2.0358e-25	1.33589e-22	chr22	18150170	18177397	+
	FOXN3	8988	11548	12530967	18632571	2	Monoctye DC	20	20	0.864167	4.31525e-25	1.40027e-22	chr14	89124871	89619149	-
	ARHGAP32	2405	1592	20355386	18762786	1	CD4 T Cells	21	21	0.718165	5.22035e-25	1.48223e-22	chr11	128965060	129279324	-
	PITPNC1	20631	25056	18604479	20474128	2	CD4 T Cells	21	21	1.10345	9.54252e-26	1.48306e-22	chr17	67377281	67697261	+
	TENM4	69	242	20207569	19653729	3	Monoctye DC	20	20	3.60605	8.59409e-25	1.51961e-22	chr11	78652829	79441030	-
	OAS3	60	232	17705084	17673926	3	CD4 T Cells	20	20	3.87345	2.89376e-25	1.74387e-22	chr12	112938051	112976460	+
	ZFAND3	23337	28552	15230398	17011438	1	B Cells	21	21	1.09521	5.44769e-25	1.80747e-22	chr6	37819727	38154624	+
	SH3KBP1	13901	11896	20193737	19642075	3	Monoctye DC	20	20	0.879873	1.04525e-24	1.83722e-22	chrX	19533977	19887600	-
	CSGALNACT1	2189	1759	15251546	17038231	1	B Cells	21	21	0.719328	5.70374e-25	1.8714e-22	chr8	19404161	19758029	-
	AKAP12	334	568	12271577	10375739	1	Monoctye DC	21	21	2.01127	5.35748e-25	1.88335e-22	chr6	151239967	151358559	+
	IMMP2L	6947	9031	18618163	20490153	2	CD4 T Cells	21	21	1.18114	1.28257e-25	1.89365e-22	chr7	110662644	111562517	-
	BCAT1	4212	3226	20203426	19650745	3	Monoctye DC	20	20	0.787483	1.16109e-24	2.02874e-22	chr12	24810024	24949101	-
	CD226	738	1709	12539217	18642410	2	Monoctye DC	20	20	1.55754	6.73635e-25	2.16215e-22	chr18	69831158	69961803	-
	MTRNR2L8	1808	3041	5428004	6728034	3	NK Cells	19	20	1.35681	3.14526e-25	2.26527e-22	chr11	10507894	10509186	-
	ATXN1	14446	12397	20193192	19641574	3	Monoctye DC	20	20	0.882336	1.3495e-24	2.34409e-22	chr6	16299112	16761491	-
	FYN	60575	62829	18564535	20436355	2	CD4 T Cells	21	21	0.942386	1.73972e-25	2.4463e-22	chr6	111660332	111873452	-
	MN1	2233	1552	20205405	19652419	3	Monoctye DC	20	20	0.714609	1.4172e-24	2.44728e-22	chr22	27748277	27801756	-
	FRY	3701	2788	20203937	19651183	3	Monoctye DC	20	20	0.774531	1.42798e-24	2.45157e-22	chr13	31846713	32299125	+
	SIPA1L1	10751	13191	8716849	9333074	3	CD8 T Cells	20	20	1.14574	9.28032e-26	2.49126e-22	chr14	71320449	71741229	+
	MYO1F	3076	1934	12268835	10374373	1	Monoctye DC	21	21	0.7436	7.1996e-25	2.50114e-22	chr19	8520778	8577577	-
	MEF2C	3937	4682	12536018	18639437	2	Monoctye DC	20	20	0.799871	8.50754e-25	2.70128e-22	chr5	88717117	88904257	-
	MT-ATP6	45459	52750	5384353	6678325	3	NK Cells	19	20	0.936058	3.85624e-25	2.71121e-22	chrM	8527	9207	+
	GNG2	15645	21608	5414167	6709467	3	NK Cells	19	20	1.11414	4.84296e-25	3.32576e-22	chr14	51826195	51979342	+
	CCL3	1848	3667	12538107	18640452	2	Monoctye DC	20	20	1.33464	1.06273e-24	3.33845e-22	chr17	36088256	36090169	-
	PCED1B	3431	2413	20354360	18761965	1	CD4 T Cells	21	21	0.763015	1.30618e-24	3.67336e-22	chr12	47079603	47236662	+
	IFIT2	1615	2757	5428197	6728318	3	NK Cells	19	20	1.3771	5.67962e-25	3.81167e-22	chr10	89283694	89309271	+
	RALA	11088	11705	20346703	18752673	1	CD4 T Cells	21	21	1.14529	1.37214e-24	3.82244e-22	chr7	39623565	39708120	+
	RYBP	20336	17818	20187302	19636153	3	Monoctye DC	20	20	0.900863	2.29629e-24	3.91948e-22	chr3	72371825	72446623	-
	SESN3	8576	8692	10053443	11923899	3	B Cells	20	20	0.854644	6.19595e-25	3.9774e-22	chr11	95165513	95232541	-
	ATP1B3	4763	3499	20353028	18760879	1	CD4 T Cells	21	21	0.797003	1.45839e-24	4.02475e-22	chr3	141876124	141926549	+
	SATB1-AS1	2832	1935	20354959	18762443	1	CD4 T Cells	21	21	0.741283	1.55648e-24	4.25567e-22	chr3	18445024	18923280	+
	HIF1A	20979	22496	20186659	19631475	3	Monoctye DC	20	20	1.10252	2.53707e-24	4.30558e-22	chr14	61695513	61748259	+
	SULF2	2934	3365	12537021	18640754	2	Monoctye DC	20	20	0.771399	1.46131e-24	4.54221e-22	chr20	47656348	47786616	-
	MAN1C1	3632	2577	20354159	18761801	1	CD4 T Cells	21	21	0.769777	1.7168e-24	4.65096e-22	chr1	25616791	25786206	+
	XRRA1	1095	1786	18624015	20497398	2	CD4 T Cells	21	21	1.48194	3.55777e-25	4.77533e-22	chr11	74807739	74949200	-
	PMAIP1	1049	1528	20206589	19652443	3	Monoctye DC	20	20	1.49766	3.00949e-24	5.07813e-22	chr18	59899996	59904305	+
	OXSR1	5470	9655	12534485	18634464	2	Monoctye DC	20	20	1.18719	1.84369e-24	5.67108e-22	chr3	38165089	38255484	+
	NOTCH2	8795	7287	20198843	19646684	3	Monoctye DC	20	20	0.85188	3.63376e-24	6.09666e-22	chr1	119911553	120100779	-
	ABLIM1	16047	19971	8625131	9618734	2	CD8 T Cells	20	21	1.11573	3.94576e-25	6.85378e-22	chr10	114431113	114768061	-
	CEP85L	4231	7634	12535724	18636485	2	Monoctye DC	20	20	1.21357	2.31006e-24	7.03236e-22	chr6	118460772	118710075	-
	TIPARP	4840	5026	12267071	10371281	1	Monoctye DC	21	21	1.22814	2.08562e-24	7.16118e-22	chr3	156673235	156706770	+
	RIN2	2494	4756	12537461	18639363	2	Monoctye DC	20	20	1.28262	2.41075e-24	7.26397e-22	chr20	19757606	20002457	+
	TANC2	4504	3291	20353287	18761087	1	CD4 T Cells	21	21	0.792731	2.72569e-24	7.317e-22	chr17	63009556	63427699	+
	SP140	1487	2460	10060532	11930131	3	B Cells	20	20	1.395	1.2228e-24	7.68258e-22	chr2	230203110	230313215	+
	GRIP1	2109	1371	20355682	18763007	1	CD4 T Cells	21	21	0.705273	3.19106e-24	8.48909e-22	chr12	66347431	67069162	-
	XRRA1	1426	1874	20356365	18762504	1	CD4 T Cells	21	21	1.42576	3.39693e-24	8.95607e-22	chr11	74807739	74949200	-
	CDK14	14248	13610	12257663	10362697	1	Monoctye DC	21	21	1.12973	2.68749e-24	9.1217e-22	chr7	90466424	91210590	+
	INPP5A	5272	4162	20202366	19649809	3	Monoctye DC	20	20	0.811693	6.09321e-24	1.01653e-21	chr10	132537787	132783480	+
	UTY	2992	5585	12536963	18638534	2	Monoctye DC	20	20	1.2555	3.61499e-24	1.07825e-21	chrY	13234577	13480673	-
	2025-03-01	1172	602	12270739	10375705	1	Monoctye DC	21	21	0.607489	3.29725e-24	1.10641e-21	NA	NA	NA	NA
	SBF2	4894	3297	12267017	10373010	1	Monoctye DC	21	21	0.796754	3.43161e-24	1.13856e-21	chr11	9778667	10294219	-
	BCAR3	7433	12798	12532522	18631321	2	Monoctye DC	20	20	1.15806	4.35178e-24	1.28504e-21	chr1	93561741	93847150	-
	CHD7	9376	9994	20348415	18754384	1	CD4 T Cells	21	21	1.15643	4.96984e-24	1.29871e-21	chr8	60678740	60868028	+
	AREG	1532	2087	20206106	19651884	3	Monoctye DC	20	20	1.40065	7.8969e-24	1.30272e-21	chr4	74445136	74455005	+
	MYO10	2209	1542	20205429	19652429	3	Monoctye DC	20	20	0.717718	7.89309e-24	1.30272e-21	chr5	16661907	16936288	-
	HSPH1	2508	1790	20205130	19652181	3	Monoctye DC	20	20	0.733822	8.49066e-24	1.39289e-21	chr13	31134973	31162388	-
	AK5	672	318	20357119	18764060	1	CD4 T Cells	21	21	0.513398	5.40953e-24	1.40121e-21	chr1	77282019	77559966	+
	ADGRG7	2	105	5429810	6730970	3	NK Cells	19	20	42.3506	2.13938e-24	1.40386e-21	chr3	100609601	100695479	+
	CD109	15171	14431	12256740	10361876	1	Monoctye DC	21	21	1.125	4.35348e-24	1.42838e-21	chr6	73695785	73828316	+
	ADGRG7	2	98	7946405	9000052	1	CD8 T Cells	21	21	43.2631	1.48637e-24	1.51349e-21	chr3	100609601	100695479	+
	IGHD	1273	2154	10060746	11930437	3	B Cells	20	20	1.42682	2.55743e-24	1.5733e-21	chr14	105836765	105845677	-
	STAT1	2371	4540	12537584	18639579	2	Monoctye DC	20	20	1.28789	5.72011e-24	1.67237e-21	chr2	190908460	191020960	-
	PRKY	1645	1411	5428167	6729664	3	NK Cells	19	20	0.691929	2.89015e-24	1.85529e-21	chrY	7273972	7381548	+
	SIK2	5254	6473	12534701	18637646	2	Monoctye DC	20	20	0.828647	6.46194e-24	1.87073e-21	chr11	111602449	111730855	+
	TBC1D5	3222	2394	20204416	19651577	3	Monoctye DC	20	20	0.763948	1.19284e-23	1.94604e-21	chr3	17157162	18444817	-
	DMXL2	9646	9440	12262265	10366867	1	Monoctye DC	21	21	1.15743	6.05729e-24	1.96556e-21	chr15	51447711	51622833	-
	DDX58	1071	1591	17704073	17672567	3	CD4 T Cells	20	20	1.48813	3.33617e-24	1.97027e-21	chr9	32455302	32526208	-
	ANTXR2	20340	33069	12519615	18611050	2	Monoctye DC	20	20	1.09351	7.45567e-24	2.13746e-21	chr4	79901146	80125454	-
	RPS26	2692	2143	8724908	9344122	3	CD8 T Cells	20	20	0.743368	8.72249e-25	2.14639e-21	chr12	56041351	56044697	+
	SYNE1	2438	1389	4491402	3597019	1	NK Cells	20	20	0.711501	1.1147e-24	2.19439e-21	chr6	152121687	152637801	-
	ARHGAP15	6035	6488	4649880	6012364	2	NK Cells	18	20	0.83162	7.54743e-25	2.22868e-21	chr2	143091362	143768352	+
	LINC00910	636	1277	5429176	6729798	3	NK Cells	19	20	1.6197	3.61797e-24	2.27308e-21	chr17	43338741	43389199	-
	TANC2	1615	2400	8725985	9343865	3	CD8 T Cells	20	20	1.3877	1.11315e-24	2.52847e-21	chr17	63009556	63427699	+
	ATXN1	8052	7628	8633126	9631077	2	CD8 T Cells	20	21	0.8493	1.55961e-24	2.55853e-21	chr6	16299112	16761491	-
	GNLY	8467	9003	5421345	6722072	3	NK Cells	19	20	0.857745	4.27211e-24	2.62815e-21	chr2	85685175	85698852	+
	TFRC	3476	2243	12268435	10374064	1	Monoctye DC	21	21	0.763166	8.25054e-24	2.64816e-21	chr3	196027183	196082096	-
	KLRD1	592	239	12271319	10376068	1	Monoctye DC	21	21	0.477469	8.69099e-24	2.75953e-21	chr12	10226058	10329608	+
	PAM	6601	5345	20201037	19648626	3	Monoctye DC	20	20	0.832536	1.82764e-23	2.9653e-21	chr5	102753981	103029730	+
	PIK3R1	2523	2082	8638655	9636623	2	CD8 T Cells	20	21	0.739806	1.91833e-24	2.98138e-21	chr5	68215756	68301821	+
	ZEB2	8715	10507	11401779	15941336	2	B Cells	20	21	0.862392	2.20807e-24	3.10486e-21	chr2	144364364	144521057	-
	ASCC3	6398	4878	20351393	18759500	1	CD4 T Cells	21	21	0.827169	1.27299e-23	3.26872e-21	chr6	100508194	100881372	-
	UBE2E2	14448	14967	20343343	18749411	1	CD4 T Cells	21	21	1.12389	1.31751e-23	3.35386e-21	chr3	23203020	23591794	+
	MAML3	9202	15598	12530753	18628521	2	Monoctye DC	20	20	1.14009	1.18754e-23	3.3718e-21	chr4	139716753	140154184	-
	FAM241A	3724	4292	20354067	18760086	1	CD4 T Cells	21	21	1.25039	1.63158e-23	4.11785e-21	chr4	112145454	112195256	+
	RHOH	6149	5786	7940258	8994364	1	CD8 T Cells	21	21	0.830797	4.22301e-24	4.15671e-21	chr4	40191053	40246967	+
	SLC2A3	7799	8411	20349992	18755967	1	CD4 T Cells	21	21	1.17005	1.67879e-23	4.2011e-21	chr12	7919230	7936187	-
	TOX	12629	10194	20345162	18754184	1	CD4 T Cells	21	21	0.875734	1.80045e-23	4.46769e-21	chr8	58805412	59119147	-
	GLIS3	922	526	20206716	19653445	3	Monoctye DC	20	20	0.58657	2.87399e-23	4.63749e-21	chr9	3824127	4348392	-
	MTUS1	212	438	20357579	18763940	1	CD4 T Cells	21	21	2.24148	1.94353e-23	4.78254e-21	chr8	17643795	17800917	-
	SCN9A	358	124	20357433	18764254	1	CD4 T Cells	21	21	0.375781	1.97268e-23	4.81415e-21	chr2	166195185	166376001	-
	RORA	7402	6970	8633776	9631735	2	CD8 T Cells	20	21	0.844186	3.26217e-24	4.81643e-21	chr15	60488284	61229302	-
	AKT3	16250	13334	20341541	18751044	1	CD4 T Cells	21	21	0.890233	2.09959e-23	5.08188e-21	chr1	243488233	243851079	-
	R3HDM1	3165	2218	20354626	18762160	1	CD4 T Cells	21	21	0.760299	2.29466e-23	5.50885e-21	chr2	135531455	135725270	+
	AOAH	4758	3519	20353033	18760859	1	CD4 T Cells	21	21	0.802401	2.67337e-23	6.36628e-21	chr7	36512941	36724549	-
	SCLT1	5290	3960	20352501	18760418	1	CD4 T Cells	21	21	0.81215	2.86509e-23	6.76825e-21	chr4	128864921	129093600	-
	JAK1	16705	14524	20190933	19639447	3	Monoctye DC	20	20	0.893933	4.45493e-23	7.14944e-21	chr1	64833229	65067754	-
	HSP90B1	2578	3252	20205060	19650719	3	Monoctye DC	20	20	1.29698	4.591e-23	7.32797e-21	chr12	103930107	103953931	+
	DENND4A	40848	53438	11369646	15898405	2	B Cells	20	21	0.935778	5.47857e-24	7.35349e-21	chr15	65658046	65792293	-
	RUNX1	23908	32657	12516047	18611462	2	Monoctye DC	20	20	0.918728	2.65978e-23	7.48005e-21	chr21	34787801	36004667	-
	PLCL1	1745	1860	12538210	18642259	2	Monoctye DC	20	20	0.716922	2.74106e-23	7.63593e-21	chr2	197804593	198572581	+
	SETBP1	3832	3386	15249903	17036604	1	B Cells	21	21	0.790985	2.52479e-23	8.19279e-21	chr18	44680173	45068510	+
	SBF2	4876	5980	12535079	18638139	2	Monoctye DC	20	20	0.824882	2.98003e-23	8.22406e-21	chr11	9778667	10294219	-
	FBXO34	7370	5209	12264541	10371098	1	Monoctye DC	21	21	0.835904	2.76076e-23	8.67259e-21	chr14	55271344	55370053	+
	CMIP	3278	2824	8637900	9635881	2	CD8 T Cells	20	21	0.772343	6.82312e-24	9.59428e-21	chr16	81444808	81711762	+
	MALAT1	521634	449864	11750277	9926443	1	Monoctye DC	21	21	1.01996	3.16654e-23	9.84259e-21	chr11	65497688	65506516	+
	CNOT6L	22644	28043	7923763	8972107	1	CD8 T Cells	21	21	1.09343	1.1789e-23	1.12296e-20	chr4	77713387	77819615	-
	RSAD2	114	340	8727486	9345925	3	CD8 T Cells	20	20	2.78504	5.56581e-24	1.17395e-20	chr2	6865557	6898239	+
	GPAT3	3553	6481	12536402	18637638	2	Monoctye DC	20	20	1.22688	4.88985e-23	1.33697e-20	chr4	83535914	83605875	+
	RICTOR	5324	6220	20202314	19647751	3	Monoctye DC	20	20	1.20121	8.5033e-23	1.34997e-20	chr5	38937920	39074399	-
	SAMD4A	3451	3013	15250284	17036977	1	B Cells	21	21	0.781558	4.5193e-23	1.45055e-20	chr14	54566117	54793315	+
	RFX3	10599	8955	20197039	19645016	3	Monoctye DC	20	20	0.868692	9.33949e-23	1.47479e-20	chr9	3218297	3526004	-
	CREB5	6086	4905	20201552	19649066	3	Monoctye DC	20	20	0.828652	9.70566e-23	1.52446e-20	chr7	28299321	28825894	+
	SIPA1L1	48691	76636	12491264	18567483	2	Monoctye DC	20	20	1.05862	5.85105e-23	1.5851e-20	chr14	71320449	71741229	+
	FOXO3	27974	24983	20179664	19628988	3	Monoctye DC	20	20	0.918238	1.04014e-22	1.62509e-20	chr6	108559835	108684774	+
	INPP4B	714	447	7945693	8999703	1	CD8 T Cells	21	21	0.552752	1.89508e-23	1.74874e-20	chr4	142023160	142847432	-
	IFNG	644	1278	5429168	6729797	3	NK Cells	19	20	1.60083	3.04887e-23	1.83735e-20	chr12	68154768	68159740	-
	PLAUR	9275	10375	20198363	19643596	3	Monoctye DC	20	20	1.15011	1.18576e-22	1.84286e-20	chr19	43646095	43670547	-
	CD44	19862	25251	11390632	15926592	2	B Cells	20	21	0.909388	1.48239e-23	1.9032e-20	chr11	35138882	35232402	+
	OSBPL3	2383	3028	20205255	19650943	3	Monoctye DC	20	20	1.30646	1.23969e-22	1.91658e-20	chr7	24796540	24981634	-
	ZNF331	10367	7556	12261544	10368751	1	Monoctye DC	21	21	0.862002	6.83377e-23	2.10203e-20	chr19	53519527	53580269	+
	RNF130	1318	1736	20356473	18762642	1	CD4 T Cells	21	21	1.429	9.00807e-23	2.1111e-20	chr5	179911651	180072113	-
	XIST	1916	2759	8725684	9343506	3	CD8 T Cells	20	20	1.34466	1.1491e-23	2.26211e-20	chrX	73820649	73852723	-
	REL	13174	14414	20194464	19639557	3	Monoctye DC	20	20	1.12495	1.47736e-22	2.27213e-20	chr2	60881521	60931612	+
	IL1RAP	7291	9290	12532664	18634829	2	Monoctye DC	20	20	0.857004	8.60161e-23	2.30906e-20	chr3	190514051	190659750	+
	FCAR	9086	7595	20198552	19646376	3	Monoctye DC	20	20	0.859449	1.74685e-22	2.67268e-20	chr19	54874235	54891420	+
	FTH1	18280	19650	20189358	19634321	3	Monoctye DC	20	20	1.10523	1.98054e-22	3.01461e-20	chr11	61959718	61967634	-
	NIBAN1	2052	1679	7944355	8998471	1	CD8 T Cells	21	21	0.722428	3.67076e-23	3.28466e-20	chr1	184790724	184974508	-
	SIK3	47818	44738	17657326	17629420	3	CD4 T Cells	20	20	0.937229	5.72089e-23	3.3124e-20	chr11	116843402	117098437	-
	BBS9	2792	1930	20354999	18762448	1	CD4 T Cells	21	21	0.74996	1.43862e-22	3.34497e-20	chr7	33109557	33877180	+
	NR3C1	14328	12684	17690816	17661474	3	CD4 T Cells	20	20	0.886812	5.996e-23	3.40492e-20	chr5	143277931	143435512	-
	CEMIP2	10160	10721	20347631	18753657	1	CD4 T Cells	21	21	1.14482	1.48694e-22	3.4303e-20	chr9	71683366	71816690	-
	APBA2	3905	4818	17701239	17669340	3	CD4 T Cells	20	20	1.23597	6.16623e-23	3.43552e-20	chr15	28884483	29118315	+
	RORB	737	1483	4655178	6017369	2	NK Cells	18	20	1.55656	1.36835e-23	3.67327e-20	chr9	74497335	74693177	+
	MBNL1	49620	48672	20308171	18715706	1	CD4 T Cells	21	21	1.06419	1.63501e-22	3.74266e-20	chr3	152243828	152465780	+
	SNTG2	160	387	17704984	17673771	3	CD4 T Cells	20	20	2.42299	6.84471e-23	3.74291e-20	chr2	950849	1367613	+
	PLCB1	3675	2644	20354116	18761734	1	CD4 T Cells	21	21	0.78055	1.7077e-22	3.87898e-20	chr20	8077251	8968360	+
	TGFBR2	5358	7139	15248377	17032851	1	B Cells	21	21	1.19273	1.34119e-22	4.2585e-20	chr3	30606601	30694142	+
	TLR2	7919	13508	12532036	18630611	2	Monoctye DC	20	20	1.14729	1.67386e-22	4.45292e-20	chr4	153684070	153706260	+
	SERINC5	4685	6322	8636493	9632383	2	CD8 T Cells	20	21	1.20976	3.45946e-23	4.64338e-20	chr5	80111651	80256048	-
	FHIT	10056	11479	17695088	17662679	3	CD4 T Cells	20	20	1.14351	8.6862e-23	4.66354e-20	chr3	59747277	61251459	-
	AC008014.1	1132	651	20356659	18763727	1	CD4 T Cells	21	21	0.623923	2.09743e-22	4.72785e-20	NA	NA	NA	NA
	NUP98	9926	10484	20347865	18753894	1	CD4 T Cells	21	21	1.14591	2.2532e-22	5.04052e-20	chr11	3671083	3797792	-
	CCSER1	3523	6065	11406971	15945778	2	B Cells	20	21	1.23144	4.14411e-23	5.09881e-20	chr4	90127535	91601913	+
	OXSR1	9465	7946	20198173	19646025	3	Monoctye DC	20	20	0.863164	3.48679e-22	5.28007e-20	chr3	38165089	38255484	+
	SYTL2	1446	1275	4654469	6017577	2	NK Cells	18	20	0.682077	2.15079e-23	5.29255e-20	chr11	85694224	85811159	-
	LMNA	11964	10217	20195674	19643754	3	Monoctye DC	20	20	0.878036	4.08535e-22	6.15492e-20	chr1	156082573	156140081	+
	HERC5	699	559	11409795	15951284	2	B Cells	20	21	0.572042	5.5691e-23	6.578e-20	chr4	88457119	88506163	+
	MT-CYB	25271	30016	4630644	5988836	2	NK Cells	18	20	0.918802	3.1369e-23	7.12534e-20	chrM	14747	15887	+
	FYB1	7503	5842	20350288	18758536	1	CD4 T Cells	21	21	0.84474	3.22199e-22	7.15353e-20	chr5	39105252	39274528	-
	CDKAL1	3981	4761	20203657	19649210	3	Monoctye DC	20	20	1.22962	5.09041e-22	7.63019e-20	chr6	20534457	21232404	+
	TBC1D5	1709	985	12270202	10375322	1	Monoctye DC	21	21	0.681653	2.63364e-22	8.01738e-20	chr3	17157162	18444817	-
	TASOR2	7658	9912	15246077	17030078	1	B Cells	21	21	1.15865	2.98581e-22	9.37958e-20	chr10	5684838	5763740	+
	LMBRD1	4777	5614	20202861	19648357	3	Monoctye DC	20	20	1.20832	6.38748e-22	9.52606e-20	chr6	69672757	69867236	-
	TSHZ2	4545	6063	18620565	20493121	2	CD4 T Cells	21	21	1.21204	7.89081e-23	1.01308e-19	chr20	52972358	53495330	+
	RAB8B	5115	5232	12266796	10371075	1	Monoctye DC	21	21	1.20974	3.75643e-22	1.13187e-19	chr15	63189560	63267776	+
	IFIT1	96	281	17705048	17673877	3	CD4 T Cells	20	20	2.93222	2.27106e-22	1.19754e-19	chr10	89392546	89406487	+
	PIP4K2A	3902	4040	4652013	6014812	2	NK Cells	18	20	0.800913	5.7304e-23	1.20866e-19	chr10	22534854	22714578	-
	AC007384.1	3064	2649	15250671	17037341	1	B Cells	21	21	0.773927	3.91857e-22	1.21802e-19	NA	NA	NA	NA
	AKAP13	9388	13264	5420424	6717811	3	NK Cells	19	20	1.13973	2.12572e-22	1.25541e-19	chr15	85380571	85749358	+
	SIPA1L1	79081	80686	20128557	19573285	3	Monoctye DC	20	20	1.04904	9.23997e-22	1.37109e-19	chr14	71320449	71741229	+
	LRBA	21649	18114	20336142	18746264	1	CD4 T Cells	21	21	0.907764	6.38061e-22	1.40607e-19	chr4	150264435	151015727	-
	SAMD9L	115	361	10061904	11932230	3	B Cells	20	20	2.64704	2.35601e-22	1.41981e-19	chr7	93130056	93148385	-
	AFF1	6779	7944	17698365	17666214	3	CD4 T Cells	20	20	1.17391	2.80713e-22	1.45424e-19	chr4	86935002	87141039	+
	ARHGAP21	2744	5112	12537211	18639007	2	Monoctye DC	20	20	1.25303	6.06584e-22	1.59927e-19	chr10	24583609	24723887	-
	NFKBIZ	1779	2944	5428033	6728131	3	NK Cells	19	20	1.33494	2.83346e-22	1.64058e-19	chr3	101827991	101861022	+
	HDGFL3	1689	1074	20356102	18763304	1	CD4 T Cells	21	21	0.689876	7.69738e-22	1.68367e-19	chr15	83112738	83207823	-
	PSAP	9879	10968	20197759	19643003	3	Monoctye DC	20	20	1.14151	1.28911e-21	1.90331e-19	chr10	71816298	71851325	-
	ATRX	6156	4716	20351635	18759662	1	CD4 T Cells	21	21	0.831135	9.04902e-22	1.96477e-19	chrX	77504880	77786233	-
	SMYD3	10711	8595	20347080	18755783	1	CD4 T Cells	21	21	0.870587	9.14454e-22	1.97102e-19	chr1	245749342	246507312	-
	ADGRG7	2	101	4655913	6018751	2	NK Cells	18	20	39.0645	1.00973e-22	1.98775e-19	chr3	100609601	100695479	+
	GPRIN3	10359	12963	18614751	20486221	2	CD4 T Cells	21	21	1.13697	1.65649e-22	2.0381e-19	chr4	89236383	89307800	-
	EXT1	3596	2361	12268315	10373946	1	Monoctye DC	21	21	0.776508	7.31552e-22	2.18202e-19	chr8	117794490	118111826	-
	RTN4	17111	14960	20190527	19639011	3	Monoctye DC	20	20	0.898921	1.60877e-21	2.36345e-19	chr2	54972187	55112621	-
	UTRN	5798	4678	20201840	19649293	3	Monoctye DC	20	20	0.829559	1.64859e-21	2.40996e-19	chr6	144285701	144853034	+
	DOCK5	8439	6075	12263472	10370232	1	Monoctye DC	21	21	0.851382	8.33918e-22	2.46248e-19	chr8	25184689	25418082	+
	FAM157C	795	445	20206843	19653526	3	Monoctye DC	20	20	0.575517	1.85711e-21	2.70141e-19	chr16	90102271	90178344	+
	BAZ1A	6159	7264	17698985	17666894	3	CD4 T Cells	20	20	1.18148	5.42856e-22	2.76379e-19	chr14	34752731	34875647	-
	CAMKMT	741	314	4493099	3598094	1	NK Cells	20	20	0.529199	1.50649e-22	2.78031e-19	chr2	44361947	44772592	+
	NEDD4L	1761	1204	20205877	19652767	3	Monoctye DC	20	20	0.702963	2.08934e-21	3.02432e-19	chr18	58044226	58401540	+
	ST3GAL5	1441	2219	15252294	17037771	1	B Cells	21	21	1.37848	1.05196e-21	3.23576e-19	chr2	85837120	85905199	-
	TMTC2	1912	1328	20205726	19652643	3	Monoctye DC	20	20	0.714127	2.26962e-21	3.26924e-19	chr12	82686880	83134870	+
	PABPC1	46839	54791	18578271	20444393	2	CD4 T Cells	21	21	1.06283	2.97035e-22	3.50846e-19	chr8	100685816	100722809	-
	CMPK2	62	253	10061957	11932338	3	B Cells	20	20	3.44096	5.96421e-22	3.52234e-19	chr2	6840570	6866635	-
	RABGAP1L	6379	4215	4487461	3594193	1	NK Cells	20	20	0.825187	2.03511e-22	3.53498e-19	chr1	174159410	174995308	+
	PLXDC2	23056	31556	12516899	18612563	2	Monoctye DC	20	20	0.92056	1.43308e-21	3.74492e-19	chr10	19816239	20289856	+
	XYLT1	2262	1524	20355529	18762854	1	CD4 T Cells	21	21	0.730952	1.75843e-21	3.76265e-19	chr16	17101769	17470960	-
	MX2	421	800	8727179	9345465	3	CD8 T Cells	20	20	1.77445	2.04091e-22	3.76663e-19	chr21	41361999	41409393	+
	ARHGAP24	8760	11890	10053259	11920701	3	B Cells	20	20	1.14453	6.69792e-22	3.87809e-19	chr4	85475150	86002668	+
	CLMN	3776	2910	20203862	19651061	3	Monoctye DC	20	20	0.792367	2.91888e-21	4.18406e-19	chr14	95181940	95319908	-
	SP100	2525	3482	8725075	9342783	3	CD8 T Cells	20	20	1.28773	2.42261e-22	4.20807e-19	chr2	230415942	230545606	+
	GNG2	8602	6209	12263309	10370098	1	Monoctye DC	21	21	0.853673	1.54465e-21	4.51605e-19	chr14	51826195	51979342	+
	B2M	14516	14687	7931891	8985463	1	CD8 T Cells	21	21	0.89332	5.52291e-22	4.79665e-19	chr15	44711487	44718851	+
	FBXL17	4244	3835	15249491	17036155	1	B Cells	21	21	0.808904	1.64275e-21	5.00089e-19	chr5	107859035	108382098	-
	SFMBT2	13189	13650	20344602	18750728	1	CD4 T Cells	21	21	1.12284	2.37319e-21	5.04159e-19	chr10	7158624	7411488	-
	PDE7A	3739	3370	7942668	8996780	1	CD8 T Cells	21	21	0.795785	6.23882e-22	5.2636e-19	chr8	65714334	65842322	-
	SAMSN1	21753	29708	12518202	18614411	2	Monoctye DC	20	20	0.918562	2.03911e-21	5.28182e-19	chr21	14485228	14658821	-
	C22orf34	923	634	15252812	17039356	1	B Cells	21	21	0.614886	1.8561e-21	5.59272e-19	chr22	49414524	49657542	-
	LYZ	7321	5215	12264590	10371092	1	Monoctye DC	21	21	0.842468	2.10448e-21	6.09248e-19	chr12	69348381	69354234	+
	MX1	1470	1975	20206168	19651996	3	Monoctye DC	20	20	1.38139	4.27347e-21	6.09619e-19	chr21	41420020	41470071	+
	HELZ2	199	437	17704945	17673721	3	CD4 T Cells	20	20	2.19983	1.29145e-21	6.46358e-19	chr20	63558086	63574239	-
	TDRD3	1963	1293	20355828	18763085	1	CD4 T Cells	21	21	0.714619	3.14229e-21	6.62777e-19	chr13	60396457	60573878	+
	SLC8A1	9680	12659	12530275	18631460	2	Monoctye DC	20	20	0.879586	2.63551e-21	6.76731e-19	chr2	40097270	40611053	-
	BTBD9	10046	10423	10051973	11922168	3	B Cells	20	20	0.874883	1.23242e-21	6.99847e-19	chr6	38168451	38640148	-
	CSF2RA	4581	4716	12267330	10371591	1	Monoctye DC	21	21	1.21754	2.53043e-21	7.25446e-19	chrX	1268800	1310381	+
	CSF2RA	4581	4716	12267330	10371591	1	Monoctye DC	21	21	1.21754	2.53043e-21	7.25446e-19	chrY	1268800	1310381	+
	ZMIZ1	10427	8855	20197211	19645116	3	Monoctye DC	20	20	0.873161	5.58981e-21	7.93564e-19	chr10	79068966	79316519	+
	DRAM1	2532	3161	20205106	19650810	3	Monoctye DC	20	20	1.28359	6.37192e-21	9.0027e-19	chr12	101877580	102012130	+
	HIF1A	13181	21740	12526774	18622379	2	Monoctye DC	20	20	1.10934	3.8461e-21	9.79063e-19	chr14	61695513	61748259	+
	DOCK10	9132	7688	20198506	19646283	3	Monoctye DC	20	20	0.865591	9.94393e-21	1.39826e-18	chr2	224765090	225042468	-
	RAD51B	5261	3985	20352530	18760393	1	CD4 T Cells	21	21	0.821782	6.85736e-21	1.43611e-18	chr14	67819779	68730218	+
	RPTOR	1831	2092	12270080	10374215	1	Monoctye DC	21	21	1.35127	5.08901e-21	1.44494e-18	chr17	80544819	80966371	+
	SFPQ	12141	12607	20345650	18751771	1	CD4 T Cells	21	21	1.12656	7.21954e-21	1.49081e-18	chr1	35176378	35193145	-
	SPIDR	3399	2447	20354392	18761931	1	CD4 T Cells	21	21	0.781051	7.2008e-21	1.49081e-18	chr8	47260878	47736306	+
	GNG2	20676	26453	11389818	15925390	2	B Cells	20	21	0.91517	1.44515e-21	1.6413e-18	chr14	51826195	51979342	+
	DUSP2	1129	822	15252606	17039168	1	B Cells	21	21	0.651756	5.50479e-21	1.64193e-18	chr2	96143169	96145440	-
	IFIH1	1883	2505	17703261	17671653	3	CD4 T Cells	20	20	1.33266	3.33868e-21	1.64313e-18	chr2	162267074	162318684	-
	MT-ND1	23679	28133	4632236	5990719	2	NK Cells	18	20	0.91906	9.79263e-22	1.80729e-18	chrM	3307	4262	+
	SERPINB10	255	498	20207383	19653473	3	Monoctye DC	20	20	2.00796	1.3443e-20	1.88132e-18	chr18	63897174	63936111	+
	AC017101.1	1999	1410	20205639	19652561	3	Monoctye DC	20	20	0.725223	1.37212e-20	1.9112e-18	NA	NA	NA	NA
	SPATA5	3982	2926	20353809	18761452	1	CD4 T Cells	21	21	0.797204	9.38338e-21	1.92418e-18	chr4	122923070	123319433	+
	LINC01619	21236	25872	15232499	17014118	1	B Cells	21	21	1.0906	6.5853e-21	1.94457e-18	chr12	91984976	92142914	-
	PDE4D	14848	19511	10047171	11913080	3	B Cells	20	20	1.10806	3.49464e-21	1.94704e-18	chr5	58969038	60522120	-
	ITPRID2	4346	3420	20203292	19650551	3	Monoctye DC	20	20	0.809099	1.50765e-20	2.09011e-18	chr2	181891730	181930738	+
	MAP3K2	18407	18693	20339384	18745685	1	CD4 T Cells	21	21	1.10177	1.02776e-20	2.09302e-18	chr2	127298668	127388465	-
	SLMAP	4879	5687	20202759	19648284	3	Monoctye DC	20	20	1.19844	1.55499e-20	2.14567e-18	chr3	57755450	57930003	+
	FOXK2	4692	3724	20202946	19650247	3	Monoctye DC	20	20	0.81605	1.60325e-20	2.20196e-18	chr17	82519713	82644662	+
	NELL2	17910	21979	8623268	9616726	2	CD8 T Cells	20	21	1.10019	2.01117e-21	2.58208e-18	chr12	44508275	44921848	-
	ERC1	3717	4490	12536238	18639629	2	Monoctye DC	20	20	0.812471	1.06713e-20	2.69327e-18	chr12	990509	1495933	+
	SENP7	5568	4249	20352223	18760129	1	CD4 T Cells	21	21	0.827912	1.39449e-20	2.82041e-18	chr3	101324205	101513241	-
	CLEC2D	8393	6643	20349398	18757735	1	CD4 T Cells	21	21	0.858704	1.47936e-20	2.9717e-18	chr12	9664969	9699553	+
	GCH1	5985	6855	20201653	19647116	3	Monoctye DC	20	20	1.17763	2.30263e-20	3.14789e-18	chr14	54842008	54902826	-
	MT-ND3	34078	29427	4459762	3568981	1	NK Cells	20	20	1.0784	1.92001e-21	3.14978e-18	chrM	10059	10404	+
	EXT1	5818	4460	20351973	18759918	1	CD4 T Cells	21	21	0.831683	1.58332e-20	3.15905e-18	chr8	117794490	118111826	-
	PLCB1	302	133	15253433	17039857	1	B Cells	21	21	0.394232	1.09541e-20	3.2026e-18	chr20	8077251	8968360	+
	AHNAK	11258	9633	20196380	19644338	3	Monoctye DC	20	20	0.879763	2.40437e-20	3.27183e-18	chr11	62433542	62556235	-
	PRR16	1283	1541	12270628	10374766	1	Monoctye DC	21	21	1.42051	1.23489e-20	3.47287e-18	chr5	120464300	120687332	+
	FAM53B	2144	3106	15251591	17036884	1	B Cells	21	21	1.29683	1.21524e-20	3.51812e-18	chr10	124619292	124744378	-
	TNFAIP3	6203	5847	15247532	17034143	1	B Cells	21	21	0.843797	1.2373e-20	3.5472e-18	chr6	137867214	137883312	+
	BASP1	8173	8000	12263738	10368307	1	Monoctye DC	21	21	1.15765	1.36688e-20	3.80779e-18	chr5	17065598	17276843	+
	RALA	11382	9748	20196256	19644223	3	Monoctye DC	20	20	0.880567	2.84147e-20	3.84889e-18	chr7	39623565	39708120	+
	ZNF215	820	442	20356971	18763936	1	CD4 T Cells	21	21	0.584797	1.9551e-20	3.87464e-18	chr11	6926404	7001004	+
	PUM2	16153	16496	20341638	18747882	1	CD4 T Cells	21	21	1.10795	2.01777e-20	3.97219e-18	chr2	20248691	20352234	-
	TANC2	4431	3501	20203207	19650470	3	Monoctye DC	20	20	0.812373	3.0648e-20	4.13245e-18	chr17	63009556	63427699	+
	GNPTAB	5474	7220	15248261	17032770	1	B Cells	21	21	1.1807	1.45548e-20	4.13258e-18	chr12	101745499	101830959	-
	FOXP1	23051	25098	10038968	11907493	3	B Cells	20	20	0.918121	7.59208e-21	4.1516e-18	chr3	70954708	71583989	-
	EIF4G3	2049	1164	4491791	3597244	1	NK Cells	20	20	0.709444	2.87468e-21	4.31867e-18	chr1	20806292	21176888	-
	ANKRD44	2915	1759	4490925	3596649	1	NK Cells	20	20	0.753589	2.92504e-21	4.31867e-18	chr2	196967017	197311173	-
	LPP	4848	3868	20202790	19650103	3	Monoctye DC	20	20	0.820331	3.26054e-20	4.37639e-18	chr3	188153284	188890671	+
	SEL1L3	2157	2733	20205481	19651238	3	Monoctye DC	20	20	1.30273	3.27548e-20	4.37655e-18	chr4	25747433	25863760	-
	MANBA	13477	14284	10048542	11918307	3	B Cells	20	20	0.893731	8.68488e-21	4.66283e-18	chr4	102630770	102760994	-
	BANK1	12527	16587	10049492	11916004	3	B Cells	20	20	1.11653	9.88432e-21	5.21204e-18	chr4	101411286	102074812	+
	NFKB1	21126	25715	8620052	9612990	2	CD8 T Cells	20	21	1.09125	4.27661e-21	5.26184e-18	chr4	102501331	102617302	+
	GRK5	14128	14522	20343663	18749856	1	CD4 T Cells	21	21	1.11517	2.86789e-20	5.60834e-18	chr10	119207571	119459745	+
	SPIDR	4888	6080	12535067	18638039	2	Monoctye DC	20	20	0.836617	2.28819e-20	5.6993e-18	chr8	47260878	47736306	+
	ETV6	22722	31161	12517233	18612958	2	Monoctye DC	20	20	0.922399	2.29678e-20	5.6993e-18	chr12	11649674	11895377	+
	GLS	9268	12485	10052751	11920106	3	B Cells	20	20	1.13593	1.1267e-20	5.8369e-18	chr2	190880821	190965552	+
	LUCAT1	10015	13168	12529940	18630951	2	Monoctye DC	20	20	0.884348	2.42274e-20	5.96175e-18	chr5	91054834	91314547	-
	JAKMIP2	1265	1304	12538690	18642815	2	Monoctye DC	20	20	0.693332	2.45582e-20	5.99323e-18	chr5	147585438	147782775	-
	PTBP2	11412	11869	20346379	18752509	1	CD4 T Cells	21	21	1.12836	3.12281e-20	6.06667e-18	chr1	96721665	96823738	+
	PPFIBP2	2711	3816	15251024	17036174	1	B Cells	21	21	1.26004	2.3228e-20	6.53238e-18	chr11	7513298	7657127	+
	LINC02109	89	17	12539866	18644102	2	Monoctye DC	20	20	0.128473	2.72711e-20	6.60071e-18	chr5	28809331	29217115	+
	RUNX1	3262	2912	7943145	8997238	1	CD8 T Cells	21	21	0.788186	9.09296e-21	7.4585e-18	chr21	34787801	36004667	-
	HSP90B1	1932	2149	12538023	18641970	2	Monoctye DC	20	20	0.748141	3.23251e-20	7.76039e-18	chr12	103930107	103953931	+
	GRAMD1B	1870	3603	12538085	18640516	2	Monoctye DC	20	20	1.29592	3.38795e-20	8.06797e-18	chr11	123358428	123627774	+
	ANKRD28	12021	8939	12259890	10367368	1	Monoctye DC	21	21	0.879463	2.98775e-20	8.24535e-18	chr3	15667236	15859771	-
	LGALS3	6936	5732	20200702	19648239	3	Monoctye DC	20	20	0.849694	6.2041e-20	8.2523e-18	chr14	55124110	55145423	+
	RBM26	9956	10436	20347835	18753942	1	CD4 T Cells	21	21	1.13722	4.32328e-20	8.34393e-18	chr13	79311824	79406477	-
	AC120193.1	2152	2722	20205486	19651249	3	Monoctye DC	20	20	1.3005	6.3522e-20	8.41139e-18	NA	NA	NA	NA
	SEC24D	2204	2443	12269707	10373864	1	Monoctye DC	21	21	1.31094	3.09907e-20	8.47338e-18	chr4	118722823	118838683	-
	RFX3	4247	2878	12267664	10373429	1	Monoctye DC	21	21	0.801453	3.18965e-20	8.64101e-18	chr9	3218297	3526004	-
	CAPZA2	13050	11288	20194588	19642683	3	Monoctye DC	20	20	0.889348	6.60207e-20	8.70324e-18	chr7	116811070	116922049	+
	NIBAN1	3827	5753	5425985	6725322	3	NK Cells	19	20	1.21265	1.54737e-20	8.78696e-18	chr1	184790724	184974508	-
	TXK	4022	2973	20353769	18761405	1	CD4 T Cells	21	21	0.801954	5.00835e-20	9.60335e-18	chr4	48066393	48134250	-
	NIBAN1	2014	1648	8639164	9637057	2	CD8 T Cells	20	21	0.733588	8.53775e-21	9.81724e-18	chr1	184790724	184974508	-
	CADM1	456	247	8640722	9638458	2	CD8 T Cells	20	21	0.485609	8.64399e-21	9.81724e-18	chr11	115169218	115504957	-
	ACBD6	2062	1472	20205576	19652499	3	Monoctye DC	20	20	0.73398	7.59576e-20	9.96867e-18	chr1	180269653	180502954	-
	TNIK	5451	5152	7940956	8994998	1	CD8 T Cells	21	21	0.834489	1.26284e-20	1.00785e-17	chr3	171058414	171460408	-
	IL18RAP	626	1214	5429186	6729861	3	NK Cells	19	20	1.56439	1.81069e-20	1.00883e-17	chr2	102418689	102452565	+
	UVRAG	5705	7941	10056314	11924650	3	B Cells	20	20	1.17373	2.02871e-20	1.03286e-17	chr11	75815210	76144232	+
	APOBEC3A	262	734	12539693	18643385	2	Monoctye DC	20	20	1.88429	4.45289e-20	1.05192e-17	chr22	38952741	38992778	+
	INVS	2055	1381	20355736	18762997	1	CD4 T Cells	21	21	0.729085	5.56588e-20	1.06035e-17	chr9	100099243	100302175	+
	CHORDC1	2406	1761	20205232	19652210	3	Monoctye DC	20	20	0.752539	8.28097e-20	1.08199e-17	chr11	90200429	90223077	-
	P2RY14	558	883	20207080	19653088	3	Monoctye DC	20	20	1.62702	8.53949e-20	1.11085e-17	chr3	151212117	151278542	-
	RAD51B	1362	713	4492478	3597695	1	NK Cells	20	20	0.653762	8.36334e-21	1.17601e-17	chr14	67819779	68730218	+
	DENND1A	2574	1632	12269337	10374675	1	Monoctye DC	21	21	0.749861	4.48142e-20	1.20302e-17	chr9	123379654	123930152	-
	RAPGEF1	17303	16175	12254608	10360132	1	Monoctye DC	21	21	1.10559	4.57979e-20	1.21835e-17	chr9	131576770	131740076	-
	GALNT2	15452	19536	11395042	15932307	2	B Cells	20	21	0.904367	1.14498e-20	1.25223e-17	chr1	230057990	230282122	+
	MT-CO3	56107	65970	5373705	6665105	3	NK Cells	19	20	0.948484	2.30643e-20	1.26123e-17	chrM	9207	9990	+
	ZBTB16	235	537	7946172	8999613	1	CD8 T Cells	21	21	2.01756	1.66502e-20	1.29386e-17	chr11	114059041	114256765	+
	ARL8B	6167	10607	12533788	18633512	2	Monoctye DC	20	20	1.15684	5.832e-20	1.36677e-17	chr3	5122249	5180911	+
	AC016831.7	12827	11092	20194811	19642879	3	Monoctye DC	20	20	0.889099	1.10916e-19	1.43651e-17	NA	NA	NA	NA
	RBM26	5879	7693	15247856	17032297	1	B Cells	21	21	1.17138	5.50138e-20	1.53255e-17	chr13	79311824	79406477	-
	WHRN	3901	3049	20203737	19650922	3	Monoctye DC	20	20	0.803613	1.22494e-19	1.57953e-17	chr9	114402080	114505473	-
	BLK	3942	5333	15249793	17034657	1	B Cells	21	21	1.21105	5.743e-20	1.58491e-17	chr8	11486894	11564599	+
	PDE7B	981	563	20356810	18763815	1	CD4 T Cells	21	21	0.622638	8.52079e-20	1.59247e-17	chr6	135851701	136195574	+
	RFX3	12724	10400	20345067	18753978	1	CD4 T Cells	21	21	0.88676	8.42428e-20	1.59247e-17	chr9	3218297	3526004	-
	IFNG-AS1	1903	1264	20355888	18763114	1	CD4 T Cells	21	21	0.720617	8.4944e-20	1.59247e-17	chr12	67989445	68234686	+
	TC2N	8016	6343	20349775	18758035	1	CD4 T Cells	21	21	0.858487	8.92454e-20	1.65744e-17	chr14	91779746	91867536	-
	BCL2	1627	1308	7944780	8998842	1	CD8 T Cells	21	21	0.709809	2.20923e-20	1.67272e-17	chr18	63123346	63320128	-
	CD96	190	480	10061829	11932111	3	B Cells	20	20	2.13029	3.35292e-20	1.67811e-17	chr3	111292719	111665750	+
	RAB7A	17769	15650	20189869	19638321	3	Monoctye DC	20	20	0.905559	1.30939e-19	1.68108e-17	chr3	128693669	128825942	+
	TTC28	1209	906	15252526	17039084	1	B Cells	21	21	0.670824	6.68519e-20	1.82784e-17	chr22	27978014	28679865	-
	TOX	927	832	11409567	15951011	2	B Cells	20	21	0.642003	1.79893e-20	1.89716e-17	chr8	58805412	59119147	-
	SYT1	300	135	15253435	17039855	1	B Cells	21	21	0.402828	7.17917e-20	1.9449e-17	chr12	78863993	79452008	+
	TRAF3	16571	14545	20191067	19639426	3	Monoctye DC	20	20	0.902465	1.52883e-19	1.95432e-17	chr14	102777449	102911500	+
	SKAP2	1049	761	15252686	17039229	1	B Cells	21	21	0.649406	7.40705e-20	1.98839e-17	chr7	26667068	26995239	-
	SLC16A10	7251	7138	12264660	10369169	1	Monoctye DC	21	21	1.16425	7.69316e-20	2.02832e-17	chr6	111087503	111231194	+
	RAB8B	8223	10375	18616887	20488809	2	CD4 T Cells	21	21	1.14636	1.85745e-20	2.10956e-17	chr15	63189560	63267776	+
	RCOR1	7182	12216	12532773	18631903	2	Monoctye DC	20	20	1.14403	9.08798e-20	2.11306e-17	chr14	102592649	102730561	+
	MAP3K8	1928	3112	5427884	6727963	3	NK Cells	19	20	1.30207	4.28207e-20	2.299e-17	chr10	30434021	30461833	+
	SKAP1	2824	2455	15250911	17037535	1	B Cells	21	21	0.778204	9.34777e-20	2.48676e-17	chr17	48133442	48430275	-
	MYO9B	23134	20643	20184504	19633328	3	Monoctye DC	20	20	0.91746	2.12114e-19	2.69979e-17	chr19	17075777	17214537	+
	MAP3K1	4230	5615	18620880	20493569	2	CD4 T Cells	21	21	1.20607	2.70698e-20	2.96053e-17	chr5	56815549	56896152	+
	SMYD3	5612	5020	8721988	9341245	3	CD8 T Cells	20	20	0.835301	1.92483e-20	2.99149e-17	chr1	245749342	246507312	-
	GNLY	2595	2120	8725005	9344145	3	CD8 T Cells	20	20	0.762878	1.89762e-20	2.99149e-17	chr2	85685175	85698852	+
	SLMAP	2825	5182	12537130	18638937	2	Monoctye DC	20	20	1.23377	1.33645e-19	3.08312e-17	chr3	57755450	57930003	+
	NCS1	1592	1091	20206046	19652880	3	Monoctye DC	20	20	0.704607	2.70752e-19	3.43135e-17	chr9	130172404	130237303	+
	VOPP1	9078	11513	15244657	17028477	1	B Cells	21	21	1.13529	1.32535e-19	3.46339e-17	chr7	55436056	55572988	-
	BRAF	22203	26922	15231532	17013068	1	B Cells	21	21	1.08543	1.31594e-19	3.46339e-17	chr7	140719327	140924929	-
	RERE	10488	10335	15243247	17029655	1	B Cells	21	21	0.882114	1.43908e-19	3.72761e-17	chr1	8352397	8848921	-
	PPFIBP2	1873	2400	20205765	19651571	3	Monoctye DC	20	20	1.31746	3.11541e-19	3.9314e-17	chr11	7513298	7657127	+
	ADAMTS6	1344	837	20356447	18763541	1	CD4 T Cells	21	21	0.675651	2.13455e-19	3.93945e-17	chr5	65148738	65481920	-
	GNG2	18826	22089	8708774	9324176	3	CD8 T Cells	20	20	1.09566	2.76658e-20	4.08472e-17	chr14	51826195	51979342	+
	IL1R1	3502	2711	20204136	19651260	3	Monoctye DC	20	20	0.795937	3.41022e-19	4.28513e-17	chr2	102064544	102179874	+
	DNM2	4781	3831	20202857	19650140	3	Monoctye DC	20	20	0.82387	3.47402e-19	4.34679e-17	chr19	10718055	10833488	+
	CBLB	3933	6989	12536022	18637130	2	Monoctye DC	20	20	1.19521	2.00476e-19	4.58903e-17	chr3	105655461	105869552	-
	PBX4	1186	2042	5428626	6729033	3	NK Cells	19	20	1.3889	8.90362e-20	4.69491e-17	chr19	19561707	19618693	-
	ELMO1	11784	11702	15241951	17028288	1	B Cells	21	21	0.888944	1.91716e-19	4.92276e-17	chr7	36852906	37449223	-
	ITGB1	11786	10158	20195852	19643813	3	Monoctye DC	20	20	0.88615	3.99896e-19	4.98251e-17	chr10	32887273	33005792	-
	IGHG4	133	30	15253602	17039960	1	B Cells	21	21	0.201919	1.95754e-19	4.98311e-17	chr14	105620506	105626066	-
	PRRC2B	8370	8846	20349421	18755532	1	CD4 T Cells	21	21	1.14662	2.82242e-19	5.17659e-17	chr9	131373636	131500197	+
	MYCBP2	9814	7901	20347977	18756477	1	CD4 T Cells	21	21	0.873439	3.00326e-19	5.47428e-17	chr13	77042474	77327094	-
	CHST11	8452	10628	18616658	20488556	2	CD4 T Cells	21	21	1.1425	5.2141e-20	5.49882e-17	chr12	104455295	104762014	+
	PKIA	1179	884	15252556	17039106	1	B Cells	21	21	0.67119	2.17939e-19	5.50045e-17	chr8	78516340	78605267	+
	TIAM1	1447	1144	7944960	8999006	1	CD8 T Cells	21	21	0.698037	7.63352e-20	5.63526e-17	chr21	31118416	31559977	-
	URI1	5589	6082	20352202	18758296	1	CD4 T Cells	21	21	1.18062	3.11165e-19	5.63705e-17	chr19	29923644	30016612	+
	PHLDA1	2470	2684	12269441	10373623	1	Monoctye DC	21	21	1.28515	2.25263e-19	5.88655e-17	chr12	76025447	76031776	-
	MT-ND4	19972	23635	4635943	5995217	2	NK Cells	18	20	0.915431	3.62154e-20	6.29062e-17	chrM	10760	12137	+
	AL050309.1	653	334	20357138	18764044	1	CD4 T Cells	21	21	0.554919	3.606e-19	6.49278e-17	NA	NA	NA	NA
	NDFIP1	8085	10473	7938322	8989677	1	CD8 T Cells	21	21	1.1437	9.76182e-20	7.03066e-17	chr5	142108779	142154440	+
	UTRN	6147	9957	11404347	15941886	2	B Cells	20	21	1.15867	7.22098e-20	7.3527e-17	chr6	144285701	144853034	+
	TRPS1	33382	30257	20174256	19623714	3	Monoctye DC	20	20	0.93192	5.98782e-19	7.42918e-17	chr8	115408496	115809673	-
	JMJD1C	22462	27198	8618716	9611507	2	CD8 T Cells	20	21	1.08553	7.29346e-20	7.69174e-17	chr10	63167221	63521850	-
	SLCO3A1	1542	1213	8639636	9637492	2	CD8 T Cells	20	21	0.70523	7.18548e-20	7.69174e-17	chr15	91853708	92172435	+
	BMP6	3018	2297	20204620	19651674	3	Monoctye DC	20	20	0.782541	6.28819e-19	7.7692e-17	chr6	7726099	7881728	+
	THSD7A	117	15	20357674	18764363	1	CD4 T Cells	21	21	0.139092	4.35617e-19	7.78441e-17	chr7	11370365	11832198	-
	PBX3	4894	3717	20352897	18760661	1	CD4 T Cells	21	21	0.823996	4.37608e-19	7.78441e-17	chr9	125747345	125967377	+
	DDX3X	3614	5207	10058405	11927384	3	B Cells	20	20	1.21493	1.59605e-19	7.85498e-17	chrX	41333348	41364472	+
	MCTP2	868	599	8640310	9638106	2	CD8 T Cells	20	21	0.618673	7.79957e-20	7.94185e-17	chr15	94231538	94483952	+
	TLR2	15361	13454	20192277	19640517	3	Monoctye DC	20	20	0.900528	6.46619e-19	7.95584e-17	chr4	153684070	153706260	+
	DDX58	491	202	12271420	10376105	1	Monoctye DC	21	21	0.486563	3.10315e-19	8.03797e-17	chr9	32455302	32526208	-
	RIPOR2	2558	2203	15251177	17037787	1	B Cells	21	21	0.77094	3.4179e-19	8.55314e-17	chr6	24804282	25042170	-
	FNDC3B	60713	62113	20146925	19591858	3	Monoctye DC	20	20	1.05188	7.01559e-19	8.59599e-17	chr3	172039578	172401669	+
	LIX1-AS1	1919	1583	15251816	17038407	1	B Cells	21	21	0.738436	3.46839e-19	8.60656e-17	chr5	97089075	97437217	+
	ENOX2	925	528	20356866	18763850	1	CD4 T Cells	21	21	0.619282	4.8765e-19	8.62265e-17	chrX	130622325	130903234	-
	DOCK10	10712	12054	17694432	17662104	3	CD4 T Cells	20	20	1.12725	1.78497e-19	8.64073e-17	chr2	224765090	225042468	-
	SLC22A4	3965	3120	20203673	19650851	3	Monoctye DC	20	20	0.809052	7.15102e-19	8.72573e-17	chr5	132294394	132344190	+
	ELK3	4161	3292	20203477	19650679	3	Monoctye DC	20	20	0.813443	7.27221e-19	8.83708e-17	chr12	96194375	96269824	+
	OSBPL8	41022	38413	17664122	17635745	3	CD4 T Cells	20	20	0.938042	1.89015e-19	9.0023e-17	chr12	76351797	76559809	-
	ANKRD12	15854	19772	7930553	8980378	1	CD8 T Cells	21	21	1.10112	1.34605e-19	9.4637e-17	chr18	9136228	9285985	+
	RERE	1035	511	4492805	3597897	1	NK Cells	20	20	0.616578	7.08275e-20	9.50666e-17	chr1	8352397	8848921	-
	PRKCA	3894	3577	7942513	8996573	1	CD8 T Cells	21	21	0.811043	1.56407e-19	1.07408e-16	chr17	66302613	66810743	+
	WWOX	5536	5205	15248199	17034785	1	B Cells	21	21	0.84165	4.39719e-19	1.08204e-16	chr16	78099400	79212667	+
	LINC02109	153	39	18624957	20499145	2	CD4 T Cells	21	21	0.231598	1.07462e-19	1.09423e-16	chr5	28809331	29217115	+
	SLC41A2	1499	2947	12538456	18641172	2	Monoctye DC	20	20	1.32231	4.89033e-19	1.11082e-16	chr12	104801801	104958744	-
	ZNF10	2701	2346	15251034	17037644	1	B Cells	21	21	0.777518	4.57866e-19	1.11738e-16	chr12	133130575	133159465	+
	NEGR1	128	344	18624982	20498840	2	CD4 T Cells	21	21	2.4418	1.16892e-19	1.15057e-16	chr1	71395943	72282539	-
	LITAF	1950	2800	18623160	20496384	2	CD4 T Cells	21	21	1.30462	1.26619e-19	1.20611e-16	chr16	11547722	11636381	-
	PPP6R3	14646	14966	20343145	18749412	1	CD4 T Cells	21	21	1.10862	7.01793e-19	1.23353e-16	chr11	68460731	68615334	+
	PLEKHA2	6208	8055	15247527	17031935	1	B Cells	21	21	1.1615	6.28884e-19	1.52216e-16	chr8	38901235	38973912	+
	CHST11	17760	19185	10044259	11913406	3	B Cells	20	20	0.910897	3.28093e-19	1.58824e-16	chr12	104455295	104762014	+
	TTTY14	604	272	12271307	10376035	1	Monoctye DC	21	21	0.5326	6.54568e-19	1.68076e-16	chrY	18772706	19077416	-
	BABAM2	3717	2745	20354074	18761633	1	CD4 T Cells	21	21	0.80121	9.85702e-19	1.7223e-16	chr2	27889941	28338901	+
	CTBP2	239	94	8640939	9638611	2	CD8 T Cells	20	21	0.352602	1.84729e-19	1.81828e-16	chr10	124984317	125161170	-
	DPY19L1	404	765	18624706	20498419	2	CD4 T Cells	21	21	1.72045	2.05872e-19	1.89975e-16	chr7	34928876	35038271	-
	LUCAT1	8356	8113	12263555	10368194	1	Monoctye DC	21	21	1.14829	7.55702e-19	1.92372e-16	chr5	91054834	91314547	-
	USP25	2848	4191	10059171	11928400	3	B Cells	20	20	1.24088	4.12082e-19	1.96264e-16	chr21	15729982	15880064	+
	UTRN	5242	7303	10056777	11925288	3	B Cells	20	20	1.17477	4.18807e-19	1.96301e-16	chr6	144285701	144853034	+
	FUT8	2240	1899	15251495	17038091	1	B Cells	21	21	0.758899	8.25471e-19	1.98174e-16	chr14	65410592	65744121	+
	MTSS1	5405	8821	11405089	15943022	2	B Cells	20	21	1.16739	2.05788e-19	2.02557e-16	chr8	124550784	124728473	-
	GTPBP4	1133	1477	20356658	18762901	1	CD4 T Cells	21	21	1.41432	1.17407e-18	2.03936e-16	chr10	988434	1019932	+
	SRGAP2	1506	2952	12538449	18641167	2	Monoctye DC	20	20	1.31839	9.50223e-19	2.14192e-16	chr1	206203346	206464436	+
	IQGAP2	5735	4434	20352056	18759944	1	CD4 T Cells	21	21	0.838801	1.25187e-18	2.16179e-16	chr5	76403285	76708132	+
	EXT1	4194	3846	15249541	17036144	1	B Cells	21	21	0.820895	9.31037e-19	2.21714e-16	chr8	117794490	118111826	-
	ADAM19	93	309	5429719	6730766	3	NK Cells	19	20	2.68025	4.31259e-19	2.23415e-16	chr5	157395534	157575775	-
	UTRN	3520	2355	12268391	10373952	1	Monoctye DC	21	21	0.791257	8.90619e-19	2.24778e-16	chr6	144285701	144853034	+
	RIPK2	8162	9073	20199476	19644898	3	Monoctye DC	20	20	1.14293	1.85979e-18	2.25073e-16	chr8	89757806	89791064	+
	CERS6	1627	2554	10060392	11930037	3	B Cells	20	20	1.32368	5.1706e-19	2.38567e-16	chr2	168456249	168775134	+
	TBC1D9	1130	2186	11409364	15949657	2	B Cells	20	21	1.38377	2.64891e-19	2.39768e-16	chr4	140620782	140756385	-
	MS4A1	3171	5412	11407323	15946431	2	B Cells	20	21	1.22083	2.61087e-19	2.39768e-16	chr11	60455846	60470752	+
	MT-ND5	24027	31094	11386467	15920749	2	B Cells	20	21	0.925701	2.67952e-19	2.39768e-16	chrM	12337	14148	+
	PELI2	2139	3110	7944268	8997040	1	CD8 T Cells	21	21	1.28372	3.68914e-19	2.47583e-16	chr14	56117814	56301524	+
	TBC1D1	4398	5856	15249337	17034134	1	B Cells	21	21	1.19194	1.05617e-18	2.49502e-16	chr4	37891084	38139175	+
	ARHGEF18	1971	1333	20355820	18763045	1	CD4 T Cells	21	21	0.733736	1.46372e-18	2.51291e-16	chr19	7348937	7472485	+
	ARFGAP3	8616	7292	20199022	19646679	3	Monoctye DC	20	20	0.870174	2.11268e-18	2.54634e-16	chr22	42796502	42858106	-
	CAMK2D	5427	8848	11405067	15942995	2	B Cells	20	21	1.16622	2.99103e-19	2.59771e-16	chr4	113418054	113761927	-
	MT-ND1	85026	91079	15168709	16948911	1	B Cells	21	21	0.9589	1.13036e-18	2.64908e-16	chrM	3307	4262	+
	VAV3	10802	11803	20196836	19642168	3	Monoctye DC	20	20	1.12345	2.22305e-18	2.66847e-16	chr1	107571161	107965180	-
	HELZ2	97	316	5429715	6730759	3	NK Cells	19	20	2.62794	5.42788e-19	2.76345e-16	chr20	63558086	63574239	-
	RNF144B	6763	7611	20200875	19646360	3	Monoctye DC	20	20	1.15709	2.35226e-18	2.81214e-16	chr6	18387350	18468870	+
	EPHA4	7392	6338	17697752	17667820	3	CD4 T Cells	20	20	0.858917	6.10654e-19	2.86222e-16	chr2	221418027	221574202	-
	LINC02109	120	25	15253615	17039965	1	B Cells	21	21	0.186494	1.25589e-18	2.92009e-16	chr5	28809331	29217115	+
	OSBPL3	3044	4190	15250691	17035800	1	B Cells	21	21	1.23219	1.31259e-18	3.02809e-16	chr7	24796540	24981634	-
	ABCA1	27073	37521	12512882	18606598	2	Monoctye DC	20	20	0.932164	1.35845e-18	3.03892e-16	chr9	104781006	104928155	-
	MAST4	651	361	20206987	19653610	3	Monoctye DC	20	20	0.570153	2.56432e-18	3.0533e-16	chr5	66596361	67169595	+
	EZR	13121	11414	20194517	19642557	3	Monoctye DC	20	20	0.894409	2.62573e-18	3.11386e-16	chr6	158765741	158819368	-
	TBC1D5	1201	622	4492639	3597786	1	NK Cells	20	20	0.646777	2.53008e-19	3.24829e-16	chr3	17157162	18444817	-
	CD52	1603	1290	15252132	17038700	1	B Cells	21	21	0.720382	1.49746e-18	3.42778e-16	chr1	26317958	26320523	+
	FN1	232	62	12271679	10376245	1	Monoctye DC	21	21	0.316063	1.39786e-18	3.49807e-16	chr2	215360440	215436073	-
	PPARG	4982	8651	12534973	18635468	2	Monoctye DC	20	20	1.16793	1.59043e-18	3.5311e-16	chr3	12287368	12434356	+
	NFAT5	5595	8088	5424217	6722987	3	NK Cells	19	20	1.16612	7.05944e-19	3.53319e-16	chr16	69565094	69704666	+
	BACH2	45421	67027	11365073	15884816	2	B Cells	20	21	1.05557	4.23111e-19	3.56973e-16	chr6	89926528	90296908	-
	SAMD9L	91	252	17705053	17673906	3	CD4 T Cells	20	20	2.77409	8.18955e-19	3.77858e-16	chr7	93130056	93148385	-
	CLEC7A	9621	10577	20198017	19643394	3	Monoctye DC	20	20	1.13034	3.2469e-18	3.83511e-16	chr12	10116777	10130258	-
	RFX3	6177	7909	12533778	18636210	2	Monoctye DC	20	20	0.861188	1.79154e-18	3.94794e-16	chr9	3218297	3526004	-
	ZMIZ1	5660	5645	12266251	10370662	1	Monoctye DC	21	21	1.17955	1.70951e-18	4.21878e-16	chr10	79068966	79316519	+
	PEAK1	2693	2881	12269218	10373426	1	Monoctye DC	21	21	1.26525	1.71443e-18	4.21878e-16	chr15	77100656	77420144	-
	CDYL2	2236	4173	12537719	18639946	2	Monoctye DC	20	20	1.25525	1.94954e-18	4.2643e-16	chr16	80597907	80804598	-
	IFIT3	397	686	17704747	17673472	3	CD4 T Cells	20	20	1.73099	1.00349e-18	4.55877e-16	chr10	89327307	89377473	+
	SERPINB10	92	220	12271819	10376087	1	Monoctye DC	21	21	2.82816	1.9105e-18	4.6624e-16	chr18	63897174	63936111	+
	ZC3HAV1	6390	9144	5423422	6721931	3	NK Cells	19	20	1.15435	9.78601e-19	4.81618e-16	chr7	139043515	139132122	-
	FMN1	363	175	8727237	9346090	3	CD8 T Cells	20	20	0.450182	3.45064e-19	4.85209e-16	chr15	32765544	33194714	-
	TNFSF8	821	1755	12539134	18642364	2	Monoctye DC	20	20	1.43777	2.2957e-18	4.98453e-16	chr9	114893343	114930595	-
	JAZF1	6422	6137	15247313	17033853	1	B Cells	21	21	0.855446	2.20588e-18	5.01058e-16	chr7	27830573	28180795	-
	ANTXR2	3039	2694	15250696	17037296	1	B Cells	21	21	0.793549	2.32241e-18	5.235e-16	chr4	79901146	80125454	-
	MANBA	19994	27404	12519961	18616715	2	Monoctye DC	20	20	0.921867	2.46262e-18	5.30794e-16	chr4	102630770	102760994	-
	GLIPR2	1986	3753	12537969	18640366	2	Monoctye DC	20	20	1.27102	2.48344e-18	5.31402e-16	chr9	36136536	36163913	+
	NRIP1	14491	23616	12525464	18620503	2	Monoctye DC	20	20	1.09613	2.53725e-18	5.3901e-16	chr21	14961235	15065936	-
	CXCL2	2618	2807	12269293	10373500	1	Monoctye DC	21	21	1.26807	2.25253e-18	5.45205e-16	chr4	74097040	74099196	-
	TNRC6C	8885	7133	20348906	18757245	1	CD4 T Cells	21	21	0.870986	3.21187e-18	5.48228e-16	chr17	77959240	78108835	+
	PARP9	510	830	17704634	17673328	3	CD4 T Cells	20	20	1.6303	1.26186e-18	5.64568e-16	chr3	122527924	122564577	-
	RNF130	568	1015	7945839	8999135	1	CD8 T Cells	21	21	1.57775	8.86824e-19	5.81934e-16	chr5	179911651	180072113	-
	TAOK3	5618	3966	12266293	10372341	1	Monoctye DC	21	21	0.834911	2.52612e-18	6.06454e-16	chr12	118149801	118372907	-
	GRK3	4715	5446	20202923	19648525	3	Monoctye DC	20	20	1.18758	5.24678e-18	6.1726e-16	chr22	25564675	25729294	+
	VPS13B	12292	10083	20345499	18754295	1	CD4 T Cells	21	21	0.889946	3.63869e-18	6.1751e-16	chr8	99013266	99877580	+
	BCAT1	2395	2593	12269516	10373714	1	Monoctye DC	21	21	1.28046	2.73795e-18	6.52008e-16	chr12	24810024	24949101	-
	ANXA2	11115	9585	20196523	19644386	3	Monoctye DC	20	20	0.886641	5.71438e-18	6.69603e-16	chr15	60347134	60402883	-
	BNC2	1276	1147	4654639	6017705	2	NK Cells	18	20	0.695351	4.10468e-19	6.73373e-16	chr9	16409503	16870843	-
	UBASH3B	4072	7173	12535883	18636946	2	Monoctye DC	20	20	1.18481	3.3332e-18	7.03044e-16	chr11	122655722	122814473	+
	CCL4	384	714	8727216	9345551	3	CD8 T Cells	20	20	1.7363	5.63526e-19	7.5638e-16	chr17	36103827	36105621	+
	RASA3	3625	4974	7942782	8995176	1	CD8 T Cells	21	21	1.21149	1.19987e-18	7.70241e-16	chr13	113977783	114132623	-
	CDC42SE2	15029	18473	8626149	9620232	2	CD8 T Cells	20	21	1.10195	8.20001e-19	7.81091e-16	chr5	131245493	131398447	+
	ELOVL5	2946	4492	5426866	6726583	3	NK Cells	19	20	1.23001	1.63465e-18	7.91303e-16	chr6	53267398	53349179	-
	PRKCB	2084	1215	4491756	3597193	1	NK Cells	20	20	0.728091	6.47872e-19	7.97126e-16	chr16	23835983	24220611	+
	TET2	7559	7322	15246176	17032668	1	B Cells	21	21	0.867106	3.56347e-18	7.97165e-16	chr4	105145875	105279816	+
	SRGN	9827	12191	18615283	20486993	2	CD4 T Cells	21	21	1.12715	9.26975e-19	8.29474e-16	chr10	69088103	69104805	+
	CDC42SE2	34102	40055	18591008	20459129	2	CD4 T Cells	21	21	1.06718	9.58881e-19	8.32788e-16	chr5	131245493	131398447	+
	GPRC5A	1040	662	20206598	19653309	3	Monoctye DC	20	20	0.65447	7.14898e-18	8.34397e-16	chr12	12891559	12917937	+
	GLCCI1	1865	1535	8639313	9637170	2	CD8 T Cells	20	21	0.737877	9.16038e-19	8.45303e-16	chr7	7968796	8094272	+
	CSGALNACT1	1492	1203	7944915	8998947	1	CD8 T Cells	21	21	0.711898	1.34796e-18	8.46891e-16	chr8	19404161	19758029	-
	PCCA	1663	1509	5428149	6729566	3	NK Cells	19	20	0.731977	1.79958e-18	8.57094e-16	chr13	100089015	100530437	+
	CD69	18443	20128	17686701	17654030	3	CD4 T Cells	20	20	1.09328	2.06153e-18	9.0858e-16	chr12	9752486	9760901	-
	TBC1D32	1459	940	20356332	18763438	1	CD4 T Cells	21	21	0.698987	5.40311e-18	9.11706e-16	chr6	121079494	121334745	-
	TANK	2917	2607	7943490	8997543	1	CD8 T Cells	21	21	0.789088	1.52864e-18	9.40397e-16	chr2	161136908	161236230	+
	PHLPP2	903	1274	20206735	19652697	3	Monoctye DC	20	20	1.4506	8.10477e-18	9.42228e-16	chr16	71637835	71724701	-
	TUBB6	7526	6322	20200112	19647649	3	Monoctye DC	20	20	0.863685	8.15642e-18	9.44514e-16	chr18	12307669	12344320	+
	ABLIM1	3745	3794	5426067	6727281	3	NK Cells	19	20	0.817233	2.03714e-18	9.54837e-16	chr10	114431113	114768061	-
	EREG	17059	15872	12254852	10360435	1	Monoctye DC	21	21	1.10039	4.19582e-18	9.91186e-16	chr4	74365145	74388749	+
	FNDC3B	5594	6051	20352197	18758327	1	CD4 T Cells	21	21	1.17355	6.08456e-18	1.01509e-15	chr3	172039578	172401669	+
	BCAS3	6323	4949	20351468	18759429	1	CD4 T Cells	21	21	0.849162	6.06212e-18	1.01509e-15	chr17	60677453	61392838	+
	WEE1	841	508	20206797	19653463	3	Monoctye DC	20	20	0.621059	8.81567e-18	1.01687e-15	chr11	9573670	9593457	+
	LRRC8C	6584	11190	12533371	18632929	2	Monoctye DC	20	20	1.14313	4.87573e-18	1.0211e-15	chr1	89633072	89769903	+
	GPRIN3	11199	12524	17693945	17661634	3	CD4 T Cells	20	20	1.12027	2.37884e-18	1.03301e-15	chr4	89236383	89307800	-
	PCNX4	1741	1429	15251994	17038561	1	B Cells	21	21	0.734751	4.67023e-18	1.0369e-15	chr14	60091911	60169133	+
	FAM214A	2586	3047	12537369	18641072	2	Monoctye DC	20	20	0.792498	5.07553e-18	1.05546e-15	chr15	52581317	52709817	-
	IFITM3	188	560	12539767	18643559	2	Monoctye DC	20	20	2.00348	5.29473e-18	1.09334e-15	chr11	319676	329475	-
	SESTD1	5642	9688	12534313	18634431	2	Monoctye DC	20	20	1.15493	5.37203e-18	1.1016e-15	chr2	179101678	179264832	-
	AC103591.3	847	598	15252888	17039392	1	B Cells	21	21	0.632011	5.04623e-18	1.11202e-15	NA	NA	NA	NA
	BACH2	81165	86931	15172570	16953059	1	B Cells	21	21	0.958766	5.33836e-18	1.16768e-15	chr6	89926528	90296908	-
	FRYL	5426	4192	20352365	18760186	1	CD4 T Cells	21	21	0.838181	7.35898e-18	1.2208e-15	chr4	48497357	48780322	-
	ACYP2	3352	2461	20354439	18761917	1	CD4 T Cells	21	21	0.796534	7.48048e-18	1.23403e-15	chr2	53970838	54305300	+
	RAB11FIP1	7440	7205	15246295	17032785	1	B Cells	21	21	0.866898	5.74897e-18	1.24824e-15	chr8	37858618	37899497	-
	GLCCI1	4082	3065	20353709	18761313	1	CD4 T Cells	21	21	0.814618	7.77245e-18	1.27507e-15	chr7	7968796	8094272	+
	RALGAPA1	7168	7009	7939239	8993141	1	CD8 T Cells	21	21	0.863335	2.12729e-18	1.28197e-15	chr14	35538352	35809304	-
	IFNG-AS1	174	454	5429638	6730621	3	NK Cells	19	20	2.10478	2.8922e-18	1.3139e-15	chr12	67989445	68234686	+
	DDX3Y	1574	1418	5428238	6729657	3	NK Cells	19	20	0.726728	2.87194e-18	1.3139e-15	chrY	12904108	12920478	+
	RASGRP3	540	329	8640638	9638376	2	CD8 T Cells	20	21	0.546206	1.47045e-18	1.31578e-15	chr2	33436324	33564750	+
	SNTB1	3342	2453	20354449	18761925	1	CD4 T Cells	21	21	0.79632	8.34153e-18	1.36087e-15	chr8	120535745	120813273	-
	AC100849.1	982	619	20206656	19653352	3	Monoctye DC	20	20	0.648104	1.19519e-17	1.37326e-15	NA	NA	NA	NA
	GNB1	8631	10914	15245104	17029076	1	B Cells	21	21	1.13196	6.50458e-18	1.402e-15	chr1	1785285	1891117	-
	HS3ST2	589	320	20207049	19653651	3	Monoctye DC	20	20	0.558599	1.24721e-17	1.42748e-15	chr16	22814162	22916338	+
	NAA25	3411	3847	20354380	18760531	1	CD4 T Cells	21	21	1.22359	9.18647e-18	1.49048e-15	chr12	112026689	112108796	-
	BACH2	38483	48422	10023536	11884169	3	B Cells	20	20	1.06102	3.34041e-18	1.51752e-15	chr6	89926528	90296908	-
	DENND4A	27706	31893	8699894	9314372	3	CD8 T Cells	20	20	1.07493	1.19507e-18	1.53432e-15	chr15	65658046	65792293	-
	IFI44	671	1477	12539284	18642642	2	Monoctye DC	20	20	1.48051	7.63216e-18	1.55428e-15	chr1	78649796	78664078	+
	RNF13	5046	3534	12266865	10372773	1	Monoctye DC	21	21	0.828302	6.65423e-18	1.55947e-15	chr3	149812770	149962139	+
	THOC1	4544	4993	20353247	18759385	1	CD4 T Cells	21	21	1.19212	9.99549e-18	1.61288e-15	chr18	214520	268050	-
	NT5C2	6153	6946	20201485	19647025	3	Monoctye DC	20	20	1.16068	1.64802e-17	1.87893e-15	chr10	103087185	103277605	-
	PRKCB	5974	9637	11404520	15942206	2	B Cells	20	21	1.15391	2.35562e-18	1.9322e-15	chr16	23835983	24220611	+
	CDC42SE2	5513	3897	12266398	10372410	1	Monoctye DC	21	21	0.836011	8.4319e-18	1.96052e-15	chr5	131245493	131398447	+
	CMPK2	51	214	5429761	6730861	3	NK Cells	19	20	3.38489	4.43762e-18	1.98543e-15	chr2	6840570	6866635	-
	LINC01619	7642	8600	4648273	6010252	2	NK Cells	18	20	0.870528	1.2792e-18	1.98808e-15	chr12	91984976	92142914	-
	CD96	4395	4123	7942012	8996027	1	CD8 T Cells	21	21	0.828277	3.52924e-18	2.0843e-15	chr3	111292719	111665750	+
	PITPNC1	23324	19797	20334467	18744581	1	CD4 T Cells	21	21	0.920858	1.32496e-17	2.12634e-15	chr17	67377281	67697261	+
	SMURF1	3830	6764	12536125	18637355	2	Monoctye DC	20	20	1.18784	1.0682e-17	2.16047e-15	chr7	99027440	99144108	-
	ZBTB10	4225	3902	15249510	17036088	1	B Cells	21	21	0.826737	1.01097e-17	2.16325e-15	chr8	80485619	80526265	+
	ATP2B1	16796	15220	17688348	17658938	3	CD4 T Cells	20	20	0.907757	5.0867e-18	2.17689e-15	chr12	89588049	89709300	-
	TNFAIP3	7669	11285	4648246	6007567	2	NK Cells	18	20	1.13829	1.47602e-18	2.17927e-15	chr6	137867214	137883312	+
	DEAF1	1782	2333	17703362	17671825	3	CD4 T Cells	20	20	1.3115	5.17176e-18	2.18167e-15	chr11	644233	707118	-
	AFF3	14013	18309	10048006	11914282	3	B Cells	20	20	1.10175	4.92139e-18	2.20187e-15	chr2	99545419	100192428	-
	EPSTI1	2953	2569	18622157	20496615	2	CD4 T Cells	21	21	0.790429	2.61633e-18	2.20736e-15	chr13	42886388	42992271	-
	DOCK8	1954	1903	4653961	6016949	2	NK Cells	18	20	0.753365	1.60037e-18	2.25035e-15	chr9	214854	465259	+
	GALNT2	11340	12007	10050679	11920584	3	B Cells	20	20	0.892836	5.11035e-18	2.25229e-15	chr1	230057990	230282122	+
	RAB11A	10398	11662	17694746	17662496	3	CD4 T Cells	20	20	1.12353	5.46511e-18	2.27295e-15	chr15	65726054	65891989	+
	RASGEF1B	7599	6049	20350192	18758329	1	CD4 T Cells	21	21	0.863622	1.47528e-17	2.35479e-15	chr4	81426393	82044244	-
	MT-CYB	100622	96372	20257169	18668006	1	CD4 T Cells	21	21	1.03909	1.49725e-17	2.377e-15	chrM	14747	15887	+
	PTPRM	672	522	4655243	6018330	2	NK Cells	18	20	0.600887	1.78086e-18	2.39032e-15	chr18	7566782	8406861	+
	AOAH	2082	1304	12269829	10375003	1	Monoctye DC	21	21	0.740741	1.03752e-17	2.39352e-15	chr7	36512941	36724549	-
	AC079793.1	3850	2878	20353941	18761500	1	CD4 T Cells	21	21	0.811011	1.52752e-17	2.41209e-15	NA	NA	NA	NA
	IL1RAP	1251	962	8639927	9637743	2	CD8 T Cells	20	21	0.689401	3.02451e-18	2.62678e-15	chr3	190514051	190659750	+
	GLS	7320	10347	5422492	6720728	3	NK Cells	19	20	1.14026	6.25439e-18	2.75651e-15	chr2	190880821	190965552	+
	THOC2	5033	5477	20352758	18758901	1	CD4 T Cells	21	21	1.18063	1.75813e-17	2.76149e-15	chrX	123600561	123733056	-
	ZCCHC2	4650	3757	20202988	19650214	3	Monoctye DC	20	20	0.830718	2.43547e-17	2.76604e-15	chr18	62523025	62587709	+
	KMT2C	15175	11548	12256736	10364759	1	Monoctye DC	21	21	0.90001	1.20854e-17	2.76642e-15	chr7	152134922	152436644	-
	NCOA1	4677	5387	20202961	19648584	3	Monoctye DC	20	20	1.18425	2.46046e-17	2.78371e-15	chr2	24491254	24770702	+
	HERC5	653	971	20206985	19653000	3	Monoctye DC	20	20	1.52887	2.51172e-17	2.83087e-15	chr4	88457119	88506163	+
	QKI	31492	32744	20176146	19621227	3	Monoctye DC	20	20	1.06905	2.58834e-17	2.89512e-15	chr6	163414000	163578592	+
	STK38L	8093	6851	20199545	19647120	3	Monoctye DC	20	20	0.870382	2.58146e-17	2.89512e-15	chr12	27243968	27325959	+
	TRIM25	269	591	10061750	11932000	3	B Cells	20	20	1.85262	6.80331e-18	2.95434e-15	chr17	56836387	56914080	-
	PARVB	2987	3582	20204651	19650389	3	Monoctye DC	20	20	1.23298	2.65707e-17	2.96078e-15	chr22	43999211	44172939	+
	PLCG2	15782	17016	10046237	11915575	3	B Cells	20	20	0.909172	7.02928e-18	3.00822e-15	chr16	81739097	81962685	+
	JUN	2755	3330	20204883	19650641	3	Monoctye DC	20	20	1.24276	2.73834e-17	3.03986e-15	chr1	58776845	58784048	-
	TRIM5	213	429	17704931	17673729	3	CD4 T Cells	20	20	2.01762	7.55406e-18	3.09811e-15	chr11	5663195	5938619	-
	FAM157C	417	332	12539538	18643787	2	Monoctye DC	20	20	0.535496	1.55257e-17	3.11876e-15	chr16	90102271	90178344	+
	IL15	1349	2657	12538606	18641462	2	Monoctye DC	20	20	1.32475	1.59634e-17	3.18503e-15	chr4	141636583	141733987	+
	EEA1	1746	1171	20356045	18763207	1	CD4 T Cells	21	21	0.727628	2.15663e-17	3.36948e-15	chr12	92770637	92929331	-
	ASAP1	11877	19490	12528078	18624629	2	Monoctye DC	20	20	1.10372	1.73929e-17	3.44696e-15	chr8	130052104	130443674	-
	AUTS2	17392	17740	15236343	17022250	1	B Cells	21	21	0.913084	1.62272e-17	3.44729e-15	chr7	69598296	70793506	+
	SEPTIN11	2228	2755	20205410	19651216	3	Monoctye DC	20	20	1.27137	3.16872e-17	3.50446e-15	chr4	76949751	77040384	+
	ISG15	431	721	17704713	17673437	3	CD4 T Cells	20	20	1.67579	8.70447e-18	3.52102e-15	chr1	1001138	1014540	+
	SEPTIN7	8184	10366	15245551	17029624	1	B Cells	21	21	1.13384	1.69444e-17	3.57395e-15	chr7	35800932	35907105	+
	STIM1	5232	4040	20352559	18760338	1	CD4 T Cells	21	21	0.837742	2.30838e-17	3.58758e-15	chr11	3854527	4093210	+
	PTPRC	10789	10732	15242946	17029258	1	B Cells	21	21	0.890443	1.71608e-17	3.59391e-15	chr1	198638457	198757476	+
	XAF1	167	389	8727433	9345876	3	CD8 T Cells	20	20	2.17515	2.94671e-18	3.62556e-15	chr17	6755447	6775647	+
	FOXN3	6804	6641	7939603	8993509	1	CD8 T Cells	21	21	0.861768	6.56277e-18	3.79984e-15	chr14	89124871	89619149	-
	CARMIL1	1578	1040	20356213	18763338	1	CD4 T Cells	21	21	0.715028	2.48155e-17	3.83653e-15	chr6	25279078	25620530	+
	MT-ND1	57418	76531	11353076	15875312	2	B Cells	20	21	0.953417	5.1644e-18	4.12161e-15	chrM	3307	4262	+
	RPL13	20355	20566	18604755	20478618	2	CD4 T Cells	21	21	0.917996	5.06521e-18	4.15474e-15	chr16	89560677	89564542	+
	CLIC4	3123	3725	20204515	19650246	3	Monoctye DC	20	20	1.22636	3.78792e-17	4.17363e-15	chr1	24745382	24844321	+
	LINC01138	1595	1054	20356196	18763324	1	CD4 T Cells	21	21	0.716929	2.74329e-17	4.19723e-15	chr1	148290889	148519604	-
	LTB	2133	1479	20355658	18762899	1	CD4 T Cells	21	21	0.75227	2.74077e-17	4.19723e-15	chr6	31580525	31582522	-
	FTX	6863	5427	20350928	18758951	1	CD4 T Cells	21	21	0.857911	2.7835e-17	4.2368e-15	chrX	73940435	74293574	-
	ATAD2	2960	2149	20354831	18762229	1	CD4 T Cells	21	21	0.787664	2.82635e-17	4.27996e-15	chr8	123319850	123416350	-
	PITPNA	6518	5433	20201120	19648538	3	Monoctye DC	20	20	0.857019	4.01481e-17	4.40718e-15	chr17	1517718	1562792	-
	TRPM3	145	39	18624965	20499145	2	CD4 T Cells	21	21	0.244376	5.64292e-18	4.50351e-15	chr9	70529060	71446904	-
	SGMS1	8213	6967	20199425	19647004	3	Monoctye DC	20	20	0.872186	4.24111e-17	4.63836e-15	chr10	50305586	50625163	-
	SLC38A1	2927	2251	20204711	19651720	3	Monoctye DC	20	20	0.790711	4.30664e-17	4.69265e-15	chr12	46183063	46270017	-
	HPCAL1	2633	3611	18622477	20495573	2	CD4 T Cells	21	21	1.24606	6.46857e-18	4.9072e-15	chr2	10302889	10427617	+
	SGMS1	1799	2577	18623311	20496607	2	CD4 T Cells	21	21	1.3015	6.48111e-18	4.9072e-15	chr10	50305586	50625163	-
	SH3RF3	4239	2926	12267672	10373381	1	Monoctye DC	21	21	0.816357	2.16298e-17	4.91313e-15	chr2	109129205	109504634	+
	POLB	3156	2831	15250579	17037159	1	B Cells	21	21	0.802989	2.36333e-17	4.91457e-15	chr8	42338454	42371808	+
	IGHG2	120	39	11410374	15951804	2	B Cells	20	21	0.232475	6.42934e-18	4.9961e-15	chr14	105639559	105644790	-
	ANKRD33B	3993	3675	15249742	17036315	1	B Cells	21	21	0.823882	2.4299e-17	5.01766e-15	chr5	10564070	10657816	+
	NDFIP1	21780	22078	18603330	20477106	2	CD4 T Cells	21	21	0.92101	6.95033e-18	5.13091e-15	chr5	142108779	142154440	+
	CHST11	14419	15454	20193219	19638517	3	Monoctye DC	20	20	1.10197	4.89783e-17	5.3172e-15	chr12	104455295	104762014	+
	CADM1	311	221	12539644	18643898	2	Monoctye DC	20	20	0.477954	2.85809e-17	5.62644e-15	chr11	115169218	115504957	-
	PLCB1	14682	13728	12257229	10362579	1	Monoctye DC	21	21	1.10584	2.51024e-17	5.65839e-15	chr20	8077251	8968360	+
	ARHGEF7	6284	8213	7940123	8991937	1	CD8 T Cells	21	21	1.15395	1.03671e-17	5.77602e-15	chr13	111114559	111305737	+
	MT-ND1	37558	45154	7908849	8954996	1	CD8 T Cells	21	21	1.06149	1.02715e-17	5.77602e-15	chrM	3307	4262	+
	ANKRD12	13208	12415	12258703	10363892	1	Monoctye DC	21	21	1.11168	2.58669e-17	5.78653e-15	chr18	9136228	9285985	+
	AC118549.1	5899	6331	20351892	18758047	1	CD4 T Cells	21	21	1.16437	4.01289e-17	6.04294e-15	NA	NA	NA	NA
	WDR43	4175	4606	20353616	18759772	1	CD4 T Cells	21	21	1.19692	4.03149e-17	6.04294e-15	chr2	28894667	28948219	+
	TBC1D5	2805	4803	11407689	15947040	2	B Cells	20	21	1.22482	8.00829e-18	6.06351e-15	chr3	17157162	18444817	-
	SVIL	2092	2474	20355699	18761904	1	CD4 T Cells	21	21	1.28302	4.1573e-17	6.20004e-15	chr10	29457338	29736959	-
	ERCC3	795	770	12539160	18643349	2	Monoctye DC	20	20	0.651445	3.28436e-17	6.42277e-15	chr2	127257290	127294166	-
	NTNG1	715	489	15253020	17039501	1	B Cells	21	21	0.612223	3.19273e-17	6.54709e-15	chr1	107140007	107484923	+
	TJP2	1785	3388	12538170	18640731	2	Monoctye DC	20	20	1.27661	3.39277e-17	6.59113e-15	chr9	69121264	69274615	+
	TMEM123	1408	1550	4492432	3596858	1	NK Cells	20	20	1.37479	5.59052e-18	6.60329e-15	chr11	102396332	102470384	-
	ITGB2-AS1	426	194	20357365	18764184	1	CD4 T Cells	21	21	0.49407	4.49551e-17	6.67075e-15	chr21	44921051	44929678	+
	FCRL5	902	655	15252833	17039335	1	B Cells	21	21	0.650042	3.35816e-17	6.83884e-15	chr1	157513377	157552515	-
	FN1	162	79	12539793	18644040	2	Monoctye DC	20	20	0.327994	3.58415e-17	6.91741e-15	chr2	215360440	215436073	-
	FAM110B	240	151	12539715	18643968	2	Monoctye DC	20	20	0.423175	3.6419e-17	6.98323e-15	chr8	57994509	58204279	+
	MT-ND1	174045	164501	20033593	19489470	3	Monoctye DC	20	20	0.97179	6.45741e-17	6.98465e-15	chrM	3307	4262	+
	DPYD	3076	3195	4652839	6015657	2	NK Cells	18	20	0.803482	5.45734e-18	7.00652e-15	chr1	97077743	97995000	-
	IFNG-AS1	1273	997	15252462	17038993	1	B Cells	21	21	0.70109	3.4695e-17	7.01719e-15	chr12	67989445	68234686	+
	MBNL1	34102	35644	8607076	9603061	2	CD8 T Cells	20	21	0.937046	8.32338e-18	7.02232e-15	chr3	152243828	152465780	+
	CD74	15349	23450	11395145	15928393	2	B Cells	20	21	1.09284	9.55732e-18	7.05545e-15	chr5	150400041	150412969	-
	PTPN12	693	464	8640485	9638241	2	CD8 T Cells	20	21	0.600259	9.16443e-18	7.51713e-15	chr7	77537295	77640069	+
	DSTN	4579	3705	20203059	19650266	3	Monoctye DC	20	20	0.831922	7.04335e-17	7.59062e-15	chr20	17570075	17609919	+
	CD69	5545	8317	4650370	6010535	2	NK Cells	18	20	1.16026	6.95716e-18	8.55992e-15	chr12	9752486	9760901	-
	COP1	15238	15453	20342553	18748925	1	CD4 T Cells	21	21	1.10022	5.84074e-17	8.58066e-15	chr1	175944831	176207286	-
	RICTOR	25403	25222	20332388	18739156	1	CD4 T Cells	21	21	1.07719	5.82186e-17	8.58066e-15	chr5	38937920	39074399	-
	ATP2B1-AS1	5824	6580	20201814	19647391	3	Monoctye DC	20	20	1.16164	8.13296e-17	8.73303e-15	chr12	89708959	89712590	+
	LINC02109	156	40	17704988	17674118	3	CD4 T Cells	20	20	0.25686	2.23012e-17	8.8991e-15	chr5	28809331	29217115	+
	SLX4IP	411	185	20357380	18764193	1	CD4 T Cells	21	21	0.488345	6.16423e-17	9.01107e-15	chr20	10435305	10636829	+
	GBP4	177	434	10061842	11932157	3	B Cells	20	20	2.0676	2.21946e-17	9.36264e-15	chr1	89181144	89198942	-
	FUT8	1162	904	7945245	8999246	1	CD8 T Cells	21	21	0.686884	1.74139e-17	9.52248e-15	chr14	65410592	65744121	+
	JADE3	1047	1626	15252688	17038364	1	B Cells	21	21	1.39021	5.00729e-17	1.00585e-14	chrX	46912276	47061242	+
	ARHGAP42	237	100	8640941	9638605	2	CD8 T Cells	20	21	0.378273	1.26197e-17	1.00715e-14	chr11	100687288	100993941	+
	RUFY3	1491	2887	12538464	18641232	2	Monoctye DC	20	20	1.30234	5.28835e-17	1.00748e-14	chr4	70704204	70808619	+
	PIK3CA	14031	12626	17691113	17661532	3	CD4 T Cells	20	20	0.901442	2.59609e-17	1.02213e-14	chr3	179148114	179240093	+
	HERC6	191	458	10061828	11932133	3	B Cells	20	20	2.02201	2.46456e-17	1.02501e-14	chr4	88378739	88443097	+
	ZNF141	3044	2726	15250691	17037264	1	B Cells	21	21	0.801656	5.22234e-17	1.04196e-14	chr4	337814	384868	+
	PPP2R2B	717	497	7945690	8999653	1	CD8 T Cells	21	21	0.61201	2.0089e-17	1.07856e-14	chr5	146580742	147084784	-
	AC087280.2	388	171	20357403	18764207	1	CD4 T Cells	21	21	0.478146	7.72162e-17	1.12321e-14	NA	NA	NA	NA
	GPM6A	902	658	15252833	17039332	1	B Cells	21	21	0.65302	5.69344e-17	1.12833e-14	chr4	175632934	176002664	-
	LINC01619	15039	20434	12524916	18623685	2	Monoctye DC	20	20	0.913879	5.97913e-17	1.13178e-14	chr12	91984976	92142914	-
	PTPN22	1325	1049	15252410	17038941	1	B Cells	21	21	0.708707	6.03079e-17	1.18722e-14	chr1	113813811	113871753	-
	HIVEP2	8444	8289	15245291	17031701	1	B Cells	21	21	0.878741	6.32389e-17	1.23668e-14	chr6	142751469	142956698	-
	HBA1	67	6	5429745	6731069	3	NK Cells	19	20	0.0722398	2.87553e-17	1.2487e-14	chr16	176680	177522	+
	FOXP1	42319	44672	15211416	16995318	1	B Cells	21	21	0.944946	6.54271e-17	1.27105e-14	chr3	70954708	71583989	-
	ATF7IP	8539	10544	11401955	15941299	2	B Cells	20	21	0.883267	1.79717e-17	1.29436e-14	chr12	14365676	14502931	+
	JAZF1	978	720	8640200	9637985	2	CD8 T Cells	20	21	0.660006	1.71522e-17	1.33287e-14	chr7	27830573	28180795	-
	TNFAIP3	28534	33625	18596576	20465559	2	CD4 T Cells	21	21	1.07069	1.9546e-17	1.40774e-14	chr6	137867214	137883312	+
	LINC01619	14828	18433	7931579	8981717	1	CD8 T Cells	21	21	1.09758	2.69214e-17	1.41958e-14	chr12	91984976	92142914	-
	DDX21	7189	8221	17697955	17665937	3	CD4 T Cells	20	20	1.14556	3.66763e-17	1.42502e-14	chr10	68956170	68985068	+
	SNX9	2436	3756	5427376	6727319	3	NK Cells	19	20	1.24379	3.36242e-17	1.43897e-14	chr6	157700387	157945077	+
	NFKBIA	12202	13166	20195436	19640805	3	Monoctye DC	20	20	1.1094	1.36644e-16	1.46194e-14	chr14	35401513	35404749	-
	RYBP	9484	9851	20348307	18754527	1	CD4 T Cells	21	21	1.1269	1.01261e-16	1.46575e-14	chr3	72371825	72446623	-
	P2RY8	3181	4315	15250554	17035675	1	B Cells	21	21	1.21429	7.68096e-17	1.48242e-14	chrX	1462581	1537185	-
	P2RY8	3181	4315	15250554	17035675	1	B Cells	21	21	1.21429	7.68096e-17	1.48242e-14	chrY	1462581	1537185	-
	RAP1B	14399	23377	12525556	18620742	2	Monoctye DC	20	20	1.09197	7.90514e-17	1.48682e-14	chr12	68610855	68671901	+
	DDX17	6829	5414	20350962	18758964	1	CD4 T Cells	21	21	0.860117	1.04671e-16	1.50772e-14	chr22	38483438	38507660	-
	HSPH1	1466	1612	12538489	18642507	2	Monoctye DC	20	20	0.73958	8.56485e-17	1.60071e-14	chr13	31134973	31162388	-
	ATF3	776	1395	5429036	6729680	3	NK Cells	19	20	1.45015	3.79666e-17	1.60159e-14	chr1	212565334	212620777	+
	NR4A3	7579	8401	20200059	19645570	3	Monoctye DC	20	20	1.13968	1.50499e-16	1.60436e-14	chr9	99821855	99866891	+
	BTBD9	25868	23950	17679276	17650208	3	CD4 T Cells	20	20	0.927478	4.35428e-17	1.66984e-14	chr6	38168451	38640148	-
	ZSWIM6	8483	11847	5421329	6719228	3	NK Cells	19	20	1.12657	4.0829e-17	1.69809e-14	chr5	61332258	61546172	+
	MAML3	8968	8600	12262943	10367707	1	Monoctye DC	21	21	1.13415	7.80019e-17	1.73182e-14	chr4	139716753	140154184	-
	CYP27A1	307	220	12539648	18643899	2	Monoctye DC	20	20	0.48199	9.48821e-17	1.76212e-14	chr2	218781749	218815293	+
	GPR155	1028	1442	17704116	17672716	3	CD4 T Cells	20	20	1.40518	4.89815e-17	1.85433e-14	chr2	174431571	174487094	-
	ZBTB16	231	480	8727369	9345785	3	CD8 T Cells	20	20	1.94038	1.68419e-17	1.98929e-14	chr11	114059041	114256765	+
	PHACTR2	2171	2166	4653744	6016686	2	NK Cells	18	20	0.771774	1.73112e-17	2.04472e-14	chr6	143536845	143831185	+
	ATP8B4	1029	2089	12538926	18642030	2	Monoctye DC	20	20	1.36545	1.1466e-16	2.11612e-14	chr15	49858238	50182817	-
	ANKRD11	17257	17641	15236478	17022349	1	B Cells	21	21	0.915092	1.14363e-16	2.19287e-14	chr16	89267630	89490561	-
	MTRNR2L1	1156	655	12270755	10375652	1	Monoctye DC	21	21	0.67012	1.02101e-16	2.24995e-14	chr17	22523415	22524663	+
	MPP6	2675	3067	20355116	18761311	1	CD4 T Cells	21	21	1.2439	1.5801e-16	2.26498e-14	chr7	24573268	24694193	+
	TMEM170B	1433	849	12270478	10375458	1	Monoctye DC	21	21	0.700698	1.05918e-16	2.31679e-14	chr6	11537749	11583524	+
	MTSS1	645	1196	5429167	6729879	3	NK Cells	19	20	1.49579	5.69982e-17	2.33764e-14	chr8	124550784	124728473	-
	TXK	1972	2529	17703172	17671629	3	CD4 T Cells	20	20	1.2847	6.365e-17	2.37914e-14	chr4	48066393	48134250	-
	ANO6	1441	1643	12270470	10374664	1	Monoctye DC	21	21	1.34848	1.1189e-16	2.42941e-14	chr12	45215987	45482280	+
	DOCK11	3147	2317	20354644	18762061	1	CD4 T Cells	21	21	0.798777	1.71154e-16	2.44155e-14	chrX	118495815	118686163	+
	SCAPER	5142	3985	20352649	18760393	1	CD4 T Cells	21	21	0.8408	1.72461e-16	2.44836e-14	chr15	76347904	76905444	-
	PTPRJ	8868	8504	12263043	10367803	1	Monoctye DC	21	21	1.13414	1.13694e-16	2.45057e-14	chr11	47980558	48170841	+
	CDC14A	4060	5962	5425752	6725113	3	NK Cells	19	20	1.18459	6.42948e-17	2.60077e-14	chr1	100345001	100520277	+
	SAT1	1223	2045	5428589	6729030	3	NK Cells	19	20	1.34886	6.52794e-17	2.60491e-14	chrX	23783173	23786210	+
	ZNRF1	2591	1862	20355200	18762516	1	CD4 T Cells	21	21	0.779666	1.88042e-16	2.6568e-14	chr16	74999024	75110994	+
	CXCL10	37	141	20207601	19653830	3	Monoctye DC	20	20	3.91816	2.51744e-16	2.67401e-14	chr4	76021118	76023497	-
	ZNF331	10251	11152	20197387	19642819	3	Monoctye DC	20	20	1.11854	2.67728e-16	2.8336e-14	chr19	53519527	53580269	+
	PAM	3427	3534	12268484	10372773	1	Monoctye DC	21	21	1.21961	1.32681e-16	2.8391e-14	chr5	102753981	103029730	+
	ISG15	164	408	10061855	11932183	3	B Cells	20	20	2.09781	6.92939e-17	2.84191e-14	chr1	1001138	1014540	+
	CYTOR	2306	4237	12537649	18639882	2	Monoctye DC	20	20	1.23581	1.54952e-16	2.84197e-14	chr2	87454781	87636740	+
	ST3GAL6	1861	3497	12538094	18640622	2	Monoctye DC	20	20	1.26387	1.6862e-16	3.07357e-14	chr3	98732236	98821201	+
	TM9SF3	11404	11710	20346387	18752668	1	CD4 T Cells	21	21	1.11403	2.27253e-16	3.1955e-14	chr10	96518110	96587452	-
	ELOVL5	2860	3919	8638318	9634786	2	CD8 T Cells	20	21	1.22847	4.4121e-17	3.34064e-14	chr6	53267398	53349179	-
	AOAH	2531	2479	5427281	6728596	3	NK Cells	19	20	0.790105	8.51832e-17	3.35383e-14	chr7	36512941	36724549	-
	REL	4316	4073	7942091	8996077	1	CD8 T Cells	21	21	0.833209	6.59181e-17	3.41491e-14	chr2	60881521	60931612	+
	MAP2K1	6815	11484	12533140	18632635	2	Monoctye DC	20	20	1.1334	1.88652e-16	3.4176e-14	chr15	66386837	66491544	+
	MT-CO1	30714	36554	8610464	9602151	2	CD8 T Cells	20	21	1.06697	4.64436e-17	3.42858e-14	chrM	5904	7445	+
	CYP1B1	470	652	12271441	10375655	1	Monoctye DC	21	21	1.64066	1.61823e-16	3.43776e-14	chr2	38066973	38109902	-
	CD247	9688	6791	4484152	3591617	1	NK Cells	20	20	0.875401	3.03615e-17	3.44825e-14	chr1	167430640	167518610	-
	ZFYVE28	823	585	8640355	9638120	2	CD8 T Cells	20	21	0.637251	4.92489e-17	3.547e-14	chr4	2269582	2418651	-
	FOS	12936	15725	18612174	20483459	2	CD4 T Cells	21	21	1.10447	5.10456e-17	3.58887e-14	chr14	75278826	75282230	+
	PARP9	275	589	10061744	11932002	3	B Cells	20	20	1.80606	9.03059e-17	3.65293e-14	chr3	122527924	122564577	-
	GNG2	21512	19299	20186126	19634672	3	Monoctye DC	20	20	0.9224	3.52566e-16	3.71818e-14	chr14	51826195	51979342	+
	PHF21A	2297	2702	12537658	18641417	2	Monoctye DC	20	20	0.791186	2.10247e-16	3.7856e-14	chr11	45929319	46121454	-
	HERC2	1384	901	20356407	18763477	1	CD4 T Cells	21	21	0.706293	2.71298e-16	3.79676e-14	chr15	28111040	28322179	-
	NUFIP2	5566	5975	20352225	18758403	1	CD4 T Cells	21	21	1.16464	2.73438e-16	3.80865e-14	chr17	29255839	29294148	-
	DENND1A	535	224	4493305	3598184	1	NK Cells	20	20	0.522879	3.48983e-17	3.81671e-14	chr9	123379654	123930152	-
	SMS	1358	2647	12538597	18641472	2	Monoctye DC	20	20	1.31102	2.15242e-16	3.85205e-14	chrX	21940709	21994837	+
	TCF7L2	1843	2199	20355948	18762179	1	CD4 T Cells	21	21	1.29448	2.79957e-16	3.88115e-14	chr10	112950247	113167678	+
	EXOC4	2416	1468	4491424	3596940	1	NK Cells	20	20	0.758816	4.10029e-17	4.20592e-14	chr7	133253073	134066589	+
	PLCG2	5935	5561	4487905	3592847	1	NK Cells	20	20	1.17014	4.13057e-17	4.20592e-14	chr16	81739097	81962685	+
	VTI1A	6870	5462	20350921	18758916	1	CD4 T Cells	21	21	0.862564	3.07972e-16	4.24959e-14	chr10	112446998	112818744	+
	LINC01184	1997	1386	20355794	18762992	1	CD4 T Cells	21	21	0.752977	3.11481e-16	4.27801e-14	chr5	127939152	128083172	-
	HLA-A	5462	6178	20202176	19647793	3	Monoctye DC	20	20	1.16295	4.14079e-16	4.35137e-14	chr6	29941260	29945884	+
	GAB2	4650	5059	20353141	18759319	1	CD4 T Cells	21	21	1.18034	3.30185e-16	4.5139e-14	chr11	78215293	78418348	-
	LYN	17929	13816	12253982	10362491	1	Monoctye DC	21	21	0.911372	2.14817e-16	4.5288e-14	chr8	55879835	56014169	+
	NUMB	10084	9587	12261827	10366720	1	Monoctye DC	21	21	1.1244	2.16249e-16	4.5288e-14	chr14	73275107	73458617	-
	DOCK8	6727	8753	12533228	18635366	2	Monoctye DC	20	20	0.875164	2.55278e-16	4.54103e-14	chr9	214854	465259	+
	DNAJA1	2769	4025	10059250	11928566	3	B Cells	20	20	1.22573	1.15654e-16	4.61505e-14	chr9	33025273	33039907	+
	PKIA	1584	1316	7944823	8998834	1	CD8 T Cells	21	21	0.733537	9.16421e-17	4.66569e-14	chr8	78516340	78605267	+
	BANK1	10974	16988	11399520	15934855	2	B Cells	20	21	1.10731	6.79771e-17	4.77928e-14	chr4	101411286	102074812	+
	WWC2	409	238	7945998	8999912	1	CD8 T Cells	21	21	0.513777	9.86317e-17	4.93643e-14	chr4	183099257	183320777	+
	CCL3	133	339	7946274	8999811	1	CD8 T Cells	21	21	2.25045	1.02013e-16	4.93828e-14	chr17	36088256	36090169	-
	PITPNC1	10569	10681	7935838	8989469	1	CD8 T Cells	21	21	0.892276	1.01152e-16	4.93828e-14	chr17	67377281	67697261	+
	TNRC6A	3489	4091	20204149	19649880	3	Monoctye DC	20	20	1.20557	4.80221e-16	5.02852e-14	chr16	24610209	24827632	+
	PARP12	927	1545	10061092	11931046	3	B Cells	20	20	1.4054	1.28115e-16	5.04414e-14	chr7	140023749	140062951	-
	ATF7IP2	1266	812	20356525	18763566	1	CD4 T Cells	21	21	0.695855	3.82734e-16	5.20818e-14	chr16	10326434	10483638	+
	TEX14	716	1356	4655199	6017496	2	NK Cells	18	20	1.465	4.60222e-17	5.22688e-14	chr17	58556678	58692055	-
	BID	3099	5528	12536856	18638591	2	Monoctye DC	20	20	1.19978	2.96967e-16	5.25099e-14	chr22	17734138	17774770	-
	ARHGAP24	2242	2633	12537713	18641486	2	Monoctye DC	20	20	0.789895	2.99564e-16	5.26537e-14	chr4	85475150	86002668	+
	PCED1B	1333	1076	7945074	8999074	1	CD8 T Cells	21	21	0.712694	1.16042e-16	5.52678e-14	chr12	47079603	47236662	+
	LINC02446	1022	782	7945385	8999368	1	CD8 T Cells	21	21	0.67558	1.20306e-16	5.63893e-14	chr12	10553362	10572688	+
	HNRNPD	6573	6968	20351218	18757410	1	CD4 T Cells	21	21	1.15011	4.21146e-16	5.7046e-14	chr4	82352498	82374503	-
	CAMK2D	5307	6181	17699837	17667977	3	CD4 T Cells	20	20	1.16673	1.54885e-16	5.71701e-14	chr4	113418054	113761927	-
	TBX3	52	0	20207586	19653971	3	Monoctye DC	20	20	0	5.62217e-16	5.86633e-14	chr12	114670255	114684175	-
	SKAP1	1404	2579	11409090	15949264	2	B Cells	20	21	1.31395	8.81783e-17	6.05539e-14	chr17	48133442	48430275	-
	RNF24	5337	5289	12266574	10371018	1	Monoctye DC	21	21	1.17205	2.98667e-16	6.21081e-14	chr20	3927309	4015558	-
	RHBDL3	2332	2842	20205306	19651129	3	Monoctye DC	20	20	1.25303	6.12528e-16	6.36878e-14	chr17	32265832	32324659	+
	CDK14	13772	13950	15239963	17026040	1	B Cells	21	21	0.906743	3.64985e-16	6.95331e-14	chr7	90466424	91210590	+
	RNF213	2309	3108	8725291	9343157	3	CD8 T Cells	20	20	1.25694	6.43161e-17	7.30457e-14	chr17	80260866	80398786	+
	PARP8	3462	4057	20204176	19649914	3	Monoctye DC	20	20	1.20488	7.14374e-16	7.40167e-14	chr5	50665899	50846519	+
	EML4	6348	9393	4649567	6009459	2	NK Cells	18	20	1.14461	6.79186e-17	7.42803e-14	chr2	42169353	42332548	+
	PTMA	6130	6869	20201508	19647102	3	Monoctye DC	20	20	1.15212	7.28113e-16	7.51764e-14	chr2	231706895	231713551	+
	SLC8A1	14898	13158	20192740	19640813	3	Monoctye DC	20	20	0.908086	7.33185e-16	7.54363e-14	chr2	40097270	40611053	-
	AC008014.1	646	442	7945761	8999708	1	CD8 T Cells	21	21	0.604103	1.68661e-16	7.78184e-14	NA	NA	NA	NA
	TPK1	2079	1455	20355712	18762923	1	CD4 T Cells	21	21	0.759285	5.78461e-16	7.79971e-14	chr7	144451941	144836395	-
	JUN	3274	2079	4490566	3596329	1	NK Cells	20	20	0.793018	7.99815e-17	7.87258e-14	chr1	58776845	58784048	-
	IGLC2	2568	2270	15251167	17037720	1	B Cells	21	21	0.791294	4.27419e-16	8.09054e-14	chr22	22900976	22901437	+
	STIM2	6502	8308	15247233	17031682	1	B Cells	21	21	1.14382	4.37766e-16	8.23362e-14	chr4	26857601	27025381	+
	SEMA6B	1448	1642	12270463	10374665	1	Monoctye DC	21	21	1.34114	3.99334e-16	8.24611e-14	chr19	4542593	4581776	-
	PHF21A	2504	3026	20205134	19650945	3	Monoctye DC	20	20	1.24251	8.24921e-16	8.45802e-14	chr11	45929319	46121454	-
	NCOA2	4283	2986	12267628	10373321	1	Monoctye DC	21	21	0.824539	4.33882e-16	8.89729e-14	chr8	70109782	70403808	-
	KCNQ5	1139	1737	8640039	9636968	2	CD8 T Cells	20	21	1.36719	1.33659e-16	9.39715e-14	chr6	72621792	73198853	+
	MPP7	1007	558	12270904	10375749	1	Monoctye DC	21	21	0.655351	4.63935e-16	9.44795e-14	chr10	28050993	28334486	-
	MTRNR2L8	6227	7554	11404267	15944289	2	B Cells	20	21	0.867744	1.41313e-16	9.48373e-14	chr11	10507894	10509186	-
	SEPTIN4	92	28	12539863	18644091	2	Monoctye DC	20	20	0.204703	5.50925e-16	9.6262e-14	chr17	58520250	58544368	-
	RASGRP1	1267	1169	4654648	6017683	2	NK Cells	18	20	0.713722	9.30301e-17	9.81102e-14	chr15	38488103	38565575	-
	NCALD	1267	1879	18623843	20497305	2	CD4 T Cells	21	21	1.34745	1.44593e-16	9.92952e-14	chr8	101686542	102124907	-
	AC004551.1	49	166	17705095	17673992	3	CD4 T Cells	20	20	3.39369	2.7746e-16	1.0115e-13	NA	NA	NA	NA
	AOPEP	1801	1235	20355990	18763143	1	CD4 T Cells	21	21	0.74396	7.61355e-16	1.02191e-13	chr9	94726699	95087159	+
	CD58	13735	12087	20193903	19641884	3	Monoctye DC	20	20	0.904805	1.00262e-15	1.02445e-13	chr1	116514534	116571039	-
	SSBP2	15223	13466	20192415	19640505	3	Monoctye DC	20	20	0.909502	1.03457e-15	1.05344e-13	chr5	81413021	81751797	-
	USP15	8475	11302	10053544	11921289	3	B Cells	20	20	1.12452	2.73227e-16	1.0616e-13	chr12	62260338	62417431	+
	SKI	8050	8413	20349741	18755965	1	CD4 T Cells	21	21	1.13384	8.00739e-16	1.06991e-13	chr1	2228319	2310213	+
	NRIP3	3306	2608	20204332	19651363	3	Monoctye DC	20	20	0.811092	1.07339e-15	1.08824e-13	chr11	8980576	9004049	-
	EMP1	12204	10674	20195434	19643297	3	Monoctye DC	20	20	0.89927	1.07611e-15	1.08824e-13	chr12	13196723	13219941	+
	IGHG3	347	202	10061672	11932389	3	B Cells	20	20	0.490877	2.86165e-16	1.09742e-13	chr14	105764503	105771405	-
	EPSTI1	930	687	8640248	9638018	2	CD8 T Cells	20	21	0.662259	1.64501e-16	1.12966e-13	chr13	42886388	42992271	-
	DOCK8	4191	3912	15249544	17036078	1	B Cells	21	21	0.83558	6.29527e-16	1.17654e-13	chr9	214854	465259	+
	SLC41A2	2682	3215	20204956	19650756	3	Monoctye DC	20	20	1.2325	1.20402e-15	1.21343e-13	chr12	104801801	104958744	-
	ARHGAP18	830	1023	12271081	10375284	1	Monoctye DC	21	21	1.4577	6.00795e-16	1.21513e-13	chr6	129576132	129710177	-
	FARS2	765	550	7945642	8999600	1	CD8 T Cells	21	21	0.634779	2.73152e-16	1.24091e-13	chr6	5261044	5829192	+
	MACF1	2453	2160	15251282	17037830	1	B Cells	21	21	0.788248	6.73856e-16	1.25146e-13	chr1	39081316	39487177	+
	KAT2B	3987	3209	20203651	19650762	3	Monoctye DC	20	20	0.827539	1.24812e-15	1.2536e-13	chr3	20040446	20154404	+
	EIF2AK2	1066	1581	8726534	9344684	3	CD8 T Cells	20	20	1.38494	1.20522e-16	1.27103e-13	chr2	37099210	37157522	-
	PHLDB2	591	970	8727009	9345295	3	CD8 T Cells	20	20	1.53264	1.17885e-16	1.27103e-13	chr3	111732497	111976517	+
	MICAL2	651	1409	12539304	18642710	2	Monoctye DC	20	20	1.45574	7.31885e-16	1.27128e-13	chr11	12094008	12359144	+
	CAPN2	3554	2827	20204084	19651144	3	Monoctye DC	20	20	0.81785	1.29812e-15	1.2994e-13	chr1	223701593	223776018	+
	GNLY	2480	2212	7943927	8997938	1	CD8 T Cells	21	21	0.787507	3.02251e-16	1.3523e-13	chr2	85685175	85698852	+
	PRMT9	1125	875	15252610	17039115	1	B Cells	21	21	0.696245	7.56083e-16	1.3954e-13	chr4	147637785	147684163	-
	AC105402.3	16710	14053	20341081	18750325	1	CD4 T Cells	21	21	0.912408	1.09233e-15	1.45295e-13	NA	NA	NA	NA
	KDM4C	5730	4767	20201908	19649204	3	Monoctye DC	20	20	0.855373	1.46414e-15	1.46063e-13	chr9	6720863	7175648	+
	PEAK1	4355	4997	20203283	19648974	3	Monoctye DC	20	20	1.17974	1.47837e-15	1.46986e-13	chr15	77100656	77420144	-
	OSBPL8	17800	18506	7928607	8981644	1	CD8 T Cells	21	21	0.917939	3.33943e-16	1.47179e-13	chr12	76351797	76559809	-
	APBA2	2466	3414	8638712	9635291	2	CD8 T Cells	20	21	1.24115	2.19891e-16	1.47572e-13	chr15	28884483	29118315	+
	ZCCHC2	1056	1716	10060963	11930875	3	B Cells	20	20	1.37026	4.0904e-16	1.54853e-13	chr18	62523025	62587709	+
	FCN1	1477	2835	12538478	18641284	2	Monoctye DC	20	20	1.291	9.03821e-16	1.56076e-13	chr9	134903232	134917912	-
	ZNF609	2314	1650	20355477	18762728	1	CD4 T Cells	21	21	0.773601	1.18055e-15	1.56325e-13	chr15	64460742	64686068	+
	ISG20	729	1257	10061290	11931334	3	B Cells	20	20	1.45398	4.28251e-16	1.60074e-13	chr15	88635670	88656483	+
	SEMA4A	2033	2368	12537922	18641751	2	Monoctye DC	20	20	0.783427	9.43226e-16	1.61933e-13	chr1	156147366	156177752	+
	TEX14	4854	4834	12267057	10371473	1	Monoctye DC	21	21	1.17781	8.27139e-16	1.66154e-13	chr17	58556678	58692055	-
	CXCL2	2657	4790	12537298	18639329	2	Monoctye DC	20	20	1.21255	9.74431e-16	1.66323e-13	chr4	74097040	74099196	-
	NKG7	1949	1153	4491891	3597255	1	NK Cells	20	20	0.738796	1.78916e-16	1.70426e-13	chr19	51371606	51372701	-
	AOAH	2569	2164	8725031	9344101	3	CD8 T Cells	20	20	0.786593	1.68941e-16	1.72023e-13	chr7	36512941	36724549	-
	TGFBR3	2062	2872	18623048	20496312	2	CD4 T Cells	21	21	1.26549	2.59731e-16	1.74309e-13	chr1	91680343	91906335	-
	RORB	164	58	7946243	9000092	1	CD8 T Cells	21	21	0.312252	4.08309e-16	1.77308e-13	chr9	74497335	74693177	+
	TRAK1	6294	5278	20201344	19648693	3	Monoctye DC	20	20	0.8622	1.81328e-15	1.79679e-13	chr3	42013802	42225890	+
	C12orf60	205	112	11410289	15951731	2	B Cells	20	21	0.390803	2.85315e-16	1.87224e-13	chr12	14803666	14906586	+
	BZW2	3138	3517	20354653	18760861	1	CD4 T Cells	21	21	1.21595	1.60306e-15	2.11325e-13	chr7	16646131	16706523	+
	AP003086.1	2659	4790	12537296	18639329	2	Monoctye DC	20	20	1.21163	1.30948e-15	2.22227e-13	NA	NA	NA	NA
	VAV3	8493	10527	18616617	20488657	2	CD4 T Cells	21	21	1.12617	3.4488e-16	2.2631e-13	chr1	107571161	107965180	-
	URI1	2047	2879	15251688	17037111	1	B Cells	21	21	1.25901	1.24256e-15	2.27898e-13	chr19	29923644	30016612	+
	PSTPIP2	2497	3008	20205141	19650963	3	Monoctye DC	20	20	1.23858	2.37985e-15	2.35033e-13	chr18	45983536	46072272	-
	KANK1	548	286	20357243	18764092	1	CD4 T Cells	21	21	0.566216	1.84325e-15	2.41909e-13	chr9	470291	746106	+
	GLS	13261	13472	20344530	18750906	1	CD4 T Cells	21	21	1.10218	1.8715e-15	2.44528e-13	chr2	190880821	190965552	+
	UBA6	3743	4968	15249992	17035022	1	B Cells	21	21	1.18814	1.35638e-15	2.47238e-13	chr4	67612652	67701155	-
	B2M	25267	27067	17679877	17647091	3	CD4 T Cells	20	20	1.07312	6.92721e-16	2.49456e-13	chr15	44711487	44718851	+
	ISG15	193	545	12539762	18643574	2	Monoctye DC	20	20	1.8993	1.48935e-15	2.51308e-13	chr1	1001138	1014540	+
	AC078785.1	574	305	20357217	18764073	1	CD4 T Cells	21	21	0.57648	1.98814e-15	2.58624e-13	NA	NA	NA	NA
	MALT1	6514	8203	18618596	20490981	2	CD4 T Cells	21	21	1.14416	4.18562e-16	2.6869e-13	chr18	58671465	58754477	+
	NFAT5	11729	11808	15242006	17028182	1	B Cells	21	21	0.901202	1.51724e-15	2.74862e-13	chr16	69565094	69704666	+
	LINC01934	382	142	4493458	3598266	1	NK Cells	20	20	0.464229	3.01499e-16	2.78217e-13	chr2	181086076	181409321	+
	MT-ND5	11998	13440	5417814	6717635	3	NK Cells	19	20	0.90363	7.44544e-16	2.89285e-13	chrM	12337	14148	+
	MAML3	1170	871	8726430	9345394	3	CD8 T Cells	20	20	0.695167	3.04772e-16	2.99987e-13	chr4	139716753	140154184	-
	NOTCH2	4722	4706	12267189	10371601	1	Monoctye DC	21	21	1.17868	1.5319e-15	3.05645e-13	chr1	119911553	120100779	-
	SAMD9	284	618	5429528	6730457	3	NK Cells	19	20	1.75538	8.14728e-16	3.12443e-13	chr7	93099513	93118023	-
	TYMP	1548	2946	12538407	18641173	2	Monoctye DC	20	20	1.28002	1.86775e-15	3.13368e-13	chr22	50525752	50530032	-
	HGSNAT	1586	1790	12538369	18642329	2	Monoctye DC	20	20	0.759109	1.93105e-15	3.20349e-13	chr8	43140464	43202855	+
	RASA3	2928	5223	12537027	18638896	2	Monoctye DC	20	20	1.19978	1.92168e-15	3.20349e-13	chr13	113977783	114132623	-
	AC011246.1	341	148	20357450	18764230	1	CD4 T Cells	21	21	0.470873	2.48719e-15	3.22123e-13	NA	NA	NA	NA
	PPP2R2B	1524	866	4492316	3597542	1	NK Cells	20	20	0.709643	3.64938e-16	3.26553e-13	chr5	146580742	147084784	-
	SIPA1L1	28321	27905	20329470	18736473	1	CD4 T Cells	21	21	1.06898	2.53545e-15	3.2694e-13	chr14	71320449	71741229	+
	ARHGAP10	1025	794	7945382	8999356	1	CD8 T Cells	21	21	0.68394	7.72524e-16	3.30607e-13	chr4	147732063	148072776	+
	IRF1	2810	4056	10059209	11928535	3	B Cells	20	20	1.21714	9.13989e-16	3.37365e-13	chr5	132440440	132508719	-
	DDX58	168	405	10061851	11932186	3	B Cells	20	20	2.03281	9.3306e-16	3.40152e-13	chr9	32455302	32526208	-
	KLHL5	4173	5424	18620937	20493760	2	CD4 T Cells	21	21	1.18096	5.53187e-16	3.40314e-13	chr4	39045039	39126857	+
	RASGEF1B	9641	9436	18615469	20489748	2	CD4 T Cells	21	21	0.889259	5.46222e-16	3.40314e-13	chr4	81426393	82044244	-
	AC079793.1	1553	1286	15252182	17038704	1	B Cells	21	21	0.74127	1.90877e-15	3.43683e-13	NA	NA	NA	NA
	IPMK	4107	5170	12535848	18638949	2	Monoctye DC	20	20	0.846681	2.10326e-15	3.46967e-13	chr10	58191517	58267894	-
	ZEB2	118729	111760	20088909	19542211	3	Monoctye DC	20	20	0.967821	3.54315e-15	3.48752e-13	chr2	144364364	144521057	-
	MALT1	7663	8014	20350128	18756364	1	CD4 T Cells	21	21	1.13461	2.75397e-15	3.53573e-13	chr18	58671465	58754477	+
	ERC1	7144	5725	20350647	18758653	1	CD4 T Cells	21	21	0.869422	2.77826e-15	3.55148e-13	chr12	990509	1495933	+
	USP18	116	272	17705028	17673886	3	CD4 T Cells	20	20	2.34894	1.00466e-15	3.57429e-13	chr22	18150170	18177397	+
	TIAM1	5462	4537	20202176	19649434	3	Monoctye DC	20	20	0.854048	3.66212e-15	3.59265e-13	chr21	31118416	31559977	-
	HERC1	5957	4298	12265954	10372009	1	Monoctye DC	21	21	0.853313	1.8171e-15	3.60116e-13	chr15	63608618	63833948	-
	AAK1	10975	9044	20346816	18755334	1	CD4 T Cells	21	21	0.894031	2.83196e-15	3.60453e-13	chr2	69457997	69674349	-
	PARP8	5681	7748	10056338	11924843	3	B Cells	20	20	1.15005	1.01179e-15	3.64356e-13	chr5	50665899	50846519	+
	BNC2	228	100	8640950	9638605	2	CD8 T Cells	20	21	0.393205	5.56729e-16	3.65325e-13	chr9	16409503	16870843	-
	MT-ND5	33158	28680	20324633	18735698	1	CD4 T Cells	21	21	0.938398	2.89733e-15	3.6719e-13	chrM	12337	14148	+
	ADARB2	277	109	20357514	18764269	1	CD4 T Cells	21	21	0.426917	2.97296e-15	3.75165e-13	chr10	1177313	1737525	-
	CAMSAP2	375	539	12271536	10375768	1	Monoctye DC	21	21	1.69991	1.93152e-15	3.77721e-13	chr1	200739558	200860704	+
	MX2	1923	1218	12269988	10375089	1	Monoctye DC	21	21	0.749096	1.92732e-15	3.77721e-13	chr21	41361999	41409393	+
	TGFB1	5415	5766	5424397	6725309	3	NK Cells	19	20	0.858967	1.00954e-15	3.82187e-13	chr19	41301587	41353922	-
	LGALS3	4206	4228	12267705	10372079	1	Monoctye DC	21	21	1.18887	2.03404e-15	3.95153e-13	chr14	55124110	55145423	+
	USP15	19976	21572	17685168	17652586	3	CD4 T Cells	20	20	1.08179	1.12649e-15	3.96002e-13	chr12	62260338	62417431	+
	AC026765.3	77	8	20207561	19653963	3	Monoctye DC	20	20	0.106823	4.11465e-15	4.02323e-13	NA	NA	NA	NA
	PARP12	329	689	5429483	6730386	3	NK Cells	19	20	1.68937	1.09555e-15	4.09501e-13	chr7	140023749	140062951	-
	MTRNR2L12	153726	153790	20053912	19500181	3	Monoctye DC	20	20	1.0286	4.2113e-15	4.10415e-13	chr3	96617188	96618236	-
	GBP2	288	598	10061731	11931993	3	B Cells	20	20	1.75089	1.20447e-15	4.28516e-13	chr1	89106132	89150456	-
	HS3ST3B1	2414	1844	20205224	19652127	3	Monoctye DC	20	20	0.785396	4.47744e-15	4.34916e-13	chr17	14301081	14349404	+
	USP15	16899	17877	20190739	19636094	3	Monoctye DC	20	20	1.08767	4.71012e-15	4.56016e-13	chr12	62260338	62417431	+
	AL078604.4	885	1215	20206753	19652756	3	Monoctye DC	20	20	1.41156	4.80339e-15	4.63528e-13	NA	NA	NA	NA
	ARHGAP24	10828	16716	11399666	15935127	2	B Cells	20	21	1.10428	7.32705e-16	4.70349e-13	chr4	85475150	86002668	+
	FCRL1	595	1235	11409899	15950608	2	B Cells	20	21	1.48472	7.62021e-16	4.7876e-13	chr1	157794403	157820120	-
	METTL15	1319	864	20356472	18763514	1	CD4 T Cells	21	21	0.710666	3.88833e-15	4.88589e-13	chr11	28108248	28527041	+
	AC008825.1	86	11	17705058	17674147	3	CD4 T Cells	20	20	0.128131	1.4372e-15	4.99282e-13	NA	NA	NA	NA
	RBBP8	2269	3340	10059750	11929251	3	B Cells	20	20	1.24126	1.44026e-15	5.06302e-13	chr18	22798261	23026488	+
	ACVR2A	2559	4614	12537396	18639505	2	Monoctye DC	20	20	1.21272	3.24959e-15	5.33096e-13	chr2	147844517	147930826	+
	SRGAP1	2720	4877	12537235	18639242	2	Monoctye DC	20	20	1.20597	3.27237e-15	5.33866e-13	chr12	63844700	64162217	+
	GK	4037	2814	12267874	10373493	1	Monoctye DC	21	21	0.824394	2.79831e-15	5.40075e-13	chrX	30653359	30731462	+
	TRAF1	1541	1954	20206097	19652017	3	Monoctye DC	20	20	1.30373	5.73732e-15	5.51848e-13	chr9	120902393	120929173	-
	CMSS1	1125	1255	4492715	3597153	1	NK Cells	20	20	1.39315	6.35627e-16	5.52042e-13	chr3	99817837	100181732	+
	CD44	37866	35643	17667278	17638515	3	CD4 T Cells	20	20	0.942943	1.6093e-15	5.5257e-13	chr11	35138882	35232402	+
	ELOVL5	8926	11014	18616184	20488170	2	CD4 T Cells	21	21	1.12112	9.20901e-16	5.54965e-13	chr6	53267398	53349179	-
	PPP1R16B	6859	8596	18618251	20490588	2	CD4 T Cells	21	21	1.13867	9.4902e-16	5.60472e-13	chr20	38805697	38923024	+
	CCDC7	1454	971	20356337	18763407	1	CD4 T Cells	21	21	0.724522	4.51554e-15	5.64998e-13	chr10	32446140	32882874	+
	SESN3	1325	1014	8726275	9345251	3	CD8 T Cells	20	20	0.714626	6.10915e-16	5.81926e-13	chr11	95165513	95232541	-
	MYH9	6899	5842	20200739	19648129	3	Monoctye DC	20	20	0.870644	6.13869e-15	5.88537e-13	chr22	36281280	36387967	-
	RAD51B	1962	1459	20205676	19652512	3	Monoctye DC	20	20	0.764578	6.61833e-15	6.31164e-13	chr14	67819779	68730218	+
	MBP	8638	7428	20199000	19646543	3	Monoctye DC	20	20	0.884146	6.62606e-15	6.31164e-13	chr18	76978827	77133683	-
	KANSL1	5152	5815	20202486	19648156	3	Monoctye DC	20	20	1.16048	6.83797e-15	6.49256e-13	chr17	46029916	46225389	-
	TENT5A	648	1131	10061371	11931460	3	B Cells	20	20	1.47176	1.91586e-15	6.65568e-13	chr6	81491439	81752774	-
	ADGRE5	2471	2217	7943936	8997933	1	CD8 T Cells	21	21	0.792162	1.58525e-15	6.68727e-13	chr19	14380501	14408725	+
	MCTP2	1168	1352	12270743	10374955	1	Monoctye DC	21	21	1.369	3.49289e-15	6.69749e-13	chr15	94231538	94483952	+
	IMMP2L	1233	724	12270678	10375583	1	Monoctye DC	21	21	0.694456	3.55311e-15	6.76902e-13	chr7	110662644	111562517	-
	DMXL2	11701	19070	12528254	18625049	2	Monoctye DC	20	20	1.09618	4.25661e-15	6.90623e-13	chr15	51447711	51622833	-
	MT-ND4	51833	69170	11358661	15882673	2	B Cells	20	21	0.954564	1.13278e-15	6.96872e-13	chrM	10760	12137	+
	CAMK1D	15500	16826	10046519	11915765	3	B Cells	20	20	0.915376	2.03334e-15	6.98169e-13	chr10	12349547	12835545	+
	NFKBIZ	3796	4512	17701348	17669646	3	CD4 T Cells	20	20	1.1907	2.0589e-15	6.9882e-13	chr3	101827991	101861022	+
	RAB11A	3498	4070	20204140	19649901	3	Monoctye DC	20	20	1.1963	7.41463e-15	7.01752e-13	chr15	65726054	65891989	+
	ATP10A	716	1280	5429096	6729795	3	NK Cells	19	20	1.44211	1.9345e-15	7.14049e-13	chr15	25677271	25865184	-
	SEMA5A	46	150	20207592	19653821	3	Monoctye DC	20	20	3.35273	7.89947e-15	7.45251e-13	chr5	9035033	9546075	-
	OAS1	39	143	17705105	17674015	3	CD4 T Cells	20	20	3.67309	2.26142e-15	7.58834e-13	chr12	112905856	112933219	+
	ACAP2	9996	10828	20197642	19643143	3	Monoctye DC	20	20	1.11375	8.10384e-15	7.62097e-13	chr3	195274745	195443044	-
	GBP5	395	629	20207243	19653342	3	Monoctye DC	20	20	1.63726	8.68288e-15	8.13958e-13	chr1	89258950	89272804	-
	TOP1	16328	17283	20191310	19636688	3	Monoctye DC	20	20	1.08831	8.76115e-15	8.18696e-13	chr20	41028822	41124487	+
	STK40	3235	2564	20204403	19651407	3	Monoctye DC	20	20	0.814909	8.79238e-15	8.19022e-13	chr1	36339624	36385924	-
	EHBP1	1499	1008	20356292	18763370	1	CD4 T Cells	21	21	0.729551	6.63809e-15	8.27072e-13	chr2	62673851	63046487	+
	GSE1	663	457	8640515	9638248	2	CD8 T Cells	20	21	0.617955	1.30052e-15	8.34849e-13	chr16	85169525	85676204	+
	ANTXR2	14799	13732	12257112	10362575	1	Monoctye DC	21	21	1.09741	4.41296e-15	8.35323e-13	chr4	79901146	80125454	-
	AHI1	2344	2691	20355447	18761687	1	CD4 T Cells	21	21	1.24553	7.2855e-15	9.03922e-13	chr6	135283407	135498434	-
	PPP1R16B	5714	6123	5424098	6724952	3	NK Cells	19	20	0.864419	2.54927e-15	9.29352e-13	chr20	38805697	38923024	+
	MBNL1	48629	49686	20159009	19604285	3	Monoctye DC	20	20	1.05052	1.03366e-14	9.59843e-13	chr3	152243828	152465780	+
	CCSER2	5803	5407	4488037	3593001	1	NK Cells	20	20	1.16362	1.13939e-15	9.6129e-13	chr10	84328586	84518521	+
	DNMBP	7804	6673	20199834	19647298	3	Monoctye DC	20	20	0.879162	1.04259e-14	9.65101e-13	chr10	99875577	100009947	-
	MAP3K1	2917	3445	20204721	19650526	3	Monoctye DC	20	20	1.21428	1.07726e-14	9.94075e-13	chr5	56815549	56896152	+
	DOCK5	13352	11779	20194286	19642192	3	Monoctye DC	20	20	0.907042	1.11296e-14	1.02382e-12	chr8	25184689	25418082	+
	LYN	18952	30281	12521003	18613838	2	Monoctye DC	20	20	1.07466	6.3528e-15	1.02509e-12	chr8	55879835	56014169	+
	CTSD	1639	2057	20205999	19651914	3	Monoctye DC	20	20	1.29039	1.1192e-14	1.02636e-12	chr11	1752752	1764573	-
	HIPK1	14326	15665	17690818	17658493	3	CD4 T Cells	20	20	1.09538	3.1047e-15	1.0301e-12	chr1	113929324	113977869	+
	CAMSAP1	4658	3829	20202980	19650142	3	Monoctye DC	20	20	0.845184	1.13068e-14	1.03368e-12	chr9	135808487	135907546	-
	CELF2	18448	15630	20339343	18748748	1	CD4 T Cells	21	21	0.919192	8.67475e-15	1.07179e-12	chr10	10798397	11336675	+
	IL12RB2	461	731	17704683	17673427	3	CD4 T Cells	20	20	1.58846	3.26995e-15	1.07287e-12	chr1	67307364	67398724	+
	MKLN1	14815	14940	20342976	18749438	1	CD4 T Cells	21	21	1.09407	8.78883e-15	1.08136e-12	chr7	131110096	131496632	+
	RASGRP3	1277	1575	20356514	18762803	1	CD4 T Cells	21	21	1.33809	8.96712e-15	1.09871e-12	chr2	33436324	33564750	+
	CAMK4	715	1275	5429097	6729800	3	NK Cells	19	20	1.43848	3.06091e-15	1.10226e-12	chr5	111223653	111494886	+
	ITGAV	1167	1457	20356624	18762921	1	CD4 T Cells	21	21	1.35452	9.14128e-15	1.11084e-12	chr2	186590056	186680901	+
	MFHAS1	441	653	20357350	18763725	1	CD4 T Cells	21	21	1.60646	9.11222e-15	1.11084e-12	chr8	8783354	8893630	-
	PHEX	1449	1846	20206189	19652125	3	Monoctye DC	20	20	1.30987	1.23599e-14	1.12647e-12	chrX	22032325	22494713	+
	HELZ2	183	426	10061836	11932165	3	B Cells	20	20	1.96295	3.39481e-15	1.15224e-12	chr20	63558086	63574239	-
	ITPR2	3366	4176	12536589	18639943	2	Monoctye DC	20	20	0.83445	7.29343e-15	1.17048e-12	chr12	26335352	26833194	-
	RICTOR	4026	2813	12267885	10373494	1	Monoctye DC	21	21	0.826353	6.33841e-15	1.19215e-12	chr5	38937920	39074399	-
	NRIR	175	57	20207463	19653914	3	Monoctye DC	20	20	0.33489	1.34296e-14	1.22019e-12	chr2	6819463	6840464	-
	FLT1	552	818	20207086	19653153	3	Monoctye DC	20	20	1.52363	1.34963e-14	1.2225e-12	chr13	28300346	28495145	-
	GZMH	248	120	7946159	9000030	1	CD8 T Cells	21	21	0.427219	2.95378e-15	1.22848e-12	chr14	24606480	24609699	-
	SP110	1524	1986	17703620	17672172	3	CD4 T Cells	20	20	1.30543	3.85716e-15	1.25163e-12	chr2	230165186	230225729	-
	HERC1	10191	12625	15243544	17027365	1	B Cells	21	21	1.10897	7.14704e-15	1.27906e-12	chr15	63608618	63833948	-
	ALCAM	19565	17568	20188073	19636403	3	Monoctye DC	20	20	0.923225	1.4616e-14	1.31986e-12	chr3	105366909	105576900	+
	TPK1	718	373	12271193	10375934	1	Monoctye DC	21	21	0.614404	7.16165e-15	1.33846e-12	chr7	144451941	144836395	-
	FYN	8355	11098	12531600	18633021	2	Monoctye DC	20	20	0.893413	8.39276e-15	1.33962e-12	chr6	111660332	111873452	-
	HSP90AA1	2843	2949	12269068	10373358	1	Monoctye DC	21	21	1.22678	7.61916e-15	1.41501e-12	chr14	102080742	102139699	-
	IGF2BP2	1757	3278	12538198	18640841	2	Monoctye DC	20	20	1.25485	8.91932e-15	1.41601e-12	chr3	185643130	185825042	-
	AHR	15634	25148	12524321	18618971	2	Monoctye DC	20	20	1.0819	9.04681e-15	1.42857e-12	chr7	16916359	17346152	+
	AP002075.1	1384	1134	15252351	17038856	1	B Cells	21	21	0.733472	8.58023e-15	1.5263e-12	NA	NA	NA	NA
	PALM2-AKAP2	992	1172	12270919	10375135	1	Monoctye DC	21	21	1.39729	8.34082e-15	1.53935e-12	NA	NA	NA	NA
	SLC39A11	1967	1470	20205671	19652501	3	Monoctye DC	20	20	0.768384	1.71576e-14	1.54466e-12	chr17	72645949	73092712	-
	PABPC1	19384	23346	8621794	9615359	2	CD8 T Cells	20	21	1.07975	2.53038e-15	1.58978e-12	chr8	100685816	100722809	-
	PLPP3	1111	1290	12270800	10375017	1	Monoctye DC	21	21	1.37324	8.6793e-15	1.59187e-12	chr1	56494761	56645301	-
	TMEM135	2018	1427	20355773	18762951	1	CD4 T Cells	21	21	0.767184	1.34812e-14	1.6315e-12	chr11	87037844	87328824	+
	SIPA1L1	12897	15798	8628281	9622907	2	CD8 T Cells	20	21	1.09817	2.65482e-15	1.63321e-12	chr14	71320449	71741229	+
	OASL	271	531	18624839	20498653	2	CD4 T Cells	21	21	1.78028	2.83362e-15	1.64067e-12	chr12	121017763	121039242	-
	CDK14	25742	23364	20181896	19630607	3	Monoctye DC	20	20	0.93319	1.86474e-14	1.67367e-12	chr7	90466424	91210590	+
	MBD5	1078	577	4492762	3597831	1	NK Cells	20	20	0.668443	2.04701e-15	1.67906e-12	chr2	148021011	148516971	+
	BCAR3	10333	9000	20197305	19644971	3	Monoctye DC	20	20	0.895532	1.90651e-14	1.70364e-12	chr1	93561741	93847150	-
	DCLK2	323	535	20207315	19653436	3	Monoctye DC	20	20	1.70301	1.90966e-14	1.70364e-12	chr4	150078445	150257438	+
	MAP4K4	8508	10600	11401986	15941243	2	B Cells	20	21	0.891193	2.82851e-15	1.70455e-12	chr2	101696850	101894689	+
	XYLT1	1735	3068	11408759	15948775	2	B Cells	20	21	1.26488	2.89414e-15	1.70922e-12	chr16	17101769	17470960	-
	GTF2IRD1	331	484	12271580	10375823	1	Monoctye DC	21	21	1.72937	9.55767e-15	1.74215e-12	chr7	74453790	74602605	+
	SIK3	11263	8036	4482577	3590372	1	NK Cells	20	20	0.891031	2.22757e-15	1.77778e-12	chr11	116843402	117098437	-
	TUBB8	59	1	12271852	10376306	1	Monoctye DC	21	21	0.0200455	1.02138e-14	1.85033e-12	chr10	46888	74163	-
	CLCN3	774	776	12539181	18643343	2	Monoctye DC	20	20	0.674334	1.18426e-14	1.8601e-12	chr4	169612633	169723673	+
	WDR70	4945	3866	20352846	18760512	1	CD4 T Cells	21	21	0.848188	1.56765e-14	1.88944e-12	chr5	37379285	37753435	+
	NCR1	204	129	12539751	18643990	2	Monoctye DC	20	20	0.425318	1.21289e-14	1.89499e-12	chr19	54906148	54916140	+
	TRIM22	1444	1836	20206194	19652135	3	Monoctye DC	20	20	1.30729	2.13878e-14	1.90229e-12	chr11	5689697	5737089	+
	TMEM123	7547	8521	17697597	17665637	3	CD4 T Cells	20	20	1.13104	6.27688e-15	2.01468e-12	chr11	102396332	102470384	-
	AC099489.1	612	1118	5429200	6729957	3	NK Cells	19	20	1.47364	5.73052e-15	2.03875e-12	NA	NA	NA	NA
	RTCB	1184	1872	10060835	11930719	3	B Cells	20	20	1.33323	6.10102e-15	2.04724e-12	chr22	32387582	32412248	-
	LPP	2769	1860	12269142	10374447	1	Monoctye DC	21	21	0.794437	1.14101e-14	2.05444e-12	chr3	188153284	188890671	+
	HLA-E	2985	4261	10059034	11928330	3	B Cells	20	20	1.2037	6.19511e-15	2.05545e-12	chr6	30489509	30494194	+
	PCSK5	3710	2825	20354081	18761553	1	CD4 T Cells	21	21	0.826116	1.72358e-14	2.06893e-12	chr9	75890644	76362975	+
	ETV6	21716	19809	12250195	10356498	1	Monoctye DC	21	21	1.07883	1.16397e-14	2.08309e-12	chr12	11649674	11895377	+
	TMEM131	4577	6312	10057442	11926279	3	B Cells	20	20	1.16288	6.39102e-15	2.09689e-12	chr2	97756333	97995948	-
	CD109	16969	23340	12522986	18620779	2	Monoctye DC	20	20	0.925121	1.35334e-14	2.10331e-12	chr6	73695785	73828316	+
	ANXA5	8180	13541	12531775	18630578	2	Monoctye DC	20	20	1.1134	1.37793e-14	2.13031e-12	chr4	121667946	121696995	-
	SLC9A9	887	669	15252848	17039321	1	B Cells	21	21	0.675164	1.20733e-14	2.1348e-12	chr3	143265222	143848485	-
	PTPRJ	9744	15988	12530211	18628131	2	Monoctye DC	20	20	1.1036	1.39803e-14	2.15013e-12	chr11	47980558	48170841	+
	LRGUK	613	411	18624497	20498773	2	CD4 T Cells	21	21	0.609177	3.91374e-15	2.22248e-12	chr7	134127299	134264591	+
	RASA3	5251	4370	20202387	19649601	3	Monoctye DC	20	20	0.855667	2.51565e-14	2.23077e-12	chr13	113977783	114132623	-
	RNASET2	1280	1702	17703864	17672456	3	CD4 T Cells	20	20	1.33202	7.39446e-15	2.34786e-12	chr6	166922113	166957191	-
	PHACTR2	1716	1078	12270195	10375229	1	Monoctye DC	21	21	0.742969	1.33072e-14	2.36716e-12	chr6	143536845	143831185	+
	ABHD12	2999	2367	20204639	19651604	3	Monoctye DC	20	20	0.811497	2.70484e-14	2.39136e-12	chr20	25294742	25390835	-
	IL6	671	955	20206967	19653016	3	Monoctye DC	20	20	1.46334	2.72588e-14	2.40277e-12	chr7	22725884	22732002	+
	MET	6871	9031	12533084	18635088	2	Monoctye DC	20	20	0.884036	1.61338e-14	2.46847e-12	chr7	116672196	116798377	+
	LINC02785	319	469	12271592	10375838	1	Monoctye DC	21	21	1.73881	1.39834e-14	2.47256e-12	chr1	108040263	108076020	+
	EML4	26408	24610	17678736	17649548	3	CD4 T Cells	20	20	0.933548	8.01346e-15	2.49084e-12	chr2	42169353	42332548	+
	STAT2	601	900	17704543	17673258	3	CD4 T Cells	20	20	1.50013	7.9751e-15	2.49084e-12	chr12	56341597	56360167	-
	RAB8B	7943	7850	15245792	17032140	1	B Cells	21	21	0.884692	1.41721e-14	2.49101e-12	chr15	63189560	63267776	+
	STAT1	1377	1430	11409117	15950413	2	B Cells	20	21	0.742841	4.40135e-15	2.49937e-12	chr2	190908460	191020960	-
	MANBA	15340	19706	11395154	15932137	2	B Cells	20	21	0.918897	4.35363e-15	2.49937e-12	chr4	102630770	102760994	-
	GOLGA4	14530	14647	20343261	18749731	1	CD4 T Cells	21	21	1.09365	2.09736e-14	2.50741e-12	chr3	37243177	37366751	+
	TET2	14035	10755	12257876	10365552	1	Monoctye DC	21	21	0.90629	1.44481e-14	2.53952e-12	chr4	105145875	105279816	+
	LRRFIP2	10360	9032	20197278	19644939	3	Monoctye DC	20	20	0.896374	2.91592e-14	2.56263e-12	chr3	37052626	37183689	-
	ELF1	23522	18443	12248389	10357864	1	Monoctye DC	21	21	0.927314	1.48113e-14	2.58795e-12	chr13	40931924	41061440	-
	STAT4	9267	9363	7937140	8990787	1	CD8 T Cells	21	21	0.892066	6.45727e-15	2.64829e-12	chr2	191029576	191151596	-
	STIM2	5770	9195	11404724	15942648	2	B Cells	20	21	1.13991	4.87808e-15	2.6675e-12	chr4	26857601	27025381	+
	MT-ND3	99728	143967	11310766	15807876	2	B Cells	20	21	1.03262	4.84811e-15	2.6675e-12	chrM	10059	10404	+
	IMMP2L	8786	7173	20349005	18757205	1	CD4 T Cells	21	21	0.88574	2.29151e-14	2.72847e-12	chr7	110662644	111562517	-
	WDR7	4925	3854	20352866	18760524	1	CD4 T Cells	21	21	0.848989	2.32193e-14	2.75359e-12	chr18	56651343	57029811	+
	VPS37B	4551	3537	20353240	18760841	1	CD4 T Cells	21	21	0.843189	2.38128e-14	2.81267e-12	chr12	122865330	122896127	-
	UBE2D2	3218	4297	15250517	17035693	1	B Cells	21	21	1.19533	1.62952e-14	2.84723e-12	chr5	139526431	139628434	+
	PPM1N	632	378	20207006	19653593	3	Monoctye DC	20	20	0.61495	3.29987e-14	2.89145e-12	chr19	45488777	45502513	+
	RAPGEF1	3179	2900	8637999	9635805	2	CD8 T Cells	20	21	0.817828	4.86786e-15	2.93353e-12	chr9	131576770	131740076	-
	ZMYM2	6608	7309	20201030	19646662	3	Monoctye DC	20	20	1.13724	3.38828e-14	2.96013e-12	chr13	19958677	20091829	+
	ECE1	1614	3031	12538341	18641088	2	Monoctye DC	20	20	1.2631	1.94807e-14	2.96519e-12	chr1	21217247	21345572	-
	RICTOR	7927	9938	15245808	17030052	1	B Cells	21	21	1.12227	1.72437e-14	2.99523e-12	chr5	38937920	39074399	-
	GPATCH2L	1928	2078	12269983	10374229	1	Monoctye DC	21	21	1.2747	1.74782e-14	3.03596e-12	chr14	76151916	76254342	+
	RFX3	16767	16949	18608343	20482235	2	CD4 T Cells	21	21	0.91844	5.62244e-15	3.13255e-12	chr9	3218297	3526004	-
	MX1	196	317	4493644	3598091	1	NK Cells	20	20	2.01981	4.08892e-15	3.17742e-12	chr21	41420020	41470071	+
	ATP2B4	596	412	7945811	8999738	1	CD8 T Cells	21	21	0.61034	7.88518e-15	3.18961e-12	chr1	203626787	203744081	+
	FER	7225	7101	15246510	17032889	1	B Cells	21	21	0.879809	1.85122e-14	3.19676e-12	chr5	108747841	109196841	+
	NKG7	1948	1879	5427864	6729196	3	NK Cells	19	20	0.778105	9.19829e-15	3.23353e-12	chr19	51371606	51372701	-
	DMD	1189	1767	15252546	17038223	1	B Cells	21	21	1.33034	1.89937e-14	3.26085e-12	chrX	31097677	33339609	-
	IL1RN	2079	2529	20205559	19651442	3	Monoctye DC	20	20	1.25072	3.84818e-14	3.352e-12	chr2	113107214	113134016	+
	PTPRM	1291	1881	18623819	20497303	2	CD4 T Cells	21	21	1.32381	6.26616e-15	3.42655e-12	chr18	7566782	8406861	+
	BTBD11	19040	22623	18606070	20476561	2	CD4 T Cells	21	21	1.07956	6.49771e-15	3.48856e-12	chr12	107318421	107659642	+
	SNX9	11318	13932	8629860	9624773	2	CD8 T Cells	20	21	1.10357	6.04098e-15	3.51848e-12	chr6	157700387	157945077	+
	FUT8	721	1160	8640457	9637545	2	CD8 T Cells	20	21	1.44237	6.07683e-15	3.51848e-12	chr14	65410592	65744121	+
	TRAF5	345	826	12539610	18643293	2	Monoctye DC	20	20	1.61033	2.34884e-14	3.55686e-12	chr1	211326615	211374946	+
	CAMK4	10876	10459	8716724	9335806	3	CD8 T Cells	20	20	0.898003	3.9378e-15	3.63373e-12	chr5	111223653	111494886	+
	COG5	4129	2903	12267782	10373404	1	Monoctye DC	21	21	0.831518	2.1489e-14	3.71081e-12	chr7	107201372	107564261	-
	LINC02109	84	19	4655831	6018833	2	NK Cells	18	20	0.174971	3.77386e-15	3.71461e-12	chr5	28809331	29217115	+
	CATSPERB	70	244	4655845	6018608	2	NK Cells	18	20	2.69639	3.64819e-15	3.71461e-12	chr14	91580696	91780707	-
	AC025580.2	7364	6292	20200274	19647679	3	Monoctye DC	20	20	0.878497	4.28238e-14	3.71925e-12	NA	NA	NA	NA
	SKAP2	1075	730	20206563	19653241	3	Monoctye DC	20	20	0.6982	4.31588e-14	3.73735e-12	chr7	26667068	26995239	-
	EZH2	4304	3331	20353487	18761047	1	CD4 T Cells	21	21	0.839651	3.25042e-14	3.82398e-12	chr7	148807257	148884321	-
	ABCA1	3302	3952	17701842	17670206	3	CD4 T Cells	20	20	1.19895	1.27866e-14	3.93309e-12	chr9	104781006	104928155	-
	PROK2	294	110	12271617	10376197	1	Monoctye DC	21	21	0.442501	2.33789e-14	4.0137e-12	chr3	71771655	71785206	-
	UBAC2	7338	6270	20200300	19647701	3	Monoctye DC	20	20	0.878527	4.71496e-14	4.071e-12	chr13	99200774	99386504	+
	AGO2	6557	5694	17698587	17668464	3	CD4 T Cells	20	20	0.869907	1.34159e-14	4.0841e-12	chr8	140520156	140635633	-
	MT-ND4	23984	27778	5405828	6703297	3	NK Cells	19	20	0.934286	1.1808e-14	4.1021e-12	chrM	10760	12137	+
	HSPH1	735	907	12271176	10375400	1	Monoctye DC	21	21	1.45945	2.43185e-14	4.15088e-12	chr13	31134973	31162388	-
	TRIM24	2594	2019	20205044	19651952	3	Monoctye DC	20	20	0.800261	5.00233e-14	4.30653e-12	chr7	138460259	138589996	+
	TRERF1	1141	738	20356650	18763640	1	CD4 T Cells	21	21	0.701725	3.79447e-14	4.4463e-12	chr6	42224931	42452051	-
	INPP5A	2890	3233	20354901	18761145	1	CD4 T Cells	21	21	1.21368	3.86843e-14	4.51506e-12	chr10	132537787	132783480	+
	ATXN1	9343	15342	12530612	18628777	2	Monoctye DC	20	20	1.10446	3.00345e-14	4.52494e-12	chr6	16299112	16761491	-
	LBR	1009	1341	20206629	19652630	3	Monoctye DC	20	20	1.36648	5.31352e-14	4.56113e-12	chr1	225401502	225428925	-
	DIAPH1	8119	6985	20199519	19646986	3	Monoctye DC	20	20	0.884564	5.36181e-14	4.58924e-12	chr5	141515016	141619055	-
	LIPN	1009	576	12270902	10375731	1	Monoctye DC	21	21	0.675151	2.73331e-14	4.63861e-12	chr10	88759982	88779626	+
	OSBPL8	54827	48210	20302964	18716168	1	CD4 T Cells	21	21	0.95398	4.06995e-14	4.73155e-12	chr12	76351797	76559809	-
	PSD3	3468	2787	20204170	19651184	3	Monoctye DC	20	20	0.826272	5.59596e-14	4.77581e-12	chr8	18527303	19084730	-
	PUM1	10710	10939	20347081	18753439	1	CD4 T Cells	21	21	1.10811	4.22556e-14	4.8932e-12	chr1	30931506	31065991	-
	PLOD2	189	67	20207449	19653904	3	Monoctye DC	20	20	0.364484	5.75576e-14	4.89803e-12	chr3	146069440	146163653	-
	CD55	6208	7896	8634970	9630809	2	CD8 T Cells	20	21	1.14028	8.80464e-15	4.99985e-12	chr1	207321532	207386804	+
	IQSEC1	5267	6764	15248468	17033226	1	B Cells	21	21	1.1496	2.93239e-14	5.00524e-12	chr3	12897043	13283281	-
	IRF9	403	651	17704741	17673507	3	CD4 T Cells	20	20	1.61822	1.66268e-14	5.00993e-12	chr14	24161265	24166565	+
	XIST	1555	902	4492285	3597506	1	NK Cells	20	20	0.724408	6.66238e-15	5.04444e-12	chrX	73820649	73852723	-
	DMXL1	3116	2859	15250619	17037131	1	B Cells	21	21	0.821341	2.97906e-14	5.05568e-12	chr5	119037772	119249138	+
	PHIP	5487	6135	20202151	19647836	3	Monoctye DC	20	20	1.14959	5.96507e-14	5.06157e-12	chr6	78934419	79078254	-
	SLC38A1	9069	10057	5420743	6721018	3	NK Cells	19	20	0.89456	1.49674e-14	5.13922e-12	chr12	46183063	46270017	-
	EEF1A1	11239	12061	20196399	19641910	3	Monoctye DC	20	20	1.10337	6.12018e-14	5.1783e-12	chr6	73489308	73525587	-
	EFR3A	6143	7809	15247592	17032181	1	B Cells	21	21	1.13795	3.13011e-14	5.28166e-12	chr8	131904093	132013642	+
	CEMIP2	4704	6087	15249031	17033903	1	B Cells	21	21	1.15836	3.14977e-14	5.28463e-12	chr9	71683366	71816690	-
	ATP1B3	3469	3200	8637709	9635505	2	CD8 T Cells	20	21	0.826989	9.52462e-15	5.30665e-12	chr3	141876124	141926549	+
	CAMK1D	8308	12002	4647607	6006850	2	NK Cells	18	20	1.1175	5.59372e-15	5.32829e-12	chr10	12349547	12835545	+
	LRRFIP1	15071	22847	11395423	15928996	2	B Cells	20	21	1.08438	9.96038e-15	5.34764e-12	chr2	237627587	237813682	+
	MT-CYB	30126	35164	5399686	6695911	3	NK Cells	19	20	0.94158	1.57811e-14	5.35633e-12	chrM	14747	15887	+
	GALNT2	5707	4793	20201931	19649178	3	Monoctye DC	20	20	0.863505	6.39225e-14	5.39305e-12	chr1	230057990	230282122	+
	ZFP36	2094	1275	4491746	3597133	1	NK Cells	20	20	0.760398	7.32381e-15	5.40662e-12	chr19	39406847	39409412	+
	NCALD	3635	2374	4490205	3596034	1	NK Cells	20	20	0.815612	7.78986e-15	5.55519e-12	chr8	101686542	102124907	-
	MX2	183	300	4493657	3598108	1	NK Cells	20	20	2.04728	7.90131e-15	5.55519e-12	chr21	41361999	41409393	+
	PDXDC1	3801	4149	20353990	18760229	1	CD4 T Cells	21	21	1.18425	4.82463e-14	5.5651e-12	chr16	14974591	15139339	+
	CD55	22186	23151	20185452	19630820	3	Monoctye DC	20	20	1.07289	6.78697e-14	5.70976e-12	chr1	207321532	207386804	+
	ANKRD17	7690	9547	11402804	15942296	2	B Cells	20	21	0.888043	1.08806e-14	5.73737e-12	chr4	73073376	73258798	-
	ATP13A3	16806	15463	12255105	10360844	1	Monoctye DC	21	21	1.08818	3.41198e-14	5.75727e-12	chr3	194402672	194498364	-
	SLA	1513	936	12270398	10375371	1	Monoctye DC	21	21	0.731655	3.49385e-14	5.86193e-12	chr8	133036728	133102912	-
	AC020916.1	18274	16399	20189364	19637572	3	Monoctye DC	20	20	0.922675	7.10694e-14	5.96195e-12	NA	NA	NA	NA
	PTK2	1544	959	12270367	10375348	1	Monoctye DC	21	21	0.734583	3.58267e-14	5.97698e-12	chr8	140657900	141002216	-
	TC2N	1040	1814	4654875	6017038	2	NK Cells	18	20	1.34926	6.73888e-15	6.21851e-12	chr14	91779746	91867536	-
	SEMA4D	2484	1926	20205154	19652045	3	Monoctye DC	20	20	0.797205	7.55178e-14	6.31718e-12	chr9	89360787	89498130	-
	ZSWIM6	9839	9831	8631339	9628874	2	CD8 T Cells	20	21	0.895779	1.18146e-14	6.37511e-12	chr5	61332258	61546172	+
	P2RY8	4028	3772	8637150	9634933	2	CD8 T Cells	20	21	0.839531	1.18741e-14	6.37511e-12	chrX	1462581	1537185	-
	P2RY8	4028	3772	8637150	9634933	2	CD8 T Cells	20	21	0.839531	1.18741e-14	6.37511e-12	chrY	1462581	1537185	-
	LINC01876	943	588	20356848	18763790	1	CD4 T Cells	21	21	0.676491	5.62779e-14	6.46627e-12	chr2	156011530	156254950	-
	RANBP3L	17	90	20207621	19653881	3	Monoctye DC	20	20	5.44326	7.85715e-14	6.55406e-12	chr5	36246913	36302114	-
	LDB2	197	52	4493643	3598356	1	NK Cells	20	20	0.329643	9.60885e-15	6.5986e-12	chr4	16501541	16898678	-
	MEF2A	8628	9381	20199010	19644590	3	Monoctye DC	20	20	1.1179	7.9648e-14	6.62514e-12	chr15	99565417	99716466	+
	SRGAP2	2432	2904	20205206	19651067	3	Monoctye DC	20	20	1.22772	8.11399e-14	6.73028e-12	chr1	206203346	206464436	+
	MT-CO1	56263	64731	18568847	20434453	2	CD4 T Cells	21	21	1.04533	1.30262e-14	6.86874e-12	chrM	5904	7445	+
	RNF24	8432	7279	20199206	19646692	3	Monoctye DC	20	20	0.887578	8.41721e-14	6.96224e-12	chr20	3927309	4015558	-
	TRANK1	635	1097	10061384	11931494	3	B Cells	20	20	1.45674	2.15507e-14	6.9931e-12	chr3	36826819	36945057	-
	EIF4A1	4090	4436	20353701	18759942	1	CD4 T Cells	21	21	1.1767	6.12644e-14	7.01192e-12	chr17	7572824	7579006	+
	OSBPL8	26208	23845	20181430	19630126	3	Monoctye DC	20	20	0.935467	8.54888e-14	7.05139e-12	chr12	76351797	76559809	-
	MAP2K6	372	176	20357419	18764202	1	CD4 T Cells	21	21	0.513294	6.35418e-14	7.2445e-12	chr17	69414697	69553865	+
	MAP3K8	6931	6806	15246804	17033184	1	B Cells	21	21	0.879028	4.36831e-14	7.28767e-12	chr10	30434021	30461833	+
	RSRC1	6862	5525	20350929	18758853	1	CD4 T Cells	21	21	0.87353	6.65607e-14	7.5595e-12	chr3	158105855	158545730	+
	RASA3	8398	8682	20349393	18755696	1	CD4 T Cells	21	21	1.12161	6.72158e-14	7.60466e-12	chr13	113977783	114132623	-
	ADAR	871	1490	5428941	6729585	3	NK Cells	19	20	1.37997	2.29511e-14	7.61488e-12	chr1	154581695	154628013	-
	PIM1	276	589	5429536	6730486	3	NK Cells	19	20	1.7215	2.28625e-14	7.61488e-12	chr6	37170152	37175428	+
	STAT3	8663	10655	18616447	20488529	2	CD4 T Cells	21	21	1.1175	1.47751e-14	7.65426e-12	chr17	42313324	42388540	-
	OXSR1	4620	4573	12267291	10371734	1	Monoctye DC	21	21	1.17065	4.6572e-14	7.69391e-12	chr3	38165089	38255484	+
	TLE4	13170	10080	12258741	10366227	1	Monoctye DC	21	21	0.905199	4.66392e-14	7.69391e-12	chr9	79571773	79726882	+
	ARHGAP15	5677	4115	12266234	10372192	1	Monoctye DC	21	21	0.857275	4.69368e-14	7.69998e-12	chr2	143091362	143768352	+
	KIF26B	247	123	7946160	9000027	1	CD8 T Cells	21	21	0.439672	1.94815e-14	7.77392e-12	chr1	245154985	245709432	+
	PLEKHG2	3013	2391	20204625	19651580	3	Monoctye DC	20	20	0.815916	9.47686e-14	7.79504e-12	chr19	39412669	39428415	+
	PHF21A	2241	1474	12269670	10374833	1	Monoctye DC	21	21	0.777902	4.91478e-14	8.01815e-12	chr11	45929319	46121454	-
	OAS2	169	339	17704975	17673819	3	CD4 T Cells	20	20	2.00943	2.69624e-14	8.04215e-12	chr12	112978395	113011723	+
	TCF4	3913	4950	12536042	18639169	2	Monoctye DC	20	20	0.850843	5.39005e-14	8.07932e-12	chr18	55222185	55664787	-
	LINC01004	2073	2460	12537882	18641659	2	Monoctye DC	20	20	0.79816	5.44685e-14	8.12323e-12	chr7	104950315	105013044	-
	IFI44L	611	1305	12539344	18642814	2	Monoctye DC	20	20	1.43656	5.48626e-14	8.14089e-12	chr1	78619902	78646145	+
	ZFAT	1234	1364	12538721	18642755	2	Monoctye DC	20	20	0.743453	5.6874e-14	8.39716e-12	chr8	134477788	134713049	-
	DOCK2	8712	7127	20349079	18757251	1	CD4 T Cells	21	21	0.887535	7.49646e-14	8.44896e-12	chr5	169637268	170083382	+
	FER	4615	7444	11405879	15944399	2	B Cells	20	21	1.15379	1.7287e-14	8.95559e-12	chr5	108747841	109196841	+
	TEX14	1251	2034	5428561	6729041	3	NK Cells	19	20	1.31158	2.73774e-14	8.98253e-12	chr17	58556678	58692055	-
	PRKCB	2242	2009	7944165	8998141	1	CD8 T Cells	21	21	0.791162	2.32766e-14	9.16447e-12	chr16	23835983	24220611	+
	MAP4K3	14313	23043	12525642	18621076	2	Monoctye DC	20	20	1.08284	6.2587e-14	9.19468e-12	chr2	39249266	39437301	-
	RNGTT	9231	9490	20348560	18754888	1	CD4 T Cells	21	21	1.11536	8.35657e-14	9.38255e-12	chr6	88609897	88963618	-
	ACTB	2636	2408	7943771	8997742	1	CD8 T Cells	21	21	0.806552	2.41624e-14	9.38806e-12	chr7	5526409	5563902	-
	SDK1	1274	1684	17703870	17672474	3	CD4 T Cells	20	20	1.32414	3.26204e-14	9.63246e-12	chr7	3301252	4269000	+
	PAFAH1B1	8996	7801	20198642	19646170	3	Monoctye DC	20	20	0.891592	1.17826e-13	9.6647e-12	chr17	2593210	2685615	+
	SLFN12L	647	948	17704497	17673210	3	CD4 T Cells	20	20	1.46779	3.36199e-14	9.82934e-12	chr17	35464249	35487857	-
	SLFN12L	647	948	17704497	17673210	3	CD4 T Cells	20	20	1.46779	3.36199e-14	9.82934e-12	chr17	35474904	35537861	-
	XAF1	466	385	11410028	15951458	2	B Cells	20	21	0.590974	1.94915e-14	9.92353e-12	chr17	6755447	6775647	+
	FAM107B	2438	3681	5427374	6727394	3	NK Cells	19	20	1.21796	3.11612e-14	1.01116e-11	chr10	14518557	14774897	-
	IQCJ-SCHIP1	2661	2085	20204977	19651886	3	Monoctye DC	20	20	0.805613	1.25546e-13	1.02694e-11	chr3	158962235	159897366	+
	SEC24D	1113	888	15252622	17039102	1	B Cells	21	21	0.714208	6.60837e-14	1.09119e-11	chr4	118722823	118838683	-
	ESYT2	6615	6482	15247120	17033508	1	B Cells	21	21	0.877175	6.61462e-14	1.09119e-11	chr7	158730995	158830253	-
	TOX	2734	2509	7943673	8997641	1	CD8 T Cells	21	21	0.810258	2.85491e-14	1.09484e-11	chr8	58805412	59119147	-
	ZC3HAV1	3453	3988	20204185	19649983	3	Monoctye DC	20	20	1.18747	1.34541e-13	1.09748e-11	chr7	139043515	139132122	-
	CTBP2	2476	1652	12269435	10374655	1	Monoctye DC	21	21	0.789094	6.85439e-14	1.11211e-11	chr10	124984317	125161170	-
	AL354740.1	1001	675	20206637	19653296	3	Monoctye DC	20	20	0.693322	1.3874e-13	1.12861e-11	NA	NA	NA	NA
	ADAM19	2569	2316	15251166	17037674	1	B Cells	21	21	0.807014	7.03629e-14	1.1543e-11	chr5	157395534	157575775	-
	CBLB	8931	11095	15244804	17028895	1	B Cells	21	21	1.11208	7.17338e-14	1.17029e-11	chr3	105655461	105869552	-
	AKAP13	7238	10521	4648677	6008331	2	NK Cells	18	20	1.12442	1.32864e-14	1.18889e-11	chr15	85380571	85749358	+
	IL6ST	2719	3676	8638459	9635029	2	CD8 T Cells	20	21	1.21205	2.28777e-14	1.20635e-11	chr5	55935095	55995022	-
	ST3GAL2	758	1047	20206880	19652924	3	Monoctye DC	20	20	1.42018	1.50855e-13	1.22379e-11	chr16	70375977	70439237	-
	NR3C1	6421	6254	8634757	9632451	2	CD8 T Cells	20	21	0.873191	2.3661e-14	1.22577e-11	chr5	143277931	143435512	-
	DDX5	11794	12609	20195844	19641362	3	Monoctye DC	20	20	1.09922	1.52245e-13	1.23169e-11	chr17	64498254	64508199	-
	KIF26B	206	73	20357585	18764305	1	CD4 T Cells	21	21	0.384461	1.10641e-13	1.23754e-11	chr1	245154985	245709432	+
	IQGAP2	2468	2240	7943939	8997910	1	CD8 T Cells	21	21	0.801353	3.26942e-14	1.23773e-11	chr5	76403285	76708132	+
	TNS3	3866	3150	20203772	19650821	3	Monoctye DC	20	20	0.837749	1.53464e-13	1.23815e-11	chr7	47275154	47582558	-
	IQGAP2	4083	2880	12267828	10373427	1	Monoctye DC	21	21	0.834224	7.76161e-14	1.25242e-11	chr5	76403285	76708132	+
	STXBP5	3489	2658	20354302	18761720	1	CD4 T Cells	21	21	0.826515	1.15034e-13	1.28183e-11	chr6	147204425	147390476	+
	KIF1B	3095	2122	12268816	10374185	1	Monoctye DC	21	21	0.810875	8.12395e-14	1.30376e-11	chr1	10210570	10381603	+
	SOX4	3634	2780	20354157	18761598	1	CD4 T Cells	21	21	0.829958	1.20517e-13	1.33788e-11	chr6	21593751	21598619	+
	SAT1	3321	3958	17701823	17670200	3	CD4 T Cells	20	20	1.1939	4.62866e-14	1.34e-11	chrX	23783173	23786210	+
	PPP1CB	12443	10989	20195195	19642982	3	Monoctye DC	20	20	0.908026	1.66583e-13	1.34033e-11	chr2	28751640	28802940	+
	PDXDC1	3498	4617	15250237	17035373	1	B Cells	21	21	1.18154	8.33885e-14	1.35296e-11	chr16	14974591	15139339	+
	SIK3	52231	48496	20155407	19605475	3	Monoctye DC	20	20	0.954647	1.69734e-13	1.36198e-11	chr11	116843402	117098437	-
	STX17-AS1	1402	1166	15252333	17038824	1	B Cells	21	21	0.744487	8.44152e-14	1.36213e-11	chr9	99397024	99906605	-
	ARHGAP12	1130	1470	20206508	19652501	3	Monoctye DC	20	20	1.33753	1.73342e-13	1.38716e-11	chr10	31805398	31928876	-
	PRKCE	20452	22549	10041567	11910042	3	B Cells	20	20	0.929698	4.39415e-14	1.41038e-11	chr2	45651345	46187990	+
	MCTP2	5348	5165	15248387	17034825	1	B Cells	21	21	0.864541	8.83179e-14	1.41736e-11	chr15	94231538	94483952	+
	CALCRL	1775	1919	12270136	10374388	1	Monoctye DC	21	21	1.27863	8.89802e-14	1.42027e-11	chr2	187341964	187448460	-
	JAKMIP2	507	294	17704637	17673864	3	CD4 T Cells	20	20	0.580898	4.97655e-14	1.42672e-11	chr5	147585438	147782775	-
	APBA2	6500	6812	20351291	18757566	1	CD4 T Cells	21	21	1.13699	1.33208e-13	1.47322e-11	chr15	28884483	29118315	+
	CDCP1	347	493	12271564	10375814	1	Monoctye DC	21	21	1.6803	9.29724e-14	1.47601e-11	chr3	45082277	45146422	-
	TUBB8	95	18	20207543	19653953	3	Monoctye DC	20	20	0.194811	1.85716e-13	1.48217e-11	chr10	46888	74163	-
	YPEL5	5739	7486	12534216	18636633	2	Monoctye DC	20	20	0.87734	1.04749e-13	1.53126e-11	chr2	30146941	30160533	+
	ITGAL	591	414	7945816	8999736	1	CD8 T Cells	21	21	0.618492	4.15068e-14	1.55146e-11	chr16	30472658	30523567	+
	RALGAPA2	4136	4841	17701008	17669317	3	CD4 T Cells	20	20	1.17251	5.49559e-14	1.56038e-11	chr20	20389530	20712644	-
	RSAD2	66	212	10061953	11932379	3	B Cells	20	20	2.70858	4.93832e-14	1.568e-11	chr2	6865557	6898239	+
	CERS6	2139	1910	7944268	8998240	1	CD8 T Cells	21	21	0.788395	4.29247e-14	1.5844e-11	chr2	168456249	168775134	+
	ITGAX	13453	11930	20194185	19642041	3	Monoctye DC	20	20	0.911773	2.01194e-13	1.60136e-11	chr16	31355134	31382999	+
	CHRM3-AS2	808	490	20356983	18763888	1	CD4 T Cells	21	21	0.657932	1.5001e-13	1.65285e-11	chr1	239703381	239770130	-
	YBX3	3751	3051	20203887	19650920	3	Monoctye DC	20	20	0.836297	2.10918e-13	1.67424e-11	chr12	10699089	10723323	-
	STAT4	11567	11680	8629611	9627025	2	CD8 T Cells	20	21	0.905266	3.29048e-14	1.67525e-11	chr2	191029576	191151596	-
	PDGFB	100	227	20207538	19653744	3	Monoctye DC	20	20	2.33395	2.13179e-13	1.68766e-11	chr22	39223359	39244982	-
	INSIG1	3789	3085	20203849	19650886	3	Monoctye DC	20	20	0.837136	2.14706e-13	1.69521e-11	chr7	155297776	155310235	+
	FER	1762	3257	12538193	18640862	2	Monoctye DC	20	20	1.24327	1.16884e-13	1.70024e-11	chr5	108747841	109196841	+
	NLRP3	4730	8051	12535225	18636068	2	Monoctye DC	20	20	1.14483	1.18447e-13	1.71453e-11	chr1	247416156	247449108	+
	IGLC3	464	844	10061555	11931747	3	B Cells	20	20	1.53382	5.55106e-14	1.7438e-11	chr22	22906342	22906803	+
	MNAT1	1071	1401	20206567	19652570	3	Monoctye DC	20	20	1.34497	2.23509e-13	1.76e-11	chr14	60734742	60969965	+
	PML	245	514	10061774	11932077	3	B Cells	20	20	1.76908	5.70749e-14	1.77407e-11	chr15	73994673	74047827	+
	EML4	8251	13599	12531704	18630520	2	Monoctye DC	20	20	1.10855	1.23346e-13	1.77672e-11	chr2	42169353	42332548	+
	TTC7A	6444	8146	15247291	17031844	1	B Cells	21	21	1.13161	1.12825e-13	1.80086e-11	chr2	46916157	47076137	+
	ZNF704	633	386	20207005	19653585	3	Monoctye DC	20	20	0.626973	2.32523e-13	1.82611e-11	chr8	80628451	80874781	-
	TMEM164	1528	2866	12538427	18641253	2	Monoctye DC	20	20	1.26156	1.28885e-13	1.8475e-11	chrX	110002631	110182734	+
	KDM4C	8247	6736	20349544	18757642	1	CD4 T Cells	21	21	0.88614	1.7006e-13	1.86681e-11	chr9	6720863	7175648	+
	MED13L	17044	18667	10044975	11913924	3	B Cells	20	20	0.923535	6.08846e-14	1.87277e-11	chr12	115957905	116277693	-
	UBE2E3	3696	6398	12536259	18637721	2	Monoctye DC	20	20	1.1643	1.32528e-13	1.89054e-11	chr2	180967248	181076585	+
	LINC00861	835	511	20356956	18763867	1	CD4 T Cells	21	21	0.663943	1.80239e-13	1.97122e-11	chr8	125859721	126292788	-
	PPP1R16B	4931	4715	8636247	9633990	2	CD8 T Cells	20	21	0.857237	3.98355e-14	1.99373e-11	chr20	38805697	38923024	+
	INPP4B	4141	4843	17701003	17669315	3	CD4 T Cells	20	20	1.17157	7.15837e-14	2.01314e-11	chr4	142023160	142847432	-
	RBPJ	9674	15818	12530281	18628301	2	Monoctye DC	20	20	1.09976	1.42682e-13	2.02397e-11	chr4	26163455	26435131	+
	DDX58	274	681	12539681	18643438	2	Monoctye DC	20	20	1.67167	1.43253e-13	2.02397e-11	chr9	32455302	32526208	-
	FOS	10854	10968	15242881	17029022	1	B Cells	21	21	0.904575	1.28754e-13	2.04408e-11	chr14	75278826	75282230	+
	MERTK	463	216	12271448	10376091	1	Monoctye DC	21	21	0.55175	1.31456e-13	2.07581e-11	chr2	111898607	112029561	+
	AL589693.1	1132	2086	11409362	15949757	2	B Cells	20	21	1.31814	4.17672e-14	2.09041e-11	NA	NA	NA	NA
	VOPP1	11537	10159	20196101	19643812	3	Monoctye DC	20	20	0.905364	2.68739e-13	2.10493e-11	chr7	55436056	55572988	-
	ABHD17C	1155	1316	12270756	10374991	1	Monoctye DC	21	21	1.34755	1.34062e-13	2.1057e-11	chr15	80679684	80755621	+
	SGO1-AS1	1219	807	20356572	18763571	1	CD4 T Cells	21	21	0.718235	1.94267e-13	2.11679e-11	chr3	20174244	21145967	+
	ZEB2	9361	11588	15244374	17028402	1	B Cells	21	21	1.10814	1.3519e-13	2.13477e-11	chr2	144364364	144521057	-
	CD2AP	4335	4909	20203303	19649062	3	Monoctye DC	20	20	1.16431	2.74921e-13	2.14766e-11	chr6	47477789	47627263	+
	XYLT1	805	610	7945602	8999540	1	CD8 T Cells	21	21	0.669045	5.93267e-14	2.16279e-11	chr16	17101769	17470960	-
	MT-ATP6	151875	124860	12120036	10251447	1	Monoctye DC	21	21	0.972314	1.38819e-13	2.16888e-11	chrM	8527	9207	+
	MARCKS	2666	3142	20204972	19650829	3	Monoctye DC	20	20	1.21175	2.83245e-13	2.20684e-11	chr6	113857345	113863475	+
	LYST	3898	3673	15249837	17036317	1	B Cells	21	21	0.843502	1.41536e-13	2.22309e-11	chr1	235661041	235883640	-
	EGR1	153	364	10061866	11932227	3	B Cells	20	20	2.00614	7.34351e-14	2.23553e-11	chr5	138465479	138469303	+
	ETV6	8798	11040	11401696	15940803	2	B Cells	20	21	0.897591	4.60604e-14	2.26686e-11	chr12	11649674	11895377	+
	DOCK4	2331	2627	11408163	15949216	2	B Cells	20	21	0.806142	4.70064e-14	2.2755e-11	chr7	111726110	112206407	-
	GARS	834	462	12271077	10375845	1	Monoctye DC	21	21	0.655157	1.52404e-13	2.36859e-11	NA	NA	NA	NA
	IKZF2	1951	1725	7944456	8998425	1	CD8 T Cells	21	21	0.780644	6.58075e-14	2.36979e-11	chr2	212999691	213152427	-
	RBMS3	1880	1334	20355911	18763044	1	CD4 T Cells	21	21	0.769829	2.19015e-13	2.37197e-11	chr3	28574791	30010391	+
	EIF3B	1691	1986	20356100	18762392	1	CD4 T Cells	21	21	1.27418	2.19293e-13	2.37197e-11	chr7	2354086	2380745	+
	ACSL4	5018	6492	12534937	18637627	2	Monoctye DC	20	20	0.870166	1.69945e-13	2.38967e-11	chrX	109624244	109733403	-
	CMTM7	1666	1162	20356125	18763216	1	CD4 T Cells	21	21	0.756707	2.26089e-13	2.43656e-11	chr3	32391698	32483067	+
	FOXP1	17479	18290	7928928	8981860	1	CD8 T Cells	21	21	0.923886	6.93324e-14	2.43841e-11	chr3	70954708	71583989	-
	AL163932.1	354	652	7946053	8999498	1	CD8 T Cells	21	21	1.62617	6.93646e-14	2.43841e-11	NA	NA	NA	NA
	CCDC138	1520	1110	20206118	19652861	3	Monoctye DC	20	20	0.750835	3.18909e-13	2.47167e-11	chr2	108786757	108885477	+
	CUX1	13971	12421	20193667	19641550	3	Monoctye DC	20	20	0.914101	3.18677e-13	2.47167e-11	chr7	101815904	102283958	+
	MTRNR2L12	20971	24228	5408841	6706847	3	NK Cells	19	20	0.931963	7.71176e-14	2.47522e-11	chr3	96617188	96618236	-
	ZBTB20	7259	11358	11403235	15940485	2	B Cells	20	21	1.11923	5.24914e-14	2.50003e-11	chr3	114314500	115147288	-
	AFF3	239	478	8640939	9638227	2	CD8 T Cells	20	21	1.79302	5.08913e-14	2.50462e-11	chr2	99545419	100192428	-
	NDC1	1069	1330	20356722	18763048	1	CD4 T Cells	21	21	1.3498	2.34575e-13	2.51883e-11	chr1	53765478	53838463	-
	AC105402.3	1801	1853	4492039	3596555	1	NK Cells	20	20	1.2849	3.79042e-14	2.5438e-11	NA	NA	NA	NA
	KYNU	962	751	15252773	17039239	1	B Cells	21	21	0.69883	1.6349e-13	2.55304e-11	chr2	142877657	143055833	+
	LARGE1	4398	4190	15249337	17035800	1	B Cells	21	21	0.852836	1.64272e-13	2.55304e-11	chr22	33162226	33922841	-
	USP10	4969	5293	20352822	18759085	1	CD4 T Cells	21	21	1.15566	2.39293e-13	2.56018e-11	chr16	84699986	84779922	+
	MAP2K5	2309	1685	20355482	18762693	1	CD4 T Cells	21	21	0.791722	2.40749e-13	2.56645e-11	chr15	67542703	67807117	+
	CCDC91	5952	8017	10056067	11924574	3	B Cells	20	20	1.13579	8.62382e-14	2.5985e-11	chr12	28133249	28581511	+
	SKI	4331	4582	5425481	6726493	3	NK Cells	19	20	0.853429	8.39595e-14	2.66585e-11	chr1	2228319	2310213	+
	HIF1A	10872	11062	20346919	18753316	1	CD4 T Cells	21	21	1.10388	2.56675e-13	2.72639e-11	chr14	61695513	61748259	+
	CEP170	4750	4675	12267161	10371632	1	Monoctye DC	21	21	1.16401	1.7757e-13	2.74527e-11	chr1	243124428	243255348	-
	DOCK8	2884	2511	8724716	9343754	3	CD8 T Cells	20	20	0.813033	3.07988e-14	2.75594e-11	chr9	214854	465259	+
	FAM102B	12471	11030	20195167	19642941	3	Monoctye DC	20	20	0.909368	3.56955e-13	2.7593e-11	chr1	108560089	108644900	+
	SPIDR	1452	2307	5428360	6728768	3	NK Cells	19	20	1.28169	8.79684e-14	2.76342e-11	chr8	47260878	47736306	+
	AC013652.1	899	948	12539056	18643171	2	Monoctye DC	20	20	0.709256	1.9993e-13	2.79797e-11	NA	NA	NA	NA
	VIM	3290	4824	5426522	6726251	3	NK Cells	19	20	1.1828	9.04753e-14	2.81226e-11	chr10	17228241	17237593	+
	AOAH	3273	2693	17701871	17671465	3	CD4 T Cells	20	20	0.824235	1.02498e-13	2.85534e-11	chr7	36512941	36724549	-
	CHST11	3542	4496	8724058	9341769	3	CD8 T Cells	20	20	1.18532	3.35237e-14	2.91153e-11	chr12	104455295	104762014	+
	RABGAP1L	9143	14132	11401351	15937711	2	B Cells	20	21	1.10563	6.26429e-14	2.93616e-11	chr1	174159410	174995308	+
	RAB11FIP1	8823	11827	12531132	18632292	2	Monoctye DC	20	20	0.901597	2.1125e-13	2.94245e-11	chr8	37858618	37899497	-
	IL32	255	133	7946152	9000017	1	CD8 T Cells	21	21	0.460503	8.96453e-14	3.11428e-11	chr16	3065297	3082192	+
	EML4	12247	13049	20195391	19640922	3	Monoctye DC	20	20	1.0955	4.06001e-13	3.13024e-11	chr2	42169353	42332548	+
	RAP1GAP2	419	261	8640759	9638444	2	CD8 T Cells	20	21	0.558445	6.48428e-14	3.13892e-11	chr17	2755705	3037741	+
	B4GALT1	1180	968	7945227	8999182	1	CD8 T Cells	21	21	0.724293	9.15329e-14	3.14288e-11	chr9	33104082	33167356	-
	PCED1B-AS1	753	1068	17704391	17673090	3	CD4 T Cells	20	20	1.42081	1.14158e-13	3.15044e-11	chr12	47205898	47216456	-
	AC093865.1	863	580	17704281	17673578	3	CD4 T Cells	20	20	0.673252	1.16627e-13	3.15953e-11	NA	NA	NA	NA
	AHNAK	2653	2135	17702491	17672023	3	CD4 T Cells	20	20	0.80616	1.1601e-13	3.15953e-11	chr11	62433542	62556235	-
	EIF2AK3	11875	12064	15241860	17027926	1	B Cells	21	21	0.90942	2.0657e-13	3.19362e-11	chr2	88556741	88691518	-
	REV3L	4779	4587	15248956	17035403	1	B Cells	21	21	0.859209	2.11222e-13	3.24853e-11	chr6	111299028	111483715	-
	NOL4L	286	153	8640892	9638552	2	CD8 T Cells	20	21	0.479601	6.96622e-14	3.31783e-11	chr20	32443059	32585074	-
	ST3GAL6	1936	2065	12269975	10374242	1	Monoctye DC	21	21	1.26149	2.16536e-13	3.33026e-11	chr3	98732236	98821201	+
	FOSB	5020	6832	10056999	11925759	3	B Cells	20	20	1.14761	1.1193e-13	3.33856e-11	chr19	45467995	45475179	+
	NAPA	491	880	10061528	11931711	3	B Cells	20	20	1.5113	1.13062e-13	3.33859e-11	chr19	47487637	47515091	-
	ZNF148	1845	1859	4654070	6016993	2	NK Cells	18	20	0.779425	3.87189e-14	3.36274e-11	chr3	125225669	125375325	-
	PPP2R2A	7761	8033	20350030	18756345	1	CD4 T Cells	21	21	1.12294	3.28304e-13	3.47473e-11	chr8	26291508	26372680	+
	MT-ND2	47054	52854	8680546	9293411	3	CD8 T Cells	20	20	1.04891	4.17708e-14	3.52414e-11	chrM	4470	5511	+
	AC099489.1	278	539	7946129	8999611	1	CD8 T Cells	21	21	1.71185	1.03989e-13	3.52954e-11	NA	NA	NA	NA
	NTSR1	373	194	20207265	19653777	3	Monoctye DC	20	20	0.534759	4.67093e-13	3.59187e-11	chr20	62708836	62762771	+
	NKG7	878	681	7945529	8999469	1	CD8 T Cells	21	21	0.684816	1.07224e-13	3.59797e-11	chr19	51371606	51372701	-
	SYTL3	4202	4623	4651713	6014229	2	NK Cells	18	20	0.851058	4.28055e-14	3.61144e-11	chr6	158650014	158764876	+
	CCDC6	3037	2427	20204601	19651544	3	Monoctye DC	20	20	0.821656	4.80526e-13	3.68558e-11	chr10	59788747	59906556	-
	EML4	12381	13387	10049638	11919204	3	B Cells	20	20	0.911755	1.2807e-13	3.74433e-11	chr2	42169353	42332548	+
	IFI44	624	980	8726976	9345285	3	CD8 T Cells	20	20	1.46655	4.62263e-14	3.79171e-11	chr1	78649796	78664078	+
	JUN	7085	7979	17698059	17666179	3	CD4 T Cells	20	20	1.12816	1.43035e-13	3.8397e-11	chr1	58776845	58784048	-
	PABPC1	52002	50160	20305789	18714218	1	CD4 T Cells	21	21	1.04649	3.64877e-13	3.84802e-11	chr8	100685816	100722809	-
	CENPC	3859	4401	20203779	19649570	3	Monoctye DC	20	20	1.17258	5.08473e-13	3.88982e-11	chr4	67468762	67545503	-
	CCNL1	10647	10762	15243088	17029228	1	B Cells	21	21	0.904842	2.58954e-13	3.94343e-11	chr3	157146508	157160760	-
	HLA-DRA	12915	13178	15240820	17026812	1	B Cells	21	21	0.913402	2.59076e-13	3.94343e-11	chr6	32439878	32445046	+
	ZCCHC2	782	1347	5429030	6729728	3	NK Cells	19	20	1.38951	1.31883e-13	4.05665e-11	chr18	62523025	62587709	+
	IFIT1	40	157	10061979	11932434	3	B Cells	20	20	3.30971	1.40681e-13	4.07271e-11	chr10	89392546	89406487	+
	NEAT1	70190	108099	12469765	18536020	2	Monoctye DC	20	20	1.03586	2.98392e-13	4.13673e-11	chr11	65422774	65445540	+
	USP9Y	870	746	5428942	6730329	3	NK Cells	19	20	0.691703	1.36177e-13	4.14554e-11	chrY	12537650	12860839	+
	PTEN	5831	6460	20201807	19647511	3	Monoctye DC	20	20	1.13908	5.54601e-13	4.22083e-11	chr10	87863625	87971930	+
	RFLNB	594	848	20207044	19653123	3	Monoctye DC	20	20	1.46783	5.54374e-13	4.22083e-11	chr17	439978	445939	-
	MAPK6	4022	6905	12535933	18637214	2	Monoctye DC	20	20	1.15472	3.07187e-13	4.23875e-11	chr15	51952106	52067375	+
	GRK5	13786	16535	18611324	20482649	2	CD4 T Cells	21	21	1.08975	8.58523e-14	4.37092e-11	chr10	119207571	119459745	+
	CDYL2	4069	3346	20203569	19650625	3	Monoctye DC	20	20	0.84548	5.79313e-13	4.39757e-11	chr16	80597907	80804598	-
	MTHFD2L	1208	802	20356583	18763576	1	CD4 T Cells	21	21	0.720284	4.21446e-13	4.42878e-11	chr4	74114174	74303099	+
	MTMR1	5723	7271	15248012	17032719	1	B Cells	21	21	1.13731	2.961e-13	4.48386e-11	chrX	150692971	150765108	+
	STAT2	223	474	10061796	11932117	3	B Cells	20	20	1.79235	1.5653e-13	4.48756e-11	chr12	56341597	56360167	-
	MT-CYB	48882	54844	8678718	9291421	3	CD8 T Cells	20	20	1.0477	5.67136e-14	4.52621e-11	chrM	14747	15887	+
	FOXN3	6387	5975	8721213	9340290	3	CD8 T Cells	20	20	0.87357	5.87891e-14	4.56838e-11	chr14	89124871	89619149	-
	PTBP2	4262	5608	7942145	8994542	1	CD8 T Cells	21	21	1.16176	1.38482e-13	4.59463e-11	chr1	96721665	96823738	+
	SLC38A1	16765	15415	17688379	17658743	3	CD4 T Cells	20	20	0.921087	1.72819e-13	4.59746e-11	chr12	46183063	46270017	-
	TRIM2	559	534	12539396	18643585	2	Monoctye DC	20	20	0.642515	3.3872e-13	4.65212e-11	chr4	153152163	153339319	+
	ABLIM1	24350	28597	18600760	20470587	2	CD4 T Cells	21	21	1.06705	9.33082e-14	4.66999e-11	chr10	114431113	114768061	-
	SYTL3	5289	4445	20202349	19649526	3	Monoctye DC	20	20	0.864099	6.45256e-13	4.88558e-11	chr6	158650014	158764876	+
	HDAC8	693	409	20357098	18763969	1	CD4 T Cells	21	21	0.640304	4.6975e-13	4.91888e-11	chrX	72329516	72573101	-
	AC009315.1	353	532	20357438	18763846	1	CD4 T Cells	21	21	1.63506	4.71799e-13	4.92288e-11	NA	NA	NA	NA
	IFRD1	6307	6184	15247428	17033806	1	B Cells	21	21	0.877715	3.32725e-13	4.96214e-11	chr7	112422887	112481017	+
	TMEM87A	4378	5661	15249357	17034329	1	B Cells	21	21	1.15751	3.30814e-13	4.96214e-11	chr15	42210447	42273584	-
	CLEC16A	2682	2444	15251053	17037546	1	B Cells	21	21	0.815735	3.31976e-13	4.96214e-11	chr16	10944564	11182186	+
	WRN	6588	6879	20351203	18757499	1	CD4 T Cells	21	21	1.13284	4.8045e-13	4.99549e-11	chr8	31033788	31176138	+
	DDX60L	296	587	10061723	11932004	3	B Cells	20	20	1.67223	1.77014e-13	5.02601e-11	chr4	168356735	168537786	-
	GBP1	354	558	20207284	19653413	3	Monoctye DC	20	20	1.62068	6.69806e-13	5.05849e-11	chr1	89051882	89065360	-
	DSE	8469	8022	12263442	10368285	1	Monoctye DC	21	21	1.12026	3.34074e-13	5.11133e-11	chr6	116254173	116444861	+
	GPRC5A	490	1075	12539465	18643044	2	Monoctye DC	20	20	1.47559	3.7547e-13	5.13299e-11	chr12	12891559	12917937	+
	CD55	17441	18035	15236294	17021955	1	B Cells	21	21	0.92566	3.4976e-13	5.18997e-11	chr1	207321532	207386804	+
	NDUFV2	5919	6221	20351872	18758157	1	CD4 T Cells	21	21	1.14027	5.01111e-13	5.19204e-11	chr18	9102630	9134345	+
	ELOVL5	2851	5020	12537104	18639099	2	Monoctye DC	20	20	1.1843	3.94091e-13	5.36273e-11	chr6	53267398	53349179	-
	TBC1D22A	2151	3673	11408343	15948170	2	B Cells	20	21	1.22145	1.16302e-13	5.36606e-11	chr22	46762617	47175699	+
	PLXDC2	21883	17183	12250028	10359124	1	Monoctye DC	21	21	0.92867	3.52661e-13	5.3679e-11	chr10	19816239	20289856	+
	NFAT5	32395	33321	20175243	19620650	3	Monoctye DC	20	20	1.05756	7.13072e-13	5.3715e-11	chr16	69565094	69704666	+
	PNPT1	219	333	4493621	3598075	1	NK Cells	20	20	1.89892	8.22323e-14	5.39608e-11	chr2	55634061	55693863	-
[truncated: 18,311 more rows]
