# Supplementary material for: Evolving epigenomics of immune cells at single-nucleus resolution in children en route to type 1 diabetes
Source: Nat Commun. 2026 Feb 25;17:3168. doi: 10.1038/s41467-026-69923-x (PMC13046956; doi:10.1038/s41467-026-69923-x)
Supplement: Supplementary file 16 — Supplementary Data 12 [file 41467_2026_69923_MOESM16_ESM.xlsx]

## Sheet: Sheet1
IAAsc vs Control Fisher's exact test (two-sided) p-values for ATAC peaks
peak = atac peak identifier of format <chrom>-<start>-<end>	IAAscControl_mergedATAC
num_reads1 = # of reads for the peak, for IAAsc cells for CellType at timepoint	peak	num_reads1	num_reads2	rest_reads1	rest_reads2	timepoint	CellType	indiv_group1	indiv_group2	FC	p_val	fdr_p_val	gene	pearson	reps
num_reads2 = # of reads for the peak, for the matched control cells for CellType at timepoint	chr12-114762633-114762994	478	39	36846762	36613405	3	Monoctye DC	20	20	0.082111	1.3406e-96	1.33763e-91	TBX3	0.932128	6
rest_reads1 = # of reads for all other peaks, for IAAsc cells for CellType at timepoint	chr4-184267732-184268672	631	257	33223711	30164198	1	CD4 T Cells	21	21	0.448606	1.03217e-29	1.02989e-24	NA	NA	NA
rest_reads2 = # of reads for all other peaks, for the matched control cells for CellType at timepoint	chr12-114684073-114684700	277	73	36846963	36613371	3	Monoctye DC	20	20	0.265221	5.14249e-29	2.56556e-24	TBX3	0.119558	6
timepoint, CellType = timepoint and CellType tested	chr7-102671289-102671830	230	68	21059402	23374648	2	CD4 T Cells	21	21	0.26637	1.04063e-25	1.03833e-20	NA	NA	NA
indiv_group1 = # of distinct individuals (by genotype) detected among the IAAsc cells	chr7-102671289-102671830	399	138	33223943	30164317	1	CD4 T Cells	21	21	0.380949	3.34217e-25	1.66739e-20	NA	NA	NA
indiv_group2 = # of distinct individuals (by genotype) detected among the matched controls	chr3-93470343-93470758	1296	1830	36845944	36611614	3	Monoctye DC	20	20	1.42105	2.10533e-22	7.00227e-18	NA	NA	NA
FC = (num_reads1/rest_reads1)/(num_reads2/rest_reads2)	chr9-128192657-128193248	605	243	22209134	18268477	1	Monoctye DC	21	21	0.488299	8.97753e-23	8.95769e-18	SPTAN1	-0.717623	15
P_val = fisher test p value	chr9-128192657-128193248	605	243	22209134	18268477	1	Monoctye DC	21	21	0.488299	8.97753e-23	8.95769e-18	ENG	0.699278	15
fdr_p_val = fdr adjusted p value (using all the peaks for this Celltype and timepoint)	chr1-119222369-119222635	128	39	16520011	23269868	2	B Cells	20	21	0.216309	3.45066e-20	3.44303e-15	NA	NA	NA
Gene, pearson, reps = results from scATAC to RNA correlation	chr1-119222369-119222635	204	68	29720282	32031425	1	B Cells	21	21	0.309284	1.94779e-19	9.71744e-15	NA	NA	NA
	chr17-43359697-43361911	2650	3599	29717836	32027894	1	B Cells	21	21	1.26013	1.15142e-19	9.71744e-15	LINC00910	-0.478705	14
	chrX-1660948-1662092	3420	3832	33220922	30160623	1	CD4 T Cells	21	21	1.23413	3.76815e-19	1.25327e-14	NA	NA	NA
	chr7-102671289-102671830	270	101	26445075	26832379	3	CD4 T Cells	20	20	0.368677	1.52002e-19	1.51667e-14	NA	NA	NA
	chr22-18528518-18529223	127	358	19984217	23382002	3	B Cells	20	20	2.40924	2.2485e-19	2.24353e-14	NA	NA	NA
	chr7-102671289-102671830	127	25	9964289	10632967	2	CD8 T Cells	20	21	0.184473	2.37021e-19	2.36497e-14	NA	NA	NA
	chr12-114762633-114762994	162	28	22209577	18268692	1	Monoctye DC	21	21	0.210125	5.26736e-19	2.62786e-14	TBX3	0.932128	6
	chr9-128192657-128193248	887	553	36846353	36612891	3	Monoctye DC	20	20	0.627431	3.11527e-18	7.77097e-14	SPTAN1	-0.717623	15
	chr9-128192657-128193248	887	553	36846353	36612891	3	Monoctye DC	20	20	0.627431	3.11527e-18	7.77097e-14	ENG	0.699278	15
	chr8-8227158-8229265	2967	3943	29717519	32027550	1	B Cells	21	21	1.23307	5.08732e-18	1.69203e-13	NA	NA	NA
	chr7-99081307-99081774	82	10	19984262	23382350	3	B Cells	20	20	0.104229	4.60944e-18	2.29963e-13	NA	NA	NA
	chr12-114746656-114746857	139	31	36847101	36613413	3	Monoctye DC	20	20	0.224446	1.66377e-17	3.32019e-13	NA	NA	NA
	chr9-128192657-128193248	329	160	29720157	32031333	1	B Cells	21	21	0.451235	1.59634e-17	3.98204e-13	SPTAN1	-0.717623	15
	chr9-128192657-128193248	329	160	29720157	32031333	1	B Cells	21	21	0.451235	1.59634e-17	3.98204e-13	ENG	0.699278	15
	chr22-18528518-18529223	208	444	29720278	32031049	1	B Cells	21	21	1.98061	5.22116e-17	9.04093e-13	NA	NA	NA
	chr5-124951696-124952411	165	378	29720321	32031115	1	B Cells	21	21	2.12562	5.43657e-17	9.04093e-13	NA	NA	NA
	chr11-93085158-93085358	122	24	36847118	36613420	3	Monoctye DC	20	20	0.197977	5.58642e-17	9.29013e-13	NA	NA	NA
	chr17-43359697-43361911	3367	4156	26441978	26828324	3	CD4 T Cells	20	20	1.21652	2.4569e-17	1.22573e-12	LINC00910	-0.478705	14
	chr7-102671289-102671830	157	69	16519982	23269838	2	B Cells	20	21	0.31201	2.68885e-17	1.34146e-12	NA	NA	NA
	chr12-114762633-114762994	114	39	20363704	30084031	2	Monoctye DC	21	20	0.23157	1.60127e-17	1.59773e-12	TBX3	0.932128	6
	chr9-6703431-6704700	682	1473	20363136	30082597	2	Monoctye DC	21	20	1.46198	6.08202e-17	3.03429e-12	NA	NA	NA
	chr8-38527314-38528484	1996	1509	36845244	36611935	3	Monoctye DC	20	20	0.76084	9.31003e-16	1.32706e-11	ADAM9	0.808668	14
	chr8-38527314-38528484	1996	1509	36845244	36611935	3	Monoctye DC	20	20	0.76084	9.31003e-16	1.32706e-11	ADAM32	0.693458	10
	chr8-38527314-38528484	1996	1509	36845244	36611935	3	Monoctye DC	20	20	0.76084	9.31003e-16	1.32706e-11	RAB11FIP1	0.649696	14
	chr8-38527314-38528484	1996	1509	36845244	36611935	3	Monoctye DC	20	20	0.76084	9.31003e-16	1.32706e-11	C8orf86	0.508856	6
	chr8-38527314-38528484	1996	1509	36845244	36611935	3	Monoctye DC	20	20	0.76084	9.31003e-16	1.32706e-11	FGFR1	0.394153	14
	chr8-38527314-38528484	1996	1509	36845244	36611935	3	Monoctye DC	20	20	0.76084	9.31003e-16	1.32706e-11	DDHD2	-0.321671	15
	chr8-38527314-38528484	1996	1509	36845244	36611935	3	Monoctye DC	20	20	0.76084	9.31003e-16	1.32706e-11	PLEKHA2	-0.0216043	14
	chr17-36181556-36183963	308	458	22209431	18268262	1	Monoctye DC	21	21	1.8078	4.79569e-16	1.59503e-11	CCL4	0.855038	16
	chr17-36181556-36183963	308	458	22209431	18268262	1	Monoctye DC	21	21	1.8078	4.79569e-16	1.59503e-11	CCL4L2	0.728768	15
	chr17-36181556-36183963	308	458	22209431	18268262	1	Monoctye DC	21	21	1.8078	4.79569e-16	1.59503e-11	CCL3	0.675181	14
	chr17-36181556-36183963	308	458	22209431	18268262	1	Monoctye DC	21	21	1.8078	4.79569e-16	1.59503e-11	CCL5	0.62206	16
	chr17-36181556-36183963	308	458	22209431	18268262	1	Monoctye DC	21	21	1.8078	4.79569e-16	1.59503e-11	TAF15	0.206174	17
	chr7-102671289-102671830	265	123	29720221	32031370	1	B Cells	21	21	0.430663	1.42179e-15	2.02664e-11	NA	NA	NA
	chr10-60989385-60989872	267	137	19984077	23382223	3	B Cells	20	20	0.438542	8.75634e-16	2.91233e-11	NA	NA	NA
	chr9-89640167-89640857	685	420	36846555	36613024	3	Monoctye DC	20	20	0.617054	3.08e-15	3.84149e-11	S1PR3	0.791743	13
	chr12-114668192-114668399	97	17	36847143	36613427	3	Monoctye DC	20	20	0.176377	8.91507e-15	8.63743e-11	NA	NA	NA
	chr20-1587930-1588934	178	354	36847062	36613090	3	Monoctye DC	20	20	2.00146	9.52222e-15	8.63743e-11	SIRPB1	0.780465	13
	chr22-38176239-38176636	1137	790	36846103	36612654	3	Monoctye DC	20	20	0.699248	8.13812e-15	8.63743e-11	MAFF	0.860975	16
	chr22-38176239-38176636	1137	790	36846103	36612654	3	Monoctye DC	20	20	0.699248	8.13812e-15	8.63743e-11	SH3BP1	0.476939	17
	chr22-38176239-38176636	1137	790	36846103	36612654	3	Monoctye DC	20	20	0.699248	8.13812e-15	8.63743e-11	PLA2G6	0.468972	16
	chr22-38176239-38176636	1137	790	36846103	36612654	3	Monoctye DC	20	20	0.699248	8.13812e-15	8.63743e-11	LGALS1	0.44227	17
	chr22-38176239-38176636	1137	790	36846103	36612654	3	Monoctye DC	20	20	0.699248	8.13812e-15	8.63743e-11	APOBEC3A	0.380453	15
	chr22-38176239-38176636	1137	790	36846103	36612654	3	Monoctye DC	20	20	0.699248	8.13812e-15	8.63743e-11	LGALS2	0.374049	14
	chr22-38176239-38176636	1137	790	36846103	36612654	3	Monoctye DC	20	20	0.699248	8.13812e-15	8.63743e-11	CYTH4	0.215715	16
	chr22-38176239-38176636	1137	790	36846103	36612654	3	Monoctye DC	20	20	0.699248	8.13812e-15	8.63743e-11	CBX6	0.171974	17
	chr22-38176239-38176636	1137	790	36846103	36612654	3	Monoctye DC	20	20	0.699248	8.13812e-15	8.63743e-11	GGA1	0.134374	16
	chr2-217085569-217086540	470	623	22209269	18268097	1	Monoctye DC	21	21	1.61148	4.2728e-15	1.06584e-10	TNS1	0.879106	13
	chr2-217085569-217086540	470	623	22209269	18268097	1	Monoctye DC	21	21	1.61148	4.2728e-15	1.06584e-10	XRCC5	-0.545961	16
	chr2-217085569-217086540	470	623	22209269	18268097	1	Monoctye DC	21	21	1.61148	4.2728e-15	1.06584e-10	RPL37A	-0.357549	16
	chr15-91469436-91470367	360	662	21059272	23374054	2	CD4 T Cells	21	21	1.65676	4.56636e-15	1.51876e-10	NA	NA	NA
	chr22-18528518-18529223	211	444	21059421	23374272	2	CD4 T Cells	21	21	1.89585	4.24724e-15	1.51876e-10	NA	NA	NA
	chr12-32051406-32051955	318	456	22209421	18268264	1	Monoctye DC	21	21	1.7433	1.74858e-14	3.48943e-10	NA	NA	NA
	chr17-36188745-36189215	184	464	7745557	10184960	2	NK Cells	18	20	1.91771	9.10171e-15	9.08159e-10	CCL4	0.741043	16
	chr17-36188745-36189215	184	464	7745557	10184960	2	NK Cells	18	20	1.91771	9.10171e-15	9.08159e-10	CCL5	0.598436	16
	chr17-36188745-36189215	184	464	7745557	10184960	2	NK Cells	18	20	1.91771	9.10171e-15	9.08159e-10	CCL3	0.54802	14
	chr17-36188745-36189215	184	464	7745557	10184960	2	NK Cells	18	20	1.91771	9.10171e-15	9.08159e-10	CCL4L2	0.516219	15
	chr17-36188745-36189215	184	464	7745557	10184960	2	NK Cells	18	20	1.91771	9.10171e-15	9.08159e-10	TAF15	0.0134483	17
	chr1-173122605-173123464	196	399	29720290	32031094	1	B Cells	21	21	1.88884	7.34819e-14	9.16493e-10	KLHL20	0.210314	16
	chr22-18528518-18529223	147	413	16519992	23269494	2	B Cells	20	21	1.99458	5.50829e-14	1.83204e-09	NA	NA	NA
	chr17-36196337-36197079	654	1373	20363164	30082697	2	Monoctye DC	21	20	1.42107	5.90816e-14	1.96503e-09	CCL3	0.72225	14
	chr17-36196337-36197079	654	1373	20363164	30082697	2	Monoctye DC	21	20	1.42107	5.90816e-14	1.96503e-09	CCL4	0.657583	15
	chr17-36196337-36197079	654	1373	20363164	30082697	2	Monoctye DC	21	20	1.42107	5.90816e-14	1.96503e-09	CCL4L2	0.6474	15
	chr17-36196337-36197079	654	1373	20363164	30082697	2	Monoctye DC	21	20	1.42107	5.90816e-14	1.96503e-09	TAF15	-0.391343	16
	chr11-45857788-45858479	734	1035	36846506	36612409	3	Monoctye DC	20	20	1.41909	3.02782e-13	2.42006e-09	AMBRA1	0.291129	16
	chr11-45857788-45858479	734	1035	36846506	36612409	3	Monoctye DC	20	20	1.41909	3.02782e-13	2.42006e-09	CKAP5	-0.134085	16
	chr19-2710224-2711666	344	177	36846896	36613267	3	Monoctye DC	20	20	0.51782	3.15304e-13	2.42006e-09	GNG7	0.896631	14
	chr19-2710224-2711666	344	177	36846896	36613267	3	Monoctye DC	20	20	0.51782	3.15304e-13	2.42006e-09	MKNK2	0.588801	15
	chr19-2710224-2711666	344	177	36846896	36613267	3	Monoctye DC	20	20	0.51782	3.15304e-13	2.42006e-09	MOB3A	0.287484	15
	chr9-116549084-116549639	864	584	36846376	36612860	3	Monoctye DC	20	20	0.680242	4.23751e-13	3.0201e-09	NA	NA	NA
	chr17-43359697-43361911	2775	3707	21056857	23371009	2	CD4 T Cells	21	21	1.20355	1.30507e-13	3.25546e-09	LINC00910	-0.478705	14
	chr17-43359697-43361911	2868	3419	36844372	36610025	3	Monoctye DC	20	20	1.19973	6.29516e-13	4.1875e-09	LINC00910	-0.478705	14
	chr5-180975074-180975743	510	824	29719976	32030669	1	B Cells	21	21	1.49912	3.97024e-13	4.40163e-09	BTNL9	0.799051	10
	chr15-85407592-85408695	914	1341	29719572	32030152	1	B Cells	21	21	1.36132	4.45065e-13	4.44082e-09	NA	NA	NA
	chr1-119222369-119222635	164	70	19984180	23382290	3	B Cells	20	20	0.364801	1.88275e-13	4.69646e-09	NA	NA	NA
	chr17-43359697-43361911	1915	2780	19982429	23379580	3	B Cells	20	20	1.24073	2.9358e-13	5.85862e-09	LINC00910	-0.478705	14
	chr5-147782023-147782962	354	200	9964062	10632792	2	CD8 T Cells	20	21	0.529448	2.37936e-13	1.18705e-08	PPP2R2B	0.64332	14
	chr5-147782023-147782962	354	200	9964062	10632792	2	CD8 T Cells	20	21	0.529448	2.37936e-13	1.18705e-08	JAKMIP2	0.404299	15
	chr7-26100985-26101745	677	439	36846563	36613005	3	Monoctye DC	20	20	0.65259	2.07375e-12	1.29323e-08	NA	NA	NA
	chr9-128192657-128193248	552	525	20363266	30083545	2	Monoctye DC	21	20	0.643788	5.96445e-13	1.48782e-08	SPTAN1	-0.717623	15
	chr9-128192657-128193248	552	525	20363266	30083545	2	Monoctye DC	21	20	0.643788	5.96445e-13	1.48782e-08	ENG	0.699278	15
	chr10-38526769-38529747	77	17	19984267	23382343	3	B Cells	20	20	0.188695	1.00862e-12	1.67732e-08	NA	NA	NA
	chr7-102671289-102671830	134	46	12371694	13818380	1	CD8 T Cells	21	21	0.307347	1.92051e-13	1.91626e-08	NA	NA	NA
	chr17-82583645-82584215	285	159	21059347	23374557	2	CD4 T Cells	21	21	0.50264	1.2833e-12	2.56092e-08	NA	NA	NA
	chr5-147782023-147782962	449	314	19983895	23382046	3	B Cells	20	20	0.597702	1.84598e-12	2.63128e-08	PPP2R2B	0.64332	14
	chr5-147782023-147782962	449	314	19983895	23382046	3	B Cells	20	20	0.597702	1.84598e-12	2.63128e-08	JAKMIP2	0.404299	15
	chr5-180975074-180975743	245	584	16519894	23269323	2	B Cells	20	21	1.69226	1.10601e-12	2.75892e-08	BTNL9	0.799051	10
	chr12-114813046-114813569	131	71	20363687	30083999	2	Monoctye DC	21	20	0.366868	3.49331e-12	6.97118e-08	NA	NA	NA
	chr18-76686694-76687560	332	178	36846908	36613266	3	Monoctye DC	20	20	0.539568	1.2119e-11	7.11307e-08	NA	NA	NA
	chr4-3372512-3373312	441	284	29720045	32031209	1	B Cells	21	21	0.597528	8.10557e-12	7.35242e-08	SH3BP2	0.707382	15
	chr4-3372512-3373312	441	284	29720045	32031209	1	B Cells	21	21	0.597528	8.10557e-12	7.35242e-08	RGS12	0.690478	15
	chr4-3372512-3373312	441	284	29720045	32031209	1	B Cells	21	21	0.597528	8.10557e-12	7.35242e-08	RNF4	-0.296296	15
	chr12-114684073-114684700	126	29	22209613	18268691	1	Monoctye DC	21	21	0.27981	6.50073e-12	1.08106e-07	TBX3	0.119558	6
	chr8-8227158-8229265	1471	1550	22208268	18267170	1	Monoctye DC	21	21	1.28102	1.11487e-11	1.58915e-07	NA	NA	NA
	chr1-21439619-21441018	749	947	33223593	30163508	1	CD4 T Cells	21	21	1.39261	1.07192e-11	1.84384e-07	NA	NA	NA
	chr5-56638469-56639734	703	421	33223639	30164034	1	CD4 T Cells	21	21	0.659611	8.43194e-12	1.84384e-07	MAP3K1	0.216864	15
	chr5-147782023-147782962	1030	669	33223312	30163786	1	CD4 T Cells	21	21	0.715401	1.10876e-11	1.84384e-07	PPP2R2B	0.64332	14
	chr5-147782023-147782962	1030	669	33223312	30163786	1	CD4 T Cells	21	21	0.715401	1.10876e-11	1.84384e-07	JAKMIP2	0.404299	15
	chr16-15013488-15015000	1409	1635	33222933	30162820	1	CD4 T Cells	21	21	1.27811	1.39722e-11	1.99161e-07	NA	NA	NA
	chr4-3301733-3303450	2696	2010	33221646	30162445	1	CD4 T Cells	21	21	0.821178	2.02721e-11	2.52841e-07	NA	NA	NA
	chr7-102671289-102671830	133	42	13751730	13670254	3	CD8 T Cells	20	20	0.317674	3.37222e-12	3.36476e-07	NA	NA	NA
	chr1-148333880-148335301	871	1159	36846369	36612285	3	Monoctye DC	20	20	1.33915	6.31525e-11	3.50072e-07	NA	NA	NA
	chr17-5220864-5221670	220	154	16519919	23269753	2	B Cells	20	21	0.496955	1.77471e-11	3.54157e-07	NA	NA	NA
	chr8-20282033-20282362	49	136	36847191	36613308	3	Monoctye DC	20	20	2.79323	7.13802e-11	3.74855e-07	NA	NA	NA
	chr16-1458391-1459329	302	481	36846938	36612963	3	Monoctye DC	20	20	1.60289	8.25559e-11	4.04127e-07	MAPK8IP3	0.656965	15
	chr16-1458391-1459329	302	481	36846938	36612963	3	Monoctye DC	20	20	1.60289	8.25559e-11	4.04127e-07	CLCN7	0.588933	15
	chr7-102978306-102978583	196	87	36847044	36613357	3	Monoctye DC	20	20	0.446712	8.50546e-11	4.04127e-07	NA	NA	NA
	chr17-43359697-43361911	1595	2767	16518544	23267140	2	B Cells	20	21	1.23159	2.49534e-11	4.14971e-07	LINC00910	-0.478705	14
	chr15-90829682-90830509	686	872	33223656	30163583	1	CD4 T Cells	21	21	1.40008	3.85535e-11	4.27426e-07	FURIN	0.570131	17
	chr6-2891070-2892114	253	468	21059379	23374248	2	CD4 T Cells	21	21	1.66659	2.58161e-11	4.29317e-07	NA	NA	NA
	chrX-1660948-1662092	2186	2925	21057446	23371791	2	CD4 T Cells	21	21	1.20554	3.35658e-11	4.78452e-07	NA	NA	NA
	chr12-32051406-32051955	325	740	20363493	30083330	2	Monoctye DC	21	20	1.54124	3.08275e-11	4.96106e-07	NA	NA	NA
	chr7-102671289-102671830	106	53	20363712	30084017	2	Monoctye DC	21	20	0.338449	3.48044e-11	4.96106e-07	NA	NA	NA
	chr12-114806468-114806995	564	365	36846676	36613079	3	Monoctye DC	20	20	0.651296	1.10875e-10	5.02862e-07	NA	NA	NA
	chr21-14063472-14064579	104	29	26445241	26832451	3	CD4 T Cells	20	20	0.274823	2.16506e-11	7.20091e-07	NA	NA	NA
	chr4-56757231-56758496	648	827	33223694	30163628	1	CD4 T Cells	21	21	1.4057	7.72303e-11	7.70596e-07	NA	NA	NA
	chr17-36181556-36183963	656	902	36846584	36612542	3	Monoctye DC	20	20	1.38378	2.19349e-10	9.51582e-07	CCL4	0.855038	16
	chr17-36181556-36183963	656	902	36846584	36612542	3	Monoctye DC	20	20	1.38378	2.19349e-10	9.51582e-07	CCL4L2	0.728768	15
	chr17-36181556-36183963	656	902	36846584	36612542	3	Monoctye DC	20	20	1.38378	2.19349e-10	9.51582e-07	CCL3	0.675181	14
	chr17-36181556-36183963	656	902	36846584	36612542	3	Monoctye DC	20	20	1.38378	2.19349e-10	9.51582e-07	CCL5	0.62206	16
	chr17-36181556-36183963	656	902	36846584	36612542	3	Monoctye DC	20	20	1.38378	2.19349e-10	9.51582e-07	TAF15	0.206174	17
	chr12-114813046-114813569	314	173	36846926	36613271	3	Monoctye DC	20	20	0.554474	2.29843e-10	9.55564e-07	NA	NA	NA
	chr7-63925291-63927157	1269	963	36845971	36612481	3	Monoctye DC	20	20	0.763711	2.66709e-10	1.06448e-06	NA	NA	NA
	chr14-76767849-76768854	332	678	7745409	10184746	2	NK Cells	18	20	1.55301	2.17428e-11	1.08474e-06	VASH1	0.924055	15
	chr14-76767849-76768854	332	678	7745409	10184746	2	NK Cells	18	20	1.55301	2.17428e-11	1.08474e-06	GPATCH2L	0.500411	16
	chr16-2860798-2861128	404	242	36846836	36613202	3	Monoctye DC	20	20	0.602835	3.23039e-10	1.23971e-06	TNFRSF12A	0.797335	14
	chr16-2860798-2861128	404	242	36846836	36613202	3	Monoctye DC	20	20	0.602835	3.23039e-10	1.23971e-06	RPS2	-0.0512616	14
	chrX-1471710-1472171	862	555	33223480	30163900	1	CD4 T Cells	21	21	0.709164	1.88946e-10	1.71389e-06	P2RY8	0.523479	16
	chr4-158895780-158897103	116	40	9964300	10632952	2	CD8 T Cells	20	21	0.323146	5.47417e-11	1.82069e-06	NA	NA	NA
	chr2-217085569-217086540	938	1218	36846302	36612226	3	Monoctye DC	20	20	1.3068	6.89959e-10	2.45869e-06	TNS1	0.879106	13
	chr2-217085569-217086540	938	1218	36846302	36612226	3	Monoctye DC	20	20	1.3068	6.89959e-10	2.45869e-06	XRCC5	-0.545961	16
	chr2-217085569-217086540	938	1218	36846302	36612226	3	Monoctye DC	20	20	1.3068	6.89959e-10	2.45869e-06	RPL37A	-0.357549	16
	chr5-415975-416585	96	28	36847144	36613416	3	Monoctye DC	20	20	0.293529	6.692e-10	2.45869e-06	NA	NA	NA
	chr12-52566472-52567255	235	125	9964181	10632867	2	CD8 T Cells	20	21	0.498469	1.21981e-10	3.04278e-06	KRT86	0.922438	13
	chr7-24755436-24757825	1230	938	36846010	36612506	3	Monoctye DC	20	20	0.767471	8.8659e-10	3.05045e-06	NA	NA	NA
	chr16-12416096-12416811	173	443	20363645	30083627	2	Monoctye DC	21	20	1.73333	2.67844e-10	3.34065e-06	CPPED1	0.72001	15
	chr12-114768389-114768692	76	32	20363742	30084038	2	Monoctye DC	21	20	0.285009	3.66456e-10	4.06273e-06	NA	NA	NA
	chr15-85424100-85424470	223	98	33224119	30164357	1	CD4 T Cells	21	21	0.484041	5.65518e-10	4.70223e-06	NA	NA	NA
	chr17-43359697-43361911	4492	4642	33219850	30159813	1	CD4 T Cells	21	21	1.13822	6.29072e-10	4.82832e-06	LINC00910	-0.478705	14
	chr7-63899576-63901387	1076	875	29719410	32030618	1	B Cells	21	21	0.754527	5.83933e-10	4.85535e-06	NA	NA	NA
	chr9-63859160-63860109	94	213	29720392	32031280	1	B Cells	21	21	2.10247	6.64663e-10	5.1015e-06	NA	NA	NA
	chr2-181305219-181305997	425	616	36846815	36612828	3	Monoctye DC	20	20	1.45867	1.65517e-09	5.38557e-06	NA	NA	NA
	chr5-34587559-34588002	190	325	36847050	36613119	3	Monoctye DC	20	20	1.72145	1.67322e-09	5.38557e-06	RAI14	0.930378	10
	chr4-184267732-184268672	469	299	26444876	26832181	3	CD4 T Cells	20	20	0.628329	2.28227e-10	5.69307e-06	NA	NA	NA
	chr6-340995-341481	492	1016	20363326	30083054	2	Monoctye DC	21	20	1.39782	6.40374e-10	6.38959e-06	EXOC2	0.217707	15
	chr12-66964246-66964993	1097	746	33223245	30163709	1	CD4 T Cells	21	21	0.749019	9.35786e-10	6.58535e-06	HELB	0.661404	16
	chr12-66964246-66964993	1097	746	33223245	30163709	1	CD4 T Cells	21	21	0.749019	9.35786e-10	6.58535e-06	GRIP1	0.493538	10
	chr8-2130901-2131496	660	409	33223682	30164046	1	CD4 T Cells	21	21	0.682559	9.8999e-10	6.58535e-06	NA	NA	NA
	chr19-8525470-8525989	208	151	16519931	23269756	2	B Cells	20	21	0.515386	5.13611e-10	7.32108e-06	NA	NA	NA
	chr3-3798323-3800062	910	602	33223432	30163853	1	CD4 T Cells	21	21	0.728645	1.34207e-09	8.36937e-06	LRRN1	0.883706	16
	chr11-119751473-119752002	164	288	36847076	36613156	3	Monoctye DC	20	20	1.76731	3.32711e-09	1.03742e-05	CXCR5	0.662359	13
	chr7-26097176-26097807	611	418	36846629	36613026	3	Monoctye DC	20	20	0.688493	3.46136e-09	1.04658e-05	NA	NA	NA
	chr13-48633746-48634071	197	308	33224145	30164147	1	CD4 T Cells	21	21	1.72205	1.91515e-09	1.08617e-05	NA	NA	NA
	chr6-2891070-2892114	429	571	33223913	30163884	1	CD4 T Cells	21	21	1.46602	1.95943e-09	1.08617e-05	NA	NA	NA
	chr17-43359697-43361911	1777	2164	13750086	13668132	3	CD8 T Cells	20	20	1.22505	2.21647e-10	1.10579e-05	LINC00910	-0.478705	14
	chr7-102671289-102671830	103	24	22209636	18268696	1	Monoctye DC	21	21	0.283276	9.00693e-10	1.12338e-05	NA	NA	NA
	chr8-17800601-17801833	251	370	33224091	30164085	1	CD4 T Cells	21	21	1.62364	2.33596e-09	1.22673e-05	NA	NA	NA
	chr1-15260646-15261836	2733	2302	36844507	36611142	3	Monoctye DC	20	20	0.847676	4.87359e-09	1.43024e-05	TMEM51	0.964384	10
	chr1-15260646-15261836	2733	2302	36844507	36611142	3	Monoctye DC	20	20	0.847676	4.87359e-09	1.43024e-05	ZBTB17	0.893976	14
	chr1-15260646-15261836	2733	2302	36844507	36611142	3	Monoctye DC	20	20	0.847676	4.87359e-09	1.43024e-05	SLC25A34	0.826231	14
	chr1-15260646-15261836	2733	2302	36844507	36611142	3	Monoctye DC	20	20	0.847676	4.87359e-09	1.43024e-05	CTRC	0.771867	13
	chr1-15260646-15261836	2733	2302	36844507	36611142	3	Monoctye DC	20	20	0.847676	4.87359e-09	1.43024e-05	CASP9	0.763636	14
	chr1-15260646-15261836	2733	2302	36844507	36611142	3	Monoctye DC	20	20	0.847676	4.87359e-09	1.43024e-05	FHAD1	0.718291	10
	chr1-15260646-15261836	2733	2302	36844507	36611142	3	Monoctye DC	20	20	0.847676	4.87359e-09	1.43024e-05	PLEKHM2	0.617624	14
	chr1-15260646-15261836	2733	2302	36844507	36611142	3	Monoctye DC	20	20	0.847676	4.87359e-09	1.43024e-05	EFHD2	0.472739	14
	chr10-1359162-1359814	413	232	33223929	30164223	1	CD4 T Cells	21	21	0.618727	2.88671e-09	1.44017e-05	ADARB2	0.454056	11
	chr7-157880971-157881804	561	711	33223781	30163744	1	CD4 T Cells	21	21	1.39594	3.45869e-09	1.64335e-05	NA	NA	NA
	chr7-26100985-26101745	314	198	29720172	32031295	1	B Cells	21	21	0.585079	2.52825e-09	1.68178e-05	NA	NA	NA
	chr7-63925291-63927157	1594	1379	29718892	32030114	1	B Cells	21	21	0.802703	2.363e-09	1.68178e-05	NA	NA	NA
	chr7-102671289-102671830	209	125	19984135	23382235	3	B Cells	20	20	0.51117	1.61786e-09	2.01786e-05	NA	NA	NA
	chr12-114806468-114806995	237	197	20363581	30083873	2	Monoctye DC	21	20	0.562653	2.54479e-09	2.30833e-05	NA	NA	NA
	chr10-91200865-91201981	469	609	33223873	30163846	1	CD4 T Cells	21	21	1.43023	5.26416e-09	2.35371e-05	NA	NA	NA
	chr16-15021747-15022479	470	610	33223872	30163845	1	CD4 T Cells	21	21	1.42953	5.4323e-09	2.35371e-05	NA	NA	NA
	chr19-17001378-17002259	1196	836	33223146	30163619	1	CD4 T Cells	21	21	0.769903	5.66142e-09	2.35371e-05	MYO9B	-0.585074	16
	chr9-277530-278202	857	569	33223485	30163886	1	CD4 T Cells	21	21	0.731295	5.98303e-09	2.38792e-05	NA	NA	NA
	chr9-63859160-63860109	51	176	16520088	23269731	2	B Cells	20	21	2.44997	1.94697e-09	2.42834e-05	NA	NA	NA
	chr1-213711884-213712435	167	68	33224175	30164387	1	CD4 T Cells	21	21	0.448491	6.3629e-09	2.44186e-05	NA	NA	NA
	chr3-18740395-18741662	1145	954	29719341	32030539	1	B Cells	21	21	0.773075	4.03994e-09	2.51938e-05	NA	NA	NA
	chr12-114768389-114768692	174	82	36847066	36613362	3	Monoctye DC	20	20	0.474274	9.40172e-09	2.64971e-05	NA	NA	NA
	chr8-39951377-39952322	642	860	36846598	36612584	3	Monoctye DC	20	20	1.34812	9.5601e-09	2.64971e-05	IDO2	0.77233	6
	chr13-51153742-51154583	435	903	20363383	30083167	2	Monoctye DC	21	20	1.40514	3.25519e-09	2.70666e-05	FAM124A	0.765928	9
	chr13-51153742-51154583	435	903	20363383	30083167	2	Monoctye DC	21	20	1.40514	3.25519e-09	2.70666e-05	INTS6	-0.693355	13
	chr13-51153742-51154583	435	903	20363383	30083167	2	Monoctye DC	21	20	1.40514	3.25519e-09	2.70666e-05	WDFY2	0.68268	13
	chr13-51153742-51154583	435	903	20363383	30083167	2	Monoctye DC	21	20	1.40514	3.25519e-09	2.70666e-05	RNASEH2B	0.205658	14
	chr3-195849471-195849969	83	161	33224259	30164294	1	CD4 T Cells	21	21	2.13653	8.28044e-09	3.06005e-05	NA	NA	NA
	chr1-203537990-203538476	99	39	10851836	13171514	3	NK Cells	19	20	0.324563	3.13798e-10	3.13104e-05	NA	NA	NA
	chr2-240624931-240625485	1247	1053	29719239	32030440	1	B Cells	21	21	0.783503	5.58952e-09	3.28068e-05	GPR35	0.771892	15
	chr2-240624931-240625485	1247	1053	29719239	32030440	1	B Cells	21	21	0.783503	5.58952e-09	3.28068e-05	MTERF4	-0.544414	16
	chr2-240624931-240625485	1247	1053	29719239	32030440	1	B Cells	21	21	0.783503	5.58952e-09	3.28068e-05	SNED1	0.138778	15
	chr2-240624931-240625485	1247	1053	29719239	32030440	1	B Cells	21	21	0.783503	5.58952e-09	3.28068e-05	PASK	-0.137204	15
	chr1-93042007-93043002	67	131	22209672	18268589	1	Monoctye DC	21	21	2.37701	2.96369e-09	3.28571e-05	NA	NA	NA
	chr20-32407117-32407725	523	391	21059109	23374325	2	CD4 T Cells	21	21	0.673565	2.76915e-09	3.45379e-05	HCK	-0.810208	14
	chr9-42365333-42365960	653	460	36846587	36612984	3	Monoctye DC	20	20	0.708939	1.36349e-08	3.67696e-05	NA	NA	NA
	chr15-91469436-91470367	130	294	10851805	13171259	3	NK Cells	19	20	1.86326	1.13497e-09	3.77486e-05	NA	NA	NA
	chr22-30195769-30197014	462	365	10851473	13171188	3	NK Cells	19	20	0.65091	8.4251e-10	3.77486e-05	OSM	0.762912	15
	chr22-30195769-30197014	462	365	10851473	13171188	3	NK Cells	19	20	0.65091	8.4251e-10	3.77486e-05	LIF	0.744065	16
	chr22-30195769-30197014	462	365	10851473	13171188	3	NK Cells	19	20	0.65091	8.4251e-10	3.77486e-05	TCN2	0.648416	11
	chr22-30195769-30197014	462	365	10851473	13171188	3	NK Cells	19	20	0.65091	8.4251e-10	3.77486e-05	SLC35E4	0.639017	15
	chr22-30195769-30197014	462	365	10851473	13171188	3	NK Cells	19	20	0.65091	8.4251e-10	3.77486e-05	OSBP2	0.59516	14
	chr22-30195769-30197014	462	365	10851473	13171188	3	NK Cells	19	20	0.65091	8.4251e-10	3.77486e-05	MTMR3	0.494817	17
	chr8-100809142-100810711	1218	1027	29719268	32030466	1	B Cells	21	21	0.782351	6.87842e-09	3.8129e-05	PABPC1	0.224515	17
	chr10-1240326-1241136	262	131	33224080	30164324	1	CD4 T Cells	21	21	0.55072	1.24958e-08	4.45294e-05	NA	NA	NA
	chr3-119562280-119563080	559	1113	20363259	30082957	2	Monoctye DC	21	20	1.34774	5.99503e-09	4.60137e-05	CD80	0.79128	11
	chr3-119562280-119563080	559	1113	20363259	30082957	2	Monoctye DC	21	20	1.34774	5.99503e-09	4.60137e-05	ADPRH	0.684813	13
	chr3-119562280-119563080	559	1113	20363259	30082957	2	Monoctye DC	21	20	1.34774	5.99503e-09	4.60137e-05	ARHGAP31	0.392707	15
	chr22-18528518-18529223	135	352	20363683	30083718	2	Monoctye DC	21	20	1.76495	6.56411e-09	4.67829e-05	NA	NA	NA
	chr3-100708670-100710960	1610	1995	26443735	26830485	3	CD4 T Cells	20	20	1.22125	2.40687e-09	4.80311e-05	ADGRG7	-0.471495	13
	chr3-196111823-196112396	1554	1131	33222788	30163324	1	CD4 T Cells	21	21	0.801627	1.4557e-08	5.00857e-05	TFRC	0.18492	16
	chr16-14974359-14976045	1939	2359	26443406	26830121	3	CD4 T Cells	20	20	1.19905	3.1686e-09	5.26932e-05	NA	NA	NA
	chr15-91469436-91470367	827	980	33223515	30163475	1	CD4 T Cells	21	21	1.30521	1.73091e-08	5.75694e-05	NA	NA	NA
	chr1-161611833-161613001	496	684	36846744	36612760	3	Monoctye DC	20	20	1.38784	2.51863e-08	6.44377e-05	NA	NA	NA
	chr18-6355887-6356194	106	39	36847134	36613405	3	Monoctye DC	20	20	0.370274	2.45779e-08	6.44377e-05	NA	NA	NA
	chr2-3483221-3483619	117	40	33224225	30164415	1	CD4 T Cells	21	21	0.376561	2.07167e-08	6.66805e-05	NA	NA	NA
	chr3-31802669-31803395	294	187	29720192	32031306	1	B Cells	21	21	0.590164	1.28338e-08	6.73968e-05	NA	NA	NA
	chr2-161243954-161245300	342	210	36846898	36613234	3	Monoctye DC	20	20	0.617956	2.7643e-08	6.89548e-05	NA	NA	NA
	chrX-369531-371513	142	68	29720344	32031425	1	B Cells	21	21	0.444324	1.5055e-08	7.51085e-05	NA	NA	NA
	chr17-36181556-36183963	299	653	20363519	30083417	2	Monoctye DC	21	20	1.47831	1.22352e-08	7.97715e-05	CCL4	0.855038	16
	chr17-36181556-36183963	299	653	20363519	30083417	2	Monoctye DC	21	20	1.47831	1.22352e-08	7.97715e-05	CCL4L2	0.728768	15
	chr17-36181556-36183963	299	653	20363519	30083417	2	Monoctye DC	21	20	1.47831	1.22352e-08	7.97715e-05	CCL3	0.675181	14
	chr17-36181556-36183963	299	653	20363519	30083417	2	Monoctye DC	21	20	1.47831	1.22352e-08	7.97715e-05	CCL5	0.62206	16
	chr17-36181556-36183963	299	653	20363519	30083417	2	Monoctye DC	21	20	1.47831	1.22352e-08	7.97715e-05	TAF15	0.206174	17
	chr9-131697865-131698695	656	711	20363162	30083359	2	Monoctye DC	21	20	0.733649	1.27917e-08	7.97715e-05	NUP214	0.899268	15
	chr9-131697865-131698695	656	711	20363162	30083359	2	Monoctye DC	21	20	0.733649	1.27917e-08	7.97715e-05	RAPGEF1	0.773498	16
	chr9-131697865-131698695	656	711	20363162	30083359	2	Monoctye DC	21	20	0.733649	1.27917e-08	7.97715e-05	DDX31	-0.474107	14
	chr9-131697865-131698695	656	711	20363162	30083359	2	Monoctye DC	21	20	0.733649	1.27917e-08	7.97715e-05	MED27	-0.131794	16
	chr9-131697865-131698695	656	711	20363162	30083359	2	Monoctye DC	21	20	0.733649	1.27917e-08	7.97715e-05	PRRC2B	0.0999948	15
	chr12-10394512-10395907	510	407	19983834	23381953	3	B Cells	20	20	0.682065	7.55535e-09	8.37628e-05	KLRD1	0.711466	14
	chr12-10394512-10395907	510	407	19983834	23381953	3	B Cells	20	20	0.682065	7.55535e-09	8.37628e-05	KLRK1	0.66707	15
	chr7-105675777-105676289	374	235	26444971	26832245	3	CD4 T Cells	20	20	0.619277	5.91526e-09	8.43169e-05	NA	NA	NA
	chr17-36188745-36189215	390	475	22209349	18268245	1	Monoctye DC	21	21	1.48069	8.63564e-09	8.61655e-05	CCL4	0.741043	16
	chr17-36188745-36189215	390	475	22209349	18268245	1	Monoctye DC	21	21	1.48069	8.63564e-09	8.61655e-05	CCL5	0.598436	16
	chr17-36188745-36189215	390	475	22209349	18268245	1	Monoctye DC	21	21	1.48069	8.63564e-09	8.61655e-05	CCL3	0.54802	14
	chr17-36188745-36189215	390	475	22209349	18268245	1	Monoctye DC	21	21	1.48069	8.63564e-09	8.61655e-05	CCL4L2	0.516219	15
	chr17-36188745-36189215	390	475	22209349	18268245	1	Monoctye DC	21	21	1.48069	8.63564e-09	8.61655e-05	TAF15	0.0134483	17
	chr4-101019432-101020482	503	635	33223839	30163820	1	CD4 T Cells	21	21	1.39049	3.17368e-08	9.59597e-05	NA	NA	NA
	chrX-120676958-120677337	25	75	33224317	30164380	1	CD4 T Cells	21	21	3.30432	3.07962e-08	9.59597e-05	NA	NA	NA
	chr5-163914764-163917086	3163	3897	29717323	32027596	1	B Cells	21	21	1.14317	2.14835e-08	0.000102076	NA	NA	NA
	chr2-148545104-148545860	448	296	36846792	36613148	3	Monoctye DC	20	20	0.664933	4.24999e-08	0.000103429	NA	NA	NA
	chr10-469967-471141	701	458	33223641	30163997	1	CD4 T Cells	21	21	0.719629	3.57982e-08	0.000105056	NA	NA	NA
	chr19-8193523-8194825	471	952	20363347	30083118	2	Monoctye DC	21	20	1.36817	1.80698e-08	0.000106058	CERS4	0.769791	15
	chr19-8193523-8194825	471	952	20363347	30083118	2	Monoctye DC	21	20	1.36817	1.80698e-08	0.000106058	FCER2	0.366942	14
	chr22-38176239-38176636	148	73	29720338	32031420	1	B Cells	21	21	0.457657	2.34512e-08	0.000106361	MAFF	0.860975	16
	chr22-38176239-38176636	148	73	29720338	32031420	1	B Cells	21	21	0.457657	2.34512e-08	0.000106361	SH3BP1	0.476939	17
	chr22-38176239-38176636	148	73	29720338	32031420	1	B Cells	21	21	0.457657	2.34512e-08	0.000106361	PLA2G6	0.468972	16
	chr22-38176239-38176636	148	73	29720338	32031420	1	B Cells	21	21	0.457657	2.34512e-08	0.000106361	LGALS1	0.44227	17
	chr22-38176239-38176636	148	73	29720338	32031420	1	B Cells	21	21	0.457657	2.34512e-08	0.000106361	APOBEC3A	0.380453	15
	chr22-38176239-38176636	148	73	29720338	32031420	1	B Cells	21	21	0.457657	2.34512e-08	0.000106361	LGALS2	0.374049	14
	chr22-38176239-38176636	148	73	29720338	32031420	1	B Cells	21	21	0.457657	2.34512e-08	0.000106361	CYTH4	0.215715	16
	chr22-38176239-38176636	148	73	29720338	32031420	1	B Cells	21	21	0.457657	2.34512e-08	0.000106361	CBX6	0.171974	17
	chr22-38176239-38176636	148	73	29720338	32031420	1	B Cells	21	21	0.457657	2.34512e-08	0.000106361	GGA1	0.134374	16
	chr2-231425432-231426601	261	156	9964155	10632836	2	CD8 T Cells	20	21	0.560119	6.04178e-09	0.000111933	B3GNT7	0.633423	15
	chr2-231425432-231426601	261	156	9964155	10632836	2	CD8 T Cells	20	21	0.560119	6.04178e-09	0.000111933	PTMA	0.296363	16
	chr5-67165436-67166993	388	261	9964028	10632731	2	CD8 T Cells	20	21	0.630384	6.73084e-09	0.000111933	NA	NA	NA
	chr9-36154148-36154926	1460	1759	36845780	36611685	3	Monoctye DC	20	20	1.21249	5.03882e-08	0.000119707	RUSC2	0.821124	12
	chr9-36154148-36154926	1460	1759	36845780	36611685	3	Monoctye DC	20	20	1.21249	5.03882e-08	0.000119707	TLN1	0.41505	16
	chr9-36154148-36154926	1460	1759	36845780	36611685	3	Monoctye DC	20	20	1.21249	5.03882e-08	0.000119707	GLIPR2	0.186921	16
	chr9-36154148-36154926	1460	1759	36845780	36611685	3	Monoctye DC	20	20	1.21249	5.03882e-08	0.000119707	ZCCHC7	-0.153136	17
	chr9-36154148-36154926	1460	1759	36845780	36611685	3	Monoctye DC	20	20	1.21249	5.03882e-08	0.000119707	RNF38	0.141097	16
	chr17-20895874-20896427	98	31	33224244	30164424	1	CD4 T Cells	21	21	0.348415	4.53033e-08	0.000129152	NA	NA	NA
	chrX-1507413-1508309	221	125	9964195	10632867	2	CD8 T Cells	20	21	0.530047	9.11549e-09	0.000129934	P2RY8	0.285287	16
	chr10-96670831-96671752	253	151	9964163	10632841	2	CD8 T Cells	20	21	0.55931	1.11599e-08	0.000139191	PIK3AP1	-0.0806834	16
	chr10-13117536-13118749	214	125	29720272	32031368	1	B Cells	21	21	0.54197	3.26837e-08	0.000141789	NA	NA	NA
	chr6-2939875-2940823	1680	1245	33222662	30163210	1	CD4 T Cells	21	21	0.816246	5.13863e-08	0.000142424	NA	NA	NA
	chr1-247007309-247008298	416	245	33223926	30164210	1	CD4 T Cells	21	21	0.648685	5.58782e-08	0.000150688	SMYD3	-0.027635	16
	chr9-89422149-89422393	1112	865	36846128	36612579	3	Monoctye DC	20	20	0.782845	6.5124e-08	0.000151116	SEMA4D	0.433584	15
	chr9-89422149-89422393	1112	865	36846128	36612579	3	Monoctye DC	20	20	0.782845	6.5124e-08	0.000151116	SECISBP2	-0.375666	15
	chr9-89422149-89422393	1112	865	36846128	36612579	3	Monoctye DC	20	20	0.782845	6.5124e-08	0.000151116	S1PR3	0.288735	14
	chr16-14974359-14976045	1972	2508	29718514	32028985	1	B Cells	21	21	1.18005	3.69065e-08	0.000153437	NA	NA	NA
	chr1-247007309-247008298	1066	897	29719420	32030596	1	B Cells	21	21	0.780754	4.45902e-08	0.000177967	SMYD3	-0.027635	16
	chr6-44820062-44820710	356	225	36846884	36613219	3	Monoctye DC	20	20	0.636058	7.86064e-08	0.000178256	NA	NA	NA
	chr4-54942709-54943030	810	607	26444535	26831873	3	CD4 T Cells	20	20	0.738571	1.44612e-08	0.000180365	NA	NA	NA
	chr19-872330-872858	342	233	29720144	32031260	1	B Cells	21	21	0.632133	5.1866e-08	0.000184826	NA	NA	NA
	chr3-183212202-183212841	510	380	29719976	32031113	1	B Cells	21	21	0.691341	5.07091e-08	0.000184826	NA	NA	NA
	chrX-1660948-1662092	1970	2502	29718516	32028991	1	B Cells	21	21	1.17842	5.03457e-08	0.000184826	NA	NA	NA
	chr1-43348466-43349733	598	498	19983746	23381862	3	B Cells	20	20	0.711754	1.9472e-08	0.000194289	NA	NA	NA
	chr15-79872257-79873248	354	201	33223988	30164254	1	CD4 T Cells	21	21	0.625394	7.58628e-08	0.000199198	NA	NA	NA
	chr17-36192407-36192621	232	525	20363586	30083545	2	Monoctye DC	21	20	1.53177	3.79263e-08	0.000201282	CCL3	0.8662	14
	chr17-36192407-36192621	232	525	20363586	30083545	2	Monoctye DC	21	20	1.53177	3.79263e-08	0.000201282	CCL4L2	0.813875	15
	chr17-36192407-36192621	232	525	20363586	30083545	2	Monoctye DC	21	20	1.53177	3.79263e-08	0.000201282	TAF15	-0.0152914	17
	chr8-12194522-12194996	145	363	20363673	30083707	2	Monoctye DC	21	20	1.69458	3.83284e-08	0.000201282	NA	NA	NA
	chrX-5726072-5726599	238	368	36847002	36613076	3	Monoctye DC	20	20	1.55609	9.2001e-08	0.000203995	NA	NA	NA
	chr1-235010949-235012388	2304	2740	26443041	26829740	3	CD4 T Cells	20	20	1.17208	1.89729e-08	0.000210344	NA	NA	NA
	chr13-111188954-111189561	81	44	20363737	30084026	2	Monoctye DC	21	20	0.367697	4.27277e-08	0.000213167	ARHGEF7	0.427497	16
	chr18-55064585-55065086	112	73	20363706	30083997	2	Monoctye DC	21	20	0.441192	4.51166e-08	0.000214366	TCF4	0.853282	12
	chr1-26553984-26554512	224	350	36847016	36613094	3	Monoctye DC	20	20	1.57248	1.0265e-07	0.00022266	NA	NA	NA
	chr8-102076792-102077102	24	68	22209715	18268652	1	Monoctye DC	21	21	3.44455	2.46236e-08	0.000223356	NA	NA	NA
	chr4-123909-125765	1481	1826	26443864	26830654	3	CD4 T Cells	20	20	1.21516	2.32667e-08	0.000232153	NA	NA	NA
	chr1-160672744-160673913	184	299	36847056	36613145	3	Monoctye DC	20	20	1.63538	1.14628e-07	0.00024335	NA	NA	NA
	chr17-43359697-43361911	1777	1762	22207962	18266958	1	Monoctye DC	21	21	1.20546	2.957e-08	0.000245872	LINC00910	-0.478705	14
	chr3-122646147-122646877	65	23	7745676	10185401	2	NK Cells	18	20	0.26909	7.63986e-09	0.000254099	NA	NA	NA
	chr13-71021821-71022253	186	105	29720300	32031388	1	B Cells	21	21	0.523787	7.44557e-08	0.000256176	NA	NA	NA
	chr2-8346063-8346599	79	26	9964337	10632966	2	CD8 T Cells	20	21	0.30842	2.34973e-08	0.000260504	LINC00299	0.863167	10
	chr19-36331284-36332453	435	291	26444910	26832189	3	CD4 T Cells	20	20	0.659314	2.9107e-08	0.000264024	NFKBID	0.358543	16
	chr9-136316170-136316876	239	143	9964177	10632849	2	CD8 T Cells	20	21	0.560705	2.70787e-08	0.000270189	CLIC3	0.790489	15
	chr9-136316170-136316876	239	143	9964177	10632849	2	CD8 T Cells	20	21	0.560705	2.70787e-08	0.000270189	ABCA2	0.766068	15
	chr15-62026815-62027457	240	399	29720246	32031094	1	B Cells	21	21	1.54255	8.21498e-08	0.000273228	NA	NA	NA
	chr8-21882319-21882544	68	144	36847172	36613300	3	Monoctye DC	20	20	2.13117	1.33029e-07	0.000276532	NA	NA	NA
	chr15-31609043-31609673	62	28	20363756	30084042	2	Monoctye DC	21	20	0.305695	6.26995e-08	0.000284368	NA	NA	NA
	chr19-55071160-55071431	304	186	36846936	36613258	3	Monoctye DC	20	20	0.615749	1.41801e-07	0.00028875	NA	NA	NA
	chr17-82583645-82584215	276	164	26445069	26832316	3	CD4 T Cells	20	20	0.58563	3.61558e-08	0.000289875	NA	NA	NA
	chr5-147782023-147782962	605	435	26444740	26832045	3	CD4 T Cells	20	20	0.708635	3.77672e-08	0.000289875	PPP2R2B	0.64332	14
	chr5-147782023-147782962	605	435	26444740	26832045	3	CD4 T Cells	20	20	0.708635	3.77672e-08	0.000289875	JAKMIP2	0.404299	15
	chr3-14216216-14216926	207	100	33224135	30164355	1	CD4 T Cells	21	21	0.532097	1.19208e-07	0.000304985	NA	NA	NA
	chrX-989787-990532	105	243	10851830	13171310	3	NK Cells	19	20	1.90672	1.23189e-08	0.000307292	NA	NA	NA
	chr12-131681773-131682820	211	126	29720275	32031367	1	B Cells	21	21	0.554073	1.03792e-07	0.000334071	NA	NA	NA
	chr16-3214732-3216477	304	203	29720182	32031290	1	B Cells	21	21	0.619585	1.08414e-07	0.000338044	NA	NA	NA
	chr21-22420985-22422281	712	474	33223630	30163981	1	CD4 T Cells	21	21	0.733262	1.36203e-07	0.000339754	NA	NA	NA
	chr4-184267732-184268672	325	224	21059307	23374492	2	CD4 T Cells	21	21	0.620968	3.12506e-08	0.000346461	NA	NA	NA
	chr8-141157052-141157418	98	38	12371730	13818388	1	CD8 T Cells	21	21	0.347163	7.16509e-09	0.000357463	DENND3	0.579766	14
	chr7-76515904-76516239	68	143	36847172	36613301	3	Monoctye DC	20	20	2.11637	1.82361e-07	0.000363916	NA	NA	NA
	chr3-12148258-12148517	66	140	36847174	36613304	3	Monoctye DC	20	20	2.13476	1.88805e-07	0.000369388	NA	NA	NA
	chr14-105817681-105819213	1944	1905	19982400	23380455	3	B Cells	20	20	0.83753	4.1406e-08	0.000375586	FAM30A	0.797562	15
	chr7-98641501-98642373	311	297	20363507	30083773	2	Monoctye DC	21	20	0.646426	8.72545e-08	0.000378529	BAIAP2L1	0.820253	13
	chr7-98641501-98642373	311	297	20363507	30083773	2	Monoctye DC	21	20	0.646426	8.72545e-08	0.000378529	NPTX2	0.646765	15
	chr7-98641501-98642373	311	297	20363507	30083773	2	Monoctye DC	21	20	0.646426	8.72545e-08	0.000378529	TRRAP	0.527706	16
	chr11-10527141-10527581	101	38	26445244	26832442	3	CD4 T Cells	20	20	0.370809	5.34929e-08	0.000381247	NA	NA	NA
	chr14-78005356-78005613	179	93	36847061	36613351	3	Monoctye DC	20	20	0.522871	2.11658e-07	0.000398472	NA	NA	NA
	chr22-18528518-18529223	210	329	36847030	36613115	3	Monoctye DC	20	20	1.57667	2.11125e-07	0.000398472	NA	NA	NA
	chr3-195746921-195748298	380	262	9964036	10632730	2	CD8 T Cells	20	21	0.646121	4.52205e-08	0.000410187	NA	NA	NA
	chr11-10527141-10527581	69	24	19984275	23382336	3	B Cells	20	20	0.297279	5.18137e-08	0.000430827	NA	NA	NA
	chr10-46051059-46051326	91	55	20363727	30084015	2	Monoctye DC	21	20	0.409114	1.08957e-07	0.000452984	NA	NA	NA
	chr14-76767849-76768854	843	1152	29719643	32030341	1	B Cells	21	21	1.26795	1.53444e-07	0.000463953	VASH1	0.924055	15
	chr14-76767849-76768854	843	1152	29719643	32030341	1	B Cells	21	21	1.26795	1.53444e-07	0.000463953	GPATCH2L	0.500411	16
	chr2-241035156-241036962	1591	1937	26443754	26830543	3	CD4 T Cells	20	20	1.19991	7.00172e-08	0.00046575	PASK	0.728559	15
	chr2-241035156-241036962	1591	1937	26443754	26830543	3	CD4 T Cells	20	20	1.19991	7.00172e-08	0.00046575	NEU4	-0.607896	16
	chr2-241035156-241036962	1591	1937	26443754	26830543	3	CD4 T Cells	20	20	1.19991	7.00172e-08	0.00046575	ATG4B	-0.489195	16
	chr2-241035156-241036962	1591	1937	26443754	26830543	3	CD4 T Cells	20	20	1.19991	7.00172e-08	0.00046575	SNED1	0.133547	15
	chr19-39858533-39858896	49	122	13751814	13670174	3	CD8 T Cells	20	20	2.50465	1.46494e-08	0.000487235	NA	NA	NA
	chr4-123909-125765	531	1037	20363287	30083033	2	Monoctye DC	21	20	1.32193	1.26861e-07	0.000506324	NA	NA	NA
	chr2-136381704-136382675	1243	1167	19983101	23381193	3	B Cells	20	20	0.802419	6.70512e-08	0.000514639	CXCR4	0.135073	17
	chr3-30332074-30333076	200	341	29720286	32031152	1	B Cells	21	21	1.58199	1.76191e-07	0.000517064	NA	NA	NA
	chr10-3330618-3331054	395	261	36846845	36613183	3	Monoctye DC	20	20	0.664979	2.8773e-07	0.000531656	NA	NA	NA
	chr12-39442213-39443704	408	417	20363410	30083653	2	Monoctye DC	21	20	0.691829	1.40547e-07	0.000539372	KIF21A	0.870855	14
	chr12-39442213-39443704	408	417	20363410	30083653	2	Monoctye DC	21	20	0.691829	1.40547e-07	0.000539372	SLC2A13	0.435313	15
	chr10-317083-317769	206	101	33224136	30164354	1	CD4 T Cells	21	21	0.540026	2.24655e-07	0.000546729	NA	NA	NA
	chr2-240620971-240621852	975	821	29719511	32030672	1	B Cells	21	21	0.781299	1.97974e-07	0.00056439	NA	NA	NA
	chr3-195746921-195748298	783	652	21058849	23374064	2	CD4 T Cells	21	21	0.750223	5.72563e-08	0.000571298	NA	NA	NA
	chr22-37432151-37432693	746	557	36846494	36612887	3	Monoctye DC	20	20	0.751417	3.29731e-07	0.000577473	LGALS2	0.902782	13
	chr22-37432151-37432693	746	557	36846494	36612887	3	Monoctye DC	20	20	0.751417	3.29731e-07	0.000577473	CYTH4	0.799181	14
	chr22-37432151-37432693	746	557	36846494	36612887	3	Monoctye DC	20	20	0.751417	3.29731e-07	0.000577473	LGALS1	0.785411	15
	chr22-37432151-37432693	746	557	36846494	36612887	3	Monoctye DC	20	20	0.751417	3.29731e-07	0.000577473	SH3BP1	0.769522	15
	chr22-37432151-37432693	746	557	36846494	36612887	3	Monoctye DC	20	20	0.751417	3.29731e-07	0.000577473	GGA1	0.718235	14
	chr22-37432151-37432693	746	557	36846494	36612887	3	Monoctye DC	20	20	0.751417	3.29731e-07	0.000577473	MAFF	0.330782	14
	chr4-38132072-38132639	304	441	36846936	36613003	3	Monoctye DC	20	20	1.45992	3.29889e-07	0.000577473	NA	NA	NA
	chr7-130009920-130011101	1647	1357	36845593	36612087	3	Monoctye DC	20	20	0.829183	3.18554e-07	0.000577473	AC016831.7	0.219822	15
	chr3-195746921-195748298	939	733	26444406	26831747	3	CD4 T Cells	20	20	0.769355	9.41931e-08	0.000587406	NA	NA	NA
	chr6-7617982-7618857	667	490	36846573	36612954	3	Monoctye DC	20	20	0.739324	3.49987e-07	0.000602092	BMP6	0.90919	10
	chr6-7617982-7618857	667	490	36846573	36612954	3	Monoctye DC	20	20	0.739324	3.49987e-07	0.000602092	RREB1	0.750477	15
	chr10-1465306-1465840	193	331	29720293	32031162	1	B Cells	21	21	1.59129	2.22566e-07	0.000616872	ADARB2	0.320526	10
	chr5-415975-416585	60	28	20363758	30084042	2	Monoctye DC	21	20	0.315885	1.67691e-07	0.000619705	NA	NA	NA
	chr19-49500614-49501309	1924	1461	33222418	30162994	1	CD4 T Cells	21	21	0.836385	2.62531e-07	0.000623692	RPL13A	0.695882	17
	chr19-49500614-49501309	1924	1461	33222418	30162994	1	CD4 T Cells	21	21	0.836385	2.62531e-07	0.000623692	RPL18	0.689871	17
	chr19-49500614-49501309	1924	1461	33222418	30162994	1	CD4 T Cells	21	21	0.836385	2.62531e-07	0.000623692	RPS11	-0.0179785	17
	chr20-48846458-48847242	581	763	36846659	36612681	3	Monoctye DC	20	20	1.32164	3.76614e-07	0.000630352	SLC9A8	0.763669	15
	chr20-48846458-48847242	581	763	36846659	36612681	3	Monoctye DC	20	20	1.32164	3.76614e-07	0.000630352	ZNFX1	0.599281	15
	chr5-373468-374114	642	469	36846598	36612975	3	Monoctye DC	20	20	0.735194	3.79049e-07	0.000630352	AHRR	0.47691	10
	chr12-128810092-128811037	106	45	9964310	10632947	2	CD8 T Cells	20	21	0.397835	7.68522e-08	0.00063902	SLC15A4	0.625309	15
	chr17-21418843-21420115	2421	1877	33221921	30162578	1	CD4 T Cells	21	21	0.853946	2.83913e-07	0.000658803	MAP2K3	-0.591551	15
	chr6-159168648-159170181	386	300	19983958	23382060	3	B Cells	20	20	0.664256	9.38973e-08	0.000669213	NA	NA	NA
	chr15-65512771-65513287	218	130	9964198	10632862	2	CD8 T Cells	20	21	0.558835	9.40578e-08	0.000670356	DPP8	0.287068	15
	chr2-241762187-241764620	379	264	9964037	10632728	2	CD8 T Cells	20	21	0.652771	9.02722e-08	0.000670356	SNED1	-0.584907	15
	chr2-241762187-241764620	379	264	9964037	10632728	2	CD8 T Cells	20	21	0.652771	9.02722e-08	0.000670356	PASK	0.0391999	15
	chr3-72738352-72739846	1090	779	33223252	30163676	1	CD4 T Cells	21	21	0.787176	3.0102e-07	0.000679005	NA	NA	NA
	chr4-54942709-54943030	1189	859	33223153	30163596	1	CD4 T Cells	21	21	0.795742	3.13034e-07	0.000679005	NA	NA	NA
	chr6-21914035-21914281	135	56	33224207	30164399	1	CD4 T Cells	21	21	0.456894	3.07798e-07	0.000679005	NA	NA	NA
	chr6-4153444-4153969	78	167	29720408	32031326	1	B Cells	21	21	1.98656	2.57864e-07	0.000688996	CDYL	0.77714	14
	chr7-31811210-31812483	51	13	29720435	32031480	1	B Cells	21	21	0.236511	2.62398e-07	0.000688996	NA	NA	NA
	chr10-112389107-112389930	1027	1855	20362791	30082215	2	Monoctye DC	21	20	1.22263	1.93936e-07	0.000691099	ACSL5	0.424482	16
	chr10-112389107-112389930	1027	1855	20362791	30082215	2	Monoctye DC	21	20	1.22263	1.93936e-07	0.000691099	TCF7L2	0.404253	15
	chr10-112389107-112389930	1027	1855	20362791	30082215	2	Monoctye DC	21	20	1.22263	1.93936e-07	0.000691099	VTI1A	-0.0702116	16
	chr14-71555084-71556444	1446	1770	26443899	26830710	3	CD4 T Cells	20	20	1.20641	1.19654e-07	0.000702289	NA	NA	NA
	chr13-114141775-114143512	451	664	29720035	32030829	1	B Cells	21	21	1.36606	2.83632e-07	0.000707514	RASA3	0.639077	17
	chr19-4830584-4831991	771	631	29719715	32030862	1	B Cells	21	21	0.75937	2.77765e-07	0.000707514	SEMA6B	0.589735	14
	chr19-4830584-4831991	771	631	29719715	32030862	1	B Cells	21	21	0.75937	2.77765e-07	0.000707514	TICAM1	0.449676	15
	chr11-119381032-119382058	835	1238	19983509	23381122	3	B Cells	20	20	1.26717	1.06814e-07	0.000710519	NA	NA	NA
	chr7-157880971-157881804	259	399	26445086	26832081	3	CD4 T Cells	20	20	1.51831	1.2991e-07	0.000720127	NA	NA	NA
	chr3-41352524-41352753	106	44	36847134	36613400	3	Monoctye DC	20	20	0.417745	4.48561e-07	0.000733721	NA	NA	NA
	chr4-48173087-48173896	435	296	36846805	36613148	3	Monoctye DC	20	20	0.684805	4.55936e-07	0.000733756	NA	NA	NA
	chr6-30259044-30260425	579	1113	20363239	30082957	2	Monoctye DC	21	20	1.30119	2.16535e-07	0.000745023	NA	NA	NA
	chr2-393770-395140	1121	805	33223221	30163650	1	CD4 T Cells	21	21	0.790954	3.53631e-07	0.000750744	NA	NA	NA
	chr2-234335413-234336232	1389	1129	36845851	36612315	3	Monoctye DC	20	20	0.818005	5.03109e-07	0.00079682	ARL4C	0.519601	17
	chr13-40221501-40222327	553	672	33223789	30163783	1	CD4 T Cells	21	21	1.33846	3.94596e-07	0.000811617	NA	NA	NA
	chr8-2162717-2163072	177	83	33224165	30164372	1	CD4 T Cells	21	21	0.516495	3.98573e-07	0.000811617	NA	NA	NA
	chr6-155170846-155171794	769	580	36846471	36612864	3	Monoctye DC	20	20	0.759042	5.24452e-07	0.000817644	NA	NA	NA
	chr16-57000516-57000860	243	143	36846997	36613301	3	Monoctye DC	20	20	0.592235	5.3265e-07	0.00081765	NA	NA	NA
	chr20-2865540-2866444	289	189	9964127	10632803	2	CD8 T Cells	20	21	0.612859	1.25965e-07	0.000837914	PTPRA	0.716294	16
	chr17-43359697-43361911	998	1636	7744743	10183788	2	NK Cells	18	20	1.24663	3.53769e-08	0.000882468	LINC00910	-0.478705	14
	chr11-10527141-10527581	116	56	29720370	32031437	1	B Cells	21	21	0.447929	3.62792e-07	0.000882902	NA	NA	NA
	chr6-31094136-31094935	155	276	29720331	32031217	1	B Cells	21	21	1.65218	3.74273e-07	0.000889157	NA	NA	NA
	chr7-26100985-26101745	195	154	16519944	23269753	2	B Cells	20	21	0.560667	8.36117e-08	0.00091351	NA	NA	NA
	chr9-128192657-128193248	182	141	16519957	23269766	2	B Cells	20	21	0.550005	9.15533e-08	0.00091351	SPTAN1	-0.717623	15
	chr9-128192657-128193248	182	141	16519957	23269766	2	B Cells	20	21	0.550005	9.15533e-08	0.00091351	ENG	0.699278	15
	chr14-97702979-97703334	144	223	33224198	30164232	1	CD4 T Cells	21	21	1.7057	4.59854e-07	0.000917676	NA	NA	NA
	chr8-867424-867760	157	93	19984187	23382267	3	B Cells	20	20	0.506273	1.52567e-07	0.000951439	NA	NA	NA
	chr10-3892356-3893200	419	286	26444926	26832194	3	CD4 T Cells	20	20	0.672729	1.88352e-07	0.000989138	NA	NA	NA
	chr21-35491888-35492325	338	219	36846902	36613225	3	Monoctye DC	20	20	0.652066	6.60223e-07	0.000998128	NA	NA	NA
	chr2-231425432-231426601	277	183	12371551	13818243	1	CD8 T Cells	21	21	0.591489	3.01987e-08	0.0010044	B3GNT7	0.633423	15
	chr2-231425432-231426601	277	183	12371551	13818243	1	CD8 T Cells	21	21	0.591489	3.01987e-08	0.0010044	PTMA	0.296363	16
	chr10-61992053-61994394	1609	1738	33222733	30162717	1	CD4 T Cells	21	21	1.18975	5.13422e-07	0.00100449	NA	NA	NA
	chr18-77140432-77141041	833	638	36846407	36612806	3	Monoctye DC	20	20	0.770797	7.05347e-07	0.00105043	MBP	0.0218166	16
	chr7-105205145-105206217	598	393	33223744	30164062	1	CD4 T Cells	21	21	0.723856	5.6534e-07	0.00106432	NA	NA	NA
	chr8-133217124-133218273	529	644	33223813	30163811	1	CD4 T Cells	21	21	1.34088	5.55295e-07	0.00106432	SLA	0.340237	15
	chr8-133217124-133218273	529	644	33223813	30163811	1	CD4 T Cells	21	21	1.34088	5.55295e-07	0.00106432	NDRG1	-0.0178706	16
	chr4-184331508-184331958	354	496	36846886	36612948	3	Monoctye DC	20	20	1.41008	7.40751e-07	0.00108693	NA	NA	NA
	chr3-50611354-50612264	762	1137	19983582	23381223	3	B Cells	20	20	1.27528	1.90638e-07	0.00111892	NA	NA	NA
	chr8-137983121-137983440	141	69	36847099	36613375	3	Monoctye DC	20	20	0.492487	7.77062e-07	0.00112369	NA	NA	NA
	chr19-58009262-58010224	166	305	21059466	23374411	2	CD4 T Cells	21	21	1.65537	1.25449e-07	0.00113792	NA	NA	NA
	chr19-2494071-2495588	1819	1523	36845421	36611921	3	Monoctye DC	20	20	0.84262	8.11128e-07	0.00115619	DOT1L	0.649758	16
	chr19-2494071-2495588	1819	1523	36845421	36611921	3	Monoctye DC	20	20	0.84262	8.11128e-07	0.00115619	MOB3A	0.522973	16
	chr19-2494071-2495588	1819	1523	36845421	36611921	3	Monoctye DC	20	20	0.84262	8.11128e-07	0.00115619	GNA15	0.47099	16
	chr19-2494071-2495588	1819	1523	36845421	36611921	3	Monoctye DC	20	20	0.84262	8.11128e-07	0.00115619	GADD45B	0.362006	16
	chr15-85407592-85408695	816	1022	36846424	36612422	3	Monoctye DC	20	20	1.26045	8.35482e-07	0.00115783	NA	NA	NA
	chr17-36196337-36197079	1548	1824	36845692	36611620	3	Monoctye DC	20	20	1.18582	8.30349e-07	0.00115783	CCL3	0.72225	14
	chr17-36196337-36197079	1548	1824	36845692	36611620	3	Monoctye DC	20	20	1.18582	8.30349e-07	0.00115783	CCL4	0.657583	15
	chr17-36196337-36197079	1548	1824	36845692	36611620	3	Monoctye DC	20	20	1.18582	8.30349e-07	0.00115783	CCL4L2	0.6474	15
	chr17-36196337-36197079	1548	1824	36845692	36611620	3	Monoctye DC	20	20	1.18582	8.30349e-07	0.00115783	TAF15	-0.391343	16
	chr8-65539765-65540358	201	311	36847039	36613133	3	Monoctye DC	20	20	1.55714	8.49786e-07	0.00116152	NA	NA	NA
	chr5-147782023-147782962	866	725	29719620	32030768	1	B Cells	21	21	0.776781	5.08076e-07	0.00117896	PPP2R2B	0.64332	14
	chr5-147782023-147782962	866	725	29719620	32030768	1	B Cells	21	21	0.776781	5.08076e-07	0.00117896	JAKMIP2	0.404299	15
	chr4-54941687-54942434	448	311	26444897	26832169	3	CD4 T Cells	20	20	0.684181	2.36505e-07	0.00117991	NA	NA	NA
	chr2-216119979-216120378	329	191	33224013	30164264	1	CD4 T Cells	21	21	0.639438	6.43835e-07	0.00118965	NA	NA	NA
	chr4-127781605-127783344	789	652	29719697	32030841	1	B Cells	21	21	0.766742	5.28723e-07	0.00119899	NA	NA	NA
	chr2-118953956-118955071	1196	1440	36846044	36612004	3	Monoctye DC	20	20	1.2117	9.0338e-07	0.00121809	MARCO	0.925115	10
	chr2-118953956-118955071	1196	1440	36846044	36612004	3	Monoctye DC	20	20	1.2117	9.0338e-07	0.00121809	PTPN4	-0.823986	13
	chr19-55353368-55354583	333	688	20363485	30083382	2	Monoctye DC	21	20	1.39851	3.74234e-07	0.00124469	NA	NA	NA
	chr1-9275146-9275966	1036	819	36846204	36612625	3	Monoctye DC	20	20	0.795589	9.42996e-07	0.00125455	KIF1B	0.831072	16
	chr1-9275146-9275966	1036	819	36846204	36612625	3	Monoctye DC	20	20	0.795589	9.42996e-07	0.00125455	RERE	-0.0754002	16
	chr1-9275146-9275966	1036	819	36846204	36612625	3	Monoctye DC	20	20	0.795589	9.42996e-07	0.00125455	SPSB1	-0.0653919	15
	chr12-3933513-3933782	415	255	33223927	30164200	1	CD4 T Cells	21	21	0.676789	6.98174e-07	0.0012666	NA	NA	NA
	chr8-11820039-11820917	728	496	33223614	30163959	1	CD4 T Cells	21	21	0.750432	7.13757e-07	0.00127175	NA	NA	NA
	chr9-128192657-128193248	202	124	21059430	23374592	2	CD4 T Cells	21	21	0.553063	1.5402e-07	0.00128067	SPTAN1	-0.717623	15
	chr9-128192657-128193248	202	124	21059430	23374592	2	CD4 T Cells	21	21	0.553063	1.5402e-07	0.00128067	ENG	0.699278	15
	chr1-161611833-161613001	1280	1407	33223062	30163048	1	CD4 T Cells	21	21	1.21072	7.50839e-07	0.00129181	NA	NA	NA
	chr17-81094843-81095188	886	1010	33223456	30163445	1	CD4 T Cells	21	21	1.25559	7.50909e-07	0.00129181	NA	NA	NA
	chr14-92785637-92786386	541	389	36846699	36613055	3	Monoctye DC	20	20	0.72363	9.8941e-07	0.00129898	NA	NA	NA
	chr8-41621953-41623525	1048	1385	29719438	32030108	1	B Cells	21	21	1.22622	5.90314e-07	0.00130891	NA	NA	NA
	chr12-52221854-52222547	549	396	36846691	36613048	3	Monoctye DC	20	20	0.725917	1.0242e-06	0.00132719	NA	NA	NA
	chr15-66682819-66683430	435	300	36846805	36613144	3	Monoctye DC	20	20	0.694059	1.05396e-06	0.00134097	SMAD6	0.908463	10
	chr16-14974359-14976045	1254	1502	36845986	36611942	3	Monoctye DC	20	20	1.20542	1.06171e-06	0.00134097	NA	NA	NA
	chr12-114746656-114746857	44	16	20363774	30084054	2	Monoctye DC	21	20	0.246144	4.24253e-07	0.00136553	NA	NA	NA
	chr9-128192657-128193248	236	125	33224106	30164330	1	CD4 T Cells	21	21	0.58339	8.34353e-07	0.00141103	SPTAN1	-0.717623	15
	chr9-128192657-128193248	236	125	33224106	30164330	1	CD4 T Cells	21	21	0.58339	8.34353e-07	0.00141103	ENG	0.699278	15
	chr12-132444817-132446382	1281	1039	36845959	36612405	3	Monoctye DC	20	20	0.816264	1.16157e-06	0.00143087	NA	NA	NA
	chr21-15222613-15223075	726	918	36846514	36612526	3	Monoctye DC	20	20	1.27254	1.15389e-06	0.00143087	NRIP1	0.864897	13
	chr21-15222613-15223075	726	918	36846514	36612526	3	Monoctye DC	20	20	1.27254	1.15389e-06	0.00143087	SAMSN1	0.785159	14
	chr11-6932106-6932480	369	221	33223973	30164234	1	CD4 T Cells	21	21	0.65967	8.60765e-07	0.00143144	ZNF215	0.640555	10
	chr10-95831987-95832754	130	251	21059502	23374465	2	CD4 T Cells	21	21	1.73954	1.88548e-07	0.00144717	PDLIM1	0.414255	16
	chr10-95831987-95832754	130	251	21059502	23374465	2	CD4 T Cells	21	21	1.73954	1.88548e-07	0.00144717	BLNK	0.223886	12
	chr5-76790125-76791216	409	279	36846831	36613165	3	Monoctye DC	20	20	0.686507	1.20324e-06	0.00146412	NA	NA	NA
	chr5-321452-321916	242	145	36846998	36613299	3	Monoctye DC	20	20	0.603	1.21849e-06	0.00146482	AHRR	0.809409	10
	chr22-26610216-26610694	41	125	10851894	13171428	3	NK Cells	19	20	2.51187	7.45795e-08	0.00148829	NA	NA	NA
	chr17-36196337-36197079	715	771	22209024	18267949	1	Monoctye DC	21	21	1.31094	2.05082e-07	0.00157407	CCL3	0.72225	14
	chr17-36196337-36197079	715	771	22209024	18267949	1	Monoctye DC	21	21	1.31094	2.05082e-07	0.00157407	CCL4	0.657583	15
	chr17-36196337-36197079	715	771	22209024	18267949	1	Monoctye DC	21	21	1.31094	2.05082e-07	0.00157407	CCL4L2	0.6474	15
	chr17-36196337-36197079	715	771	22209024	18267949	1	Monoctye DC	21	21	1.31094	2.05082e-07	0.00157407	TAF15	-0.391343	16
	chr3-71478426-71478998	351	451	33223991	30164004	1	CD4 T Cells	21	21	1.41524	1.0126e-06	0.00165634	NA	NA	NA
	chr5-126816433-126816951	48	11	9964368	10632981	2	CD8 T Cells	20	21	0.214757	2.75908e-07	0.00172061	LMNB1	0.495546	14
	chr2-74205655-74206678	272	490	10851663	13171063	3	NK Cells	19	20	1.48422	1.21467e-07	0.00173141	NA	NA	NA
	chr6-169589229-169590264	134	281	10851801	13171272	3	NK Cells	19	20	1.72771	1.11998e-07	0.00173141	NA	NA	NA
	chr4-95129798-95130343	643	478	36846597	36612966	3	Monoctye DC	20	20	0.748137	1.46442e-06	0.0017395	NA	NA	NA
	chr11-79440300-79441741	466	736	19983878	23381624	3	B Cells	20	20	1.34987	3.38988e-07	0.00178085	TENM4	0.904426	6
	chr7-2862886-2864419	184	119	19984160	23382241	3	B Cells	20	20	0.552752	3.39111e-07	0.00178085	LFNG	0.509814	16
	chr7-2862886-2864419	184	119	19984160	23382241	3	B Cells	20	20	0.552752	3.39111e-07	0.00178085	TTYH3	0.503742	15
	chr7-2862886-2864419	184	119	19984160	23382241	3	B Cells	20	20	0.552752	3.39111e-07	0.00178085	CARD11	-0.431183	14
	chr7-2862886-2864419	184	119	19984160	23382241	3	B Cells	20	20	0.552752	3.39111e-07	0.00178085	AMZ1	0.235592	14
	chr7-2862886-2864419	184	119	19984160	23382241	3	B Cells	20	20	0.552752	3.39111e-07	0.00178085	GNA12	0.221175	16
	chr1-58929573-58930050	413	517	33223929	30163938	1	CD4 T Cells	21	21	1.3788	1.12591e-06	0.00178321	NA	NA	NA
	chr19-289907-291177	290	384	33224052	30164071	1	CD4 T Cells	21	21	1.45846	1.11334e-06	0.00178321	NA	NA	NA
	chr16-85360464-85360787	245	133	33224097	30164322	1	CD4 T Cells	21	21	0.597925	1.17651e-06	0.00183423	IRF8	0.150597	13
	chr9-112777901-112778174	38	92	36847202	36613352	3	Monoctye DC	20	20	2.43651	1.60024e-06	0.00187848	NA	NA	NA
	chr13-99566271-99567014	40	95	36847200	36613349	3	Monoctye DC	20	20	2.39017	1.63791e-06	0.00187849	NA	NA	NA
	chr7-138717807-138718680	120	56	36847120	36613388	3	Monoctye DC	20	20	0.469647	1.62264e-06	0.00187849	NA	NA	NA
	chr17-82583645-82584215	247	157	9964169	10632835	2	CD8 T Cells	20	21	0.595661	3.32747e-07	0.00195301	NA	NA	NA
	chr19-12782204-12783174	1000	1796	20362818	30082274	2	Monoctye DC	21	20	1.21571	6.48839e-07	0.00202314	JUNB	0.625191	17
	chr1-10524731-10525745	207	125	9964209	10632867	2	CD8 T Cells	20	21	0.565895	3.73268e-07	0.00206913	NA	NA	NA
	chr6-32609420-32610462	915	1268	21058717	23373448	2	CD4 T Cells	21	21	1.24854	2.94053e-07	0.00209574	HLA-DQA1	0.292809	16
	chr6-32609420-32610462	915	1268	21058717	23373448	2	CD4 T Cells	21	21	1.24854	2.94053e-07	0.00209574	HLA-DQB1	0.207917	16
	chr6-32609420-32610462	915	1268	21058717	23373448	2	CD4 T Cells	21	21	1.24854	2.94053e-07	0.00209574	HLA-DRA	0.0725733	17
	chr6-32609420-32610462	915	1268	21058717	23373448	2	CD4 T Cells	21	21	1.24854	2.94053e-07	0.00209574	HLA-DPB1	0.065187	17
	chr19-39430635-39431288	287	488	19984057	23381872	3	B Cells	20	20	1.45325	4.23819e-07	0.00211441	PLEKHG2	0.650202	16
	chr19-39430635-39431288	287	488	19984057	23381872	3	B Cells	20	20	1.45325	4.23819e-07	0.00211441	SAMD4B	0.525594	16
	chr19-39430635-39431288	287	488	19984057	23381872	3	B Cells	20	20	1.45325	4.23819e-07	0.00211441	AKT2	-0.338227	16
	chr19-39430635-39431288	287	488	19984057	23381872	3	B Cells	20	20	1.45325	4.23819e-07	0.00211441	ACTN4	0.315774	17
	chr19-39430635-39431288	287	488	19984057	23381872	3	B Cells	20	20	1.45325	4.23819e-07	0.00211441	ZFP36	0.243837	16
	chr19-39430635-39431288	287	488	19984057	23381872	3	B Cells	20	20	1.45325	4.23819e-07	0.00211441	RPS16	-0.0852273	17
	chr17-81149043-81149434	177	405	20363641	30083665	2	Monoctye DC	21	20	1.54883	7.14607e-07	0.00216069	SLC26A11	0.646058	14
	chr17-81149043-81149434	177	405	20363641	30083665	2	Monoctye DC	21	20	1.54883	7.14607e-07	0.00216069	HGS	0.593321	15
	chr17-81149043-81149434	177	405	20363641	30083665	2	Monoctye DC	21	20	1.54883	7.14607e-07	0.00216069	MAFG	0.560064	16
	chr17-81149043-81149434	177	405	20363641	30083665	2	Monoctye DC	21	20	1.54883	7.14607e-07	0.00216069	AATK	0.538765	15
	chr17-81149043-81149434	177	405	20363641	30083665	2	Monoctye DC	21	20	1.54883	7.14607e-07	0.00216069	BAIAP2	0.527103	15
	chr12-110349246-110350271	988	708	33223354	30163747	1	CD4 T Cells	21	21	0.789291	1.44715e-06	0.00219839	NA	NA	NA
	chr12-124007929-124008415	217	114	33224125	30164341	1	CD4 T Cells	21	21	0.578637	1.49778e-06	0.00219839	NA	NA	NA
	chr17-42063638-42064383	663	449	33223679	30164006	1	CD4 T Cells	21	21	0.745923	1.49821e-06	0.00219839	EIF1	-0.639658	16
	chr17-42063638-42064383	663	449	33223679	30164006	1	CD4 T Cells	21	21	0.745923	1.49821e-06	0.00219839	STAT5B	-0.439218	15
	chr19-1131802-1133831	2331	2434	33222011	30162021	1	CD4 T Cells	21	21	1.15011	1.4559e-06	0.00219839	MIDN	-0.137338	17
	chr17-43359697-43361911	1329	1942	10850606	13169611	3	NK Cells	19	20	1.20391	1.7774e-07	0.00221684	LINC00910	-0.478705	14
	chr10-128102772-128103985	803	560	33223539	30163895	1	CD4 T Cells	21	21	0.768128	1.53922e-06	0.00222582	NA	NA	NA
	chr22-38984993-38985511	341	408	22209398	18268312	1	Monoctye DC	21	21	1.45459	3.13166e-07	0.00223195	NA	NA	NA
	chr11-9729517-9729928	45	10	36847195	36613434	3	Monoctye DC	20	20	0.223641	2.06984e-06	0.00233315	SWAP70	0.781073	13
	chr12-132393963-132394380	731	556	36846509	36612888	3	Monoctye DC	20	20	0.765459	2.0811e-06	0.00233315	FBRSL1	0.407914	15
	chr5-399562-400229	1022	813	36846218	36612631	3	Monoctye DC	20	20	0.800579	2.10831e-06	0.00233739	AHRR	0.748073	10
	chr5-399562-400229	1022	813	36846218	36612631	3	Monoctye DC	20	20	0.800579	2.10831e-06	0.00233739	SLC12A7	0.720533	14
	chr10-63515053-63515664	64	34	20363754	30084036	2	Monoctye DC	21	20	0.359602	7.9965e-07	0.00234671	NA	NA	NA
	chrX-15737233-15739013	1413	1810	29719073	32029683	1	B Cells	21	21	1.18854	1.12793e-06	0.00244659	NA	NA	NA
	chr15-97504087-97504623	450	600	36846790	36612844	3	Monoctye DC	20	20	1.34185	2.25923e-06	0.00247718	ARRDC4	0.900492	12
	chr22-36435305-36436261	969	1219	26444376	26831261	3	CD4 T Cells	20	20	1.23985	5.54086e-07	0.00251301	NA	NA	NA
	chr3-125822218-125822458	40	7	26445305	26832473	3	CD4 T Cells	20	20	0.172475	5.33963e-07	0.00251301	NA	NA	NA
	chr19-41327499-41328483	4224	3776	36843016	36609668	3	Monoctye DC	20	20	0.899648	2.36573e-06	0.00256576	TGFB1	0.853484	17
	chr19-41327499-41328483	4224	3776	36843016	36609668	3	Monoctye DC	20	20	0.899648	2.36573e-06	0.00256576	SERTAD1	0.752047	16
	chr19-41327499-41328483	4224	3776	36843016	36609668	3	Monoctye DC	20	20	0.899648	2.36573e-06	0.00256576	CCDC97	-0.431142	14
	chr19-41327499-41328483	4224	3776	36843016	36609668	3	Monoctye DC	20	20	0.899648	2.36573e-06	0.00256576	RPS19	-0.31267	17
	chr19-41327499-41328483	4224	3776	36843016	36609668	3	Monoctye DC	20	20	0.899648	2.36573e-06	0.00256576	SHKBP1	-0.102842	17
	chr21-42737849-42738576	545	358	33223797	30164097	1	CD4 T Cells	21	21	0.723515	1.80798e-06	0.00257712	NA	NA	NA
	chr6-73394535-73395290	300	209	29720186	32031284	1	B Cells	21	21	0.646404	1.21873e-06	0.00258731	DDX43	0.383784	13
	chr4-119453935-119455256	1781	2239	29718705	32029254	1	B Cells	21	21	1.16646	1.24837e-06	0.00259502	NA	NA	NA
	chr1-93042007-93043002	109	190	36847131	36613254	3	Monoctye DC	20	20	1.75425	2.44766e-06	0.00261637	NA	NA	NA
	chr11-78851887-78852427	55	116	36847185	36613328	3	Monoctye DC	20	20	2.12256	2.46483e-06	0.00261637	NA	NA	NA
	chr1-89608044-89608741	1829	1940	33222513	30162515	1	CD4 T Cells	21	21	1.16829	1.89606e-06	0.00262117	PKN2	0.282469	17
	chr12-6532274-6532833	837	952	33223505	30163503	1	CD4 T Cells	21	21	1.25277	1.92286e-06	0.00262117	GAPDH	0.458067	17
	chr12-107319567-107321470	3398	2730	33220944	30161725	1	CD4 T Cells	21	21	0.884912	1.94396e-06	0.00262117	BTBD11	0.799432	15
	chr6-39100298-39100761	294	169	33224048	30164286	1	CD4 T Cells	21	21	0.633141	1.89188e-06	0.00262117	NA	NA	NA
	chr19-996367-996739	343	564	19984001	23381796	3	B Cells	20	20	1.40536	5.54073e-07	0.00263261	NA	NA	NA
	chr2-222423527-222425572	256	545	20363562	30083525	2	Monoctye DC	21	20	1.44105	9.28126e-07	0.00264593	SGPP2	0.658602	14
	chr4-184267732-184268672	180	104	9964236	10632888	2	CD8 T Cells	20	21	0.541449	5.08007e-07	0.00266781	NA	NA	NA
	chr2-38075801-38077421	1569	1307	36845671	36612137	3	Monoctye DC	20	20	0.838334	2.57642e-06	0.00270603	CYP1B1	0.88372	14
	chr2-38075801-38077421	1569	1307	36845671	36612137	3	Monoctye DC	20	20	0.838334	2.57642e-06	0.00270603	SRSF7	-0.805149	17
	chr2-38075801-38077421	1569	1307	36845671	36612137	3	Monoctye DC	20	20	0.838334	2.57642e-06	0.00270603	CEBPZ	-0.77871	17
	chr2-38075801-38077421	1569	1307	36845671	36612137	3	Monoctye DC	20	20	0.838334	2.57642e-06	0.00270603	CDC42EP3	0.412347	16
	chr2-38075801-38077421	1569	1307	36845671	36612137	3	Monoctye DC	20	20	0.838334	2.57642e-06	0.00270603	PRKD3	0.0352911	16
	chr1-244325079-244325937	44	109	29720442	32031384	1	B Cells	21	21	2.29854	1.36862e-06	0.00273119	NA	NA	NA
	chr3-183515981-183516768	1287	1659	29719199	32029834	1	B Cells	21	21	1.19604	1.34606e-06	0.00273119	KLHL6	-0.166034	15
	chr3-183515981-183516768	1287	1659	29719199	32029834	1	B Cells	21	21	1.19604	1.34606e-06	0.00273119	KLHL24	-0.143181	16
	chr6-167150781-167151419	769	591	36846471	36612853	3	Monoctye DC	20	20	0.773438	2.63885e-06	0.00274273	AFDN	0.814955	13
	chr6-167150781-167151419	769	591	36846471	36612853	3	Monoctye DC	20	20	0.773438	2.63885e-06	0.00274273	FGFR1OP	0.724858	13
	chr12-128782440-128783607	1131	912	36846109	36612532	3	Monoctye DC	20	20	0.811515	2.67697e-06	0.00275366	SLC15A4	0.607383	15
	chr1-235641710-235643202	583	610	16519556	23269297	2	B Cells	20	21	0.742814	3.06955e-07	0.00278433	GNG4	0.630051	16
	chr8-2126264-2127499	475	305	33223867	30164150	1	CD4 T Cells	21	21	0.707241	2.11094e-06	0.00280837	NA	NA	NA
	chr10-112369452-112369722	81	32	9964335	10632960	2	CD8 T Cells	20	21	0.370221	6.47729e-07	0.00281698	NA	NA	NA
	chr17-5220864-5221670	171	98	9964245	10632894	2	CD8 T Cells	20	21	0.537064	6.4934e-07	0.00281698	NA	NA	NA
	chr22-18528518-18529223	102	198	9964314	10632794	2	CD8 T Cells	20	21	1.81912	5.74956e-07	0.00281698	NA	NA	NA
	chr8-20251712-20252334	181	106	9964235	10632886	2	CD8 T Cells	20	21	0.548812	6.08464e-07	0.00281698	NA	NA	NA
	chr7-108454631-108456782	225	364	9964191	10632628	2	CD8 T Cells	20	21	1.51606	7.02943e-07	0.00292246	NRCAM	0.740833	12
	chr6-16092913-16093334	188	107	36847052	36613337	3	Monoctye DC	20	20	0.572783	2.88379e-06	0.00293614	NA	NA	NA
	chr15-90829682-90830509	551	739	26444794	26831741	3	CD4 T Cells	20	20	1.32185	6.9228e-07	0.00300326	FURIN	0.570131	17
	chr19-46619710-46620094	645	438	33223697	30164017	1	CD4 T Cells	21	21	0.747955	2.34432e-06	0.00307782	NA	NA	NA
	chr12-32051406-32051955	582	748	36846658	36612696	3	Monoctye DC	20	20	1.29343	3.06321e-06	0.00308396	NA	NA	NA
	chr2-151337657-151338035	203	307	36847037	36613137	3	Monoctye DC	20	20	1.52197	3.09079e-06	0.00308396	TNFAIP6	0.935454	10
	chrX-71491954-71493089	387	287	29720099	32031206	1	B Cells	21	21	0.688097	1.64502e-06	0.00321841	NA	NA	NA
	chr4-56757231-56758496	349	546	21059283	23374170	2	CD4 T Cells	21	21	1.40952	4.85109e-07	0.00322691	NA	NA	NA
	chr2-231383300-231384059	58	18	9964358	10632974	2	CD8 T Cells	20	21	0.290831	8.172e-07	0.00326157	B3GNT7	0.89461	15
	chr2-231383300-231384059	58	18	9964358	10632974	2	CD8 T Cells	20	21	0.290831	8.172e-07	0.00326157	PTMA	0.112884	16
	chr11-102360569-102362083	2365	1856	33221977	30162599	1	CD4 T Cells	21	21	0.864386	2.57602e-06	0.00329529	BIRC2	0.752368	16
	chr14-34713357-34715185	1418	1531	33222924	30162924	1	CD4 T Cells	21	21	1.18921	2.55861e-06	0.00329529	NA	NA	NA
	chr4-184267732-184268672	243	159	12371585	13818267	1	CD8 T Cells	21	21	0.585823	1.33362e-07	0.00332667	NA	NA	NA
	chr6-130513467-130514152	468	641	26444877	26831839	3	CD4 T Cells	20	20	1.3499	8.0754e-07	0.00335732	NA	NA	NA
	chr11-5689442-5689903	367	520	26444978	26831960	3	CD4 T Cells	20	20	1.39645	8.98539e-07	0.00338818	NA	NA	NA
	chr15-55279615-55280017	392	270	26444953	26832210	3	CD4 T Cells	20	20	0.678838	9.04157e-07	0.00338818	NA	NA	NA
	chr5-56638469-56639734	445	315	26444900	26832165	3	CD4 T Cells	20	20	0.697652	9.16836e-07	0.00338818	MAP3K1	0.216864	15
	chr4-164512080-164512365	67	25	29720419	32031468	1	B Cells	21	21	0.346213	1.80201e-06	0.00345774	NA	NA	NA
	chr2-102417689-102418943	132	69	9964284	10632923	2	CD8 T Cells	20	21	0.489859	9.0601e-07	0.00347695	IL18RAP	0.876189	15
	chr10-69359165-69360153	1000	723	33223342	30163732	1	CD4 T Cells	21	21	0.796341	2.82802e-06	0.00351737	NA	NA	NA
	chr2-161243954-161245300	1051	764	33223291	30163691	1	CD4 T Cells	21	21	0.800666	2.85538e-06	0.00351737	NA	NA	NA
	chr3-46065156-46065685	1259	934	33223083	30163521	1	CD4 T Cells	21	21	0.817113	2.79286e-06	0.00351737	NA	NA	NA
	chr5-963417-964258	345	251	29720141	32031242	1	B Cells	21	21	0.675046	1.88028e-06	0.00353987	NA	NA	NA
	chr5-139669916-139670712	2250	2775	29718236	32028718	1	B Cells	21	21	1.14435	1.94598e-06	0.0035957	MZB1	0.862309	15
	chr5-139669916-139670712	2250	2775	29718236	32028718	1	B Cells	21	21	1.14435	1.94598e-06	0.0035957	CXXC5	0.379164	16
	chr7-27129926-27131238	1323	987	33223019	30163468	1	CD4 T Cells	21	21	0.821709	3.01787e-06	0.0036722	NA	NA	NA
	chr4-189364132-189364332	40	7	33224302	30164448	1	CD4 T Cells	21	21	0.192752	3.11953e-06	0.00375017	NA	NA	NA
	chr2-174750689-174751379	159	314	10851776	13171239	3	NK Cells	19	20	1.62706	3.40181e-07	0.00377144	NA	NA	NA
	chr1-39524121-39526161	430	363	10851505	13171190	3	NK Cells	19	20	0.695518	3.78172e-07	0.00377337	NA	NA	NA
	chr13-44258784-44259978	680	788	33223662	30163667	1	CD4 T Cells	21	21	1.27637	3.21756e-06	0.00382196	NA	NA	NA
	chr14-72810042-72810602	216	128	26445129	26832352	3	CD4 T Cells	20	20	0.584043	1.07392e-06	0.00382696	NA	NA	NA
	chr6-13299359-13299576	396	320	19983948	23382040	3	B Cells	20	20	0.690647	8.49827e-07	0.00385431	CD83	0.71131	12
	chr17-36198899-36199398	731	913	36846509	36612531	3	Monoctye DC	20	20	1.25695	3.91251e-06	0.00386521	CCL4	0.834403	14
	chr17-36198899-36199398	731	913	36846509	36612531	3	Monoctye DC	20	20	1.25695	3.91251e-06	0.00386521	CCL3	0.830683	14
	chr17-36198899-36199398	731	913	36846509	36612531	3	Monoctye DC	20	20	1.25695	3.91251e-06	0.00386521	CCL4L2	0.802088	15
	chr17-36198899-36199398	731	913	36846509	36612531	3	Monoctye DC	20	20	1.25695	3.91251e-06	0.00386521	TAF15	-0.373208	15
	chr1-244319381-244320059	111	54	9964305	10632938	2	CD8 T Cells	20	21	0.455897	1.08878e-06	0.00387991	HNRNPU	-0.359105	17
	chr1-244319381-244320059	111	54	9964305	10632938	2	CD8 T Cells	20	21	0.455897	1.08878e-06	0.00387991	AKT3	-0.0129441	16
	chr13-30147954-30148887	329	231	9964087	10632761	2	CD8 T Cells	20	21	0.65798	1.06675e-06	0.00387991	HMGB1	0.473006	16
	chr1-1098853-1099735	292	428	26445053	26832052	3	CD4 T Cells	20	20	1.44461	1.18808e-06	0.00388645	NA	NA	NA
	chr19-45676705-45677837	817	1040	26444528	26831440	3	CD4 T Cells	20	20	1.25458	1.2047e-06	0.00388645	NA	NA	NA
	chr3-178001534-178002746	88	35	26445257	26832445	3	CD4 T Cells	20	20	0.391989	1.20747e-06	0.00388645	NA	NA	NA
	chr9-39809315-39809993	357	218	33223985	30164237	1	CD4 T Cells	21	21	0.672588	3.35883e-06	0.00394283	NA	NA	NA
	chr8-29990660-29991322	134	71	9964282	10632921	2	CD8 T Cells	20	21	0.496535	1.15505e-06	0.00397412	DUSP4	0.676639	15
	chr7-129530742-129531246	762	588	36846478	36612856	3	Monoctye DC	20	20	0.776581	4.11898e-06	0.00402929	NA	NA	NA
	chr19-51372636-51373190	198	341	21059434	23374375	2	CD4 T Cells	21	21	1.55165	6.48145e-07	0.00404195	NKG7	0.738365	17
	chr12-75977490-75978334	662	769	33223680	30163686	1	CD4 T Cells	21	21	1.27947	3.53394e-06	0.00410015	PHLDA1	0.728614	15
	chr12-75977490-75978334	662	769	33223680	30163686	1	CD4 T Cells	21	21	1.27947	3.53394e-06	0.00410015	KRR1	-0.385663	17
	chr12-75977490-75978334	662	769	33223680	30163686	1	CD4 T Cells	21	21	1.27947	3.53394e-06	0.00410015	OSBPL8	-0.145758	16
	chr20-38307531-38307922	165	140	20363653	30083930	2	Monoctye DC	21	20	0.574337	1.48682e-06	0.00412092	NA	NA	NA
	chr7-26097176-26097807	349	183	22209390	18268537	1	Monoctye DC	21	21	0.637472	6.19613e-07	0.00412163	NA	NA	NA
	chr18-38940372-38941522	664	771	33223678	30163684	1	CD4 T Cells	21	21	1.27893	3.64532e-06	0.00418076	NA	NA	NA
	chr1-235648734-235650698	1003	868	29719483	32030625	1	B Cells	21	21	0.802967	2.31223e-06	0.00419477	GNG4	0.464378	16
	chr8-102076792-102077102	14	73	20363804	30083997	2	Monoctye DC	21	20	3.52953	1.5773e-06	0.00425356	NA	NA	NA
	chr11-61060849-61061890	1112	1446	29719374	32030047	1	B Cells	21	21	1.20654	2.45102e-06	0.00436715	NA	NA	NA
	chr3-193869547-193870090	684	521	36846556	36612923	3	Monoctye DC	20	20	0.76656	4.52777e-06	0.00438618	MB21D2	0.692569	13
	chr3-193869547-193870090	684	521	36846556	36612923	3	Monoctye DC	20	20	0.76656	4.52777e-06	0.00438618	ATP13A3	0.476746	15
	chr10-31090801-31091277	108	266	16520031	23269641	2	B Cells	20	21	1.74855	5.38037e-07	0.00447373	NA	NA	NA
	chr1-243101093-243101982	221	302	33224121	30164153	1	CD4 T Cells	21	21	1.50514	3.99406e-06	0.00449184	NA	NA	NA
	chr15-85010162-85011260	40	86	33224302	30164369	1	CD4 T Cells	21	21	2.3681	4.00659e-06	0.00449184	NA	NA	NA
	chr8-2110227-2110491	293	222	19984051	23382138	3	B Cells	20	20	0.64757	1.05984e-06	0.0045978	NA	NA	NA
	chr18-70234484-70235033	251	157	36846989	36613287	3	Monoctye DC	20	20	0.629492	4.80832e-06	0.00461317	NA	NA	NA
	chr5-912288-912954	505	369	26444840	26832111	3	CD4 T Cells	20	20	0.720151	1.49249e-06	0.00465373	ZDHHC11B	0.683001	9
	chr5-912288-912954	505	369	26444840	26832111	3	CD4 T Cells	20	20	0.720151	1.49249e-06	0.00465373	TRIP13	0.679747	14
	chr5-912288-912954	505	369	26444840	26832111	3	CD4 T Cells	20	20	0.720151	1.49249e-06	0.00465373	ZDHHC11	0.644922	11
	chr5-912288-912954	505	369	26444840	26832111	3	CD4 T Cells	20	20	0.720151	1.49249e-06	0.00465373	TPPP	0.293701	15
	chr5-912288-912954	505	369	26444840	26832111	3	CD4 T Cells	20	20	0.720151	1.49249e-06	0.00465373	BRD9	0.222536	15
	chr3-122646147-122646877	94	41	12371734	13818385	1	CD8 T Cells	21	21	0.390509	2.34098e-07	0.00467162	NA	NA	NA
	chr2-205868461-205869408	473	340	36846767	36613104	3	Monoctye DC	20	20	0.723406	4.92955e-06	0.00468444	NA	NA	NA
	chr15-85580971-85582983	1613	2033	29718873	32029460	1	B Cells	21	21	1.16945	2.69923e-06	0.0047129	AKAP13	0.400531	17
	chr19-48398215-48398942	682	931	29719804	32030562	1	B Cells	21	21	1.26661	2.73953e-06	0.0047129	NA	NA	NA
	chr6-42294591-42295468	611	458	36846629	36612986	3	Monoctye DC	20	20	0.754377	5.01868e-06	0.00472414	NA	NA	NA
	chr2-237752511-237753085	320	213	36846920	36613231	3	Monoctye DC	20	20	0.669875	5.1081e-06	0.00476337	NA	NA	NA
	chr22-18528518-18529223	291	425	26445054	26832055	3	CD4 T Cells	20	20	1.43941	1.61873e-06	0.00489441	NA	NA	NA
	chr1-241330704-241331241	2	24	36847238	36613420	3	Monoctye DC	20	20	12.0766	5.3217e-06	0.00491661	NA	NA	NA
	chr6-52596406-52596864	207	309	36847033	36613135	3	Monoctye DC	20	20	1.50229	5.40916e-06	0.00495156	NA	NA	NA
	chr11-10527141-10527581	71	26	36847169	36613418	3	Monoctye DC	20	20	0.368536	5.51456e-06	0.00500216	NA	NA	NA
	chr12-114684073-114684700	83	54	20363735	30084016	2	Monoctye DC	21	20	0.440391	2.00284e-06	0.00515559	TBX3	0.119558	6
	chr4-3041292-3042198	869	1030	20362949	30083040	2	Monoctye DC	21	20	0.802306	2.01513e-06	0.00515559	SH3BP2	0.689873	16
	chr4-3041292-3042198	869	1030	20362949	30083040	2	Monoctye DC	21	20	0.802306	2.01513e-06	0.00515559	RGS12	0.592511	16
	chr2-38168416-38169080	86	228	20363732	30083842	2	Monoctye DC	21	20	1.79456	2.09834e-06	0.00523426	NA	NA	NA
	chr2-550958-551426	135	75	29720351	32031418	1	B Cells	21	21	0.515473	3.10123e-06	0.0052447	NA	NA	NA
	chr1-46393902-46394657	292	171	33224050	30164284	1	CD4 T Cells	21	21	0.645021	4.73252e-06	0.00524674	NA	NA	NA
	chr9-113176585-113177525	262	374	36846978	36613070	3	Monoctye DC	20	20	1.4366	5.93967e-06	0.00533923	NA	NA	NA
	chr6-158649323-158650075	918	789	29719568	32030704	1	B Cells	21	21	0.797468	3.23997e-06	0.00538802	SYTL3	0.607779	16
	chr22-29167044-29167899	1204	1394	16518935	23268513	2	B Cells	20	21	0.821969	7.02131e-07	0.00538907	AP1B1	0.170316	16
	chr8-141043333-141043621	390	271	36846850	36613173	3	Monoctye DC	20	20	0.699309	6.09605e-06	0.00543087	NA	NA	NA
	chr10-95831987-95832754	224	342	26445121	26832138	3	CD4 T Cells	20	20	1.50476	1.88687e-06	0.00553736	PDLIM1	0.414255	16
	chr10-95831987-95832754	224	342	26445121	26832138	3	CD4 T Cells	20	20	1.50476	1.88687e-06	0.00553736	BLNK	0.223886	12
	chr10-6052320-6053066	189	388	7745552	10185036	2	NK Cells	18	20	1.56118	3.3508e-07	0.00557232	NA	NA	NA
	chr2-231425432-231426601	642	633	7745099	10184791	2	NK Cells	18	20	0.749812	2.9802e-07	0.00557232	B3GNT7	0.633423	15
	chr2-231425432-231426601	642	633	7745099	10184791	2	NK Cells	18	20	0.749812	2.9802e-07	0.00557232	PTMA	0.296363	16
	chr18-5574607-5575257	266	260	20363552	30083810	2	Monoctye DC	21	20	0.661629	2.32496e-06	0.0056581	EPB41L3	0.975415	12
	chr15-79872257-79873248	764	593	36846476	36612851	3	Monoctye DC	20	20	0.781134	6.4351e-06	0.00568219	NA	NA	NA
	chr3-122646147-122646877	181	93	33224161	30164362	1	CD4 T Cells	21	21	0.565933	5.20076e-06	0.00568707	NA	NA	NA
	chr6-106097231-106098186	1660	1762	33222682	30162693	1	CD4 T Cells	21	21	1.16912	5.24369e-06	0.00568707	NA	NA	NA
	chr7-66125828-66126334	208	161	7745533	10185263	2	NK Cells	18	20	0.588635	4.00755e-07	0.00571243	ASL	0.599087	15
	chrX-53223926-53225674	298	560	7745443	10184864	2	NK Cells	18	20	1.42908	4.6091e-07	0.00574864	NA	NA	NA
	chr15-75091827-75092096	78	211	20363740	30083859	2	Monoctye DC	21	20	1.83109	2.5498e-06	0.0057822	NA	NA	NA
	chr5-138486982-138487282	141	331	20363677	30083739	2	Monoctye DC	21	20	1.58903	2.52048e-06	0.0057822	CTNNA1	0.831398	13
	chr9-34178213-34180403	1442	1803	20362376	30082267	2	Monoctye DC	21	20	0.846356	2.5126e-06	0.0057822	NA	NA	NA
	chr14-77376321-77377640	1650	1507	29718836	32029986	1	B Cells	21	21	0.847438	3.59961e-06	0.00579999	NA	NA	NA
	chr8-22715292-22716128	990	860	29719496	32030633	1	B Cells	21	21	0.806013	3.60396e-06	0.00579999	CHMP7	-0.694726	16
	chr8-22715292-22716128	990	860	29719496	32030633	1	B Cells	21	21	0.806013	3.60396e-06	0.00579999	EGR3	0.589057	16
	chr8-22715292-22716128	990	860	29719496	32030633	1	B Cells	21	21	0.806013	3.60396e-06	0.00579999	SLC25A37	0.534547	16
	chr8-22715292-22716128	990	860	29719496	32030633	1	B Cells	21	21	0.806013	3.60396e-06	0.00579999	TNFRSF10B	0.468186	15
	chr8-22715292-22716128	990	860	29719496	32030633	1	B Cells	21	21	0.806013	3.60396e-06	0.00579999	XPO7	0.382733	16
	chr12-114806468-114806995	303	155	22209436	18268565	1	Monoctye DC	21	21	0.621906	9.62376e-07	0.00580114	NA	NA	NA
	chr19-21568664-21569778	434	493	22209305	18268227	1	Monoctye DC	21	21	1.381	9.88378e-07	0.00580114	NA	NA	NA
	chr3-185298990-185299487	181	276	36847059	36613168	3	Monoctye DC	20	20	1.5346	6.63477e-06	0.00580711	NA	NA	NA
	chr1-58812807-58813282	396	577	29720090	32030916	1	B Cells	21	21	1.35195	3.69673e-06	0.00585486	JUN	0.199261	16
	chr1-183218734-183219401	462	300	33223880	30164155	1	CD4 T Cells	21	21	0.715221	5.55529e-06	0.00596023	NA	NA	NA
	chr2-233379935-233380502	1015	884	29719471	32030609	1	B Cells	21	21	0.8081	3.83967e-06	0.00598622	DGKD	0.444664	14
	chr2-233379935-233380502	1015	884	29719471	32030609	1	B Cells	21	21	0.8081	3.83967e-06	0.00598622	INPP5D	0.266862	14
	chr4-182808861-182809439	636	482	36846604	36612962	3	Monoctye DC	20	20	0.762701	7.05513e-06	0.00612133	NA	NA	NA
	chr14-92460774-92461475	660	829	36846580	36612615	3	Monoctye DC	20	20	1.26408	7.18694e-06	0.00618194	ITPK1	0.670275	16
	chr14-92460774-92461475	660	829	36846580	36612615	3	Monoctye DC	20	20	1.26408	7.18694e-06	0.00618194	SLC24A4	0.563681	13
	chr14-92460774-92461475	660	829	36846580	36612615	3	Monoctye DC	20	20	1.26408	7.18694e-06	0.00618194	RIN3	0.491546	15
	chrX-1471710-1472171	484	382	12371344	13818044	1	CD8 T Cells	21	21	0.706632	3.73007e-07	0.00620305	P2RY8	0.523479	16
	chr1-91124410-91125324	100	47	9964316	10632945	2	CD8 T Cells	20	21	0.440448	1.93548e-06	0.00622967	TGFBR3	0.911443	13
	chr3-106033633-106033953	63	22	9964353	10632970	2	CD8 T Cells	20	21	0.327249	1.88821e-06	0.00622967	CBLB	0.771171	12
	chr9-39809315-39809993	304	201	26445041	26832279	3	CD4 T Cells	20	20	0.651645	2.20992e-06	0.0063001	NA	NA	NA
	chr15-50134338-50135569	1069	1279	36846171	36612165	3	Monoctye DC	20	20	1.20409	7.42518e-06	0.00633228	TRPM7	-0.574223	15
	chr15-50134338-50135569	1069	1279	36846171	36612165	3	Monoctye DC	20	20	1.20409	7.42518e-06	0.00633228	ATP8B4	0.479417	14
	chr15-50134338-50135569	1069	1279	36846171	36612165	3	Monoctye DC	20	20	1.20409	7.42518e-06	0.00633228	GABPB1	0.0364116	15
	chr3-75434336-75436252	3296	2923	36843944	36610521	3	Monoctye DC	20	20	0.892495	7.55611e-06	0.00638933	NA	NA	NA
	chr15-94325023-94325378	46	12	9964370	10632980	2	CD8 T Cells	20	21	0.244467	2.06024e-06	0.00641771	MCTP2	0.714967	14
	chr7-77548151-77548617	44	11	9964372	10632981	2	CD8 T Cells	20	21	0.234281	2.13123e-06	0.00641771	NA	NA	NA
	chr9-96436157-96436638	81	34	9964335	10632958	2	CD8 T Cells	20	21	0.39336	2.18685e-06	0.00641771	NA	NA	NA
	chr1-50611601-50611981	74	37	7745667	10185387	2	NK Cells	18	20	0.380237	7.08999e-07	0.00643121	NA	NA	NA
	chr12-27821886-27822624	115	261	7745626	10185163	2	NK Cells	18	20	1.72594	6.63069e-07	0.00643121	NA	NA	NA
	chr17-36198899-36199398	88	213	7745653	10185211	2	NK Cells	18	20	1.84069	6.65895e-07	0.00643121	CCL4	0.834403	14
	chr17-36198899-36199398	88	213	7745653	10185211	2	NK Cells	18	20	1.84069	6.65895e-07	0.00643121	CCL3	0.830683	14
	chr17-36198899-36199398	88	213	7745653	10185211	2	NK Cells	18	20	1.84069	6.65895e-07	0.00643121	CCL4L2	0.802088	15
	chr17-36198899-36199398	88	213	7745653	10185211	2	NK Cells	18	20	1.84069	6.65895e-07	0.00643121	TAF15	-0.373208	15
	chr17-36192407-36192621	254	315	22209485	18268405	1	Monoctye DC	21	21	1.50769	1.17334e-06	0.00650413	CCL3	0.8662	14
	chr17-36192407-36192621	254	315	22209485	18268405	1	Monoctye DC	21	21	1.50769	1.17334e-06	0.00650413	CCL4L2	0.813875	15
	chr17-36192407-36192621	254	315	22209485	18268405	1	Monoctye DC	21	21	1.50769	1.17334e-06	0.00650413	TAF15	-0.0152914	17
	chr5-58581971-58583383	271	157	33224071	30164298	1	CD4 T Cells	21	21	0.638104	6.27169e-06	0.00665727	NA	NA	NA
	chr7-99373945-99375554	578	363	8549137	7684206	1	NK Cells	21	20	0.698732	6.70687e-08	0.00669205	ARPC1B	0.451045	17
	chr7-99373945-99375554	578	363	8549137	7684206	1	NK Cells	21	20	0.698732	6.70687e-08	0.00669205	PILRA	0.413371	14
	chr12-51590189-51591913	531	555	16519608	23269352	2	B Cells	20	21	0.742023	9.4587e-07	0.00674128	NA	NA	NA
	chr16-17311740-17312361	297	450	29720189	32031043	1	B Cells	21	21	1.40584	4.5314e-06	0.00685059	NA	NA	NA
	chr6-166258460-166259917	271	417	29720215	32031076	1	B Cells	21	21	1.42773	4.46496e-06	0.00685059	SFT2D1	0.493309	17
	chr21-43352606-43353067	317	521	19984027	23381839	3	B Cells	20	20	1.40469	1.64812e-06	0.00685201	NA	NA	NA
	chr1-22735153-22735582	677	519	36846563	36612925	3	Monoctye DC	20	20	0.771513	8.28068e-06	0.00688532	EPHB2	0.946774	7
	chr1-22735153-22735582	677	519	36846563	36612925	3	Monoctye DC	20	20	0.771513	8.28068e-06	0.00688532	RPL11	-0.458203	14
	chr1-22735153-22735582	677	519	36846563	36612925	3	Monoctye DC	20	20	0.771513	8.28068e-06	0.00688532	HNRNPR	-0.267839	14
	chr1-22735153-22735582	677	519	36846563	36612925	3	Monoctye DC	20	20	0.771513	8.28068e-06	0.00688532	USP48	0.0689957	13
	chr17-36192407-36192621	530	682	36846710	36612762	3	Monoctye DC	20	20	1.29501	8.27022e-06	0.00688532	CCL3	0.8662	14
	chr17-36192407-36192621	530	682	36846710	36612762	3	Monoctye DC	20	20	1.29501	8.27022e-06	0.00688532	CCL4L2	0.813875	15
	chr17-36192407-36192621	530	682	36846710	36612762	3	Monoctye DC	20	20	1.29501	8.27022e-06	0.00688532	TAF15	-0.0152914	17
	chr16-85360464-85360787	146	84	21059486	23374632	2	CD4 T Cells	21	21	0.518359	1.18059e-06	0.00692928	IRF8	0.150597	13
	chr5-399562-400229	247	169	29720239	32031324	1	B Cells	21	21	0.634846	4.67294e-06	0.00695912	AHRR	0.748073	10
	chr5-399562-400229	247	169	29720239	32031324	1	B Cells	21	21	0.634846	4.67294e-06	0.00695912	SLC12A7	0.720533	14
	chr7-26100985-26101745	345	358	20363473	30083712	2	Monoctye DC	21	20	0.702403	3.15126e-06	0.00698732	NA	NA	NA
	chr1-1000572-1000951	476	374	29720010	32031119	1	B Cells	21	21	0.729027	4.79424e-06	0.00703477	NA	NA	NA
	chr7-63925291-63927157	1722	1479	26443623	26831001	3	CD4 T Cells	20	20	0.846493	2.55207e-06	0.00707343	NA	NA	NA
	chrX-21989369-21989665	248	170	29720238	32031323	1	B Cells	21	21	0.636028	4.91589e-06	0.00710874	NA	NA	NA
	chr6-39143366-39143768	95	37	33224247	30164418	1	CD4 T Cells	21	21	0.428982	6.8005e-06	0.0071426	NA	NA	NA
	chr5-34007137-34008523	707	879	36846533	36612565	3	Monoctye DC	20	20	1.25122	8.68221e-06	0.00715953	NA	NA	NA
	chr12-8572291-8572931	344	183	22209395	18268537	1	Monoctye DC	21	21	0.646737	1.36588e-06	0.00717293	NA	NA	NA
	chr12-70049676-70050454	159	92	9964257	10632900	2	CD8 T Cells	20	21	0.542234	2.5173e-06	0.0071764	CNOT2	0.691929	17
	chr16-50335111-50335831	212	139	29720274	32031354	1	B Cells	21	21	0.608356	5.07319e-06	0.0072314	BRD7	0.638275	16
	chr6-6515538-6516444	581	394	33223761	30164061	1	CD4 T Cells	21	21	0.746932	6.96255e-06	0.00723663	NA	NA	NA
	chr16-27426187-27426759	340	232	36846900	36613212	3	Monoctye DC	20	20	0.68671	8.92181e-06	0.0072968	NA	NA	NA
	chr3-114213295-114215336	2674	2743	33221668	30161712	1	CD4 T Cells	21	21	1.12986	7.11655e-06	0.00732044	NAA50	-0.0170054	17
	chr19-2710224-2711666	185	166	20363633	30083904	2	Monoctye DC	21	20	0.607378	3.40053e-06	0.00737613	GNG7	0.896631	14
	chr19-2710224-2711666	185	166	20363633	30083904	2	Monoctye DC	21	20	0.607378	3.40053e-06	0.00737613	MKNK2	0.588801	15
	chr19-2710224-2711666	185	166	20363633	30083904	2	Monoctye DC	21	20	0.607378	3.40053e-06	0.00737613	MOB3A	0.287484	15
	chr22-27726375-27727190	1416	1181	36845824	36612263	3	Monoctye DC	20	20	0.839365	9.10114e-06	0.00738295	MN1	0.846258	14
	chr1-63651026-63651740	392	248	33223950	30164207	1	CD4 T Cells	21	21	0.696829	7.40132e-06	0.00738732	NA	NA	NA
	chr17-59786150-59787231	1773	1868	33222569	30162587	1	CD4 T Cells	21	21	1.16046	7.40368e-06	0.00738732	NA	NA	NA
	chr7-73930502-73930813	137	64	33224205	30164391	1	CD4 T Cells	21	21	0.514541	7.36681e-06	0.00738732	NA	NA	NA
	chr4-150347949-150348353	301	200	36846939	36613244	3	Monoctye DC	20	20	0.668695	9.19066e-06	0.00739544	NA	NA	NA
	chr18-63271785-63272158	129	72	29720357	32031421	1	B Cells	21	21	0.517871	5.38046e-06	0.00745634	NA	NA	NA
	chr8-2110227-2110491	571	463	29719915	32031030	1	B Cells	21	21	0.752356	5.35828e-06	0.00745634	NA	NA	NA
	chr19-37505889-37507198	1122	1375	26444223	26831105	3	CD4 T Cells	20	20	1.20781	2.78166e-06	0.00750139	NA	NA	NA
	chr1-234924796-234925011	101	34	8549614	7684535	1	NK Cells	21	20	0.374533	1.53369e-07	0.0076515	NA	NA	NA
	chr22-22703699-22704254	81	131	22209658	18268589	1	Monoctye DC	21	21	1.96617	1.5539e-06	0.00775234	NA	NA	NA
	chr1-2180395-2180771	373	260	36846867	36613184	3	Monoctye DC	20	20	0.701502	9.90499e-06	0.00779281	NA	NA	NA
	chr2-37156035-37157548	743	918	36846497	36612526	3	Monoctye DC	20	20	1.24342	9.86681e-06	0.00779281	NA	NA	NA
	chr2-123073484-123073753	92	162	36847148	36613282	3	Monoctye DC	20	20	1.77211	9.91879e-06	0.00779281	NA	NA	NA
	chr21-26157551-26158298	255	146	33224087	30164309	1	CD4 T Cells	21	21	0.630628	7.91942e-06	0.00782368	NA	NA	NA
	chr18-9952623-9952910	276	180	36846964	36613264	3	Monoctye DC	20	20	0.656338	1.00508e-05	0.00783486	NA	NA	NA
	chr3-194306100-194307518	976	711	33223366	30163744	1	CD4 T Cells	21	21	0.802381	8.01115e-06	0.00783671	ATP13A3	-0.452487	16
	chr3-194306100-194307518	976	711	33223366	30163744	1	CD4 T Cells	21	21	0.802381	8.01115e-06	0.00783671	HES1	0.223541	15
	chr17-50212972-50213429	190	326	21059442	23374390	2	CD4 T Cells	21	21	1.54585	1.42746e-06	0.00791283	NA	NA	NA
	chr7-101803850-101804333	436	282	33223906	30164173	1	CD4 T Cells	21	21	0.712399	8.36661e-06	0.00802704	NA	NA	NA
	chr8-8227158-8229265	3195	3242	33221147	30161213	1	CD4 T Cells	21	21	1.11764	8.34787e-06	0.00802704	NA	NA	NA
	chr12-51048965-51049219	72	125	33224270	30164330	1	CD4 T Cells	21	21	1.91222	8.51887e-06	0.00809528	NA	NA	NA
	chr10-114034575-114035112	99	171	36847141	36613273	3	Monoctye DC	20	20	1.7383	1.04875e-05	0.0081119	NA	NA	NA
	chr10-35447689-35448061	404	258	33223938	30164197	1	CD4 T Cells	21	21	0.703395	8.79341e-06	0.00827734	NA	NA	NA
	chr4-184329761-184330353	624	785	36846616	36612659	3	Monoctye DC	20	20	1.26605	1.08196e-05	0.00828329	MIR3945HG	0.595125	13
	chr7-102432683-102434017	1459	1696	36845781	36611748	3	Monoctye DC	20	20	1.16986	1.08751e-05	0.00828329	ORAI2	0.207968	16
	chr9-5042625-5043074	10	38	33224332	30164417	1	CD4 T Cells	21	21	4.18547	8.8836e-06	0.00828408	NA	NA	NA
	chr18-79690676-79691287	70	132	36847170	36613312	3	Monoctye DC	20	20	1.89776	1.11107e-05	0.00833542	NA	NA	NA
	chr7-37832195-37832550	103	176	36847137	36613268	3	Monoctye DC	20	20	1.71965	1.11016e-05	0.00833542	NA	NA	NA
	chr10-6274787-6275723	759	860	33223583	30163595	1	CD4 T Cells	21	21	1.24801	9.28086e-06	0.0084185	PFKFB3	0.383309	16
	chr3-31815605-31816142	252	145	33224090	30164310	1	CD4 T Cells	21	21	0.633765	9.21661e-06	0.0084185	NA	NA	NA
	chr4-54941687-54942434	644	445	33223698	30164010	1	CD4 T Cells	21	21	0.761088	9.1805e-06	0.0084185	NA	NA	NA
	chr18-50836370-50836860	247	222	16519892	23269685	2	B Cells	20	21	0.63808	1.27207e-06	0.00846174	NA	NA	NA
	chr10-38526769-38529747	14	53	29720472	32031440	1	B Cells	21	21	3.51258	6.44749e-06	0.00849804	NA	NA	NA
	chr11-78289681-78290639	233	366	29720253	32031127	1	B Cells	21	21	1.45748	6.49211e-06	0.00849804	GAB2	0.917484	14
	chr11-78289681-78290639	233	366	29720253	32031127	1	B Cells	21	21	1.45748	6.49211e-06	0.00849804	RSF1	-0.528552	15
	chr11-78289681-78290639	233	366	29720253	32031127	1	B Cells	21	21	1.45748	6.49211e-06	0.00849804	CLNS1A	0.372638	15
	chr11-78289681-78290639	233	366	29720253	32031127	1	B Cells	21	21	1.45748	6.49211e-06	0.00849804	INTS4	-0.26947	13
	chr19-2710224-2711666	1710	1574	29718776	32029919	1	B Cells	21	21	0.854058	6.55798e-06	0.00849804	GNG7	0.896631	14
	chr19-2710224-2711666	1710	1574	29718776	32029919	1	B Cells	21	21	0.854058	6.55798e-06	0.00849804	MKNK2	0.588801	15
	chr19-2710224-2711666	1710	1574	29718776	32029919	1	B Cells	21	21	0.854058	6.55798e-06	0.00849804	MOB3A	0.287484	15
	chr2-28621155-28622050	673	560	29719813	32030933	1	B Cells	21	21	0.772061	6.52215e-06	0.00849804	PPP1CB	0.437079	17
	chr7-2287890-2288901	1227	1096	29719259	32030397	1	B Cells	21	21	0.82879	6.52554e-06	0.00849804	SNX8	0.65511	12
	chr7-2287890-2288901	1227	1096	29719259	32030397	1	B Cells	21	21	0.82879	6.52554e-06	0.00849804	CARD11	0.179475	12
	chr16-324476-325400	1032	758	33223310	30163697	1	CD4 T Cells	21	21	0.809004	9.46818e-06	0.00851104	NA	NA	NA
	chr2-176816096-176816387	118	180	33224224	30164275	1	CD4 T Cells	21	21	1.68016	9.64078e-06	0.00851281	NA	NA	NA
	chr9-73149248-73149734	182	254	33224160	30164201	1	CD4 T Cells	21	21	1.53717	9.56606e-06	0.00851281	NA	NA	NA
	chr3-100708670-100710960	1369	2364	20362449	30081706	2	Monoctye DC	21	20	1.16887	4.10705e-06	0.0087191	ADGRG7	-0.471495	13
	chr5-154708710-154709509	535	314	22209204	18268406	1	Monoctye DC	21	21	0.713528	1.85049e-06	0.00879238	NA	NA	NA
	chr19-5961595-5962521	295	445	29720191	32031048	1	B Cells	21	21	1.39964	6.88999e-06	0.0088138	NA	NA	NA
	chr12-7970251-7971687	1297	1566	26444048	26830914	3	CD4 T Cells	20	20	1.18998	3.52722e-06	0.00902416	NA	NA	NA
	chr2-230318336-230319681	731	933	26444614	26831547	3	CD4 T Cells	20	20	1.25792	3.51444e-06	0.00902416	NA	NA	NA
	chr15-85407592-85408695	503	923	16519636	23268984	2	B Cells	20	21	1.30273	1.46918e-06	0.00916207	NA	NA	NA
	chr1-54287266-54287610	490	583	33223852	30163872	1	CD4 T Cells	21	21	1.31049	1.04766e-05	0.00916969	SSBP3	0.398465	16
	chr15-58208869-58209655	556	416	36846684	36613028	3	Monoctye DC	20	20	0.752979	1.24799e-05	0.00923092	NA	NA	NA
	chr8-10799626-10800017	102	48	36847138	36613396	3	Monoctye DC	20	20	0.473593	1.24893e-05	0.00923092	NA	NA	NA
	chr20-34769381-34770069	104	77	20363714	30083993	2	Monoctye DC	21	20	0.501164	4.46996e-06	0.00929183	NA	NA	NA
	chr12-113862705-113863358	86	38	9964330	10632954	2	CD8 T Cells	20	21	0.414077	3.36006e-06	0.00931287	NA	NA	NA
	chr14-65170433-65171346	886	706	36846354	36612738	3	Monoctye DC	20	20	0.801928	1.27057e-05	0.0093218	NA	NA	NA
	chr2-202762338-202762860	76	161	21059556	23374555	2	CD4 T Cells	21	21	1.90861	1.79469e-06	0.00942485	NA	NA	NA
	chr11-86486525-86487011	78	33	9964338	10632959	2	CD8 T Cells	20	21	0.396475	3.78169e-06	0.00943334	PRSS23	0.775656	13
	chr11-86486525-86487011	78	33	9964338	10632959	2	CD8 T Cells	20	21	0.396475	3.78169e-06	0.00943334	SYTL2	0.484753	16
	chr12-52559209-52559684	113	58	9964303	10632934	2	CD8 T Cells	20	21	0.481001	3.62549e-06	0.00943334	NA	NA	NA
	chr14-101726544-101726884	113	58	9964303	10632934	2	CD8 T Cells	20	21	0.481001	3.62549e-06	0.00943334	PPP2R5C	0.685559	15
	chr3-128922846-128923881	136	237	9964280	10632755	2	CD8 T Cells	20	21	1.63307	3.71287e-06	0.00943334	NA	NA	NA
	chr1-243101093-243101982	287	399	36846953	36613045	3	Monoctye DC	20	20	1.39912	1.30101e-05	0.00947543	NA	NA	NA
	chr2-144505395-144505771	117	61	9964299	10632931	2	CD8 T Cells	20	21	0.488585	3.89759e-06	0.0094853	NA	NA	NA
	chr3-129045524-129047056	306	185	33224036	30164270	1	CD4 T Cells	21	21	0.665903	1.10483e-05	0.00958597	NA	NA	NA
	chr6-37791086-37791739	333	418	33224009	30164037	1	CD4 T Cells	21	21	1.38259	1.11816e-05	0.00961798	ZFAND3	0.662376	16
	chr6-37791086-37791739	333	418	33224009	30164037	1	CD4 T Cells	21	21	1.38259	1.11816e-05	0.00961798	BTBD9	-0.0395752	15
	chr10-92972065-92972402	192	115	36847048	36613329	3	Monoctye DC	20	20	0.602783	1.34676e-05	0.00966748	NA	NA	NA
	chr12-28800070-28800407	192	115	36847048	36613329	3	Monoctye DC	20	20	0.602783	1.34676e-05	0.00966748	NA	NA	NA
	chr17-80891295-80892440	1188	2071	20362630	30081999	2	Monoctye DC	21	20	1.18001	4.82937e-06	0.00974717	HGS	0.332395	15
	chr17-80891295-80892440	1188	2071	20362630	30081999	2	Monoctye DC	21	20	1.18001	4.82937e-06	0.00974717	SLC26A11	0.319385	14
	chr17-80891295-80892440	1188	2071	20362630	30081999	2	Monoctye DC	21	20	1.18001	4.82937e-06	0.00974717	GAA	0.232952	15
	chr17-80891295-80892440	1188	2071	20362630	30081999	2	Monoctye DC	21	20	1.18001	4.82937e-06	0.00974717	BAIAP2	0.172923	15
	chr17-80891295-80892440	1188	2071	20362630	30081999	2	Monoctye DC	21	20	1.18001	4.82937e-06	0.00974717	AATK	0.13472	15
	chr7-26097176-26097807	305	311	20363513	30083759	2	Monoctye DC	21	20	0.690213	4.88438e-06	0.00974717	NA	NA	NA
	chr10-46092102-46092931	143	89	19984201	23382271	3	B Cells	20	20	0.531931	2.46357e-06	0.0098325	NA	NA	NA
	chr2-23900378-23901187	198	431	20363620	30083639	2	Monoctye DC	21	20	1.47345	5.03108e-06	0.00984306	NA	NA	NA
	chr21-41361464-41362662	694	1022	19983650	23381338	3	B Cells	20	20	1.25862	2.5848e-06	0.00991955	NA	NA	NA
	chr3-187974465-187975288	44	20	20363774	30084050	2	Monoctye DC	21	20	0.30768	5.18974e-06	0.0099428	NA	NA	NA
	chr5-368571-368958	228	218	20363590	30083852	2	Monoctye DC	21	20	0.647209	5.28136e-06	0.0099428	AHRR	0.708192	10
	chr16-9123828-9124158	509	408	29719977	32031085	1	B Cells	21	21	0.74374	7.93167e-06	0.0100179	NA	NA	NA
	chr12-30795120-30796643	191	175	20363627	30083895	2	Monoctye DC	21	20	0.620194	5.45215e-06	0.0100743	NA	NA	NA
	chr18-13585477-13586565	0	21	13751863	13670275	3	CD8 T Cells	20	20	Inf	4.47918e-07	0.0101022	NA	NA	NA
	chr21-36112623-36114469	454	615	13751409	13669681	3	CD8 T Cells	20	20	1.36271	5.06228e-07	0.0101022	NA	NA	NA
	chr10-77877487-77878454	193	121	9964223	10632871	2	CD8 T Cells	20	21	0.587522	4.2587e-06	0.0101173	DLG5	0.301157	15
	chr7-75711635-75712490	195	180	20363623	30083890	2	Monoctye DC	21	20	0.624828	5.58475e-06	0.0101317	NA	NA	NA
	chr14-58281032-58281791	846	945	33223496	30163510	1	CD4 T Cells	21	21	1.23033	1.18942e-05	0.0101435	NA	NA	NA
	chr3-122646147-122646877	180	114	29720306	32031379	1	B Cells	21	21	0.58764	8.22351e-06	0.0102567	NA	NA	NA
	chr15-91469436-91470367	507	674	26444838	26831806	3	CD4 T Cells	20	20	1.31021	4.14867e-06	0.0103488	NA	NA	NA
	chr20-44643641-44643847	712	553	36846528	36612891	3	Monoctye DC	20	20	0.781645	1.45744e-05	0.0103873	SDC4	0.46333	15
	chr20-44643641-44643847	712	553	36846528	36612891	3	Monoctye DC	20	20	0.781645	1.45744e-05	0.0103873	ADA	0.403125	16
	chr20-44643641-44643847	712	553	36846528	36612891	3	Monoctye DC	20	20	0.781645	1.45744e-05	0.0103873	STK4	-0.182201	16
	chr4-6269109-6270552	1417	1078	33222925	30163377	1	CD4 T Cells	21	21	0.837934	1.23017e-05	0.0104021	NA	NA	NA
	chr2-229713423-229715233	152	236	36847088	36613208	3	Monoctye DC	20	20	1.56255	1.50194e-05	0.0104799	NA	NA	NA
	chr5-67206525-67207269	533	398	36846707	36613046	3	Monoctye DC	20	20	0.751485	1.48442e-05	0.0104799	NA	NA	NA
	chr8-687460-688570	408	539	36846832	36612905	3	Monoctye DC	20	20	1.32951	1.49964e-05	0.0104799	NA	NA	NA
	chr10-1368790-1369093	142	69	33224200	30164386	1	CD4 T Cells	21	21	0.535207	1.27262e-05	0.0106229	NA	NA	NA
	chr10-101906799-101907150	264	155	33224078	30164300	1	CD4 T Cells	21	21	0.646679	1.27757e-05	0.0106229	NA	NA	NA
	chr11-34214904-34215318	245	512	20363573	30083558	2	Monoctye DC	21	20	1.41458	5.9742e-06	0.0106446	ABTB2	0.601736	15
	chr11-34214904-34215318	245	512	20363573	30083558	2	Monoctye DC	21	20	1.41458	5.9742e-06	0.0106446	CD44	0.402407	17
	chr1-109687232-109688453	276	257	16519863	23269650	2	B Cells	20	21	0.661063	1.92462e-06	0.0106687	NA	NA	NA
	chr2-88764445-88766279	240	216	16519899	23269691	2	B Cells	20	21	0.638942	1.85903e-06	0.0106687	NA	NA	NA
	chr16-14974359-14976045	909	1126	13750954	13669170	3	CD8 T Cells	20	20	1.24612	7.52921e-07	0.0107322	NA	NA	NA
	chr7-139669274-139669680	13	52	13751850	13670244	3	CD8 T Cells	20	20	4.02387	6.76883e-07	0.0107322	NA	NA	NA
	chr17-68234896-68235243	115	60	9964301	10632932	2	CD8 T Cells	20	21	0.488933	4.68099e-06	0.010862	NA	NA	NA
	chr8-58392576-58393083	220	319	36847020	36613125	3	Monoctye DC	20	20	1.45926	1.56872e-05	0.0108698	NA	NA	NA
	chr1-61640957-61642053	600	456	36846640	36612988	3	Monoctye DC	20	20	0.764853	1.60313e-05	0.0110137	NA	NA	NA
	chr17-80980333-80981635	754	591	36846486	36612853	3	Monoctye DC	20	20	0.788825	1.61156e-05	0.0110137	AATK	0.282011	14
	chr10-117240951-117241794	151	75	33224191	30164380	1	CD4 T Cells	21	21	0.547073	1.33779e-05	0.0110317	NA	NA	NA
	chr9-2657357-2657714	255	178	29720231	32031315	1	B Cells	21	21	0.647677	8.97691e-06	0.0110581	NA	NA	NA
	chr1-229117918-229118138	119	195	36847121	36613249	3	Monoctye DC	20	20	1.64912	1.63854e-05	0.0111127	NA	NA	NA
	chr3-8629489-8629730	271	178	36846969	36613266	3	Monoctye DC	20	20	0.661021	1.64832e-05	0.0111127	SRGAP3	0.303214	15
	chr5-172683337-172684448	249	244	20363569	30083826	2	Monoctye DC	21	20	0.663305	6.38263e-06	0.0111729	NA	NA	NA
	chr10-79274149-79274685	859	685	36846381	36612759	3	Monoctye DC	20	20	0.802531	1.67775e-05	0.0112352	ZMIZ1	0.948814	13
	chr10-79274149-79274685	859	685	36846381	36612759	3	Monoctye DC	20	20	0.802531	1.67775e-05	0.0112352	PPIF	0.946819	14
	chr10-79274149-79274685	859	685	36846381	36612759	3	Monoctye DC	20	20	0.802531	1.67775e-05	0.0112352	ZCCHC24	0.888138	12
	chr1-173122605-173123464	103	249	16520036	23269658	2	B Cells	20	21	1.71625	2.27353e-06	0.011237	KLHL20	0.210314	16
	chr2-240620971-240621852	560	597	16519579	23269310	2	B Cells	20	21	0.756842	2.36501e-06	0.011237	NA	NA	NA
	chr8-126556164-126558665	1001	1148	16519138	23268759	2	B Cells	20	21	0.814192	2.22543e-06	0.011237	NA	NA	NA
	chr20-48769063-48769800	2164	2240	33222178	30162215	1	CD4 T Cells	21	21	1.14012	1.38477e-05	0.0113255	PREX1	0.266391	17
	chr14-22794566-22794766	423	329	29720063	32031164	1	B Cells	21	21	0.721663	9.65889e-06	0.0113383	NA	NA	NA
	chr14-105817681-105819213	2880	2758	29717606	32028735	1	B Cells	21	21	0.888547	9.59688e-06	0.0113383	FAM30A	0.797562	15
	chr22-37449324-37449726	31	6	29720455	32031487	1	B Cells	21	21	0.179584	9.34515e-06	0.0113383	NA	NA	NA
	chr4-184267732-184268672	702	591	29719784	32030902	1	B Cells	21	21	0.78114	9.46214e-06	0.0113383	NA	NA	NA
	chr14-22383207-22384151	1064	1229	16519075	23268678	2	B Cells	20	21	0.820029	2.50034e-06	0.0113401	NA	NA	NA
	chr9-63859160-63860109	17	76	20363801	30083994	2	Monoctye DC	21	20	3.02613	6.61194e-06	0.0113747	NA	NA	NA
	chr6-73394535-73395290	272	161	33224070	30164294	1	CD4 T Cells	21	21	0.651955	1.40474e-05	0.0113954	DDX43	0.383784	13
	chr9-123224773-123225773	851	1121	29719635	32030372	1	B Cells	21	21	1.22224	9.87298e-06	0.0114548	STRBP	0.680364	16
	chr22-39600742-39601377	192	341	19984152	23382019	3	B Cells	20	20	1.51794	3.10169e-06	0.0114624	NA	NA	NA
	chr7-94043086-94043690	688	534	36846552	36612910	3	Monoctye DC	20	20	0.781119	1.74845e-05	0.0116306	VPS50	-0.529415	14
	chr7-94043086-94043690	688	534	36846552	36612910	3	Monoctye DC	20	20	0.781119	1.74845e-05	0.0116306	CASD1	-0.172621	14
	chr2-1780914-1781973	160	98	21059472	23374618	2	CD4 T Cells	21	21	0.551837	2.59212e-06	0.0117563	NA	NA	NA
	chr21-45224432-45224936	158	279	21059474	23374437	2	CD4 T Cells	21	21	1.59093	2.44612e-06	0.0117563	NA	NA	NA
	chr3-59978816-59979371	230	157	21059402	23374559	2	CD4 T Cells	21	21	0.615002	2.54582e-06	0.0117563	NA	NA	NA
	chr19-20237595-20238661	250	170	9964166	10632822	2	CD8 T Cells	20	21	0.637243	5.1978e-06	0.0117871	NA	NA	NA
	chr20-60008080-60008834	72	25	33224270	30164430	1	CD4 T Cells	21	21	0.382444	1.46982e-05	0.0118272	NA	NA	NA
	chr22-46790756-46791837	673	907	29719813	32030586	1	B Cells	21	21	1.25046	1.03922e-05	0.0119186	NA	NA	NA
	chr15-86009710-86009968	219	148	29720267	32031345	1	B Cells	21	21	0.627042	1.05759e-05	0.0119915	NA	NA	NA
	chr15-66654788-66655256	167	104	29720319	32031389	1	B Cells	21	21	0.577824	1.07333e-05	0.0120333	NA	NA	NA
	chr16-89360986-89361337	401	310	29720085	32031183	1	B Cells	21	21	0.717292	1.08579e-05	0.0120376	NA	NA	NA
	chr2-64830952-64831981	916	1627	20362902	30082443	2	Monoctye DC	21	20	1.20231	7.16632e-06	0.0121195	RAB1A	0.645259	17
	chr2-64830952-64831981	916	1627	20362902	30082443	2	Monoctye DC	21	20	1.20231	7.16632e-06	0.0121195	PELI1	0.606905	17
	chr2-64830952-64831981	916	1627	20362902	30082443	2	Monoctye DC	21	20	1.20231	7.16632e-06	0.0121195	AC012368.1	0.548808	15
	chr2-64830952-64831981	916	1627	20362902	30082443	2	Monoctye DC	21	20	1.20231	7.16632e-06	0.0121195	SERTAD2	0.533057	16
	chr2-64830952-64831981	916	1627	20362902	30082443	2	Monoctye DC	21	20	1.20231	7.16632e-06	0.0121195	LINC00309	0.46324	15
	chr2-64830952-64831981	916	1627	20362902	30082443	2	Monoctye DC	21	20	1.20231	7.16632e-06	0.0121195	SPRED2	0.272782	15
	chr11-79440300-79441741	560	770	29719926	32030723	1	B Cells	21	21	1.2758	1.10819e-05	0.012151	TENM4	0.904426	6
	chr17-32126820-32127826	381	603	19983963	23381757	3	B Cells	20	20	1.35268	3.41744e-06	0.0121782	NA	NA	NA
	chr1-101357163-101357748	418	505	33223924	30163950	1	CD4 T Cells	21	21	1.33069	1.54084e-05	0.0122019	NA	NA	NA
	chr17-56869852-56870376	56	103	33224286	30164352	1	CD4 T Cells	21	21	2.02586	1.53546e-05	0.0122019	NA	NA	NA
	chr19-58058855-58059864	169	256	36847071	36613188	3	Monoctye DC	20	20	1.52447	1.86017e-05	0.0122265	NA	NA	NA
	chr2-74498468-74498760	449	327	36846791	36613117	3	Monoctye DC	20	20	0.732936	1.87479e-05	0.0122265	NA	NA	NA
	chr6-162099491-162100344	858	685	36846382	36612759	3	Monoctye DC	20	20	0.803466	1.87031e-05	0.0122265	AGPAT4	0.430634	13
	chr1-41728411-41729102	126	69	9964290	10632923	2	CD8 T Cells	20	21	0.513186	5.52536e-06	0.0122514	YBX1	0.0036216	17
	chr12-132444817-132446382	1031	981	19983313	23381379	3	B Cells	20	20	0.813227	3.6158e-06	0.0124407	NA	NA	NA
	chr1-100894572-100897021	4096	4092	33220246	30160363	1	CD4 T Cells	21	21	1.10036	1.58832e-05	0.0124788	NA	NA	NA
	chr17-5220864-5221670	190	113	26445155	26832367	3	CD4 T Cells	20	20	0.586156	5.15973e-06	0.0125569	NA	NA	NA
	chr5-33299484-33300663	537	683	36846703	36612761	3	Monoctye DC	20	20	1.28	1.94667e-05	0.0126128	NA	NA	NA
	chr5-80122551-80122870	30	4	33224312	30164451	1	CD4 T Cells	21	21	0.146859	1.62641e-05	0.0126299	FAM151B	0.955716	9
	chr5-80122551-80122870	30	4	33224312	30164451	1	CD4 T Cells	21	21	0.146859	1.62641e-05	0.0126299	ZFYVE16	0.769982	13
	chr5-80122551-80122870	30	4	33224312	30164451	1	CD4 T Cells	21	21	0.146859	1.62641e-05	0.0126299	JMY	-0.742076	13
	chr7-70647606-70648654	1586	1222	33222756	30163233	1	CD4 T Cells	21	21	0.848651	1.63286e-05	0.0126299	NA	NA	NA
	chr17-5220864-5221670	286	207	29720200	32031286	1	B Cells	21	21	0.671557	1.17179e-05	0.0127087	NA	NA	NA
	chr2-60905966-60906272	79	142	36847161	36613302	3	Monoctye DC	20	20	1.80895	2.00067e-05	0.012879	NA	NA	NA
	chr1-21439619-21441018	303	415	36846937	36613029	3	Monoctye DC	20	20	1.37838	2.03146e-05	0.0129934	NA	NA	NA
	chr8-30422989-30423738	126	103	20363692	30083967	2	Monoctye DC	21	20	0.553336	7.92491e-06	0.013179	NA	NA	NA
	chr18-62419893-62421123	1516	1282	36845724	36612162	3	Monoctye DC	20	20	0.851046	2.08778e-05	0.0132021	ZCCHC2	-0.0666297	16
	chr2-145744997-145745560	718	561	36846522	36612883	3	Monoctye DC	20	20	0.786326	2.09056e-05	0.0132021	NA	NA	NA
	chr4-2281165-2282323	222	213	20363596	30083857	2	Monoctye DC	21	20	0.649455	8.0863e-06	0.0132269	SH3BP2	-0.879125	16
	chr4-2281165-2282323	222	213	20363596	30083857	2	Monoctye DC	21	20	0.649455	8.0863e-06	0.0132269	RNF4	0.544572	16
	chr4-2281165-2282323	222	213	20363596	30083857	2	Monoctye DC	21	20	0.649455	8.0863e-06	0.0132269	MXD4	0.490052	16
	chr9-97237863-97238878	551	450	29719935	32031043	1	B Cells	21	21	0.757774	1.24096e-05	0.0133142	NA	NA	NA
	chr1-205849354-205850441	236	160	12371592	13818266	1	CD8 T Cells	21	21	0.606992	9.37781e-07	0.0133673	NA	NA	NA
	chr10-14506659-14507516	830	599	33223512	30163856	1	CD4 T Cells	21	21	0.794895	1.75403e-05	0.0134628	NA	NA	NA
	chr17-27471720-27472487	202	371	10851733	13171182	3	NK Cells	19	20	1.51319	1.59906e-06	0.0134788	KSR1	0.23742	17
	chr9-4117591-4118426	27	4	10851908	13171549	3	NK Cells	19	20	0.122058	1.75613e-06	0.0134788	NA	NA	NA
	chr9-113520187-113520527	374	620	10851561	13170933	3	NK Cells	19	20	1.36581	1.67803e-06	0.0134788	RGS3	0.803206	14
	chr9-113520187-113520527	374	620	10851561	13170933	3	NK Cells	19	20	1.36581	1.67803e-06	0.0134788	AKNA	0.58687	15
	chr13-113854029-113854954	10	43	29720476	32031450	1	B Cells	21	21	3.98976	1.27137e-05	0.0134953	GAS6	0.540591	13
	chr12-6532274-6532833	350	346	16519789	23269561	2	B Cells	20	21	0.701822	3.12438e-06	0.0135542	GAPDH	0.458067	17
	chr15-77890746-77891594	374	264	36846866	36613180	3	Monoctye DC	20	20	0.71039	2.17929e-05	0.0136759	NA	NA	NA
	chr3-27596328-27597249	694	541	36846546	36612903	3	Monoctye DC	20	20	0.784517	2.2019e-05	0.0137314	ZCWPW2	0.612823	13
	chr3-93470343-93470758	321	474	9964095	10632518	2	CD8 T Cells	20	21	1.38379	6.33731e-06	0.0137463	NA	NA	NA
	chr9-134936459-134937138	561	460	29719925	32031033	1	B Cells	21	21	0.760806	1.31536e-05	0.0138152	NA	NA	NA
	chr19-4088955-4090057	552	418	26444793	26832062	3	CD4 T Cells	20	20	0.746321	5.82305e-06	0.0138338	MATK	0.727244	17
	chr1-179310410-179311117	342	397	22209397	18268323	1	Monoctye DC	21	21	1.41124	3.05902e-06	0.0138739	SOAT1	0.850393	13
	chr1-179310410-179311117	342	397	22209397	18268323	1	Monoctye DC	21	21	1.41124	3.05902e-06	0.0138739	QSOX1	0.810191	13
	chr1-179310410-179311117	342	397	22209397	18268323	1	Monoctye DC	21	21	1.41124	3.05902e-06	0.0138739	CEP350	0.292042	13
	chr1-179310410-179311117	342	397	22209397	18268323	1	Monoctye DC	21	21	1.41124	3.05902e-06	0.0138739	RALGPS2	-0.194134	13
	chr22-20867193-20867695	325	440	36846915	36613004	3	Monoctye DC	20	20	1.36249	2.26431e-05	0.014033	NA	NA	NA
	chrX-1660948-1662092	884	1318	10851051	13170235	3	NK Cells	19	20	1.22838	1.97268e-06	0.0140594	NA	NA	NA
	chr8-29231022-29231563	261	537	20363557	30083533	2	Monoctye DC	21	20	1.3927	8.78749e-06	0.014142	KIF13B	0.571663	14
	chr10-32976379-32976597	140	77	36847100	36613367	3	Monoctye DC	20	20	0.553512	2.31499e-05	0.0142314	NA	NA	NA
	chr5-132103142-132104895	1639	1396	36845601	36612048	3	Monoctye DC	20	20	0.857178	2.32486e-05	0.0142314	RAPGEF6	-0.150601	16
	chr20-43949784-43950502	397	256	33223945	30164199	1	CD4 T Cells	21	21	0.710249	1.87094e-05	0.0142504	NA	NA	NA
	chr11-3036173-3036822	84	53	16520055	23269854	2	B Cells	20	21	0.447936	3.42964e-06	0.0142586	NA	NA	NA
	chr16-82182823-82183275	187	113	36847053	36613331	3	Monoctye DC	20	20	0.608137	2.35351e-05	0.0143189	NA	NA	NA
	chr10-7030165-7030491	84	38	9964332	10632954	2	CD8 T Cells	20	21	0.423936	6.86214e-06	0.014453	NA	NA	NA
	chr20-25321427-25321787	49	15	9964367	10632977	2	CD8 T Cells	20	21	0.286874	6.99959e-06	0.014453	CST7	0.775262	17
	chr20-25321427-25321787	49	15	9964367	10632977	2	CD8 T Cells	20	21	0.286874	6.99959e-06	0.014453	APMAP	0.7079	17
	chr4-71186271-71187991	232	156	9964184	10632836	2	CD8 T Cells	20	21	0.630134	7.24253e-06	0.014453	NA	NA	NA
	chr5-76732509-76733378	237	160	9964179	10632832	2	CD8 T Cells	20	21	0.632657	7.22984e-06	0.014453	F2R	0.759976	13
	chr5-76732509-76733378	237	160	9964179	10632832	2	CD8 T Cells	20	21	0.632657	7.22984e-06	0.014453	IQGAP2	0.216623	13
	chr12-9712943-9713279	299	445	29720187	32031048	1	B Cells	21	21	1.38092	1.44695e-05	0.0144575	NA	NA	NA
	chr13-114200017-114200472	27	74	29720459	32031419	1	B Cells	21	21	2.543	1.42728e-05	0.0144575	NA	NA	NA
	chr18-22939199-22939916	48	16	29720438	32031477	1	B Cells	21	21	0.309284	1.46344e-05	0.0144575	NA	NA	NA
	chr20-35539676-35540076	379	291	29720107	32031202	1	B Cells	21	21	0.712414	1.42734e-05	0.0144575	NA	NA	NA
	chr3-52779272-52779919	1664	1538	29718822	32029955	1	B Cells	21	21	0.857594	1.4593e-05	0.0144575	PRKCD	0.769856	15
	chr3-52779272-52779919	1664	1538	29718822	32029955	1	B Cells	21	21	0.857594	1.4593e-05	0.0144575	ALAS1	0.402056	14
	chr3-52779272-52779919	1664	1538	29718822	32029955	1	B Cells	21	21	0.857594	1.4593e-05	0.0144575	RPL29	-0.0331786	15
	chr6-109458718-109459212	942	825	29719544	32030668	1	B Cells	21	21	0.812609	1.44839e-05	0.0144575	NA	NA	NA
	chr17-81614319-81615074	125	66	36847115	36613378	3	Monoctye DC	20	20	0.531372	2.39779e-05	0.0145	NA	NA	NA
	chr15-65773127-65774017	915	799	29719571	32030694	1	B Cells	21	21	0.810223	1.48801e-05	0.0145561	DENND4A	0.770584	15
	chr15-65773127-65774017	915	799	29719571	32030694	1	B Cells	21	21	0.810223	1.48801e-05	0.0145561	RAB11A	0.0441769	16
	chr12-49129466-49131981	1368	2348	20362450	30081722	2	Monoctye DC	21	20	1.16181	9.3472e-06	0.014804	NA	NA	NA
	chr16-21554423-21555117	835	930	33223507	30163525	1	CD4 T Cells	21	21	1.22675	1.96166e-05	0.0148282	EEF2K	0.773093	16
	chr16-21554423-21555117	835	930	33223507	30163525	1	CD4 T Cells	21	21	1.22675	1.96166e-05	0.0148282	ACSM3	0.764046	15
	chr16-21554423-21555117	835	930	33223507	30163525	1	CD4 T Cells	21	21	1.22675	1.96166e-05	0.0148282	ACSM1	0.0822709	9
	chr17-36188745-36189215	293	592	20363525	30083478	2	Monoctye DC	21	20	1.36766	9.57096e-06	0.0149216	CCL4	0.741043	16
	chr17-36188745-36189215	293	592	20363525	30083478	2	Monoctye DC	21	20	1.36766	9.57096e-06	0.0149216	CCL5	0.598436	16
	chr17-36188745-36189215	293	592	20363525	30083478	2	Monoctye DC	21	20	1.36766	9.57096e-06	0.0149216	CCL3	0.54802	14
	chr17-36188745-36189215	293	592	20363525	30083478	2	Monoctye DC	21	20	1.36766	9.57096e-06	0.0149216	CCL4L2	0.516219	15
	chr17-36188745-36189215	293	592	20363525	30083478	2	Monoctye DC	21	20	1.36766	9.57096e-06	0.0149216	TAF15	0.0134483	17
	chr21-34707464-34708277	47	14	9964369	10632978	2	CD8 T Cells	20	21	0.279143	7.63893e-06	0.0149452	NA	NA	NA
	chr6-154343854-154344128	28	69	36847212	36613375	3	Monoctye DC	20	20	2.48002	2.51125e-05	0.0150946	NA	NA	NA
	chr15-64153184-64153804	248	170	9964168	10632822	2	CD8 T Cells	20	21	0.642382	7.88429e-06	0.0151286	NA	NA	NA
	chr2-119827865-119828407	88	41	9964328	10632951	2	CD8 T Cells	20	21	0.436614	8.19263e-06	0.015138	PTPN4	0.650244	13
	chr2-189580252-189582025	138	236	9964278	10632756	2	CD8 T Cells	20	21	1.60262	8.08926e-06	0.015138	NA	NA	NA
	chr3-39434705-39434946	36	8	36847204	36613436	3	Monoctye DC	20	20	0.223641	2.55477e-05	0.0151734	NA	NA	NA
	chr8-12194522-12194996	239	339	36847001	36613105	3	Monoctye DC	20	20	1.42747	2.54055e-05	0.0151734	NA	NA	NA
	chr12-39442213-39443704	807	642	36846433	36612802	3	Monoctye DC	20	20	0.800619	2.58958e-05	0.0152891	KIF21A	0.870855	14
	chr12-39442213-39443704	807	642	36846433	36612802	3	Monoctye DC	20	20	0.800619	2.58958e-05	0.0152891	SLC2A13	0.435313	15
	chr19-41120607-41121432	1434	1098	33222908	30163357	1	CD4 T Cells	21	21	0.843362	2.04869e-05	0.0153034	CD79A	-0.706325	16
	chr4-158610667-158611467	4	25	33224338	30164430	1	CD4 T Cells	21	21	6.884	2.0552e-05	0.0153034	NA	NA	NA
	chr10-129606044-129606435	164	109	19984180	23382251	3	B Cells	20	20	0.568047	4.6158e-06	0.015352	NA	NA	NA
	chr5-143008729-143009710	386	553	29720100	32030940	1	B Cells	21	21	1.32928	1.59299e-05	0.0154317	ARHGAP26	0.607996	15
	chr5-143008729-143009710	386	553	29720100	32030940	1	B Cells	21	21	1.32928	1.59299e-05	0.0154317	NR3C1	0.361108	16
	chr5-143008729-143009710	386	553	29720100	32030940	1	B Cells	21	21	1.32928	1.59299e-05	0.0154317	NDFIP1	0.0924927	16
	chr10-99540586-99541038	101	53	29720385	32031440	1	B Cells	21	21	0.486893	1.61139e-05	0.0154599	NA	NA	NA
	chr1-192805880-192806248	213	154	19984131	23382206	3	B Cells	20	20	0.617935	4.80574e-06	0.0154681	NA	NA	NA
	chr21-45555346-45556262	640	795	36846600	36612649	3	Monoctye DC	20	20	1.25012	2.65567e-05	0.0154959	NA	NA	NA
	chr3-141854604-141854911	204	126	36847036	36613318	3	Monoctye DC	20	20	0.621591	2.65195e-05	0.0154959	NA	NA	NA
	chr15-39624602-39625192	151	215	33224191	30164240	1	CD4 T Cells	21	21	1.56828	2.10337e-05	0.0155461	NA	NA	NA
	chr13-106570442-106570813	166	301	19984178	23382059	3	B Cells	20	20	1.54974	4.99085e-06	0.0155619	NA	NA	NA
	chr14-105410734-105411684	457	336	36846783	36613108	3	Monoctye DC	20	20	0.739925	2.70465e-05	0.01569	NA	NA	NA
	chr6-14323433-14323855	19	61	9964397	10632931	2	CD8 T Cells	20	21	3.00866	8.68884e-06	0.015763	NA	NA	NA
	chr12-132444817-132446382	1178	1076	21058454	23373640	2	CD4 T Cells	21	21	0.822946	3.80229e-06	0.0158079	NA	NA	NA
	chr14-69354394-69354704	118	65	21059514	23374651	2	CD4 T Cells	21	21	0.49629	3.74506e-06	0.0158079	ACTN1	-0.654771	14
	chr19-54803337-54803945	51	17	9964365	10632975	2	CD8 T Cells	20	21	0.312374	8.93388e-06	0.0159181	KIR2DL4	0.93725	11
	chr19-54803337-54803945	51	17	9964365	10632975	2	CD8 T Cells	20	21	0.312374	8.93388e-06	0.0159181	KIR2DL1	0.891378	12
	chr19-54803337-54803945	51	17	9964365	10632975	2	CD8 T Cells	20	21	0.312374	8.93388e-06	0.0159181	NCR1	0.87779	12
	chr10-3066984-3069160	1040	851	36846200	36612593	3	Monoctye DC	20	20	0.823494	2.809e-05	0.016108	NA	NA	NA
	chr15-32866568-32867565	412	538	36846828	36612906	3	Monoctye DC	20	20	1.31416	2.79837e-05	0.016108	NA	NA	NA
	chr3-99937500-99937901	63	34	16520076	23269873	2	B Cells	20	21	0.38314	4.05347e-06	0.0161781	NA	NA	NA
	chr9-6703431-6704700	1277	1617	29719209	32029876	1	B Cells	21	21	1.17489	1.71356e-05	0.0162836	NA	NA	NA
	chr5-151211712-151212174	1211	913	33223131	30163542	1	CD4 T Cells	21	21	0.8304	2.24621e-05	0.0163595	NA	NA	NA
	chr7-23367551-23368624	180	96	33224162	30164359	1	CD4 T Cells	21	21	0.587435	2.23184e-05	0.0163595	STEAP1B	0.603398	9
	chr7-23367551-23368624	180	96	33224162	30164359	1	CD4 T Cells	21	21	0.587435	2.23184e-05	0.0163595	TRA2A	0.599403	15
	chr7-23367551-23368624	180	96	33224162	30164359	1	CD4 T Cells	21	21	0.587435	2.23184e-05	0.0163595	IGF2BP3	0.42483	13
	chr19-34119107-34119454	234	135	33224108	30164320	1	CD4 T Cells	21	21	0.635446	2.2746e-05	0.0164462	NA	NA	NA
	chr11-59283403-59284809	425	279	33223917	30164176	1	CD4 T Cells	21	21	0.723063	2.30633e-05	0.0164499	DTX4	0.735523	14
	chr11-59283403-59284809	425	279	33223917	30164176	1	CD4 T Cells	21	21	0.723063	2.30633e-05	0.0164499	ZFP91	0.48594	17
	chr11-59283403-59284809	425	279	33223917	30164176	1	CD4 T Cells	21	21	0.723063	2.30633e-05	0.0164499	FAM111B	0.201017	14
	chr14-91323519-91324471	2208	2275	33222134	30162180	1	CD4 T Cells	21	21	1.13486	2.30809e-05	0.0164499	NA	NA	NA
	chr14-32202606-32203762	422	596	9963994	10632396	2	CD8 T Cells	20	21	1.32352	9.56464e-06	0.0164543	NA	NA	NA
	chr3-20054304-20055578	267	187	9964149	10632805	2	CD8 T Cells	20	21	0.656337	9.49967e-06	0.0164543	KAT2B	0.12863	16
	chr2-191022482-191022934	402	316	21059230	23374400	2	CD4 T Cells	21	21	0.708216	4.12865e-06	0.0164781	NA	NA	NA
	chr10-17205865-17206805	813	1070	29719673	32030423	1	B Cells	21	21	1.22116	1.76551e-05	0.016619	NA	NA	NA
	chr18-12657004-12658692	601	499	29719885	32030994	1	B Cells	21	21	0.77038	1.78533e-05	0.0166484	SPIRE1	0.792664	15
	chr18-12657004-12658692	601	499	29719885	32030994	1	B Cells	21	21	0.77038	1.78533e-05	0.0166484	TUBB6	-0.0711843	16
	chr17-36188745-36189215	279	370	8549436	7684199	1	NK Cells	21	20	1.47547	8.38573e-07	0.0167344	CCL4	0.741043	16
	chr17-36188745-36189215	279	370	8549436	7684199	1	NK Cells	21	20	1.47547	8.38573e-07	0.0167344	CCL5	0.598436	16
	chr17-36188745-36189215	279	370	8549436	7684199	1	NK Cells	21	20	1.47547	8.38573e-07	0.0167344	CCL3	0.54802	14
	chr17-36188745-36189215	279	370	8549436	7684199	1	NK Cells	21	20	1.47547	8.38573e-07	0.0167344	CCL4L2	0.516219	15
	chr17-36188745-36189215	279	370	8549436	7684199	1	NK Cells	21	20	1.47547	8.38573e-07	0.0167344	TAF15	0.0134483	17
	chr17-43359697-43361911	1050	1169	8548665	7683400	1	NK Cells	21	20	1.23867	5.11408e-07	0.0167344	LINC00910	-0.478705	14
	chr3-122646147-122646877	65	17	8549650	7684552	1	NK Cells	21	20	0.290983	7.03644e-07	0.0167344	NA	NA	NA
	chr18-70292830-70293459	274	183	36846966	36613261	3	Monoctye DC	20	20	0.672148	2.98044e-05	0.0168659	NA	NA	NA
	chr5-392420-393452	569	433	36846671	36613011	3	Monoctye DC	20	20	0.765843	2.97013e-05	0.0168659	AHRR	0.434515	10
	chr6-30768762-30769939	1363	1146	36845877	36612298	3	Monoctye DC	20	20	0.846161	2.99187e-05	0.0168659	HCG20	0.782071	8
	chr6-30768762-30769939	1363	1146	36845877	36612298	3	Monoctye DC	20	20	0.846161	2.99187e-05	0.0168659	FLOT1	0.540597	16
	chr6-30768762-30769939	1363	1146	36845877	36612298	3	Monoctye DC	20	20	0.846161	2.99187e-05	0.0168659	AIF1	0.463104	17
	chr6-30768762-30769939	1363	1146	36845877	36612298	3	Monoctye DC	20	20	0.846161	2.99187e-05	0.0168659	IER3	0.355743	16
	chr6-30768762-30769939	1363	1146	36845877	36612298	3	Monoctye DC	20	20	0.846161	2.99187e-05	0.0168659	HLA-B	-0.353193	17
	chr6-30768762-30769939	1363	1146	36845877	36612298	3	Monoctye DC	20	20	0.846161	2.99187e-05	0.0168659	HLA-C	-0.253106	17
	chr6-30768762-30769939	1363	1146	36845877	36612298	3	Monoctye DC	20	20	0.846161	2.99187e-05	0.0168659	TRIM26	-0.242839	15
	chr6-30768762-30769939	1363	1146	36845877	36612298	3	Monoctye DC	20	20	0.846161	2.99187e-05	0.0168659	HLA-A	-0.156048	17
	chr21-41953218-41954679	29	78	9964387	10632914	2	CD8 T Cells	20	21	2.52054	1.00592e-05	0.0170118	NA	NA	NA
	chr3-93841504-93841707	30	6	19984314	23382354	3	B Cells	20	20	0.170935	5.67515e-06	0.0171594	NA	NA	NA
	chr1-234924796-234925011	120	63	36847120	36613381	3	Monoctye DC	20	20	0.528352	3.08156e-05	0.0171774	NA	NA	NA
	chr10-5317413-5318231	840	673	36846400	36612771	3	Monoctye DC	20	20	0.806306	3.07611e-05	0.0171774	NA	NA	NA
	chr3-106176317-106177153	898	991	33223444	30163464	1	CD4 T Cells	21	21	1.21551	2.45798e-05	0.0172364	CBLB	0.3992	17
	chr4-36394160-36394954	1271	1361	33223071	30163094	1	CD4 T Cells	21	21	1.17943	2.47026e-05	0.0172364	ARAP2	0.40408	16
	chr7-156612916-156613242	321	200	33224021	30164255	1	CD4 T Cells	21	21	0.686256	2.45613e-05	0.0172364	LMBR1	0.508506	16
	chr4-42671390-42672040	109	207	21059523	23374509	2	CD4 T Cells	21	21	1.71099	4.49334e-06	0.0172439	ATP8A1	0.819177	15
	chr20-19934680-19935277	603	502	29719883	32030991	1	B Cells	21	21	0.772441	1.87704e-05	0.0173416	RIN2	0.775233	14
	chr20-38872822-38873594	71	46	20363747	30084024	2	Monoctye DC	21	20	0.438553	1.13925e-05	0.0174882	PPP1R16B	0.800832	15
	chr1-150789322-150789717	491	627	36846749	36612817	3	Monoctye DC	20	20	1.28514	3.15655e-05	0.0174977	CTSS	0.933389	13
	chr1-150789322-150789717	491	627	36846749	36612817	3	Monoctye DC	20	20	1.28514	3.15655e-05	0.0174977	ADAMTSL4	0.904157	13
	chr1-150789322-150789717	491	627	36846749	36612817	3	Monoctye DC	20	20	1.28514	3.15655e-05	0.0174977	MCL1	0.739821	13
	chr1-150789322-150789717	491	627	36846749	36612817	3	Monoctye DC	20	20	1.28514	3.15655e-05	0.0174977	ENSA	0.325776	13
	chr1-150789322-150789717	491	627	36846749	36612817	3	Monoctye DC	20	20	1.28514	3.15655e-05	0.0174977	RPRD2	0.125985	13
	chr16-86038979-86039264	87	35	33224255	30164420	1	CD4 T Cells	21	21	0.443108	2.54057e-05	0.0176039	NA	NA	NA
	chr14-103001541-103001923	4	26	36847236	36613418	3	Monoctye DC	20	20	6.54151	3.22474e-05	0.0177769	NA	NA	NA
	chr11-61026186-61026585	140	238	9964276	10632754	2	CD8 T Cells	20	21	1.59311	1.12284e-05	0.0178226	NA	NA	NA
	chr12-39442213-39443704	570	462	9963846	10632530	2	CD8 T Cells	20	21	0.759562	1.09704e-05	0.0178226	KIF21A	0.870855	14
	chr12-39442213-39443704	570	462	9963846	10632530	2	CD8 T Cells	20	21	0.759562	1.09704e-05	0.0178226	SLC2A13	0.435313	15
	chr12-94649351-94650760	152	91	9964264	10632901	2	CD8 T Cells	20	21	0.56104	1.12531e-05	0.0178226	TMCC3	0.411405	14
	chr13-109785783-109787704	768	1011	9963648	10631981	2	CD8 T Cells	20	21	1.23363	1.123e-05	0.0178226	NA	NA	NA
	chr2-170715177-170715439	127	212	26445218	26832268	3	CD4 T Cells	20	20	1.64521	7.69038e-06	0.0178451	NA	NA	NA
	chr6-72621270-72623378	558	424	36846682	36613020	3	Monoctye DC	20	20	0.764709	3.26381e-05	0.0178934	KCNQ5	0.847042	13
	chr17-8090909-8091385	185	239	22209554	18268481	1	Monoctye DC	21	21	1.57059	4.12723e-06	0.0179048	KDM6B	0.549808	14
	chr15-52496194-52497104	451	332	36846789	36613112	3	Monoctye DC	20	20	0.740843	3.29389e-05	0.0179596	NA	NA	NA
	chr1-244274294-244274514	117	61	36847123	36613383	3	Monoctye DC	20	20	0.524697	3.31394e-05	0.0179707	NA	NA	NA
	chr2-39243557-39245644	299	443	29720187	32031050	1	B Cells	21	21	1.37471	1.96502e-05	0.0179878	NA	NA	NA
	chr10-22368916-22369869	958	1142	36846282	36612302	3	Monoctye DC	20	20	1.19968	3.34248e-05	0.0180275	NA	NA	NA
	chr18-45874424-45875201	148	287	10851787	13171266	3	NK Cells	19	20	1.59768	2.71879e-06	0.0180852	NA	NA	NA
	chr2-110101016-110101768	705	554	36846535	36612890	3	Monoctye DC	20	20	0.790833	3.38652e-05	0.0181669	SH3RF3	0.572246	12
	chr17-6755555-6756261	498	336	33223844	30164119	1	CD4 T Cells	21	21	0.74314	2.64767e-05	0.0182194	NA	NA	NA
	chr6-31575272-31575659	444	573	36846796	36612871	3	Monoctye DC	20	20	1.29878	3.42068e-05	0.018252	TNF	0.643856	15
	chr2-1502857-1504045	21	4	20363797	30084066	2	Monoctye DC	21	20	0.128933	1.21054e-05	0.0182966	NA	NA	NA
	chr22-31345257-31346849	856	1032	20362962	30083038	2	Monoctye DC	21	20	0.816072	1.26526e-05	0.0182966	PIK3IP1	0.804215	16
	chr5-34586000-34586348	141	322	20363677	30083748	2	Monoctye DC	21	20	1.54582	1.23132e-05	0.0182966	RAI14	0.911054	11
	chrY-13478120-13480428	368	718	20363450	30083352	2	Monoctye DC	21	20	1.32068	1.26217e-05	0.0182966	UTY	0.581516	16
	chrY-13478120-13480428	368	718	20363450	30083352	2	Monoctye DC	21	20	1.32068	1.26217e-05	0.0182966	USP9Y	-0.238861	16
	chrY-13478120-13480428	368	718	20363450	30083352	2	Monoctye DC	21	20	1.32068	1.26217e-05	0.0182966	DDX3Y	0.235801	16
	chr1-31764084-31764606	153	65	22209586	18268655	1	Monoctye DC	21	21	0.516484	4.40834e-06	0.0183275	NA	NA	NA
	chr4-36394160-36394954	93	200	10851842	13171353	3	NK Cells	19	20	1.77181	3.14544e-06	0.0184617	ARAP2	0.40408	16
	chr5-147782023-147782962	451	397	10851484	13171156	3	NK Cells	19	20	0.725244	3.07229e-06	0.0184617	PPP2R2B	0.64332	14
	chr5-147782023-147782962	451	397	10851484	13171156	3	NK Cells	19	20	0.725244	3.07229e-06	0.0184617	JAKMIP2	0.404299	15
	chr20-35539676-35540076	57	21	9964359	10632971	2	CD8 T Cells	20	21	0.345256	1.18456e-05	0.0184679	NA	NA	NA
	chr2-230973861-230974939	327	241	9964089	10632751	2	CD8 T Cells	20	21	0.690662	1.21045e-05	0.0185811	B3GNT7	0.675106	16
	chr2-230973861-230974939	327	241	9964089	10632751	2	CD8 T Cells	20	21	0.690662	1.21045e-05	0.0185811	PTMA	0.458351	17
	chr5-87120183-87121579	1008	825	36846232	36612619	3	Monoctye DC	20	20	0.823679	3.52561e-05	0.0187118	NA	NA	NA
	chr2-42359299-42362069	2129	2393	36845111	36611051	3	Monoctye DC	20	20	1.13118	3.54516e-05	0.018716	NA	NA	NA
	chr10-62631874-62632937	182	116	9964234	10632876	2	CD8 T Cells	20	21	0.597287	1.25767e-05	0.0187297	EGR2	0.472351	15
	chr17-35895775-35896554	145	86	9964271	10632906	2	CD8 T Cells	20	21	0.555811	1.24696e-05	0.0187297	HEATR9	0.777509	9
	chr17-35895775-35896554	145	86	9964271	10632906	2	CD8 T Cells	20	21	0.555811	1.24696e-05	0.0187297	CCL5	0.711739	16
	chr17-35895775-35896554	145	86	9964271	10632906	2	CD8 T Cells	20	21	0.555811	1.24696e-05	0.0187297	SLFN12L	0.616322	15
	chr17-35895775-35896554	145	86	9964271	10632906	2	CD8 T Cells	20	21	0.555811	1.24696e-05	0.0187297	SLFN13	0.567769	16
	chr17-35895775-35896554	145	86	9964271	10632906	2	CD8 T Cells	20	21	0.555811	1.24696e-05	0.0187297	CCL4	0.449176	16
	chr2-101223585-101224373	259	203	10851676	13171350	3	NK Cells	19	20	0.645753	3.40002e-06	0.0188473	NA	NA	NA
	chr16-46709583-46709889	152	134	20363666	30083936	2	Monoctye DC	21	20	0.596738	1.32624e-05	0.0189045	NA	NA	NA
	chr17-61252071-61252542	358	383	20363460	30083687	2	Monoctye DC	21	20	0.724166	1.35084e-05	0.0189839	USP32	0.336798	15
	chr1-234924796-234925011	75	28	33224267	30164427	1	CD4 T Cells	21	21	0.411204	2.79705e-05	0.0191012	NA	NA	NA
	chr11-35214747-35215133	140	201	33224202	30164254	1	CD4 T Cells	21	21	1.58135	2.8141e-05	0.0191012	CD44	0.839828	17
	chr11-35214747-35215133	140	201	33224202	30164254	1	CD4 T Cells	21	21	1.58135	2.8141e-05	0.0191012	SLC1A2	0.52477	14
	chr11-35214747-35215133	140	201	33224202	30164254	1	CD4 T Cells	21	21	1.58135	2.8141e-05	0.0191012	ABTB2	0.429841	15
	chr11-35214747-35215133	140	201	33224202	30164254	1	CD4 T Cells	21	21	1.58135	2.8141e-05	0.0191012	LDLRAD3	0.402637	9
	chr7-31640252-31640700	145	223	36847095	36613221	3	Monoctye DC	20	20	1.54775	3.63923e-05	0.0191115	NA	NA	NA
	chr1-206052806-206053392	227	386	19984117	23381974	3	B Cells	20	20	1.45333	6.54983e-06	0.0191536	NA	NA	NA
	chr6-156741619-156741969	201	144	19984143	23382216	3	B Cells	20	20	0.612305	6.71861e-06	0.0191536	SNX9	0.682864	12
	chr16-14974359-14976045	2328	2388	33222014	30162067	1	CD4 T Cells	21	21	1.12983	2.8476e-05	0.019198	NA	NA	NA
	chr1-221025515-221026413	77	137	36847163	36613307	3	Monoctye DC	20	20	1.79058	3.68412e-05	0.019246	NA	NA	NA
	chr20-22371620-22372295	33	81	26445312	26832399	3	CD4 T Cells	20	20	2.41913	8.49721e-06	0.0192692	NA	NA	NA
	chr5-96934402-96936951	4387	5160	29716099	32026333	1	B Cells	21	21	1.09134	2.12576e-05	0.0192824	NA	NA	NA
	chr10-27242793-27243545	987	873	29719499	32030620	1	B Cells	21	21	0.820684	2.14612e-05	0.0192917	NA	NA	NA
	chr11-122523697-122524482	261	133	22209478	18268587	1	Monoctye DC	21	21	0.619507	4.83587e-06	0.0193007	NA	NA	NA
	chr10-124285441-124285828	315	425	36846925	36613019	3	Monoctye DC	20	20	1.35782	3.73195e-05	0.0193943	NA	NA	NA
	chr5-133170412-133171286	933	687	33223409	30163768	1	CD4 T Cells	21	21	0.811028	2.89891e-05	0.0194128	TCF7	0.493277	13
	chr10-73931862-73932959	599	746	36846641	36612698	3	Monoctye DC	20	20	1.25336	3.77808e-05	0.0194316	NA	NA	NA
	chr9-116450444-116450826	236	153	36847004	36613291	3	Monoctye DC	20	20	0.652445	3.77545e-05	0.0194316	NA	NA	NA
	chr17-1206050-1206581	962	784	36846278	36612660	3	Monoctye DC	20	20	0.820173	3.80258e-05	0.0194573	SLC43A2	0.935171	14
	chr17-1206050-1206581	962	784	36846278	36612660	3	Monoctye DC	20	20	0.820173	3.80258e-05	0.0194573	SCARF1	0.906951	12
	chr17-1206050-1206581	962	784	36846278	36612660	3	Monoctye DC	20	20	0.820173	3.80258e-05	0.0194573	ABR	0.862684	14
	chr17-1206050-1206581	962	784	36846278	36612660	3	Monoctye DC	20	20	0.820173	3.80258e-05	0.0194573	MIR22HG	0.844287	14
	chr17-1206050-1206581	962	784	36846278	36612660	3	Monoctye DC	20	20	0.820173	3.80258e-05	0.0194573	PITPNA	0.843554	14
	chr17-1206050-1206581	962	784	36846278	36612660	3	Monoctye DC	20	20	0.820173	3.80258e-05	0.0194573	PRPF8	-0.254682	14
	chr2-37532978-37533657	122	195	36847118	36613249	3	Monoctye DC	20	20	1.60857	3.83013e-05	0.0194983	NA	NA	NA
	chr2-128733038-128733429	559	426	36846681	36613018	3	Monoctye DC	20	20	0.766941	3.85736e-05	0.0195372	WDR33	-0.30834	15
	chr22-41822267-41823069	235	161	12371593	13818265	1	CD8 T Cells	21	21	0.613385	1.569e-06	0.0195691	NA	NA	NA
	chr10-62050871-62051346	184	339	10851751	13171214	3	NK Cells	19	20	1.51793	3.7552e-06	0.0195755	NA	NA	NA
	chr2-64880876-64881572	295	240	10851640	13171313	3	NK Cells	19	20	0.670285	3.92496e-06	0.0195755	PELI1	-0.431924	17
	chr5-177472547-177473678	186	342	10851749	13171211	3	NK Cells	19	20	1.5149	4.11996e-06	0.0195755	NA	NA	NA
	chr10-88064788-88065381	672	475	33223670	30163980	1	CD4 T Cells	21	21	0.778548	3.00408e-05	0.0198069	NA	NA	NA
	chr19-46850037-46851144	2246	2308	33222096	30162147	1	CD4 T Cells	21	21	1.13185	3.04358e-05	0.0198069	NA	NA	NA
	chr3-195746921-195748298	1248	947	33223094	30163508	1	CD4 T Cells	21	21	0.835788	3.05702e-05	0.0198069	NA	NA	NA
	chr5-134436335-134437285	438	521	33223904	30163934	1	CD4 T Cells	21	21	1.31016	2.98544e-05	0.0198069	SEC24A	0.484278	16
	chr5-134436335-134437285	438	521	33223904	30163934	1	CD4 T Cells	21	21	1.31016	2.98544e-05	0.0198069	H2AFY	0.217323	17
	chr5-134436335-134437285	438	521	33223904	30163934	1	CD4 T Cells	21	21	1.31016	2.98544e-05	0.0198069	TCF7	-0.167217	16
	chr9-84140407-84141010	92	38	33224250	30164417	1	CD4 T Cells	21	21	0.454943	3.02425e-05	0.0198069	NA	NA	NA
	chr3-198093153-198093558	63	173	20363755	30083897	2	Monoctye DC	21	20	1.85878	1.43396e-05	0.0198721	NA	NA	NA
	chr3-100708670-100710960	1424	1391	22208315	18267329	1	Monoctye DC	21	21	1.18755	5.42374e-06	0.0200435	ADGRG7	-0.471495	13
	chr9-36154148-36154926	853	874	22208886	18267846	1	Monoctye DC	21	21	1.24565	5.37233e-06	0.0200435	RUSC2	0.821124	12
	chr9-36154148-36154926	853	874	22208886	18267846	1	Monoctye DC	21	21	1.24565	5.37233e-06	0.0200435	TLN1	0.41505	16
	chr9-36154148-36154926	853	874	22208886	18267846	1	Monoctye DC	21	21	1.24565	5.37233e-06	0.0200435	GLIPR2	0.186921	16
	chr9-36154148-36154926	853	874	22208886	18267846	1	Monoctye DC	21	21	1.24565	5.37233e-06	0.0200435	ZCCHC7	-0.153136	17
	chr9-36154148-36154926	853	874	22208886	18267846	1	Monoctye DC	21	21	1.24565	5.37233e-06	0.0200435	RNF38	0.141097	16
	chr1-108107461-108108010	140	70	33224202	30164385	1	CD4 T Cells	21	21	0.55072	3.12198e-05	0.0200973	NA	NA	NA
	chr13-99565529-99566080	14	45	36847226	36613399	3	Monoctye DC	20	20	3.23481	4.01679e-05	0.0201003	NA	NA	NA
	chr2-47299640-47299841	368	263	36846872	36613181	3	Monoctye DC	20	20	0.719237	4.02897e-05	0.0201003	NA	NA	NA
	chr2-112699882-112701327	1091	1284	36846149	36612160	3	Monoctye DC	20	20	1.18442	4.02383e-05	0.0201003	MERTK	0.837395	14
	chr2-112699882-112701327	1091	1284	36846149	36612160	3	Monoctye DC	20	20	1.18442	4.02383e-05	0.0201003	IL1A	0.813523	10
	chr2-112699882-112701327	1091	1284	36846149	36612160	3	Monoctye DC	20	20	1.18442	4.02383e-05	0.0201003	IL1RN	0.742769	15
	chr2-112699882-112701327	1091	1284	36846149	36612160	3	Monoctye DC	20	20	1.18442	4.02383e-05	0.0201003	ZC3H8	-0.670969	15
	chr2-112699882-112701327	1091	1284	36846149	36612160	3	Monoctye DC	20	20	1.18442	4.02383e-05	0.0201003	IL1B	0.621117	15
	chr2-112699882-112701327	1091	1284	36846149	36612160	3	Monoctye DC	20	20	1.18442	4.02383e-05	0.0201003	ZC3H6	-0.139926	15
	chr2-112699882-112701327	1091	1284	36846149	36612160	3	Monoctye DC	20	20	1.18442	4.02383e-05	0.0201003	ANAPC1	-0.131848	16
	chr18-23330390-23331419	356	273	29720130	32031220	1	B Cells	21	21	0.711527	2.25896e-05	0.0201005	RBBP8	0.519797	12
	chr5-35853538-35854659	390	556	29720096	32030937	1	B Cells	21	21	1.32278	2.27639e-05	0.0201005	IL7R	0.874554	15
	chr6-161135953-161136628	454	583	36846786	36612861	3	Monoctye DC	20	20	1.29234	4.07241e-05	0.020216	NA	NA	NA
	chr15-79872257-79873248	413	454	20363405	30083616	2	Monoctye DC	21	20	0.744095	1.48029e-05	0.0202332	NA	NA	NA
	chr10-14381454-14382401	1290	982	33223052	30163473	1	CD4 T Cells	21	21	0.838461	3.16596e-05	0.0202498	NA	NA	NA
	chr21-42080248-42081396	1504	1727	36845736	36611717	3	Monoctye DC	20	20	1.1556	4.12197e-05	0.0203607	MX2	0.951579	13
	chr21-42080248-42081396	1504	1727	36845736	36611717	3	Monoctye DC	20	20	1.1556	4.12197e-05	0.0203607	UMODL1	0.749062	7
	chr21-42080248-42081396	1504	1727	36845736	36611717	3	Monoctye DC	20	20	1.1556	4.12197e-05	0.0203607	SLC37A1	0.260038	14
	chr5-147403603-147404636	2027	1762	36845213	36611682	3	Monoctye DC	20	20	0.874816	4.21338e-05	0.0207097	DPYSL3	0.806113	12
	chr5-147403603-147404636	2027	1762	36845213	36611682	3	Monoctye DC	20	20	0.874816	4.21338e-05	0.0207097	FBXO38	0.443473	15
	chr5-147403603-147404636	2027	1762	36845213	36611682	3	Monoctye DC	20	20	0.874816	4.21338e-05	0.0207097	TCERG1	0.154864	16
	chr1-76218958-76219846	457	393	19983887	23381967	3	B Cells	20	20	0.734984	7.4887e-06	0.020756	ST6GALNAC3	0.536392	11
	chr14-21383092-21384915	1749	2050	26443596	26830430	3	CD4 T Cells	20	20	1.15519	9.37411e-06	0.0207853	NA	NA	NA
	chr1-6364964-6365415	71	34	10851864	13171519	3	NK Cells	19	20	0.39454	4.63639e-06	0.0210279	NA	NA	NA
	chr19-55005430-55006395	689	542	26444656	26831938	3	CD4 T Cells	20	20	0.775298	9.71204e-06	0.0210665	NA	NA	NA
	chr11-10458817-10459579	1955	1541	33222387	30162914	1	CD4 T Cells	21	21	0.868194	3.3245e-05	0.0211284	NA	NA	NA
	chr7-77327004-77327511	479	281	22209260	18268439	1	Monoctye DC	21	21	0.713191	5.93408e-06	0.0211463	PTPN12	0.774019	16
	chr7-77327004-77327511	479	281	22209260	18268439	1	Monoctye DC	21	21	0.713191	5.93408e-06	0.0211463	YWHAG	0.586428	16
	chr7-77327004-77327511	479	281	22209260	18268439	1	Monoctye DC	21	21	0.713191	5.93408e-06	0.0211463	GSAP	0.514884	16
	chr3-157029103-157029836	787	1036	29719699	32030457	1	B Cells	21	21	1.22142	2.42076e-05	0.0211878	NA	NA	NA
	chr1-168421180-168421762	179	244	33224163	30164211	1	CD4 T Cells	21	21	1.5014	3.35734e-05	0.021202	NA	NA	NA
	chr10-33412278-33413354	455	508	20363363	30083562	2	Monoctye DC	21	20	0.755744	1.64445e-05	0.0213093	ITGB1	0.637183	14
	chr10-33412278-33413354	455	508	20363363	30083562	2	Monoctye DC	21	20	0.755744	1.64445e-05	0.0213093	NRP1	0.492531	12
	chr17-2824631-2825040	140	121	20363678	30083949	2	Monoctye DC	21	20	0.585032	1.63043e-05	0.0213093	P2RX5	0.146601	15
	chr5-97078988-97079636	182	169	20363636	30083901	2	Monoctye DC	21	20	0.628547	1.59494e-05	0.0213093	NA	NA	NA
	chr5-113487428-113488732	144	125	20363674	30083945	2	Monoctye DC	21	20	0.587584	1.62041e-05	0.0213093	NA	NA	NA
	chr2-136381704-136382675	1071	801	33223271	30163654	1	CD4 T Cells	21	21	0.823766	3.39809e-05	0.0213244	CXCR4	0.135073	17
	chr1-54807182-54807662	284	193	36846956	36613251	3	Monoctye DC	20	20	0.683917	4.40361e-05	0.021475	NA	NA	NA
	chr13-106570442-106570813	149	227	36847091	36613217	3	Monoctye DC	20	20	1.53322	4.41212e-05	0.021475	NA	NA	NA
	chr2-12303219-12303702	116	173	33224226	30164282	1	CD4 T Cells	21	21	1.64267	3.45247e-05	0.0215303	NA	NA	NA
	chr2-54574358-54575066	1158	1473	29719328	32030020	1	B Cells	21	21	1.18025	2.4834e-05	0.0215471	CCDC88A	-0.886616	16
	chr2-54574358-54575066	1158	1473	29719328	32030020	1	B Cells	21	21	1.18025	2.4834e-05	0.0215471	SPTBN1	0.537094	16
	chr10-18658218-18660139	2750	2642	29717736	32028851	1	B Cells	21	21	0.891413	2.5285e-05	0.0217493	NA	NA	NA
	chr16-14988722-14989133	22	58	36847218	36613386	3	Monoctye DC	20	20	2.6532	4.54492e-05	0.0218743	NA	NA	NA
	chr6-224858-225789	1346	1135	36845894	36612309	3	Monoctye DC	20	20	0.848624	4.55993e-05	0.0218743	EXOC2	0.130725	16
	chr7-25926022-25926356	240	157	36847000	36613287	3	Monoctye DC	20	20	0.658344	4.53402e-05	0.0218743	NA	NA	NA
	chr2-10497872-10498219	274	185	36846966	36613259	3	Monoctye DC	20	20	0.679494	4.67075e-05	0.0219832	NA	NA	NA
	chr2-238643942-238644915	469	599	36846771	36612845	3	Monoctye DC	20	20	1.28534	4.62071e-05	0.0219832	PER2	0.878759	14
	chr2-238643942-238644915	469	599	36846771	36612845	3	Monoctye DC	20	20	1.28534	4.62071e-05	0.0219832	ILKAP	-0.722381	14
	chr8-143190966-143191740	786	628	36846454	36612816	3	Monoctye DC	20	20	0.804084	4.65576e-05	0.0219832	NA	NA	NA
	chr9-130172043-130173373	1117	926	36846123	36612518	3	Monoctye DC	20	20	0.8343	4.63578e-05	0.0219832	NCS1	0.721147	14
	chr9-130172043-130173373	1117	926	36846123	36612518	3	Monoctye DC	20	20	0.8343	4.63578e-05	0.0219832	ABL1	0.614135	15
	chr9-130172043-130173373	1117	926	36846123	36612518	3	Monoctye DC	20	20	0.8343	4.63578e-05	0.0219832	LINC00963	0.320825	16
	chr11-76629181-76630552	2089	2346	36845151	36611098	3	Monoctye DC	20	20	1.1302	4.69549e-05	0.0219958	DGAT2	0.816885	10
	chr11-76629181-76630552	2089	2346	36845151	36611098	3	Monoctye DC	20	20	1.1302	4.69549e-05	0.0219958	UVRAG	0.660467	16
	chr11-76629181-76630552	2089	2346	36845151	36611098	3	Monoctye DC	20	20	1.1302	4.69549e-05	0.0219958	ACER3	0.467961	16
	chr1-21439619-21441018	554	755	29719932	32030738	1	B Cells	21	21	1.26449	2.58054e-05	0.0220071	NA	NA	NA
	chr1-227934513-227935343	382	738	20363436	30083332	2	Monoctye DC	21	20	1.30772	1.72197e-05	0.0220278	WNT9A	0.753099	7
	chr3-115790640-115791103	304	210	36846936	36613234	3	Monoctye DC	20	20	0.695201	4.76777e-05	0.0221267	NA	NA	NA
	chr7-111137604-111138568	441	567	36846799	36612877	3	Monoctye DC	20	20	1.29392	4.76043e-05	0.0221267	NA	NA	NA
	chr2-238947914-238948716	684	538	36846556	36612906	3	Monoctye DC	20	20	0.791572	4.79891e-05	0.0221681	PER2	0.468449	15
	chr9-34097825-34098659	687	915	29719799	32030578	1	B Cells	21	21	1.23579	2.63112e-05	0.0222484	NA	NA	NA
	chr13-113449284-113449551	149	210	33224193	30164245	1	CD4 T Cells	21	21	1.55237	3.5905e-05	0.022252	NA	NA	NA
	chr2-128520391-128521317	1369	1156	36845871	36612288	3	Monoctye DC	20	20	0.849804	4.86706e-05	0.0222766	SFT2D3	0.708545	15
	chr2-128520391-128521317	1369	1156	36845871	36612288	3	Monoctye DC	20	20	0.849804	4.86706e-05	0.0222766	UGGT1	0.247405	15
	chr2-128520391-128521317	1369	1156	36845871	36612288	3	Monoctye DC	20	20	0.849804	4.86706e-05	0.0222766	WDR33	0.0188739	16
	chr22-46853850-46854737	746	906	36846494	36612538	3	Monoctye DC	20	20	1.22223	4.86331e-05	0.0222766	CERK	0.821845	14
	chr19-10269428-10271966	3240	3143	29717246	32028350	1	B Cells	21	21	0.900074	2.70343e-05	0.022293	ICAM1	0.80796	16
	chr19-10269428-10271966	3240	3143	29717246	32028350	1	B Cells	21	21	0.900074	2.70343e-05	0.022293	PDE4A	0.71886	15
	chr19-10269428-10271966	3240	3143	29717246	32028350	1	B Cells	21	21	0.900074	2.70343e-05	0.022293	CDC37	0.315626	17
	chr19-10269428-10271966	3240	3143	29717246	32028350	1	B Cells	21	21	0.900074	2.70343e-05	0.022293	LDLR	-0.163818	17
	chr19-10269428-10271966	3240	3143	29717246	32028350	1	B Cells	21	21	0.900074	2.70343e-05	0.022293	SLC44A2	-0.0490384	16
	chr8-867424-867760	362	279	29720124	32031214	1	B Cells	21	21	0.715112	2.68453e-05	0.022293	NA	NA	NA
	chr8-12194522-12194996	266	399	29720220	32031094	1	B Cells	21	21	1.39178	2.69008e-05	0.022293	NA	NA	NA
	chr3-48663327-48664320	849	1506	20362969	30082564	2	Monoctye DC	21	20	1.20071	1.81695e-05	0.022382	PFKFB4	0.746431	14
	chr3-48663327-48664320	849	1506	20362969	30082564	2	Monoctye DC	21	20	1.20071	1.81695e-05	0.022382	USP4	0.611067	16
	chr3-48663327-48664320	849	1506	20362969	30082564	2	Monoctye DC	21	20	1.20071	1.81695e-05	0.022382	SMARCC1	0.0432268	17
	chr6-16824593-16825542	311	326	20363507	30083744	2	Monoctye DC	21	20	0.709545	1.7865e-05	0.022382	NA	NA	NA
	chr7-100295187-100295658	117	275	20363701	30083795	2	Monoctye DC	21	20	1.591	1.81053e-05	0.022382	NA	NA	NA
	chr9-89501788-89502570	911	743	26444434	26831737	3	CD4 T Cells	20	20	0.80382	1.05482e-05	0.0223934	SEMA4D	0.478714	16
	chr9-89501788-89502570	911	743	26444434	26831737	3	CD4 T Cells	20	20	0.80382	1.05482e-05	0.0223934	SECISBP2	-0.474211	16
	chr11-10730183-10730475	172	158	20363646	30083912	2	Monoctye DC	21	20	0.621801	1.85218e-05	0.0225376	NA	NA	NA
	chr17-28549719-28550050	489	646	26444856	26831834	3	CD4 T Cells	20	20	1.302	1.08729e-05	0.0226018	NA	NA	NA
	chr9-19183687-19184791	392	472	33223950	30163983	1	CD4 T Cells	21	21	1.32622	3.67369e-05	0.022627	DENND4C	0.488026	16
	chr2-7467804-7468689	232	302	33224110	30164153	1	CD4 T Cells	21	21	1.43377	3.7e-05	0.0226492	NA	NA	NA
	chr3-168024471-168024929	330	232	36846910	36613212	3	Monoctye DC	20	20	0.70752	4.9769e-05	0.0226753	GOLIM4	0.730141	16
	chr3-168024471-168024929	330	232	36846910	36613212	3	Monoctye DC	20	20	0.70752	4.9769e-05	0.0226753	WDR49	0.549684	11
	chr11-34250834-34251553	1314	1653	29719172	32029840	1	B Cells	21	21	1.16723	2.78651e-05	0.0227212	ABTB2	0.0296941	15
	chr6-36947671-36948296	112	63	29720374	32031430	1	B Cells	21	21	0.521917	2.8009e-05	0.0227212	NA	NA	NA
	chr11-6357082-6357510	40	78	22209699	18268642	1	Monoctye DC	21	21	2.37066	6.70384e-06	0.0227979	NA	NA	NA
	chr5-16508859-16509219	32	67	22209707	18268653	1	Monoctye DC	21	21	2.54542	6.85452e-06	0.0227979	NA	NA	NA
	chr6-10722653-10723220	404	444	20363414	30083626	2	Monoctye DC	21	20	0.743917	1.90144e-05	0.0228583	NA	NA	NA
	chr22-50010427-50011268	156	295	10851779	13171258	3	NK Cells	19	20	1.558	5.27038e-06	0.0228641	TYMP	-0.845925	15
	chr22-50010427-50011268	156	295	10851779	13171258	3	NK Cells	19	20	1.558	5.27038e-06	0.0228641	PLXNB2	-0.775232	15
	chr20-47274395-47274795	23	56	33224319	30164399	1	CD4 T Cells	21	21	2.68177	3.75883e-05	0.0228691	SULF2	0.640785	15
	chr8-125607688-125608321	554	754	29719932	32030739	1	B Cells	21	21	1.26282	2.89484e-05	0.0229241	NA	NA	NA
	chr9-68559790-68560775	207	323	29720279	32031170	1	B Cells	21	21	1.44781	2.88804e-05	0.0229241	TJP2	0.87904	14
	chr9-97921756-97923034	2427	2934	29718059	32028559	1	B Cells	21	21	1.12168	2.87234e-05	0.0229241	NA	NA	NA
	chr2-71417337-71417890	57	119	29720429	32031374	1	B Cells	21	21	1.93709	2.91846e-05	0.0229292	NA	NA	NA
	chr21-43957521-43957937	856	748	29719630	32030745	1	B Cells	21	21	0.810787	2.9627e-05	0.0230949	ICOSLG	0.505179	13
	chr21-43957521-43957937	856	748	29719630	32030745	1	B Cells	21	21	0.810787	2.9627e-05	0.0230949	PDXK	0.0649653	13
	chr9-97237863-97238878	325	320	16519814	23269587	2	B Cells	20	21	0.699014	6.02899e-06	0.0231372	NA	NA	NA
	chr17-36181556-36183963	120	262	7745621	10185162	2	NK Cells	18	20	1.66037	3.01653e-06	0.0231528	CCL4	0.855038	16
	chr17-36181556-36183963	120	262	7745621	10185162	2	NK Cells	18	20	1.66037	3.01653e-06	0.0231528	CCL4L2	0.728768	15
	chr17-36181556-36183963	120	262	7745621	10185162	2	NK Cells	18	20	1.66037	3.01653e-06	0.0231528	CCL3	0.675181	14
	chr17-36181556-36183963	120	262	7745621	10185162	2	NK Cells	18	20	1.66037	3.01653e-06	0.0231528	CCL5	0.62206	16
	chr17-36181556-36183963	120	262	7745621	10185162	2	NK Cells	18	20	1.66037	3.01653e-06	0.0231528	TAF15	0.206174	17
	chrY-2934606-2936305	310	276	7745431	10185148	2	NK Cells	18	20	0.677066	2.80836e-06	0.0231528	LINC00278	-0.232194	14
	chrY-2934606-2936305	310	276	7745431	10185148	2	NK Cells	18	20	0.677066	2.80836e-06	0.0231528	RPS4Y1	0.221589	17
	chrY-2934606-2936305	310	276	7745431	10185148	2	NK Cells	18	20	0.677066	2.80836e-06	0.0231528	ZFY	0.0172994	17
	chr3-18127223-18128093	37	8	33224305	30164447	1	CD4 T Cells	21	21	0.238149	3.85967e-05	0.0233402	TBC1D5	0.797684	13
	chr3-100708670-100710960	1730	2134	29718756	32029359	1	B Cells	21	21	1.14453	3.03233e-05	0.023342	ADGRG7	-0.471495	13
	chr4-8221443-8221857	43	98	29720443	32031395	1	B Cells	21	21	2.11464	3.04119e-05	0.023342	SH3TC1	0.519538	16
	chr1-100904678-100905076	39	78	33224303	30164377	1	CD4 T Cells	21	21	2.20288	3.88751e-05	0.023367	NA	NA	NA
	chr11-46209729-46210577	718	568	36846522	36612876	3	Monoctye DC	20	20	0.796138	5.17689e-05	0.0233731	NA	NA	NA
	chr13-27953051-27954741	310	417	36846930	36613027	3	Monoctye DC	20	20	1.35375	5.15653e-05	0.0233731	NA	NA	NA
	chr7-28207509-28208032	399	314	29720087	32031179	1	B Cells	21	21	0.730189	3.08363e-05	0.0234871	NA	NA	NA
	chr2-38213710-38214342	59	104	33224283	30164351	1	CD4 T Cells	21	21	1.94152	3.95755e-05	0.0235048	NA	NA	NA
	chr3-31714630-31714841	16	0	33224326	30164455	1	CD4 T Cells	21	21	0	3.93555e-05	0.0235048	NA	NA	NA
	chr8-141026705-141027186	654	512	36846586	36612932	3	Monoctye DC	20	20	0.787874	5.23146e-05	0.023513	NA	NA	NA
	chr20-59495786-59496188	123	59	33224219	30164396	1	CD4 T Cells	21	21	0.528333	3.98582e-05	0.0235326	NA	NA	NA
	chr19-21568664-21569778	836	674	36846404	36612770	3	Monoctye DC	20	20	0.811368	5.2788e-05	0.0235873	NA	NA	NA
	chr6-149488761-149489145	249	165	36846991	36613279	3	Monoctye DC	20	20	0.666882	5.29526e-05	0.0235873	NA	NA	NA
	chr2-217064075-217064607	115	163	22209624	18268557	1	Monoctye DC	21	21	1.72316	7.34138e-06	0.0236295	NA	NA	NA
	chrX-12999332-13000633	348	480	26444997	26832000	3	CD4 T Cells	20	20	1.35941	1.16261e-05	0.0236744	NA	NA	NA
	chr1-41789666-41790016	473	354	36846767	36613090	3	Monoctye DC	20	20	0.753193	5.36635e-05	0.0237058	FOXJ3	0.241285	13
	chr19-55519247-55520244	665	522	36846575	36612922	3	Monoctye DC	20	20	0.789975	5.39313e-05	0.0237058	NA	NA	NA
	chr3-138347306-138348868	1486	1704	36845754	36611740	3	Monoctye DC	20	20	1.15402	5.38917e-05	0.0237058	MRAS	0.875922	11
	chr3-138347306-138348868	1486	1704	36845754	36611740	3	Monoctye DC	20	20	1.15402	5.38917e-05	0.0237058	PIK3CB	0.833772	14
	chr3-138347306-138348868	1486	1704	36845754	36611740	3	Monoctye DC	20	20	1.15402	5.38917e-05	0.0237058	ARMC8	-8.30691e-05	15
	chr1-8661501-8662054	90	142	33224252	30164313	1	CD4 T Cells	21	21	1.73783	4.15357e-05	0.0238626	NA	NA	NA
	chr11-6693477-6694299	87	138	33224255	30164317	1	CD4 T Cells	21	21	1.74711	4.23304e-05	0.0238626	NA	NA	NA
	chr11-96061842-96062527	694	781	33223648	30163674	1	CD4 T Cells	21	21	1.23952	4.19597e-05	0.0238626	MAML2	0.802247	15
	chr2-59413713-59414429	6	28	33224336	30164427	1	CD4 T Cells	21	21	5.14005	4.22583e-05	0.0238626	NA	NA	NA
	chr20-62891008-62891400	488	331	33223854	30164124	1	CD4 T Cells	21	21	0.747083	4.14066e-05	0.0238626	NA	NA	NA
	chr6-8017264-8017708	81	32	33224261	30164423	1	CD4 T Cells	21	21	0.435137	4.17598e-05	0.0238626	NA	NA	NA
	chr6-144411435-144412025	108	163	33224234	30164292	1	CD4 T Cells	21	21	1.66236	4.22885e-05	0.0238626	NA	NA	NA
	chr7-44145217-44146448	925	683	33223417	30163772	1	CD4 T Cells	21	21	0.81328	4.1714e-05	0.0238626	NA	NA	NA
	chr2-215847727-215848079	290	199	36846950	36613245	3	Monoctye DC	20	20	0.690589	5.48179e-05	0.0239898	LINC00607	0.817322	7
	chr1-25267558-25268315	400	479	33223942	30163976	1	CD4 T Cells	21	21	1.31897	4.30095e-05	0.0241093	NA	NA	NA
	chr14-52175373-52176531	140	83	9964276	10632909	2	CD8 T Cells	20	21	0.55558	1.64618e-05	0.024155	PTGDR	0.707102	13
	chr1-16913402-16914679	1271	1474	36845969	36611970	3	Monoctye DC	20	20	1.16712	5.59721e-05	0.0242872	NA	NA	NA
	chr4-182975710-182976087	245	162	36846995	36613282	3	Monoctye DC	20	20	0.665447	5.64293e-05	0.0242872	NA	NA	NA
	chr6-135226605-135226919	125	196	36847115	36613248	3	Monoctye DC	20	20	1.57801	5.61348e-05	0.0242872	MYB	0.291339	17
	chr8-90466995-90468076	780	942	36846460	36612502	3	Monoctye DC	20	20	1.2154	5.64711e-05	0.0242872	NA	NA	NA
	chr2-134623621-134624149	147	85	36847093	36613359	3	Monoctye DC	20	20	0.581924	5.76095e-05	0.0245651	NA	NA	NA
	chr5-111930533-111931503	982	806	36846258	36612638	3	Monoctye DC	20	20	0.826015	5.75188e-05	0.0245651	STARD4	0.725626	14
	chr5-111930533-111931503	982	806	36846258	36612638	3	Monoctye DC	20	20	0.826015	5.75188e-05	0.0245651	WDR36	-0.553014	14
	chr22-38967481-38968149	514	957	20363304	30083113	2	Monoctye DC	21	20	1.26029	2.08682e-05	0.0247882	APOBEC3A	0.879643	14
	chr22-38967481-38968149	514	957	20363304	30083113	2	Monoctye DC	21	20	1.26029	2.08682e-05	0.0247882	GRAP2	-0.779524	14
	chr22-38967481-38968149	514	957	20363304	30083113	2	Monoctye DC	21	20	1.26029	2.08682e-05	0.0247882	RPL3	-0.719098	16
	chr22-38967481-38968149	514	957	20363304	30083113	2	Monoctye DC	21	20	1.26029	2.08682e-05	0.0247882	CBX6	0.692968	16
	chr22-38967481-38968149	514	957	20363304	30083113	2	Monoctye DC	21	20	1.26029	2.08682e-05	0.0247882	MAFF	0.10991	15
	chr3-40769818-40770458	418	307	36846822	36613137	3	Monoctye DC	20	20	0.73914	5.87363e-05	0.0249389	NA	NA	NA
	chr14-50320397-50321606	1188	1272	33223154	30163183	1	CD4 T Cells	21	21	1.17932	4.51271e-05	0.025051	NA	NA	NA
	chr18-79522200-79522695	439	519	33223903	30163936	1	CD4 T Cells	21	21	1.30216	4.51916e-05	0.025051	NA	NA	NA
	chr19-54462995-54464941	3983	3963	33220359	30160492	1	CD4 T Cells	21	21	1.09591	4.5464e-05	0.0250627	NA	NA	NA
	chr5-148887234-148887675	36	9	9964380	10632983	2	CD8 T Cells	20	21	0.234281	1.73459e-05	0.0250834	NA	NA	NA
	chr9-105063568-105065093	2372	2089	36844868	36611355	3	Monoctye DC	20	20	0.886315	5.97505e-05	0.0252621	SLC44A1	0.864489	15
	chr9-105063568-105065093	2372	2089	36844868	36611355	3	Monoctye DC	20	20	0.886315	5.97505e-05	0.0252621	FSD1L	0.813363	12
	chr9-105063568-105065093	2372	2089	36844868	36611355	3	Monoctye DC	20	20	0.886315	5.97505e-05	0.0252621	ABCA1	0.807009	15
	chr9-105063568-105065093	2372	2089	36844868	36611355	3	Monoctye DC	20	20	0.886315	5.97505e-05	0.0252621	TMEM38B	0.560012	15
	chr17-17971480-17973059	3312	3624	36843928	36609820	3	Monoctye DC	20	20	1.10119	6.04312e-05	0.0253379	NA	NA	NA
	chr6-108841053-108841838	777	938	36846463	36612506	3	Monoctye DC	20	20	1.21492	6.04377e-05	0.0253379	ARMC2	0.676048	13
	chr10-97428356-97428807	83	38	12371745	13818388	1	CD8 T Cells	21	21	0.409903	2.54545e-06	0.0253982	NA	NA	NA
	chr17-43359697-43361911	1642	2141	12370186	13816285	1	CD8 T Cells	21	21	1.1674	2.30644e-06	0.0253982	LINC00910	-0.478705	14
	chr8-141172117-141172568	265	212	10851670	13171341	3	NK Cells	19	20	0.659113	6.10957e-06	0.0254003	NA	NA	NA
	chr8-96978924-96979670	628	774	36846612	36612670	3	Monoctye DC	20	20	1.24035	6.09048e-05	0.0254269	SDC2	0.730698	13
	chr12-121132443-121133471	711	865	36846529	36612579	3	Monoctye DC	20	20	1.22436	6.14579e-05	0.0254324	P2RX4	0.352015	17
	chr2-177171206-177171835	561	431	36846679	36613013	3	Monoctye DC	20	20	0.773177	6.18651e-05	0.0254324	NA	NA	NA
	chr3-46915374-46915631	38	10	36847202	36613434	3	Monoctye DC	20	20	0.264838	6.19377e-05	0.0254324	NA	NA	NA
	chr6-137951118-137951444	90	152	36847150	36613292	3	Monoctye DC	20	20	1.69967	6.17663e-05	0.0254324	NA	NA	NA
	chr8-143516335-143516751	1106	833	33223236	30163622	1	CD4 T Cells	21	21	0.829566	4.65264e-05	0.0255074	NA	NA	NA
	chr15-90190775-90192289	1738	2141	29718748	32029352	1	B Cells	21	21	1.143	3.37702e-05	0.025527	SEMA4B	0.721694	14
	chr15-90190775-90192289	1738	2141	29718748	32029352	1	B Cells	21	21	1.143	3.37702e-05	0.025527	CRTC3	-0.55009	16
	chr15-90190775-90192289	1738	2141	29718748	32029352	1	B Cells	21	21	1.143	3.37702e-05	0.025527	NGRN	0.384037	16
	chr2-217085569-217086540	512	953	20363306	30083117	2	Monoctye DC	21	20	1.25993	2.25925e-05	0.0256166	TNS1	0.879106	13
	chr2-217085569-217086540	512	953	20363306	30083117	2	Monoctye DC	21	20	1.25993	2.25925e-05	0.0256166	XRCC5	-0.545961	16
	chr2-217085569-217086540	512	953	20363306	30083117	2	Monoctye DC	21	20	1.25993	2.25925e-05	0.0256166	RPL37A	-0.357549	16
	chr3-195746921-195748298	328	349	20363490	30083721	2	Monoctye DC	21	20	0.720235	2.2513e-05	0.0256166	NA	NA	NA
	chr5-133744038-133744483	91	68	20363727	30084002	2	Monoctye DC	21	20	0.505813	2.22806e-05	0.0256166	FSTL4	0.520881	8
	chr7-72805307-72806397	855	1037	20362963	30083033	2	Monoctye DC	21	20	0.820985	2.19734e-05	0.0256166	MLXIPL	0.930644	12
	chr7-72805307-72806397	855	1037	20362963	30083033	2	Monoctye DC	21	20	0.820985	2.19734e-05	0.0256166	STX1A	0.755077	13
	chr7-72805307-72806397	855	1037	20362963	30083033	2	Monoctye DC	21	20	0.820985	2.19734e-05	0.0256166	BAZ1B	-0.0496394	13
	chr11-46318316-46318989	211	155	19984133	23382205	3	B Cells	20	20	0.627843	9.88455e-06	0.0259545	NA	NA	NA
	chr3-146543830-146544947	656	960	19983688	23381400	3	B Cells	20	20	1.25075	9.82868e-06	0.0259545	PLSCR1	0.539775	16
	chr6-157755372-157756085	260	390	9964156	10632602	2	CD8 T Cells	20	21	1.40568	1.8327e-05	0.0261236	NA	NA	NA
	chr1-221097562-221099366	28	4	33224314	30164451	1	CD4 T Cells	21	21	0.157349	4.85654e-05	0.0261936	HLX	0.875849	14
	chr1-221097562-221099366	28	4	33224314	30164451	1	CD4 T Cells	21	21	0.157349	4.85654e-05	0.0261936	RAB3GAP2	0.421859	14
	chr1-235275193-235275641	197	111	33224145	30164344	1	CD4 T Cells	21	21	0.620608	4.80854e-05	0.0261936	NA	NA	NA
	chr6-118725820-118726352	466	547	33223876	30163908	1	CD4 T Cells	21	21	1.29289	4.84791e-05	0.0261936	NA	NA	NA
	chr10-58512236-58513874	352	464	36846888	36612980	3	Monoctye DC	20	20	1.3266	6.42755e-05	0.0262842	NA	NA	NA
	chr10-14647565-14648814	2253	1799	33222089	30162656	1	CD4 T Cells	21	21	0.87949	4.92493e-05	0.0264196	NA	NA	NA
	chr12-1740286-1740900	95	47	12371733	13818379	1	CD8 T Cells	21	21	0.442945	2.91606e-06	0.0264511	NA	NA	NA
	chr19-3798166-3798463	166	117	10851769	13171436	3	NK Cells	19	20	0.580695	6.64273e-06	0.0265122	NA	NA	NA
	chr10-14386133-14386400	214	123	33224128	30164332	1	CD4 T Cells	21	21	0.633071	5.09335e-05	0.0266078	NA	NA	NA
	chr12-12992045-12993246	28	62	33224314	30164393	1	CD4 T Cells	21	21	2.4389	5.08194e-05	0.0266078	FAM234B	0.724325	13
	chr18-8742274-8742743	498	340	33223844	30164115	1	CD4 T Cells	21	21	0.751987	5.06622e-05	0.0266078	NA	NA	NA
	chr2-143128378-143129501	1861	1928	33222481	30162527	1	CD4 T Cells	21	21	1.14109	5.09254e-05	0.0266078	NA	NA	NA
	chr21-46626443-46627564	413	274	33223929	30164181	1	CD4 T Cells	21	21	0.730738	5.0377e-05	0.0266078	NA	NA	NA
	chr2-64555334-64555874	99	44	33224243	30164411	1	CD4 T Cells	21	21	0.489529	5.14826e-05	0.026616	NA	NA	NA
	chr22-38984993-38985511	602	686	33223740	30163769	1	CD4 T Cells	21	21	1.25513	5.14218e-05	0.026616	NA	NA	NA
	chr6-166942575-166943100	472	624	26444873	26831856	3	CD4 T Cells	20	20	1.30296	1.33619e-05	0.0266648	NA	NA	NA
	chr14-106348613-106349917	410	488	33223932	30163967	1	CD4 T Cells	21	21	1.31098	5.19538e-05	0.0267211	NA	NA	NA
	chr11-134036824-134037321	280	207	29720206	32031286	1	B Cells	21	21	0.685948	3.56348e-05	0.0267339	NA	NA	NA
	chr1-26200947-26201598	186	270	36847054	36613174	3	Monoctye DC	20	20	1.46088	6.60583e-05	0.0267979	NA	NA	NA
	chr12-116319646-116320630	1078	1264	36846162	36612180	3	Monoctye DC	20	20	1.18003	6.60688e-05	0.0267979	MED13L	0.825166	16
	chr12-116319646-116320630	1078	1264	36846162	36612180	3	Monoctye DC	20	20	1.18003	6.60688e-05	0.0267979	FBXO21	-0.539886	16
	chr12-30850901-30851918	334	551	10851601	13171002	3	NK Cells	19	20	1.35917	8.04458e-06	0.0268591	DENND5B	0.116708	15
	chr18-61952105-61952541	54	132	10851881	13171421	3	NK Cells	19	20	2.01396	8.33166e-06	0.0268591	NA	NA	NA
	chr2-54040904-54041538	158	297	10851777	13171256	3	NK Cells	19	20	1.54871	7.12655e-06	0.0268591	PSME4	0.596018	14
	chr2-135245102-135245508	104	62	10851831	13171491	3	NK Cells	19	20	0.491166	7.29226e-06	0.0268591	NA	NA	NA
	chr6-105452945-105453785	324	272	10851611	13171281	3	NK Cells	19	20	0.691662	8.32792e-06	0.0268591	NA	NA	NA
	chr9-29213514-29214038	12	53	10851923	13171500	3	NK Cells	19	20	3.63886	8.34476e-06	0.0268591	LINGO2	0.896143	7
	chr17-65163813-65164492	268	319	22209471	18268401	1	Monoctye DC	21	21	1.44708	8.63138e-06	0.0269135	NA	NA	NA
	chr16-10552753-10553498	469	380	29720017	32031113	1	B Cells	21	21	0.751778	3.66841e-05	0.0271134	NA	NA	NA
	chr6-45687272-45687958	414	582	29720072	32030911	1	B Cells	21	21	1.30437	3.66465e-05	0.0271134	NA	NA	NA
	chr1-225454239-225455213	175	112	9964241	10632880	2	CD8 T Cells	20	21	0.599758	1.9688e-05	0.0272841	NA	NA	NA
	chr17-38901006-38901596	167	105	9964249	10632887	2	CD8 T Cells	20	21	0.589209	1.96832e-05	0.0272841	NA	NA	NA
	chr1-205227069-205229743	655	803	36846585	36612641	3	Monoctye DC	20	20	1.23378	6.77624e-05	0.0273735	NA	NA	NA
	chr12-8482255-8483414	155	255	9964261	10632737	2	CD8 T Cells	20	21	1.54172	2.00442e-05	0.0273971	NA	NA	NA
	chr10-61902452-61903634	2923	2949	33221419	30161506	1	CD4 T Cells	21	21	1.11124	5.39113e-05	0.027445	NA	NA	NA
	chr3-16319357-16319563	316	390	33224026	30164065	1	CD4 T Cells	21	21	1.35937	5.36784e-05	0.027445	NA	NA	NA
	chr17-10266475-10266845	80	57	20363738	30084013	2	Monoctye DC	21	20	0.482289	2.44923e-05	0.0274586	NA	NA	NA
	chr1-184491375-184492364	117	65	9964299	10632927	2	CD8 T Cells	20	21	0.520624	2.04008e-05	0.0275077	C1orf21	0.827166	15
	chr1-184491375-184492364	117	65	9964299	10632927	2	CD8 T Cells	20	21	0.520624	2.04008e-05	0.0275077	IVNS1ABP	0.373878	16
	chr22-41285135-41286976	5455	5353	33218887	30159102	1	CD4 T Cells	21	21	1.08084	5.44128e-05	0.0275597	NA	NA	NA
	chr11-87173218-87173941	62	25	9964354	10632967	2	CD8 T Cells	20	21	0.377872	2.12019e-05	0.0278456	NA	NA	NA
	chr13-21365139-21366145	139	83	9964277	10632909	2	CD8 T Cells	20	21	0.559577	2.14568e-05	0.0278456	NA	NA	NA
	chr22-21762905-21763482	136	80	9964280	10632912	2	CD8 T Cells	20	21	0.551249	2.14886e-05	0.0278456	YPEL1	0.667126	14
	chr1-83818193-83819393	791	952	36846449	36612492	3	Monoctye DC	20	20	1.21123	6.92751e-05	0.0278718	GNG5	0.850223	13
	chr1-83818193-83819393	791	952	36846449	36612492	3	Monoctye DC	20	20	1.21123	6.92751e-05	0.0278718	PRKACB	-0.701309	13
	chr16-50338349-50339375	422	338	21059210	23374378	2	CD4 T Cells	21	21	0.72162	7.61522e-06	0.0281422	BRD7	0.53031	17
	chr20-63948538-63949694	1813	1427	33222529	30163028	1	CD4 T Cells	21	21	0.866936	5.59004e-05	0.0281701	NA	NA	NA
	chr20-53875513-53875791	208	296	36847032	36613148	3	Monoctye DC	20	20	1.43216	7.08256e-05	0.0283073	NA	NA	NA
	chr8-144456539-144457210	621	485	36846619	36612959	3	Monoctye DC	20	20	0.785985	7.09249e-05	0.0283073	NA	NA	NA
	chr12-121557559-121558152	259	184	9964157	10632808	2	CD8 T Cells	20	21	0.665755	2.22062e-05	0.0284066	ORAI1	0.816265	14
	chr12-121557559-121558152	259	184	9964157	10632808	2	CD8 T Cells	20	21	0.665755	2.22062e-05	0.0284066	OASL	0.563541	14
	chr12-121557559-121558152	259	184	9964157	10632808	2	CD8 T Cells	20	21	0.665755	2.22062e-05	0.0284066	KDM2B	0.0409712	14
	chr13-99434114-99434850	1733	1802	33222609	30162653	1	CD4 T Cells	21	21	1.14529	5.67693e-05	0.0284642	DOCK9	0.766291	14
	chr11-44916429-44917063	596	463	36846644	36612981	3	Monoctye DC	20	20	0.781806	7.23274e-05	0.0285172	NA	NA	NA
	chr19-43438366-43439631	823	665	36846417	36612779	3	Monoctye DC	20	20	0.813179	7.21788e-05	0.0285172	NA	NA	NA
	chr2-172962118-172962374	187	117	36847053	36613327	3	Monoctye DC	20	20	0.629664	7.25942e-05	0.0285172	NA	NA	NA
	chr6-161359288-161359818	973	800	36846267	36612644	3	Monoctye DC	20	20	0.82745	7.23375e-05	0.0285172	AGPAT4	0.470756	14
	chr15-66908044-66908501	215	211	20363603	30083859	2	Monoctye DC	21	20	0.664304	2.58364e-05	0.0286436	NA	NA	NA
	chr15-97501161-97501622	379	494	36846861	36612950	3	Monoctye DC	20	20	1.31175	7.32875e-05	0.0286767	NA	NA	NA
	chr1-230425407-230426784	362	235	33223980	30164220	1	CD4 T Cells	21	21	0.715023	5.74853e-05	0.0286791	NA	NA	NA
	chr17-36188745-36189215	738	893	36846502	36612551	3	Monoctye DC	20	20	1.21775	7.36956e-05	0.0287237	CCL4	0.741043	16
	chr17-36188745-36189215	738	893	36846502	36612551	3	Monoctye DC	20	20	1.21775	7.36956e-05	0.0287237	CCL5	0.598436	16
	chr17-36188745-36189215	738	893	36846502	36612551	3	Monoctye DC	20	20	1.21775	7.36956e-05	0.0287237	CCL3	0.54802	14
	chr17-36188745-36189215	738	893	36846502	36612551	3	Monoctye DC	20	20	1.21775	7.36956e-05	0.0287237	CCL4L2	0.516219	15
	chr17-36188745-36189215	738	893	36846502	36612551	3	Monoctye DC	20	20	1.21775	7.36956e-05	0.0287237	TAF15	0.0134483	17
	chr7-31890115-31890623	313	418	36846927	36613026	3	Monoctye DC	20	20	1.34399	7.4028e-05	0.028741	NA	NA	NA
	chr3-179045833-179047286	324	247	29720162	32031246	1	B Cells	21	21	0.707344	3.9342e-05	0.028864	NA	NA	NA
	chr9-111037567-111038957	105	58	29720381	32031435	1	B Cells	21	21	0.512528	3.96373e-05	0.0288684	LPAR1	0.809478	9
	chr9-111037567-111038957	105	58	29720381	32031435	1	B Cells	21	21	0.512528	3.96373e-05	0.0288684	TXN	0.545489	17
	chr8-133950741-133951411	164	358	20363654	30083712	2	Monoctye DC	21	20	1.47762	2.6362e-05	0.0289052	NA	NA	NA
	chr1-94017276-94017854	101	53	9964315	10632939	2	CD8 T Cells	20	21	0.491757	2.32234e-05	0.0289839	NA	NA	NA
	chr2-241112580-241112979	217	334	9964199	10632658	2	CD8 T Cells	20	21	1.44239	2.35098e-05	0.0289839	PASK	0.889991	13
	chr6-160462268-160463024	191	126	9964225	10632866	2	CD8 T Cells	20	21	0.618206	2.35289e-05	0.0289839	NA	NA	NA
	chr22-38873953-38874277	320	393	33224022	30164062	1	CD4 T Cells	21	21	1.35271	5.88844e-05	0.0290862	APOBEC3G	0.595349	17
	chr8-1791708-1792329	420	280	33223922	30164175	1	CD4 T Cells	21	21	0.734293	5.88356e-05	0.0290862	NA	NA	NA
	chr3-170355944-170358538	5719	6638	29714767	32024855	1	B Cells	21	21	1.07695	4.02861e-05	0.0291283	SKIL	0.241977	16
	chr4-3369811-3370228	582	408	33223760	30164047	1	CD4 T Cells	21	21	0.772144	5.97758e-05	0.0293811	NA	NA	NA
	chr19-2327756-2328155	300	595	20363518	30083475	2	Monoctye DC	21	20	1.34251	2.71552e-05	0.0294513	NA	NA	NA
	chr11-13055238-13055499	18	1	9964398	10632991	2	CD8 T Cells	20	21	0.0520624	2.51771e-05	0.0296079	NA	NA	NA
	chr12-128782440-128783607	141	85	9964275	10632907	2	CD8 T Cells	20	21	0.564932	2.52224e-05	0.0296079	SLC15A4	0.607383	15
	chr3-142269738-142270917	188	123	9964228	10632869	2	CD8 T Cells	20	21	0.613117	2.47041e-05	0.0296079	GK5	0.74842	15
	chr6-138106792-138108050	206	139	9964210	10632853	2	CD8 T Cells	20	21	0.63233	2.51876e-05	0.0296079	NA	NA	NA
	chr1-21439619-21441018	487	702	21059145	23374014	2	CD4 T Cells	21	21	1.29871	8.65606e-06	0.0297778	NA	NA	NA
	chr1-100475553-100475888	1	22	21059631	23374694	2	CD4 T Cells	21	21	19.8211	9.25156e-06	0.0297778	NA	NA	NA
	chr13-25971343-25971857	231	163	21059401	23374553	2	CD4 T Cells	21	21	0.635741	8.42967e-06	0.0297778	NA	NA	NA
	chr5-147782023-147782962	516	428	21059116	23374288	2	CD4 T Cells	21	21	0.747306	9.00288e-06	0.0297778	PPP2R2B	0.64332	14
	chr5-147782023-147782962	516	428	21059116	23374288	2	CD4 T Cells	21	21	0.747306	9.00288e-06	0.0297778	JAKMIP2	0.404299	15
	chr17-57646066-57646521	86	184	10851849	13171369	3	NK Cells	19	20	1.76275	9.60685e-06	0.0299551	NA	NA	NA
	chr1-54798918-54799529	276	189	36846964	36613255	3	Monoctye DC	20	20	0.689155	7.77373e-05	0.0299564	NA	NA	NA
	chr9-87374060-87374385	89	43	36847151	36613401	3	Monoctye DC	20	20	0.486231	7.7759e-05	0.0299564	NA	NA	NA
	chr14-64337834-64339350	458	516	20363360	30083554	2	Monoctye DC	21	20	0.762618	2.84245e-05	0.030172	NA	NA	NA
	chr19-51751498-51752081	329	644	20363489	30083426	2	Monoctye DC	21	20	1.32499	2.82173e-05	0.030172	SIGLEC5	0.889797	10
	chr19-51751498-51752081	329	644	20363489	30083426	2	Monoctye DC	21	20	1.32499	2.82173e-05	0.030172	FPR1	0.781135	13
	chr19-51751498-51752081	329	644	20363489	30083426	2	Monoctye DC	21	20	1.32499	2.82173e-05	0.030172	SIGLEC9	0.752571	11
	chr6-11731888-11732540	257	199	19984087	23382161	3	B Cells	20	20	0.661792	1.18162e-05	0.0302311	PHACTR1	0.894809	15
	chr6-11731888-11732540	257	199	19984087	23382161	3	B Cells	20	20	0.661792	1.18162e-05	0.0302311	TMEM170B	0.807643	13
	chr6-11731888-11732540	257	199	19984087	23382161	3	B Cells	20	20	0.661792	1.18162e-05	0.0302311	SYCP2L	0.79876	11
	chr6-11731888-11732540	257	199	19984087	23382161	3	B Cells	20	20	0.661792	1.18162e-05	0.0302311	SMIM13	0.182342	16
	chr6-11731888-11732540	257	199	19984087	23382161	3	B Cells	20	20	0.661792	1.18162e-05	0.0302311	NEDD9	0.112437	15
	chr16-89315694-89316307	938	769	36846302	36612675	3	Monoctye DC	20	20	0.825064	7.88421e-05	0.0302569	NA	NA	NA
	chr14-75542004-75543438	1603	1884	26443742	26830596	3	CD4 T Cells	20	20	1.15834	1.5579e-05	0.0304796	BATF	0.631729	16
	chr11-11149293-11150541	57	150	7745684	10185274	2	NK Cells	18	20	2.00125	4.27891e-06	0.0304961	AMPD3	-0.352273	14
	chr11-11149293-11150541	57	150	7745684	10185274	2	NK Cells	18	20	2.00125	4.27891e-06	0.0304961	USP47	0.344962	16
	chr15-65295293-65296546	1217	1106	29719269	32030387	1	B Cells	21	21	0.843225	4.2664e-05	0.0306257	NA	NA	NA
	chr22-30195769-30197014	353	326	7745388	10185098	2	NK Cells	18	20	0.702307	4.60907e-06	0.0306592	OSM	0.762912	15
	chr22-30195769-30197014	353	326	7745388	10185098	2	NK Cells	18	20	0.702307	4.60907e-06	0.0306592	LIF	0.744065	16
	chr22-30195769-30197014	353	326	7745388	10185098	2	NK Cells	18	20	0.702307	4.60907e-06	0.0306592	TCN2	0.648416	11
	chr22-30195769-30197014	353	326	7745388	10185098	2	NK Cells	18	20	0.702307	4.60907e-06	0.0306592	SLC35E4	0.639017	15
	chr22-30195769-30197014	353	326	7745388	10185098	2	NK Cells	18	20	0.702307	4.60907e-06	0.0306592	OSBP2	0.59516	14
	chr22-30195769-30197014	353	326	7745388	10185098	2	NK Cells	18	20	0.702307	4.60907e-06	0.0306592	MTMR3	0.494817	17
	chr14-68359104-68360458	325	207	33224017	30164248	1	CD4 T Cells	21	21	0.701533	6.28074e-05	0.0307199	NA	NA	NA
	chr6-11806478-11806829	223	131	33224119	30164324	1	CD4 T Cells	21	21	0.647034	6.31486e-05	0.0307361	NA	NA	NA
	chr5-149240049-149240912	462	313	33223880	30164142	1	CD4 T Cells	21	21	0.746214	6.38034e-05	0.0309041	NA	NA	NA
	chr17-40283602-40284028	181	243	33224161	30164212	1	CD4 T Cells	21	21	1.47873	6.43802e-05	0.0310328	NA	NA	NA
	chr1-246959631-246960349	340	262	29720146	32031231	1	B Cells	21	21	0.714992	4.38715e-05	0.0310457	AHCTF1	0.647732	14
	chr3-194133926-194135306	2061	2508	29718425	32028985	1	B Cells	21	21	1.12909	4.36865e-05	0.0310457	HES1	0.627616	15
	chr11-11798657-11799111	119	174	33224223	30164281	1	CD4 T Cells	21	21	1.61051	6.48703e-05	0.0311187	NA	NA	NA
	chr9-34664873-34666211	1979	1869	29718507	32029624	1	B Cells	21	21	0.876279	4.44803e-05	0.0312549	NA	NA	NA
	chr2-169036733-169037402	931	763	36846309	36612681	3	Monoctye DC	20	20	0.824782	8.19096e-05	0.0313136	DHRS9	0.94614	12
	chr2-169036733-169037402	931	763	36846309	36612681	3	Monoctye DC	20	20	0.824782	8.19096e-05	0.0313136	SSB	-0.86446	12
	chr2-169036733-169037402	931	763	36846309	36612681	3	Monoctye DC	20	20	0.824782	8.19096e-05	0.0313136	PPIG	-0.709776	12
	chr13-26051333-26052195	38	6	22209701	18268714	1	Monoctye DC	21	21	0.191957	1.22529e-05	0.0313483	NA	NA	NA
	chr14-69553262-69553475	33	67	22209706	18268653	1	Monoctye DC	21	21	2.46829	1.21808e-05	0.0313483	NA	NA	NA
	chr15-45447976-45448535	1021	1020	22208718	18267700	1	Monoctye DC	21	21	1.21453	1.16474e-05	0.0313483	C15orf48	0.842232	14
	chr15-45447976-45448535	1021	1020	22208718	18267700	1	Monoctye DC	21	21	1.21453	1.16474e-05	0.0313483	SPATA5L1	0.838838	14
	chr15-45447976-45448535	1021	1020	22208718	18267700	1	Monoctye DC	21	21	1.21453	1.16474e-05	0.0313483	BLOC1S6	0.69488	15
	chr15-45447976-45448535	1021	1020	22208718	18267700	1	Monoctye DC	21	21	1.21453	1.16474e-05	0.0313483	SLC30A4	0.197373	14
	chr15-45447976-45448535	1021	1020	22208718	18267700	1	Monoctye DC	21	21	1.21453	1.16474e-05	0.0313483	B2M	0.18156	16
	chr16-67857289-67858229	659	689	22209080	18268031	1	Monoctye DC	21	21	1.27107	1.1673e-05	0.0313483	FHOD1	0.818044	16
	chr16-67857289-67858229	659	689	22209080	18268031	1	Monoctye DC	21	21	1.27107	1.1673e-05	0.0313483	RRAD	0.780379	16
	chr16-67857289-67858229	659	689	22209080	18268031	1	Monoctye DC	21	21	1.27107	1.1673e-05	0.0313483	C16orf70	0.710084	15
	chr16-67857289-67858229	659	689	22209080	18268031	1	Monoctye DC	21	21	1.27107	1.1673e-05	0.0313483	NUTF2	0.40301	17
	chr16-67857289-67858229	659	689	22209080	18268031	1	Monoctye DC	21	21	1.27107	1.1673e-05	0.0313483	NAE1	-0.36155	17
	chr16-67857289-67858229	659	689	22209080	18268031	1	Monoctye DC	21	21	1.27107	1.1673e-05	0.0313483	SLC7A6	-0.29974	16
	chr16-67857289-67858229	659	689	22209080	18268031	1	Monoctye DC	21	21	1.27107	1.1673e-05	0.0313483	ATP6V0D1	0.262345	17
	chr16-67857289-67858229	659	689	22209080	18268031	1	Monoctye DC	21	21	1.27107	1.1673e-05	0.0313483	NFATC3	0.161185	16
	chr20-1587930-1588934	121	168	22209618	18268552	1	Monoctye DC	21	21	1.68795	1.10194e-05	0.0313483	SIRPB1	0.780465	13
	chr5-112959872-112960210	132	180	22209607	18268540	1	Monoctye DC	21	21	1.65781	1.07321e-05	0.0313483	NA	NA	NA
	chr6-155388981-155389498	78	121	22209661	18268599	1	Monoctye DC	21	21	1.88593	1.19464e-05	0.0313483	NA	NA	NA
	chr5-49656339-49661740	191	183	20363627	30083887	2	Monoctye DC	21	20	0.648545	2.98589e-05	0.0313609	NA	NA	NA
	chr5-179533716-179534770	765	664	29719721	32030829	1	B Cells	21	21	0.805351	4.50752e-05	0.0314514	NA	NA	NA
	chr12-68450759-68451900	301	503	10851634	13171050	3	NK Cells	19	20	1.3768	1.07159e-05	0.0315199	IFNG	0.702702	15
	chr15-78830432-78831662	89	50	10851846	13171503	3	NK Cells	19	20	0.462861	1.10564e-05	0.0315199	NA	NA	NA
	chr17-14205912-14206235	129	251	10851806	13171302	3	NK Cells	19	20	1.60308	1.08892e-05	0.0315199	NA	NA	NA
	chr1-243101093-243101982	151	273	19984193	23382087	3	B Cells	20	20	1.54521	1.37587e-05	0.0319732	NA	NA	NA
	chr12-57479489-57480080	769	718	19983575	23381642	3	B Cells	20	20	0.797994	1.37789e-05	0.0319732	LRP1	-0.748636	14
	chr12-57479489-57480080	769	718	19983575	23381642	3	B Cells	20	20	0.797994	1.37789e-05	0.0319732	ARHGAP9	0.631595	17
	chr15-83206561-83208346	264	206	19984080	23382154	3	B Cells	20	20	0.666906	1.29042e-05	0.0319732	NA	NA	NA
	chr2-237904800-237905473	307	248	19984037	23382112	3	B Cells	20	20	0.690422	1.35243e-05	0.0319732	RAMP1	0.647251	16
	chr2-237904800-237905473	307	248	19984037	23382112	3	B Cells	20	20	0.690422	1.35243e-05	0.0319732	UBE2F	0.0676725	16
	chr15-56042838-56043933	1099	1329	26444246	26831151	3	CD4 T Cells	20	20	1.19183	1.67071e-05	0.0320581	NEDD4	0.336475	16
	chr10-77592914-77593239	206	132	36847034	36613312	3	Monoctye DC	20	20	0.644868	8.4817e-05	0.032077	NA	NA	NA
	chr15-75091827-75092096	198	283	36847042	36613161	3	Monoctye DC	20	20	1.43842	8.48708e-05	0.032077	NA	NA	NA
	chr18-63111912-63112368	238	158	36847002	36613286	3	Monoctye DC	20	20	0.668105	8.44573e-05	0.032077	NA	NA	NA
	chr17-14300471-14301655	1752	1641	29718734	32029852	1	B Cells	21	21	0.869067	4.63692e-05	0.0321297	NA	NA	NA
	chr10-126041512-126042695	1042	784	33223300	30163671	1	CD4 T Cells	21	21	0.828723	6.75473e-05	0.0322478	DHX32	0.43557	15
	chr10-126041512-126042695	1042	784	33223300	30163671	1	CD4 T Cells	21	21	0.828723	6.75473e-05	0.0322478	CTBP2	0.299499	16
	chr7-32691857-32692980	133	115	20363685	30083955	2	Monoctye DC	21	20	0.585287	3.10827e-05	0.0323063	NA	NA	NA
	chr1-168362667-168363442	414	304	26444931	26832176	3	CD4 T Cells	20	20	0.723705	1.71857e-05	0.0323542	CD247	0.936589	16
	chr1-168362667-168363442	414	304	26444931	26832176	3	CD4 T Cells	20	20	0.723705	1.71857e-05	0.0323542	XCL2	0.685376	15
	chr1-168362667-168363442	414	304	26444931	26832176	3	CD4 T Cells	20	20	0.723705	1.71857e-05	0.0323542	XCL1	0.629618	15
	chr9-114902785-114903119	90	140	33224252	30164315	1	CD4 T Cells	21	21	1.71335	6.8201e-05	0.0324049	NA	NA	NA
	chr2-112141097-112141843	43	13	21059589	23374703	2	CD4 T Cells	21	21	0.272383	1.0728e-05	0.0324372	NA	NA	NA
	chr6-130183461-130184297	265	194	21059367	23374522	2	CD4 T Cells	21	21	0.659569	1.04465e-05	0.0324372	SAMD3	0.921903	14
	chrY-12904144-12906429	464	869	20363354	30083201	2	Monoctye DC	21	20	1.26772	3.1538e-05	0.0324416	UTY	-0.259877	16
	chrY-12904144-12906429	464	869	20363354	30083201	2	Monoctye DC	21	20	1.26772	3.1538e-05	0.0324416	DDX3Y	0.25404	16
	chrY-12904144-12906429	464	869	20363354	30083201	2	Monoctye DC	21	20	1.26772	3.1538e-05	0.0324416	USP9Y	-0.101141	16
	chr9-42851889-42852447	57	20	26445288	26832460	3	CD4 T Cells	20	20	0.345815	1.75997e-05	0.03252	NA	NA	NA
	chr1-156838879-156839398	127	74	9964289	10632918	2	CD8 T Cells	20	21	0.54604	2.80743e-05	0.0325724	NA	NA	NA
	chr12-122393442-122394192	539	375	33223803	30164080	1	CD4 T Cells	21	21	0.766308	6.96487e-05	0.0327615	NA	NA	NA
	chr15-40765182-40765662	876	958	33223466	30163497	1	CD4 T Cells	21	21	1.20454	6.99366e-05	0.0327615	NA	NA	NA
	chr8-128556607-128557040	36	72	33224306	30164383	1	CD4 T Cells	21	21	2.20288	6.95829e-05	0.0327615	NA	NA	NA
	chr5-415975-416585	33	9	7745708	10185415	2	NK Cells	18	20	0.207402	5.258e-06	0.0327899	NA	NA	NA
	chr16-15013488-15015000	329	643	20363489	30083427	2	Monoctye DC	21	20	1.32293	3.2233e-05	0.0328181	NA	NA	NA
	chr1-31760904-31761194	779	627	36846461	36612817	3	Monoctye DC	20	20	0.810018	8.72865e-05	0.0328655	NA	NA	NA
	chr1-2300898-2301251	1182	1553	21058450	23373163	2	CD4 T Cells	21	21	1.18375	1.25312e-05	0.032954	NA	NA	NA
	chr21-33069875-33071645	192	130	21059440	23374586	2	CD4 T Cells	21	21	0.610023	1.23323e-05	0.032954	SYNJ1	0.887615	14
	chr21-33069875-33071645	192	130	21059440	23374586	2	CD4 T Cells	21	21	0.610023	1.23323e-05	0.032954	ITSN1	0.795368	15
	chr21-33069875-33071645	192	130	21059440	23374586	2	CD4 T Cells	21	21	0.610023	1.23323e-05	0.032954	IFNAR2	0.706787	16
	chr21-33069875-33071645	192	130	21059440	23374586	2	CD4 T Cells	21	21	0.610023	1.23323e-05	0.032954	IL10RB	0.702978	15
	chr21-33069875-33071645	192	130	21059440	23374586	2	CD4 T Cells	21	21	0.610023	1.23323e-05	0.032954	IFNGR2	0.410476	16
	chr6-38876134-38876817	95	50	21059537	23374666	2	CD4 T Cells	21	21	0.474188	1.28805e-05	0.032954	NA	NA	NA
	chr6-53334860-53336092	886	1194	21058746	23373522	2	CD4 T Cells	21	21	1.21416	1.22789e-05	0.032954	ELOVL5	-0.0125057	16
	chr7-142345256-142346147	121	219	21059511	23374497	2	CD4 T Cells	21	21	1.63066	1.28432e-05	0.032954	NA	NA	NA
	chr9-63859160-63860109	60	130	21059572	23374586	2	CD4 T Cells	21	21	1.95208	1.13323e-05	0.032954	NA	NA	NA
	chr6-134317067-134318099	483	330	33223859	30164125	1	CD4 T Cells	21	21	0.752537	7.07402e-05	0.0329831	NA	NA	NA
	chr10-28581886-28582223	0	14	22209739	18268706	1	Monoctye DC	21	21	Inf	1.45471e-05	0.0329886	NA	NA	NA
	chr17-36210318-36211133	262	310	22209477	18268410	1	Monoctye DC	21	21	1.43845	1.4509e-05	0.0329886	CCL4	0.701716	15
	chr17-36210318-36211133	262	310	22209477	18268410	1	Monoctye DC	21	21	1.43845	1.4509e-05	0.0329886	CCL4L2	0.591546	15
	chr17-36210318-36211133	262	310	22209477	18268410	1	Monoctye DC	21	21	1.43845	1.4509e-05	0.0329886	CCL3	0.554749	14
	chr21-34579355-34579716	162	210	22209577	18268510	1	Monoctye DC	21	21	1.57594	1.4184e-05	0.0329886	NA	NA	NA
	chr6-117463785-117464601	49	87	22209690	18268633	1	Monoctye DC	21	21	2.15853	1.32572e-05	0.0329886	NA	NA	NA
	chr7-26100985-26101745	372	211	22209367	18268509	1	Monoctye DC	21	21	0.689564	1.43264e-05	0.0329886	NA	NA	NA
	chr20-29407985-29408980	5	25	33224337	30164430	1	CD4 T Cells	21	21	5.5072	7.16673e-05	0.0332599	NA	NA	NA
	chr11-61060849-61061890	288	482	10851647	13171071	3	NK Cells	19	20	1.37887	1.35255e-05	0.0332894	NA	NA	NA
	chr16-3021805-3022065	136	260	10851799	13171293	3	NK Cells	19	20	1.57509	1.32577e-05	0.0332894	TNFRSF12A	0.537274	15
	chr17-17363569-17364076	44	113	10851891	13171440	3	NK Cells	19	20	2.1159	1.25949e-05	0.0332894	NA	NA	NA
	chr18-79199990-79200281	146	101	10851789	13171452	3	NK Cells	19	20	0.569953	1.24167e-05	0.0332894	NA	NA	NA
	chr2-69584563-69584801	17	1	10851918	13171552	3	NK Cells	19	20	0.0484642	1.40125e-05	0.0332894	NA	NA	NA
	chr7-1950963-1951418	58	26	10851877	13171527	3	NK Cells	19	20	0.369331	1.35637e-05	0.0332894	NA	NA	NA
	chrY-14340476-14341123	144	99	10851791	13171454	3	NK Cells	19	20	0.566426	1.39047e-05	0.0332894	UTY	-0.184443	16
	chr21-32492822-32493720	403	295	26444942	26832185	3	CD4 T Cells	20	20	0.721449	1.84153e-05	0.0333683	IFNGR2	-0.800715	16
	chr4-56817655-56818345	189	286	26445156	26832194	3	CD4 T Cells	20	20	1.49139	1.87277e-05	0.0333683	NA	NA	NA
	chr16-50338349-50339375	186	122	9964230	10632870	2	CD8 T Cells	20	21	0.614672	2.91014e-05	0.0333759	BRD7	0.53031	17
	chr15-79130414-79130738	28	6	29720458	32031487	1	B Cells	21	21	0.198825	4.91594e-05	0.0333815	NA	NA	NA
	chr19-41261975-41262730	1457	1812	29719029	32029681	1	B Cells	21	21	1.15392	4.86025e-05	0.0333815	NA	NA	NA
	chr7-24962978-24963568	498	409	29719988	32031084	1	B Cells	21	21	0.762031	4.91794e-05	0.0333815	OSBPL3	0.32227	17
	chr12-132632607-132633159	170	272	29720316	32031221	1	B Cells	21	21	1.48456	4.9678e-05	0.0334921	NA	NA	NA
	chr6-81820924-81821346	219	154	29720267	32031339	1	B Cells	21	21	0.652462	5.00538e-05	0.0335189	NA	NA	NA
	chr17-78915861-78916502	195	111	33224147	30164344	1	CD4 T Cells	21	21	0.626974	7.40167e-05	0.0337568	TIMP2	0.911755	14
	chr17-78915861-78916502	195	111	33224147	30164344	1	CD4 T Cells	21	21	0.626974	7.40167e-05	0.0337568	DNAH17	0.852802	11
	chr17-78915861-78916502	195	111	33224147	30164344	1	CD4 T Cells	21	21	0.626974	7.40167e-05	0.0337568	PGS1	0.759031	14
	chr17-78915861-78916502	195	111	33224147	30164344	1	CD4 T Cells	21	21	0.626974	7.40167e-05	0.0337568	TNRC6C	-0.752105	14
	chr17-78915861-78916502	195	111	33224147	30164344	1	CD4 T Cells	21	21	0.626974	7.40167e-05	0.0337568	USP36	-0.124659	14
	chr19-47427908-47428514	926	1007	33223416	30163448	1	CD4 T Cells	21	21	1.19779	7.37074e-05	0.0337568	NA	NA	NA
	chr20-44736098-44736558	102	153	33224240	30164302	1	CD4 T Cells	21	21	1.65216	7.40911e-05	0.0337568	NA	NA	NA
	chr3-101466574-101467527	400	475	33223942	30163980	1	CD4 T Cells	21	21	1.30796	7.3885e-05	0.0337568	NA	NA	NA
	chr3-87705823-87706513	379	276	36846861	36613168	3	Monoctye DC	20	20	0.732882	9.05925e-05	0.0339821	NA	NA	NA
	chr6-7468237-7469063	602	470	36846638	36612974	3	Monoctye DC	20	20	0.785716	9.09521e-05	0.0339892	NA	NA	NA
	chr12-94768495-94769356	683	586	29719803	32030907	1	B Cells	21	21	0.796078	5.15302e-05	0.0340004	NA	NA	NA
	chr18-79624427-79625568	915	811	29719571	32030682	1	B Cells	21	21	0.822391	5.13679e-05	0.0340004	ATP9B	0.0653948	16
	chr3-119218694-119219457	103	182	29720383	32031311	1	B Cells	21	21	1.63951	5.17951e-05	0.0340004	NA	NA	NA
	chr15-91469436-91470367	284	403	13751579	13669893	3	CD8 T Cells	20	20	1.42748	3.74981e-06	0.0340138	NA	NA	NA
	chr5-147782023-147782962	431	302	13751432	13669994	3	CD8 T Cells	20	20	0.704877	3.08671e-06	0.0340138	PPP2R2B	0.64332	14
	chr5-147782023-147782962	431	302	13751432	13669994	3	CD8 T Cells	20	20	0.704877	3.08671e-06	0.0340138	JAKMIP2	0.404299	15
	chr6-155103951-155104212	38	7	13751825	13670289	3	CD8 T Cells	20	20	0.18531	3.13427e-06	0.0340138	NA	NA	NA
	chr9-128192657-128193248	119	57	13751744	13670239	3	CD8 T Cells	20	20	0.48185	3.4771e-06	0.0340138	SPTAN1	-0.717623	15
	chr9-128192657-128193248	119	57	13751744	13670239	3	CD8 T Cells	20	20	0.48185	3.4771e-06	0.0340138	ENG	0.699278	15
	chr12-6471936-6472267	226	274	22209513	18268446	1	Monoctye DC	21	21	1.47393	1.53459e-05	0.0340266	PLEKHG6	0.136818	7
	chr1-205812405-205814092	1190	1000	36846050	36612444	3	Monoctye DC	20	20	0.845702	9.15875e-05	0.0340989	NA	NA	NA
	chr22-43720672-43720983	77	38	29720409	32031455	1	B Cells	21	21	0.457901	5.23132e-05	0.0341161	NA	NA	NA
	chr6-5706520-5706886	262	160	33224080	30164295	1	CD4 T Cells	21	21	0.672635	7.52479e-05	0.034128	NA	NA	NA
	chr17-78252204-78252593	41	118	7745700	10185306	2	NK Cells	18	20	2.18868	6.17684e-06	0.03424	TNRC6C	0.592687	16
	chr9-16870006-16872091	382	360	7745359	10185064	2	NK Cells	18	20	0.716676	5.93164e-06	0.03424	BNC2	0.94088	10
	chr22-39117393-39118153	230	349	29720256	32031144	1	B Cells	21	21	1.40791	5.29727e-05	0.0343219	APOBEC3G	0.753375	16
	chr20-37745340-37745786	161	87	33224181	30164368	1	CD4 T Cells	21	21	0.595188	7.60405e-05	0.0343314	NA	NA	NA
	chr3-101518095-101518771	70	171	7745671	10185253	2	NK Cells	18	20	1.85773	6.54807e-06	0.0343874	SENP7	0.300337	16
	chr18-6413688-6415310	446	502	20363372	30083568	2	Monoctye DC	21	20	0.761889	3.42267e-05	0.034496	L3MBTL4	0.875732	14
	chr10-110356417-110357165	83	177	10851852	13171376	3	NK Cells	19	20	1.75697	1.55184e-05	0.0346038	SHOC2	0.177841	14
	chr11-59142071-59143309	461	723	10851474	13170830	3	NK Cells	19	20	1.29213	1.52062e-05	0.0346038	NA	NA	NA
	chr6-45585872-45587195	158	292	10851777	13171261	3	NK Cells	19	20	1.52264	1.56062e-05	0.0346038	NA	NA	NA
	chr4-25312136-25313127	1501	1392	29718985	32030101	1	B Cells	21	21	0.860473	5.37703e-05	0.0346139	NA	NA	NA
	chr1-113146664-113147142	6	32	29720480	32031461	1	B Cells	21	21	4.94854	5.44862e-05	0.0348211	NA	NA	NA
	chr19-873170-873434	252	184	29720234	32031309	1	B Cells	21	21	0.677479	5.47901e-05	0.0348211	NA	NA	NA
	chr16-21518952-21520631	2700	3232	29717786	32028261	1	B Cells	21	21	1.11067	5.61106e-05	0.0349154	NA	NA	NA
	chr2-3483221-3483619	45	16	29720441	32031477	1	B Cells	21	21	0.329903	5.52964e-05	0.0349154	NA	NA	NA
	chr2-201279037-201279538	23	64	29720463	32031429	1	B Cells	21	21	2.58185	5.58583e-05	0.0349154	NA	NA	NA
	chr6-153957377-153957704	43	96	29720443	32031397	1	B Cells	21	21	2.07148	5.65992e-05	0.0349154	NA	NA	NA
	chr9-89781493-89782180	755	656	29719731	32030837	1	B Cells	21	21	0.806187	5.66883e-05	0.0349154	NA	NA	NA
	chr1-21022049-21023095	110	61	9964306	10632931	2	CD8 T Cells	20	21	0.519677	3.17368e-05	0.0349711	EIF4G3	0.572006	15
	chr10-71822213-71822660	61	25	9964355	10632967	2	CD8 T Cells	20	21	0.384067	3.12676e-05	0.0349711	NA	NA	NA
	chr3-14260995-14261408	9	39	9964407	10632953	2	CD8 T Cells	20	21	4.06086	3.18941e-05	0.0349711	NA	NA	NA
	chr8-60409102-60409591	53	20	9964363	10632972	2	CD8 T Cells	20	21	0.353631	3.18195e-05	0.0349711	NA	NA	NA
	chr3-75434336-75436252	2381	2127	26442964	26830353	3	CD4 T Cells	20	20	0.880433	2.03278e-05	0.035115	NA	NA	NA
	chr7-74452240-74452781	1106	928	26444239	26831552	3	CD4 T Cells	20	20	0.826954	2.04118e-05	0.035115	GTF2IRD1	0.300181	13
	chrX-41084067-41086723	3123	3848	21056509	23370868	2	CD4 T Cells	21	21	1.11011	1.40794e-05	0.0351207	NA	NA	NA
	chr10-95235837-95236800	169	270	29720317	32031223	1	B Cells	21	21	1.48237	5.73961e-05	0.0351345	PDLIM1	0.641627	14
	chr2-181876087-181877117	1014	840	36846226	36612604	3	Monoctye DC	20	20	0.833692	9.48335e-05	0.0351762	UBE2E3	0.431893	14
	chr2-181876087-181877117	1014	840	36846226	36612604	3	Monoctye DC	20	20	0.833692	9.48335e-05	0.0351762	ITGA4	0.262919	14
	chr22-44550721-44551543	305	601	20363513	30083469	2	Monoctye DC	21	20	1.33382	3.53489e-05	0.0352708	PARVB	0.710506	15
	chr17-74639500-74640177	234	178	19984110	23382182	3	B Cells	20	20	0.650138	1.59687e-05	0.0354077	GRB2	0.790746	15
	chr17-74639500-74640177	234	178	19984110	23382182	3	B Cells	20	20	0.650138	1.59687e-05	0.0354077	CD300LB	0.7635	13
	chr17-74639500-74640177	234	178	19984110	23382182	3	B Cells	20	20	0.650138	1.59687e-05	0.0354077	CD300E	0.752479	13
	chr17-74639500-74640177	234	178	19984110	23382182	3	B Cells	20	20	0.650138	1.59687e-05	0.0354077	CD300LF	0.751481	14
	chr17-74639500-74640177	234	178	19984110	23382182	3	B Cells	20	20	0.650138	1.59687e-05	0.0354077	CD300C	0.734581	12
	chr17-74639500-74640177	234	178	19984110	23382182	3	B Cells	20	20	0.650138	1.59687e-05	0.0354077	TMEM104	0.731113	14
	chr17-74639500-74640177	234	178	19984110	23382182	3	B Cells	20	20	0.650138	1.59687e-05	0.0354077	TTYH2	0.709437	13
	chr17-74639500-74640177	234	178	19984110	23382182	3	B Cells	20	20	0.650138	1.59687e-05	0.0354077	RPL38	-0.421911	15
	chr18-58945850-58946627	252	415	19984092	23381945	3	B Cells	20	20	1.4075	1.57124e-05	0.0354077	ZNF532	0.720258	13
	chr10-46268209-46268755	312	238	29720174	32031255	1	B Cells	21	21	0.707785	5.84383e-05	0.0355544	NA	NA	NA
	chr11-122523697-122524482	208	204	20363610	30083866	2	Monoctye DC	21	20	0.66388	3.63463e-05	0.035907	NA	NA	NA
	chr19-41327499-41328483	2776	3317	29717710	32028176	1	B Cells	21	21	1.10868	5.98375e-05	0.036185	TGFB1	0.853484	17
	chr19-41327499-41328483	2776	3317	29717710	32028176	1	B Cells	21	21	1.10868	5.98375e-05	0.036185	SERTAD1	0.752047	16
	chr19-41327499-41328483	2776	3317	29717710	32028176	1	B Cells	21	21	1.10868	5.98375e-05	0.036185	CCDC97	-0.431142	14
	chr19-41327499-41328483	2776	3317	29717710	32028176	1	B Cells	21	21	1.10868	5.98375e-05	0.036185	RPS19	-0.31267	17
	chr19-41327499-41328483	2776	3317	29717710	32028176	1	B Cells	21	21	1.10868	5.98375e-05	0.036185	SHKBP1	-0.102842	17
	chr1-64897736-64898602	90	188	10851845	13171365	3	NK Cells	19	20	1.72102	1.70547e-05	0.0362065	AK4	0.671917	14
	chr1-64897736-64898602	90	188	10851845	13171365	3	NK Cells	19	20	1.72102	1.70547e-05	0.0362065	LEPROT	0.423223	16
	chr1-64897736-64898602	90	188	10851845	13171365	3	NK Cells	19	20	1.72102	1.70547e-05	0.0362065	PDE4B	0.33547	17
	chr11-18382841-18384555	408	649	10851527	13170904	3	NK Cells	19	20	1.31055	1.70089e-05	0.0362065	NA	NA	NA
	chr19-5903131-5905076	5124	5961	29715362	32025532	1	B Cells	21	21	1.07942	6.02838e-05	0.0362353	NA	NA	NA
	chr5-122076760-122078414	139	72	33224203	30164383	1	CD4 T Cells	21	21	0.57053	8.06515e-05	0.0362492	NA	NA	NA
	chr1-209038964-209039832	950	782	36846290	36612662	3	Monoctye DC	20	20	0.828414	9.81765e-05	0.0362813	LAMB3	0.828895	14
	chr5-392420-393452	725	525	33223617	30163930	1	CD4 T Cells	21	21	0.797595	8.1502e-05	0.0363044	AHRR	0.434515	10
	chr5-176415702-176416834	1471	1542	33222871	30162913	1	CD4 T Cells	21	21	1.1546	8.11486e-05	0.0363044	NA	NA	NA
	chr16-57041986-57042442	384	458	33223958	30163997	1	CD4 T Cells	21	21	1.3137	8.20738e-05	0.0363966	NA	NA	NA
	chr3-99937500-99937901	148	94	29720338	32031399	1	B Cells	21	21	0.589311	6.09201e-05	0.0363985	NA	NA	NA
	chr17-51427196-51428237	2880	2344	33221462	30162111	1	CD4 T Cells	21	21	0.89645	8.33292e-05	0.03657	SPAG9	-0.384707	17
	chr17-51427196-51428237	2880	2344	33221462	30162111	1	CD4 T Cells	21	21	0.89645	8.33292e-05	0.03657	MBTD1	0.141095	15
	chr2-204015082-204015708	128	183	33224214	30164272	1	CD4 T Cells	21	21	1.57472	8.41219e-05	0.03657	CTLA4	0.544484	15
	chr2-204015082-204015708	128	183	33224214	30164272	1	CD4 T Cells	21	21	1.57472	8.41219e-05	0.03657	ICOS	0.439481	15
	chr2-204015082-204015708	128	183	33224214	30164272	1	CD4 T Cells	21	21	1.57472	8.41219e-05	0.03657	CD28	0.4368	15
	chr21-45767822-45768907	371	444	33223971	30164011	1	CD4 T Cells	21	21	1.31817	8.42972e-05	0.03657	PCBP3	0.474974	12
	chr21-45767822-45768907	371	444	33223971	30164011	1	CD4 T Cells	21	21	1.31817	8.42972e-05	0.03657	PRMT2	0.436517	14
	chr22-19419066-19420169	491	338	33223851	30164117	1	CD4 T Cells	21	21	0.758222	8.37461e-05	0.03657	NA	NA	NA
	chr6-6711589-6713186	391	259	33223951	30164196	1	CD4 T Cells	21	21	0.729598	8.34859e-05	0.03657	F13A1	0.72738	13
	chr6-6711589-6713186	391	259	33223951	30164196	1	CD4 T Cells	21	21	0.729598	8.34859e-05	0.03657	RREB1	0.653569	16
	chr20-44609768-44611010	568	764	29719918	32030729	1	B Cells	21	21	1.24803	6.16783e-05	0.0366322	NA	NA	NA
	chr10-79027232-79028035	242	171	9964174	10632821	2	CD8 T Cells	20	21	0.662182	3.37766e-05	0.0366325	NA	NA	NA
	chr12-6961289-6961632	637	847	29719849	32030646	1	B Cells	21	21	1.23374	6.23623e-05	0.0368192	GAPDH	0.205975	17
	chr1-61640957-61642053	338	365	20363480	30083705	2	Monoctye DC	21	20	0.730969	3.78576e-05	0.0370333	NA	NA	NA
	chr15-63860101-63860916	965	722	33223377	30163733	1	CD4 T Cells	21	21	0.824083	8.59369e-05	0.0371199	HERC1	0.319531	16
	chr9-7216054-7216730	170	159	20363648	30083911	2	Monoctye DC	21	20	0.633098	3.83587e-05	0.0371591	NA	NA	NA
	chr14-90787944-90788339	247	252	20363571	30083818	2	Monoctye DC	21	20	0.690599	3.87375e-05	0.0371653	TTC7B	0.952398	12
	chr14-90787944-90788339	247	252	20363571	30083818	2	Monoctye DC	21	20	0.690599	3.87375e-05	0.0371653	CCDC88C	-0.503728	12
	chr10-5317413-5318231	97	199	10851838	13171354	3	NK Cells	19	20	1.69025	1.83392e-05	0.0373442	NA	NA	NA
	chr15-45456199-45457045	227	393	10851708	13171160	3	NK Cells	19	20	1.42639	1.81297e-05	0.0373442	C15orf48	0.591469	15
	chr15-45456199-45457045	227	393	10851708	13171160	3	NK Cells	19	20	1.42639	1.81297e-05	0.0373442	B2M	0.523979	17
	chr15-45456199-45457045	227	393	10851708	13171160	3	NK Cells	19	20	1.42639	1.81297e-05	0.0373442	BLOC1S6	0.479665	16
	chr16-21518952-21520631	3380	3377	33220962	30161078	1	CD4 T Cells	21	21	1.10046	8.75596e-05	0.0376578	NA	NA	NA
	chr5-132293147-132295531	508	786	10851427	13170767	3	NK Cells	19	20	1.27476	1.88715e-05	0.0376596	P4HA2	0.862506	10
	chr5-132293147-132295531	508	786	10851427	13170767	3	NK Cells	19	20	1.27476	1.88715e-05	0.0376596	SLC22A4	0.857962	13
	chr5-132293147-132295531	508	786	10851427	13170767	3	NK Cells	19	20	1.27476	1.88715e-05	0.0376596	KIF3A	-0.673551	16
	chr5-132293147-132295531	508	786	10851427	13170767	3	NK Cells	19	20	1.27476	1.88715e-05	0.0376596	FNIP1	0.501222	16
	chr5-132293147-132295531	508	786	10851427	13170767	3	NK Cells	19	20	1.27476	1.88715e-05	0.0376596	RAPGEF6	-0.500781	16
	chr5-132293147-132295531	508	786	10851427	13170767	3	NK Cells	19	20	1.27476	1.88715e-05	0.0376596	SHROOM1	0.496811	14
	chr5-132293147-132295531	508	786	10851427	13170767	3	NK Cells	19	20	1.27476	1.88715e-05	0.0376596	AFF4	0.438958	16
	chr5-132293147-132295531	508	786	10851427	13170767	3	NK Cells	19	20	1.27476	1.88715e-05	0.0376596	HSPA4	-0.427174	17
	chr5-132293147-132295531	508	786	10851427	13170767	3	NK Cells	19	20	1.27476	1.88715e-05	0.0376596	C5orf56	-0.142705	16
	chr10-46299891-46300282	285	214	29720201	32031279	1	B Cells	21	21	0.696703	6.44007e-05	0.0376752	NA	NA	NA
	chr11-64744952-64745368	1168	1472	29719318	32030021	1	B Cells	21	21	1.16935	6.48938e-05	0.0376752	MALAT1	-0.0599152	17
	chr11-119134101-119134687	22	61	29720464	32031432	1	B Cells	21	21	2.57268	6.49448e-05	0.0376752	NA	NA	NA
	chr11-119751473-119752002	82	205	20363736	30083865	2	Monoctye DC	21	20	1.69224	3.97078e-05	0.0377334	CXCR5	0.662359	13
	chr1-25267558-25268315	315	418	36846925	36613026	3	Monoctye DC	20	20	1.33546	0.000103046	0.0378009	NA	NA	NA
	chr16-85135595-85135834	377	275	36846863	36613169	3	Monoctye DC	20	20	0.734101	0.000102677	0.0378009	CRISPLD2	0.802486	13
	chr16-85135595-85135834	377	275	36846863	36613169	3	Monoctye DC	20	20	0.734101	0.000102677	0.0378009	USP10	-0.500908	14
	chr20-50473553-50473756	105	60	29720381	32031433	1	B Cells	21	21	0.530201	6.55973e-05	0.0378337	NA	NA	NA
	chr1-107820805-107821684	83	206	20363735	30083864	2	Monoctye DC	21	20	1.68001	4.29314e-05	0.0379084	VAV3	0.138022	16
	chr10-121157964-121158389	184	176	20363634	30083894	2	Monoctye DC	21	20	0.647467	4.20307e-05	0.0379084	NA	NA	NA
	chr14-30577500-30577773	12	58	20363806	30084012	2	Monoctye DC	21	20	3.27167	4.29281e-05	0.0379084	NA	NA	NA
	chr14-99603375-99605512	448	506	20363370	30083564	2	Monoctye DC	21	20	0.764531	4.18155e-05	0.0379084	WARS	-0.919923	16
	chr14-99603375-99605512	448	506	20363370	30083564	2	Monoctye DC	21	20	0.764531	4.18155e-05	0.0379084	BCL11B	0.649203	16
	chr14-99603375-99605512	448	506	20363370	30083564	2	Monoctye DC	21	20	0.764531	4.18155e-05	0.0379084	EVL	0.479748	16
	chr2-200863672-200864876	1082	1868	20362736	30082202	2	Monoctye DC	21	20	1.16862	4.27365e-05	0.0379084	NA	NA	NA
	chr22-38981457-38982562	467	871	20363351	30083199	2	Monoctye DC	21	20	1.26248	4.16053e-05	0.0379084	GRAP2	-0.670534	14
	chr22-38981457-38982562	467	871	20363351	30083199	2	Monoctye DC	21	20	1.26248	4.16053e-05	0.0379084	APOBEC3A	0.626762	15
	chr22-38981457-38982562	467	871	20363351	30083199	2	Monoctye DC	21	20	1.26248	4.16053e-05	0.0379084	RPL3	-0.555305	17
	chr22-38981457-38982562	467	871	20363351	30083199	2	Monoctye DC	21	20	1.26248	4.16053e-05	0.0379084	CBX6	0.3615	17
	chr22-38981457-38982562	467	871	20363351	30083199	2	Monoctye DC	21	20	1.26248	4.16053e-05	0.0379084	MAFF	0.313171	16
	chr9-134186898-134187637	39	19	20363779	30084051	2	Monoctye DC	21	20	0.32977	4.25139e-05	0.0379084	NA	NA	NA
	chrY-2934606-2936305	508	939	20363310	30083131	2	Monoctye DC	21	20	1.25119	4.1022e-05	0.0379084	LINC00278	-0.232194	14
	chrY-2934606-2936305	508	939	20363310	30083131	2	Monoctye DC	21	20	1.25119	4.1022e-05	0.0379084	RPS4Y1	0.221589	17
	chrY-2934606-2936305	508	939	20363310	30083131	2	Monoctye DC	21	20	1.25119	4.1022e-05	0.0379084	ZFY	0.0172994	17
	chrX-15737233-15739013	1025	1429	19983319	23380931	3	B Cells	20	20	1.19154	1.74889e-05	0.0379353	NA	NA	NA
	chr11-14269779-14270176	168	268	29720318	32031225	1	B Cells	21	21	1.48014	6.63236e-05	0.0380328	NA	NA	NA
	chr1-226662626-226663316	1076	955	9963340	10632037	2	CD8 T Cells	20	21	0.83174	3.59182e-05	0.0381264	NA	NA	NA
	chr15-38576638-38577198	101	54	9964315	10632938	2	CD8 T Cells	20	21	0.501036	3.55459e-05	0.0381264	NA	NA	NA
	chr1-77430638-77431863	138	80	36847102	36613364	3	Monoctye DC	20	20	0.583412	0.000105597	0.0381752	NA	NA	NA
	chr15-62099123-62099484	113	179	36847127	36613265	3	Monoctye DC	20	20	1.59419	0.000105332	0.0381752	NA	NA	NA
	chr16-8944170-8944684	194	277	36847046	36613167	3	Monoctye DC	20	20	1.43695	0.00010483	0.0381752	NA	NA	NA
	chr5-173458951-173459269	71	125	36847169	36613319	3	Monoctye DC	20	20	1.77181	0.000104876	0.0381752	NA	NA	NA
	chr1-152047419-152048704	698	1043	10851237	13170510	3	NK Cells	19	20	1.23112	1.99745e-05	0.0383276	S100A11	0.685391	17
	chr1-152047419-152048704	698	1043	10851237	13170510	3	NK Cells	19	20	1.23112	1.99745e-05	0.0383276	S100A10	0.685374	17
	chr20-4814182-4815131	739	1098	10851196	13170455	3	NK Cells	19	20	1.22413	1.96431e-05	0.0383276	RASSF2	0.186666	16
	chr17-49715036-49716260	354	271	9964062	10632721	2	CD8 T Cells	20	21	0.717402	3.64946e-05	0.0383305	FAM117A	0.490799	17
	chr17-49715036-49716260	354	271	9964062	10632721	2	CD8 T Cells	20	21	0.717402	3.64946e-05	0.0383305	ABI3	0.335905	14
	chr5-94602460-94602896	273	188	36846967	36613256	3	Monoctye DC	20	20	0.693042	0.000106753	0.0384539	NA	NA	NA
	chr9-131629932-131630760	474	513	22209265	18268207	1	Monoctye DC	21	21	1.31575	1.77312e-05	0.0384608	RAPGEF1	0.829962	16
	chr2-196230027-196230409	394	262	33223948	30164193	1	CD4 T Cells	21	21	0.73243	9.02437e-05	0.0384804	NA	NA	NA
	chr22-23451702-23452113	89	39	33224253	30164416	1	CD4 T Cells	21	21	0.482654	9.002e-05	0.0384804	NA	NA	NA
	chr17-74282566-74283339	872	712	36846368	36612732	3	Monoctye DC	20	20	0.821728	0.000107809	0.0385557	DNAI2	0.897768	8
	chr17-74282566-74283339	872	712	36846368	36612732	3	Monoctye DC	20	20	0.821728	0.000107809	0.0385557	CD300C	0.696517	13
	chr17-74282566-74283339	872	712	36846368	36612732	3	Monoctye DC	20	20	0.821728	0.000107809	0.0385557	TTYH2	0.684134	14
	chr3-103052338-103052752	211	137	36847029	36613307	3	Monoctye DC	20	20	0.653435	0.000107667	0.0385557	NA	NA	NA
	chr2-127508566-127508908	708	565	36846532	36612879	3	Monoctye DC	20	20	0.803118	0.000108208	0.0385604	WDR33	-0.680302	14
	chr2-127508566-127508908	708	565	36846532	36612879	3	Monoctye DC	20	20	0.803118	0.000108208	0.0385604	MAP3K2	0.435414	14
	chr2-127508566-127508908	708	565	36846532	36612879	3	Monoctye DC	20	20	0.803118	0.000108208	0.0385604	BIN1	-0.40722	14
	chr12-52835967-52836347	37	115	20363781	30083955	2	Monoctye DC	21	20	2.10387	4.40652e-05	0.0385683	NA	NA	NA
	chr2-100291950-100292315	102	51	26445243	26832429	3	CD4 T Cells	20	20	0.492786	2.32009e-05	0.0385828	NA	NA	NA
	chr2-203704993-203705538	743	929	26444602	26831551	3	CD4 T Cells	20	20	1.2323	2.28966e-05	0.0385828	CD28	0.854176	15
	chr2-203704993-203705538	743	929	26444602	26831551	3	CD4 T Cells	20	20	1.2323	2.28966e-05	0.0385828	ICOS	0.766264	15
	chr18-75070493-75071603	332	274	19984012	23382086	3	B Cells	20	20	0.705365	1.82056e-05	0.0386497	NA	NA	NA
	chr5-157203471-157203777	209	309	26445136	26832171	3	CD4 T Cells	20	20	1.45714	2.36325e-05	0.0386561	ITK	0.916712	13
	chr10-17854180-17854618	47	16	9964369	10632976	2	CD8 T Cells	20	21	0.31902	3.72905e-05	0.0387584	NA	NA	NA
	chr5-132841059-132841694	439	558	36846801	36612886	3	Monoctye DC	20	20	1.27919	0.000110195	0.0391285	SLC22A4	0.867081	13
	chr5-132841059-132841694	439	558	36846801	36612886	3	Monoctye DC	20	20	1.27919	0.000110195	0.0391285	P4HA2	0.824197	10
	chr6-169589229-169590264	1015	1293	29719471	32030200	1	B Cells	21	21	1.18198	6.87193e-05	0.0391406	NA	NA	NA
	chr7-76008312-76009563	311	238	29720175	32031255	1	B Cells	21	21	0.71006	6.904e-05	0.0391406	NA	NA	NA
	chr12-54716255-54716756	268	364	36846972	36613080	3	Monoctye DC	20	20	1.36688	0.000110809	0.0392073	NA	NA	NA
	chrX-1660948-1662092	2717	3081	26442628	26829399	3	CD4 T Cells	20	20	1.11761	2.47554e-05	0.0392074	NA	NA	NA
	chrY-26670241-26671644	35	81	26445310	26832399	3	CD4 T Cells	20	20	2.2809	2.46438e-05	0.0392074	NA	NA	NA
	chr11-96199315-96199778	84	131	33224258	30164324	1	CD4 T Cells	21	21	1.71772	9.32288e-05	0.0392501	NA	NA	NA
	chr12-56041312-56042431	2126	2175	33222216	30162280	1	CD4 T Cells	21	21	1.12683	9.26296e-05	0.0392501	NA	NA	NA
	chr6-3160107-3160747	990	1068	33223352	30163387	1	CD4 T Cells	21	21	1.18822	9.31181e-05	0.0392501	NA	NA	NA
	chr1-3922303-3922519	43	81	33224299	30164374	1	CD4 T Cells	21	21	2.07481	9.4902e-05	0.0392914	NA	NA	NA
	chr17-68414873-68415253	319	204	33224023	30164251	1	CD4 T Cells	21	21	0.704369	9.41608e-05	0.0392914	NA	NA	NA
	chr6-16729271-16729645	21	2	33224321	30164453	1	CD4 T Cells	21	21	0.104899	9.39664e-05	0.0392914	ATXN1	0.91858	14
	chr9-133683218-133684349	1859	1473	33222483	30162982	1	CD4 T Cells	21	21	0.872739	9.47348e-05	0.0392914	VAV2	-0.493693	12
	chr3-195657428-195658053	339	220	33224003	30164235	1	CD4 T Cells	21	21	0.714799	9.54435e-05	0.0393523	NA	NA	NA
	chr1-63828363-63828638	348	290	19983996	23382070	3	B Cells	20	20	0.71223	2.05962e-05	0.0395206	ROR1	0.769448	8
	chr16-27318162-27318809	421	363	19983923	23381997	3	B Cells	20	20	0.73693	1.96833e-05	0.0395206	NA	NA	NA
	chr6-31165026-31165286	46	111	19984298	23382249	3	B Cells	20	20	2.06237	1.9404e-05	0.0395206	NA	NA	NA
	chr9-63859160-63860109	38	98	19984306	23382262	3	B Cells	20	20	2.20416	2.05014e-05	0.0395206	NA	NA	NA
	chr9-85740764-85742818	1889	2516	19982455	23379844	3	B Cells	20	20	1.13836	2.01403e-05	0.0395206	NA	NA	NA
	chr1-20851789-20852093	99	161	36847141	36613283	3	Monoctye DC	20	20	1.63665	0.000112376	0.039621	NA	NA	NA
	chr13-23695294-23696469	184	383	16519955	23269524	2	B Cells	20	21	1.47775	1.07634e-05	0.0397765	NA	NA	NA
	chr11-45857788-45858479	401	761	20363417	30083309	2	Monoctye DC	21	20	1.28459	4.68891e-05	0.0399876	AMBRA1	0.291129	16
	chr11-45857788-45858479	401	761	20363417	30083309	2	Monoctye DC	21	20	1.28459	4.68891e-05	0.0399876	CKAP5	-0.134085	16
	chr16-67520911-67521733	902	1578	20362916	30082492	2	Monoctye DC	21	20	1.18419	4.62449e-05	0.0399876	NA	NA	NA
	chr2-18077574-18078003	73	51	20363745	30084019	2	Monoctye DC	21	20	0.472901	4.66482e-05	0.0399876	NA	NA	NA
	chr2-109562472-109562723	9	50	20363809	30084020	2	Monoctye DC	21	20	3.76054	4.73366e-05	0.0400271	NA	NA	NA
	chr15-94263143-94264152	288	217	29720198	32031276	1	B Cells	21	21	0.699111	7.10594e-05	0.0400578	MCTP2	0.865542	15
	chr2-197812960-197813404	46	98	26445299	26832382	3	CD4 T Cells	20	20	2.0997	2.57564e-05	0.0401554	NA	NA	NA
	chr12-46959388-46959801	71	111	22209668	18268609	1	Monoctye DC	21	21	1.90064	1.93344e-05	0.0401911	NA	NA	NA
	chr14-22851139-22851702	357	401	22209382	18268319	1	Monoctye DC	21	21	1.36556	1.89607e-05	0.0401911	NA	NA	NA
	chr3-185299887-185300381	411	527	36846829	36612917	3	Monoctye DC	20	20	1.29043	0.000114485	0.0402224	NA	NA	NA
	chr1-41135250-41135583	30	100	20363788	30083970	2	Monoctye DC	21	20	2.25632	4.81689e-05	0.0403886	NA	NA	NA
	chr12-116916408-116917081	85	132	33224257	30164323	1	CD4 T Cells	21	21	1.71047	0.000100016	0.0404371	NA	NA	NA
	chr2-130158049-130158378	35	8	33224307	30164447	1	CD4 T Cells	21	21	0.251758	9.8973e-05	0.0404371	NA	NA	NA
	chr6-29887304-29888790	658	736	33223684	30163719	1	CD4 T Cells	21	21	1.23201	0.000100101	0.0404371	NA	NA	NA
	chr6-29925979-29927553	1673	1736	33222669	30162719	1	CD4 T Cells	21	21	1.14292	9.87526e-05	0.0404371	NA	NA	NA
	chr7-50350506-50350848	448	523	33223894	30163932	1	CD4 T Cells	21	21	1.28583	9.93512e-05	0.0404371	NA	NA	NA
	chr1-77770110-77770566	518	431	29719968	32031062	1	B Cells	21	21	0.772016	7.26682e-05	0.040507	NA	NA	NA
	chr12-128797209-128797695	304	440	29720182	32031053	1	B Cells	21	21	1.34294	7.26017e-05	0.040507	SLC15A4	0.263795	14
	chr1-17603306-17603650	276	372	36846964	36613072	3	Monoctye DC	20	20	1.35643	0.000116187	0.0405351	ARHGEF10L	0.882403	11
	chr1-17603306-17603650	276	372	36846964	36613072	3	Monoctye DC	20	20	1.35643	0.000116187	0.0405351	PADI4	0.649136	14
	chr4-120921578-120923182	218	143	36847022	36613301	3	Monoctye DC	20	20	0.660152	0.000116003	0.0405351	NA	NA	NA
	chr1-107140880-107141787	378	300	29720108	32031193	1	B Cells	21	21	0.736391	7.3744e-05	0.0406091	NTNG1	0.767669	8
	chr20-3092566-3094334	1824	2228	29718662	32029265	1	B Cells	21	21	1.13336	7.40722e-05	0.0406091	NA	NA	NA
	chr4-139674966-139675916	487	402	29719999	32031091	1	B Cells	21	21	0.765907	7.36688e-05	0.0406091	MAML3	0.603564	14
	chr4-139674966-139675916	487	402	29719999	32031091	1	B Cells	21	21	0.765907	7.36688e-05	0.0406091	ELF2	0.370626	14
	chr8-141307514-141308911	834	1182	19983510	23381178	3	B Cells	20	20	1.2113	2.16216e-05	0.0407054	NA	NA	NA
	chr1-41637338-41637630	359	282	29720127	32031211	1	B Cells	21	21	0.728842	7.49331e-05	0.0407187	NA	NA	NA
	chr11-36586371-36586903	178	120	29720308	32031373	1	B Cells	21	21	0.625518	7.54965e-05	0.0407187	NA	NA	NA
	chr11-60498257-60499245	727	952	29719759	32030541	1	B Cells	21	21	1.21501	7.53444e-05	0.0407187	MS4A1	0.577196	15
	chr1-45393128-45394727	65	119	8549650	7684450	1	NK Cells	21	20	2.03688	2.69595e-06	0.0408433	NASP	-0.474529	16
	chr1-45393128-45394727	65	119	8549650	7684450	1	NK Cells	21	20	2.03688	2.69595e-06	0.0408433	MAST2	0.373185	14
	chr8-12194522-12194996	76	133	8549639	7684436	1	NK Cells	21	20	1.94702	2.86536e-06	0.0408433	NA	NA	NA
	chr18-63311416-63311948	1296	1191	29719190	32030302	1	B Cells	21	21	0.852679	7.65117e-05	0.0410444	BCL2	0.739698	14
	chr19-49500614-49501309	597	1051	16519542	23268856	2	B Cells	20	21	1.24982	1.19843e-05	0.0412339	RPL13A	0.695882	17
	chr19-49500614-49501309	597	1051	16519542	23268856	2	B Cells	20	21	1.24982	1.19843e-05	0.0412339	RPL18	0.689871	17
	chr19-49500614-49501309	597	1051	16519542	23268856	2	B Cells	20	21	1.24982	1.19843e-05	0.0412339	RPS11	-0.0179785	17
	chr7-99081307-99081774	28	8	16520111	23269899	2	B Cells	20	21	0.202839	1.18528e-05	0.0412339	NA	NA	NA
	chr21-42414655-42415640	253	346	36846987	36613098	3	Monoctye DC	20	20	1.37632	0.000119014	0.0413767	NA	NA	NA
	chr2-203704993-203705538	462	665	21059170	23374051	2	CD4 T Cells	21	21	1.29683	1.70391e-05	0.0414669	CD28	0.854176	15
	chr2-203704993-203705538	462	665	21059170	23374051	2	CD4 T Cells	21	21	1.29683	1.70391e-05	0.0414669	ICOS	0.766264	15
	chr1-185439069-185440478	182	120	9964234	10632872	2	CD8 T Cells	20	21	0.617883	4.04258e-05	0.041584	IVNS1ABP	0.581311	16
	chr1-1098853-1099735	298	227	21059334	23374489	2	CD4 T Cells	21	21	0.6863	1.77544e-05	0.0416083	NA	NA	NA
	chr12-131681773-131682820	173	115	21059459	23374601	2	CD4 T Cells	21	21	0.598903	1.95992e-05	0.0416083	NA	NA	NA
	chr13-30394685-30395736	660	574	21058972	23374142	2	CD4 T Cells	21	21	0.78356	1.87483e-05	0.0416083	NA	NA	NA
	chr2-86825550-86826634	338	506	21059294	23374210	2	CD4 T Cells	21	21	1.34877	1.86739e-05	0.0416083	CD8B	0.946542	16
	chr2-86825550-86826634	338	506	21059294	23374210	2	CD4 T Cells	21	21	1.34877	1.86739e-05	0.0416083	CD8A	0.93318	16
	chr3-109081676-109082227	40	12	21059592	23374704	2	CD4 T Cells	21	21	0.270287	1.90434e-05	0.0416083	NA	NA	NA
	chr6-111996090-111996487	227	163	21059405	23374553	2	CD4 T Cells	21	21	0.646943	1.95278e-05	0.0416083	NA	NA	NA
	chr11-33690315-33690791	428	320	36846812	36613124	3	Monoctye DC	20	20	0.752438	0.000120657	0.0416643	ABTB2	0.535436	13
	chr12-46268474-46270237	1019	847	36846221	36612597	3	Monoctye DC	20	20	0.836515	0.000120852	0.0416643	SLC38A1	0.875922	17
	chr14-21748866-21749702	183	263	36847057	36613181	3	Monoctye DC	20	20	1.44634	0.000121094	0.0416643	NA	NA	NA
	chr22-42532661-42533719	560	637	33223782	30163818	1	CD4 T Cells	21	21	1.25289	0.000103949	0.0418223	TNFRSF13C	0.72631	15
	chr11-108664345-108665393	1145	1329	36846095	36612115	3	Monoctye DC	20	20	1.16811	0.0001221	0.041866	NA	NA	NA
	chrX-73850777-73851827	359	394	20363459	30083676	2	Monoctye DC	21	20	0.74289	5.04419e-05	0.041942	XIST	0.443388	16
	chrX-73850777-73851827	359	394	20363459	30083676	2	Monoctye DC	21	20	0.74289	5.04419e-05	0.041942	TSIX	-0.0974593	14
	chr1-110786851-110788139	655	950	19983689	23381410	3	B Cells	20	20	1.23961	2.2848e-05	0.0422177	NA	NA	NA
	chr5-176436686-176437451	187	119	36847053	36613325	3	Monoctye DC	20	20	0.640427	0.000123644	0.0422502	NA	NA	NA
	chr6-28977296-28978047	783	937	36846457	36612507	3	Monoctye DC	20	20	1.20432	0.000124992	0.0425651	HLA-A	-0.462585	16
	chr1-113874074-113874686	222	285	33224120	30164170	1	CD4 T Cells	21	21	1.41401	0.000106486	0.0426711	NA	NA	NA
	chr2-158946785-158947044	49	19	29720437	32031474	1	B Cells	21	21	0.359779	8.00333e-05	0.0427039	NA	NA	NA
	chr1-116934915-116935152	118	58	33224224	30164397	1	CD4 T Cells	21	21	0.541386	0.00010717	0.0427733	NA	NA	NA
	chr6-28943949-28944651	114	195	29720372	32031298	1	B Cells	21	21	1.58712	8.06217e-05	0.0427891	NA	NA	NA
	chr8-139705533-139706085	1097	918	36846143	36612526	3	Monoctye DC	20	20	0.842171	0.000126185	0.0428252	NA	NA	NA
	chr17-41307691-41309347	1583	1950	29718903	32029543	1	B Cells	21	21	1.14296	8.11326e-05	0.0428324	NA	NA	NA
	chr4-8228341-8229465	601	879	19983743	23381481	3	B Cells	20	20	1.25002	2.36183e-05	0.0428474	NA	NA	NA
	chr8-22864431-22865807	751	605	36846489	36612839	3	Monoctye DC	20	20	0.810737	0.00012701	0.042959	NA	NA	NA
	chr5-154691930-154692609	221	112	22209518	18268608	1	Monoctye DC	21	21	0.616114	2.11286e-05	0.0430244	NA	NA	NA
	chr3-195687126-195687748	85	43	9964331	10632949	2	CD8 T Cells	20	21	0.474074	4.22707e-05	0.0430381	NA	NA	NA
	chr15-31391637-31393299	1358	1158	36845882	36612286	3	Monoctye DC	20	20	0.85817	0.000128751	0.0430728	NA	NA	NA
	chr3-30226536-30226873	173	108	36847067	36613336	3	Monoctye DC	20	20	0.628264	0.000129073	0.0430728	NA	NA	NA
	chr3-33446271-33446866	45	89	36847195	36613355	3	Monoctye DC	20	20	1.99041	0.000128663	0.0430728	NA	NA	NA
	chr9-91146445-91146809	332	436	36846908	36613008	3	Monoctye DC	20	20	1.32164	0.000128211	0.0430728	NFIL3	0.859217	13
	chr9-91146445-91146809	332	436	36846908	36613008	3	Monoctye DC	20	20	1.32164	0.000128211	0.0430728	SYK	0.642173	13
	chr1-227728112-227728930	193	124	36847047	36613320	3	Monoctye DC	20	20	0.64659	0.000129672	0.0430771	NA	NA	NA
	chr5-158942952-158943330	178	112	36847062	36613332	3	Monoctye DC	20	20	0.633231	0.000129949	0.0430771	NA	NA	NA
	chr17-42266514-42267419	987	1064	33223355	30163391	1	CD4 T Cells	21	21	1.18737	0.000108431	0.0430773	STAT5B	0.943836	16
	chr17-42266514-42267419	987	1064	33223355	30163391	1	CD4 T Cells	21	21	1.18737	0.000108431	0.0430773	STAT5A	0.734232	16
	chr21-42089114-42089513	260	160	33224082	30164295	1	CD4 T Cells	21	21	0.677809	0.000108795	0.0430773	NA	NA	NA
	chr12-62933766-62935321	903	742	36846337	36612702	3	Monoctye DC	20	20	0.826952	0.000131156	0.043132	SRGAP1	0.695558	15
	chr15-40873272-40874422	487	372	36846753	36613072	3	Monoctye DC	20	20	0.768738	0.000130592	0.043132	NA	NA	NA
	chr7-74012868-74013112	141	83	36847099	36613361	3	Monoctye DC	20	20	0.592411	0.000131412	0.043132	NA	NA	NA
	chr8-127977682-127978049	1024	1100	33223318	30163355	1	CD4 T Cells	21	21	1.18319	0.000109477	0.0431758	NA	NA	NA
	chr2-158967826-158969191	472	359	36846768	36613085	3	Monoctye DC	20	20	0.76545	0.000133346	0.0432185	NA	NA	NA
	chr2-238379281-238379696	166	242	36847074	36613202	3	Monoctye DC	20	20	1.46714	0.000133261	0.0432185	NA	NA	NA
	chr7-92766741-92766971	64	27	36847176	36613417	3	Monoctye DC	20	20	0.424569	0.000133085	0.0432185	NA	NA	NA
	chr8-23224200-23225495	1406	1202	36845834	36612242	3	Monoctye DC	20	20	0.860367	0.000133408	0.0432185	NA	NA	NA
	chr10-119516220-119518321	110	239	7745631	10185185	2	NK Cells	18	20	1.6523	8.68113e-06	0.0433097	NA	NA	NA
	chr10-119270952-119271971	1806	1704	29718680	32029789	1	B Cells	21	21	0.875448	8.2619e-05	0.0433876	NA	NA	NA
	chr4-146945232-146946089	432	597	29720054	32030896	1	B Cells	21	21	1.28224	8.31624e-05	0.0434443	NA	NA	NA
	chr1-227934513-227935343	873	715	36846367	36612729	3	Monoctye DC	20	20	0.824245	0.000135024	0.0436005	WNT9A	0.753099	7
	chr15-31325769-31327183	2130	2423	13749733	13667873	3	CD8 T Cells	20	20	1.14435	5.70975e-06	0.0438241	NA	NA	NA
	chrX-1660948-1662092	1392	1634	13750471	13668662	3	CD8 T Cells	20	20	1.18085	5.43024e-06	0.0438241	NA	NA	NA
	chr10-38401670-38403742	1466	1258	36845774	36612186	3	Monoctye DC	20	20	0.863597	0.000136615	0.043972	NA	NA	NA
	chr19-16445144-16445621	1170	986	36846070	36612458	3	Monoctye DC	20	20	0.848116	0.000137069	0.0439761	KLF2	-0.617497	16
	chr19-16445144-16445621	1170	986	36846070	36612458	3	Monoctye DC	20	20	0.848116	0.000137069	0.0439761	MYO9B	0.534503	15
	chr19-16445144-16445621	1170	986	36846070	36612458	3	Monoctye DC	20	20	0.848116	0.000137069	0.0439761	TPM4	0.448886	16
	chr2-43000321-43000930	1	24	20363817	30084046	2	Monoctye DC	21	20	16.2455	5.33913e-05	0.0440275	NA	NA	NA
	chr5-150904411-150905122	88	41	26445257	26832439	3	CD4 T Cells	20	20	0.459187	2.87191e-05	0.0440856	NA	NA	NA
	chr11-110311874-110312553	577	451	36846663	36612993	3	Monoctye DC	20	20	0.78662	0.000139431	0.0441661	RDX	0.387018	15
	chr19-566368-566724	172	249	36847068	36613195	3	Monoctye DC	20	20	1.45692	0.000139139	0.0441661	NA	NA	NA
	chr2-60446377-60447275	287	201	36846953	36613243	3	Monoctye DC	20	20	0.704821	0.000138848	0.0441661	BCL11A	0.778058	15
	chr2-60446377-60447275	287	201	36846953	36613243	3	Monoctye DC	20	20	0.704821	0.000138848	0.0441661	REL	0.292659	16
	chr2-168489826-168491297	943	779	36846297	36612665	3	Monoctye DC	20	20	0.831362	0.000139068	0.0441661	NA	NA	NA
	chr14-68714848-68715451	1057	1232	36846183	36612212	3	Monoctye DC	20	20	1.17301	0.000141474	0.0443245	ACTN1	0.735884	16
	chr14-68714848-68715451	1057	1232	36846183	36612212	3	Monoctye DC	20	20	1.17301	0.000141474	0.0443245	SUSD6	0.575448	16
	chr14-68714848-68715451	1057	1232	36846183	36612212	3	Monoctye DC	20	20	1.17301	0.000141474	0.0443245	DCAF5	-0.0561328	16
	chr14-76742865-76743446	467	355	36846773	36613089	3	Monoctye DC	20	20	0.765025	0.000141107	0.0443245	VASH1	0.815513	14
	chr5-8456975-8458370	496	620	36846744	36612824	3	Monoctye DC	20	20	1.25798	0.000141708	0.0443245	NA	NA	NA
	chr6-18160904-18161429	420	314	36846820	36613130	3	Monoctye DC	20	20	0.752393	0.000140429	0.0443245	NA	NA	NA
	chr15-75758096-75759097	417	245	22209322	18268475	1	Monoctye DC	21	21	0.714275	2.40389e-05	0.0444181	NA	NA	NA
	chr15-99250699-99251957	1343	922	22208396	18267798	1	Monoctye DC	21	21	0.834623	2.3872e-05	0.0444181	NA	NA	NA
	chr17-59853174-59853538	61	99	22209678	18268621	1	Monoctye DC	21	21	1.97306	2.26533e-05	0.0444181	NA	NA	NA
	chr19-16143078-16143832	316	175	22209423	18268545	1	Monoctye DC	21	21	0.673265	2.3481e-05	0.0444181	NA	NA	NA
	chrX-14027040-14027943	155	200	22209584	18268520	1	Monoctye DC	21	21	1.56868	2.39205e-05	0.0444181	NA	NA	NA
	chr11-62607646-62608100	586	615	22209153	18268105	1	Monoctye DC	21	21	1.27589	2.57092e-05	0.044511	BEST1	0.868303	13
	chr11-62607646-62608100	586	615	22209153	18268105	1	Monoctye DC	21	21	1.27589	2.57092e-05	0.044511	SNHG1	-0.858543	14
	chr11-62607646-62608100	586	615	22209153	18268105	1	Monoctye DC	21	21	1.27589	2.57092e-05	0.044511	DAGLA	0.836941	11
	chr11-62607646-62608100	586	615	22209153	18268105	1	Monoctye DC	21	21	1.27589	2.57092e-05	0.044511	FTH1	0.664692	14
	chr11-62607646-62608100	586	615	22209153	18268105	1	Monoctye DC	21	21	1.27589	2.57092e-05	0.044511	AHNAK	0.509904	14
	chr11-62607646-62608100	586	615	22209153	18268105	1	Monoctye DC	21	21	1.27589	2.57092e-05	0.044511	EEF1G	-0.497249	14
	chr11-62607646-62608100	586	615	22209153	18268105	1	Monoctye DC	21	21	1.27589	2.57092e-05	0.044511	WDR74	-0.0344134	13
	chr13-32046032-32046701	199	98	22209540	18268622	1	Monoctye DC	21	21	0.598699	2.47971e-05	0.044511	NA	NA	NA
	chr14-31937458-31938209	306	350	22209433	18268370	1	Monoctye DC	21	21	1.39054	2.60573e-05	0.044511	NA	NA	NA
	chr19-2546281-2546909	799	519	22208940	18268201	1	Monoctye DC	21	21	0.789689	2.55097e-05	0.044511	DOT1L	0.740102	16
	chr19-2546281-2546909	799	519	22208940	18268201	1	Monoctye DC	21	21	0.789689	2.55097e-05	0.044511	GNA15	0.689339	16
	chr19-2546281-2546909	799	519	22208940	18268201	1	Monoctye DC	21	21	0.789689	2.55097e-05	0.044511	GADD45B	0.171717	16
	chr19-2546281-2546909	799	519	22208940	18268201	1	Monoctye DC	21	21	0.789689	2.55097e-05	0.044511	MKNK2	-0.146008	16
	chr8-20282033-20282362	33	65	22209706	18268655	1	Monoctye DC	21	21	2.39461	2.63197e-05	0.044511	NA	NA	NA
	chr18-77140432-77141041	439	497	20363379	30083573	2	Monoctye DC	21	20	0.766328	5.44388e-05	0.0445234	MBP	0.0218166	16
	chr13-78160881-78161087	117	65	36847123	36613379	3	Monoctye DC	20	20	0.559103	0.00014434	0.0445717	NA	NA	NA
	chr15-99495834-99496493	154	227	36847086	36613217	3	Monoctye DC	20	20	1.48344	0.000145179	0.0445717	NA	NA	NA
	chr22-30289247-30289883	1139	958	36846101	36612486	3	Monoctye DC	20	20	0.846459	0.000143872	0.0445717	NA	NA	NA
	chr5-32207203-32207507	119	185	36847121	36613259	3	Monoctye DC	20	20	1.56455	0.00014502	0.0445717	NA	NA	NA
	chr5-77076340-77076561	17	1	36847223	36613443	3	Monoctye DC	20	20	0.0591991	0.000145136	0.0445717	NA	NA	NA
	chr6-130034190-130034908	223	148	36847017	36613296	3	Monoctye DC	20	20	0.667915	0.000143886	0.0445717	NA	NA	NA
	chr14-21902380-21903069	72	125	36847168	36613319	3	Monoctye DC	20	20	1.7472	0.000146816	0.0446038	NA	NA	NA
	chr6-43962393-43962821	469	357	36846771	36613087	3	Monoctye DC	20	20	0.766055	0.000146512	0.0446038	C6orf223	0.898615	7
	chr6-43962393-43962821	469	357	36846771	36613087	3	Monoctye DC	20	20	0.766055	0.000146512	0.0446038	VEGFA	0.872485	12
	chr7-936470-936906	258	177	36846982	36613267	3	Monoctye DC	20	20	0.690427	0.00014647	0.0446038	NA	NA	NA
	chr7-92835191-92836866	1019	849	36846221	36612595	3	Monoctye DC	20	20	0.83849	0.000147072	0.0446038	NA	NA	NA
	chr2-203492952-203493358	142	81	26445203	26832399	3	CD4 T Cells	20	20	0.562193	2.96413e-05	0.0448118	NA	NA	NA
	chr6-36947671-36948296	63	36	16520076	23269871	2	B Cells	20	21	0.405678	1.34811e-05	0.0448377	NA	NA	NA
	chr13-106570442-106570813	380	452	33223962	30164003	1	CD4 T Cells	21	21	1.31013	0.000114255	0.0448828	NA	NA	NA
	chr10-132257288-132257591	31	97	7745710	10185327	2	NK Cells	18	20	2.37954	9.90094e-06	0.0449048	NA	NA	NA
	chr17-36196337-36197079	188	366	7745553	10185058	2	NK Cells	18	20	1.4805	9.49853e-06	0.0449048	CCL3	0.72225	14
	chr17-36196337-36197079	188	366	7745553	10185058	2	NK Cells	18	20	1.4805	9.49853e-06	0.0449048	CCL4	0.657583	15
	chr17-36196337-36197079	188	366	7745553	10185058	2	NK Cells	18	20	1.4805	9.49853e-06	0.0449048	CCL4L2	0.6474	15
	chr17-36196337-36197079	188	366	7745553	10185058	2	NK Cells	18	20	1.4805	9.49853e-06	0.0449048	TAF15	-0.391343	16
	chr2-238220519-238221368	69	121	36847171	36613323	3	Monoctye DC	20	20	1.76482	0.000148662	0.0449494	NA	NA	NA
	chr3-107993006-107993568	555	432	36846685	36613012	3	Monoctye DC	20	20	0.783349	0.000149369	0.045027	BBX	-0.316327	14
	chr4-168741626-168742081	155	143	20363663	30083927	2	Monoctye DC	21	20	0.624492	5.5547e-05	0.0450603	NA	NA	NA
	chr19-6639301-6639777	33	101	7745708	10185323	2	NK Cells	18	20	2.32751	1.0414e-05	0.0451782	NA	NA	NA
	chr13-50511784-50513048	639	548	29719847	32030945	1	B Cells	21	21	0.795717	8.69932e-05	0.0452088	NA	NA	NA
	chr10-133334567-133337278	2125	1702	33222217	30162753	1	CD4 T Cells	21	21	0.882189	0.000116752	0.0452883	NA	NA	NA
	chr19-4104594-4105245	1120	1194	33223222	30163261	1	CD4 T Cells	21	21	1.17421	0.000117103	0.0452883	SEMA6B	-0.736224	14
	chr19-4104594-4105245	1120	1194	33223222	30163261	1	CD4 T Cells	21	21	1.17421	0.000117103	0.0452883	MATK	0.712744	17
	chr19-4104594-4105245	1120	1194	33223222	30163261	1	CD4 T Cells	21	21	1.17421	0.000117103	0.0452883	GNA15	-0.362276	16
	chr2-200466442-200467285	587	663	33223755	30163792	1	CD4 T Cells	21	21	1.24405	0.000116375	0.0452883	NA	NA	NA
	chrX-71910592-71911865	177	236	33224165	30164219	1	CD4 T Cells	21	21	1.46859	0.000116607	0.0452883	NA	NA	NA
	chr2-3483221-3483619	24	4	19984320	23382356	3	B Cells	20	20	0.142446	2.60232e-05	0.0455539	NA	NA	NA
	chr2-25609437-25610244	302	246	19984042	23382114	3	B Cells	20	20	0.696193	2.56143e-05	0.0455539	NA	NA	NA
	chr1-161185239-161186272	1437	1638	36845803	36611806	3	Monoctye DC	20	20	1.14715	0.000151589	0.0455586	NA	NA	NA
	chr3-198079838-198081764	1355	1550	36845885	36611894	3	Monoctye DC	20	20	1.15122	0.00015304	0.0457192	NA	NA	NA
	chr8-133793190-133793576	290	204	36846950	36613240	3	Monoctye DC	20	20	0.70794	0.000152654	0.0457192	NA	NA	NA
	chr1-46549590-46550177	33	78	29720453	32031415	1	B Cells	21	21	2.1931	8.87042e-05	0.0457225	NA	NA	NA
	chr9-33130505-33131089	144	235	29720342	32031258	1	B Cells	21	21	1.5142	8.88981e-05	0.0457225	B4GALT1	0.653806	15
	chr14-23988219-23989335	437	553	36846803	36612891	3	Monoctye DC	20	20	1.27353	0.000153742	0.0457879	NA	NA	NA
	chr16-339680-339904	44	87	36847196	36613357	3	Monoctye DC	20	20	1.9899	0.000154188	0.0457879	NA	NA	NA
	chr14-106694526-106695220	217	302	36847023	36613142	3	Monoctye DC	20	20	1.40059	0.000155169	0.045929	NA	NA	NA
	chr5-150688006-150688432	139	82	36847101	36613362	3	Monoctye DC	20	20	0.593695	0.000155584	0.045929	NA	NA	NA
	chr1-41919731-41920402	271	203	29720215	32031290	1	B Cells	21	21	0.695033	8.99801e-05	0.0460417	NA	NA	NA
	chr4-152696643-152697779	115	64	12371713	13818362	1	CD8 T Cells	21	21	0.498262	5.87485e-06	0.0461095	FBXW7	0.633704	14
	chr9-277530-278202	284	210	12371544	13818216	1	CD8 T Cells	21	21	0.662028	6.15287e-06	0.0461095	NA	NA	NA
	chr9-128192657-128193248	97	50	12371731	13818376	1	CD8 T Cells	21	21	0.461502	6.46962e-06	0.0461095	SPTAN1	-0.717623	15
	chr9-128192657-128193248	97	50	12371731	13818376	1	CD8 T Cells	21	21	0.461502	6.46962e-06	0.0461095	ENG	0.699278	15
	chr12-12070954-12071534	45	21	16520094	23269886	2	B Cells	20	21	0.331303	1.47995e-05	0.0461463	NA	NA	NA
	chr3-134852713-134853277	218	200	16519921	23269707	2	B Cells	20	21	0.651317	1.46565e-05	0.0461463	EPHB1	0.656433	9
	chr1-19081273-19081836	6	31	29720480	32031462	1	B Cells	21	21	4.7939	9.07164e-05	0.0461816	NA	NA	NA
	chr3-170355944-170358538	5019	4923	33219323	30159532	1	CD4 T Cells	21	21	1.08037	0.00011988	0.0461834	SKIL	0.241977	16
	chr2-61988314-61988728	16	1	29720470	32031492	1	B Cells	21	21	0.0579908	9.13264e-05	0.0462561	NA	NA	NA
	chr4-184267732-184268672	415	434	16519724	23269473	2	B Cells	20	21	0.742439	1.53192e-05	0.0463191	NA	NA	NA
	chr1-89987020-89987479	131	86	19984213	23382274	3	B Cells	20	20	0.561085	2.92584e-05	0.0463547	NA	NA	NA
	chr1-109990003-109990218	6	35	19984338	23382325	3	B Cells	20	20	4.98561	2.82814e-05	0.0463547	NA	NA	NA
	chr10-87341904-87343224	579	849	19983765	23381511	3	B Cells	20	20	1.25323	2.69516e-05	0.0463547	NA	NA	NA
	chr12-124796343-124796561	16	57	19984328	23382303	3	B Cells	20	20	3.04478	2.81795e-05	0.0463547	NA	NA	NA
	chr18-2960110-2960764	231	382	19984113	23381978	3	B Cells	20	20	1.41336	2.90259e-05	0.0463547	NA	NA	NA
	chr20-24148401-24148846	90	51	19984254	23382309	3	B Cells	20	20	0.484316	2.92681e-05	0.0463547	APMAP	0.46755	14
	chr20-24148401-24148846	90	51	19984254	23382309	3	B Cells	20	20	0.484316	2.92681e-05	0.0463547	CST7	0.350927	14
	chr9-33135472-33135961	255	300	22209484	18268420	1	Monoctye DC	21	21	1.43026	2.79491e-05	0.0464789	NA	NA	NA
	chr16-3304665-3306069	768	918	36846472	36612526	3	Monoctye DC	20	20	1.20295	0.00015876	0.0465647	NA	NA	NA
	chr22-23315198-23315812	73	126	36847167	36613318	3	Monoctye DC	20	20	1.73705	0.00015881	0.0465647	NA	NA	NA
	chr6-134604138-134604662	19	50	36847221	36613394	3	Monoctye DC	20	20	2.64838	0.000159137	0.0465647	NA	NA	NA
	chr19-14506712-14507290	63	42	20363755	30084028	2	Monoctye DC	21	20	0.451265	5.7871e-05	0.046567	TECR	0.859873	16
	chr9-89700888-89701764	968	728	33223374	30163727	1	CD4 T Cells	21	21	0.828356	0.000121444	0.0466061	NA	NA	NA
	chr6-14270682-14271445	1312	1118	36845928	36612326	3	Monoctye DC	20	20	0.857575	0.00016027	0.0467589	JARID2	0.526817	16
	chr6-14270682-14271445	1312	1118	36845928	36612326	3	Monoctye DC	20	20	0.857575	0.00016027	0.0467589	TBC1D7	0.503916	15
	chr16-15404706-15405128	177	112	36847063	36613332	3	Monoctye DC	20	20	0.636809	0.000160766	0.0467669	NA	NA	NA
	chr10-46284134-46285121	757	662	29719729	32030831	1	B Cells	21	21	0.811411	9.29049e-05	0.046818	NA	NA	NA
	chr12-3491880-3492488	233	141	33224109	30164314	1	CD4 T Cells	21	21	0.666537	0.000123584	0.0468311	NA	NA	NA
	chr4-2172561-2173206	739	540	33223603	30163915	1	CD4 T Cells	21	21	0.804841	0.000123908	0.0468311	NA	NA	NA
	chr7-122143220-122144760	629	451	33223713	30164004	1	CD4 T Cells	21	21	0.789745	0.0001225	0.0468311	NA	NA	NA
	chr9-111524968-111526019	923	691	33223419	30163764	1	CD4 T Cells	21	21	0.824588	0.000123084	0.0468311	NA	NA	NA
	chr17-3904164-3905440	113	177	36847127	36613267	3	Monoctye DC	20	20	1.57637	0.000161548	0.0468577	ATP2A3	0.567392	15
	chr17-3904164-3905440	113	177	36847127	36613267	3	Monoctye DC	20	20	1.57637	0.000161548	0.0468577	CAMKK1	0.497327	13
	chr17-3904164-3905440	113	177	36847127	36613267	3	Monoctye DC	20	20	1.57637	0.000161548	0.0468577	P2RX5	0.183597	14
	chr19-48860104-48860381	131	294	20363687	30083776	2	Monoctye DC	21	20	1.51914	5.90579e-05	0.0469169	NA	NA	NA
	chr20-34403915-34404172	44	24	20363774	30084046	2	Monoctye DC	21	20	0.369217	5.92462e-05	0.0469169	NA	NA	NA
	chr19-20237595-20238661	971	731	33223371	30163724	1	CD4 T Cells	21	21	0.8292	0.000125129	0.0469371	NA	NA	NA
	chr5-1330080-1332267	56	96	33224286	30164359	1	CD4 T Cells	21	21	1.88818	0.000124746	0.0469371	NA	NA	NA
	chr14-55071790-55072837	805	656	36846435	36612788	3	Monoctye DC	20	20	0.82011	0.00016342	0.0472634	SAMD4A	0.238861	15
	chr14-100304875-100305829	89	184	10851846	13171369	3	NK Cells	19	20	1.70333	2.537e-05	0.0477622	NA	NA	NA
	chr2-240513643-240514278	456	849	20363362	30083221	2	Monoctye DC	21	20	1.26028	6.08837e-05	0.0478339	NA	NA	NA
	chr3-72310139-72311272	598	471	36846642	36612973	3	Monoctye DC	20	20	0.792655	0.000166129	0.0479082	NA	NA	NA
	chr1-13723552-13724106	7	46	16520132	23269861	2	B Cells	20	21	4.66529	1.63457e-05	0.0479693	PRDM2	-0.221958	14
	chr7-44914834-44915453	194	125	36847046	36613319	3	Monoctye DC	20	20	0.648444	0.000166999	0.0480202	NA	NA	NA
	chr8-2205484-2205740	75	36	21059557	23374680	2	CD4 T Cells	21	21	0.43246	2.31246e-05	0.0480697	NA	NA	NA
	chr8-47644099-47644448	61	17	8549654	7684552	1	NK Cells	21	20	0.310064	3.85675e-06	0.0481028	NA	NA	NA
	chr13-49606795-49607317	246	310	33224096	30164145	1	CD4 T Cells	21	21	1.38799	0.00012878	0.0481256	NA	NA	NA
	chr15-90829682-90830509	124	238	10851811	13171315	3	NK Cells	19	20	1.58134	2.83341e-05	0.0485116	FURIN	0.570131	17
	chr17-9020669-9023432	193	341	10851742	13171212	3	NK Cells	19	20	1.45568	2.85464e-05	0.0485116	NA	NA	NA
	chr17-59845608-59846116	24	74	10851911	13171479	3	NK Cells	19	20	2.54033	2.65268e-05	0.0485116	NA	NA	NA
	chr7-4204724-4205060	29	7	10851906	13171546	3	NK Cells	19	20	0.19887	2.76489e-05	0.0485116	NA	NA	NA
	chr7-134640804-134641407	241	195	10851694	13171358	3	NK Cells	19	20	0.666634	2.68112e-05	0.0485116	NA	NA	NA
	chrY-14344708-14345328	111	72	10851824	13171481	3	NK Cells	19	20	0.534416	2.86853e-05	0.0485116	UTY	0.152026	16
	chr16-78794590-78795190	66	29	9964350	10632963	2	CD8 T Cells	20	21	0.411766	4.91374e-05	0.0485434	MAF	0.698736	14
	chr2-61887755-61889050	546	733	9963870	10632259	2	CD8 T Cells	20	21	1.25808	4.89444e-05	0.0485434	NA	NA	NA
	chr4-71107398-71108056	71	33	9964345	10632959	2	CD8 T Cells	20	21	0.435564	4.8643e-05	0.0485434	NA	NA	NA
	chr1-64744242-64746058	355	390	20363463	30083680	2	Monoctye DC	21	20	0.743633	6.28568e-05	0.0486185	NA	NA	NA
	chr5-154708710-154709509	459	524	20363359	30083546	2	Monoctye DC	21	20	0.772754	6.25585e-05	0.0486185	NA	NA	NA
	chr5-31531424-31533157	1233	1542	29719253	32029951	1	B Cells	21	21	1.16038	9.79234e-05	0.0488535	NA	NA	NA
	chr5-61625487-61627132	335	262	29720151	32031231	1	B Cells	21	21	0.725663	9.76207e-05	0.0488535	NA	NA	NA
	chr1-61640957-61642053	370	213	22209369	18268507	1	Monoctye DC	21	21	0.699863	3.03312e-05	0.0488865	NA	NA	NA
	chr8-2181890-2183327	240	125	22209499	18268595	1	Monoctye DC	21	21	0.63319	3.03767e-05	0.0488865	NA	NA	NA
	chr1-26828497-26828730	87	60	16520052	23269847	2	B Cells	20	21	0.489611	1.7163e-05	0.0489287	NA	NA	NA
	chr13-95083728-95084083	216	143	36847024	36613301	3	Monoctye DC	20	20	0.666264	0.000170811	0.0489471	NA	NA	NA
	chr5-111929905-111930295	494	380	36846746	36613064	3	Monoctye DC	20	20	0.774143	0.000171204	0.0489471	WDR36	-0.528486	13
	chr19-36331284-36332453	885	660	33223457	30163795	1	CD4 T Cells	21	21	0.821413	0.000131682	0.0489477	NFKBID	0.358543	16
	chr8-143173980-143174495	351	231	33223991	30164224	1	CD4 T Cells	21	21	0.724879	0.000131961	0.0489477	NA	NA	NA
	chr1-107936394-107937424	177	109	26445168	26832371	3	CD4 T Cells	20	20	0.606934	3.28971e-05	0.0489916	VAV3	0.553442	16
	chr1-107936394-107937424	177	109	26445168	26832371	3	CD4 T Cells	20	20	0.606934	3.28971e-05	0.0489916	FAM102B	0.40161	16
	chr14-100871158-100873445	24	64	29720462	32031429	1	B Cells	21	21	2.47427	9.89195e-05	0.0491049	NA	NA	NA
	chr6-122790492-122791134	581	712	36846659	36612732	3	Monoctye DC	20	20	1.2333	0.000172369	0.0491269	SMPDL3A	0.763422	14
	chr7-127782125-127782389	145	87	36847095	36613357	3	Monoctye DC	20	20	0.603831	0.000172817	0.0491269	NA	NA	NA
	chr9-87424879-87425585	303	324	20363515	30083746	2	Monoctye DC	21	20	0.723811	6.42086e-05	0.0492821	CTSL	0.955018	11
	chr9-87424879-87425585	303	324	20363515	30083746	2	Monoctye DC	21	20	0.723811	6.42086e-05	0.0492821	DAPK1	0.901975	12
	chr2-112869028-112869805	341	248	36846899	36613196	3	Monoctye DC	20	20	0.731917	0.000173882	0.0492891	NA	NA	NA
	chr1-181012959-181013524	389	260	33223953	30164195	1	CD4 T Cells	21	21	0.736181	0.000134168	0.0493989	NA	NA	NA
	chr4-184288063-184288947	176	99	33224166	30164356	1	CD4 T Cells	21	21	0.61956	0.000133835	0.0493989	NA	NA	NA
	chr16-87806116-87807079	554	629	33223788	30163826	1	CD4 T Cells	21	21	1.25055	0.000135166	0.0494018	NA	NA	NA
	chr9-89429210-89429457	285	351	33224057	30164104	1	CD4 T Cells	21	21	1.35651	0.000134965	0.0494018	NA	NA	NA
	chr1-144103098-144104658	31	68	36847209	36613376	3	Monoctye DC	20	20	2.20756	0.000175951	0.0494603	NA	NA	NA
	chr13-110965040-110965616	548	427	36846692	36613017	3	Monoctye DC	20	20	0.784173	0.000175973	0.0494603	ANKRD10	0.0649187	14
	chr9-114348430-114349443	1004	1173	36846236	36612271	3	Monoctye DC	20	20	1.17579	0.000174997	0.0494603	NA	NA	NA
	chr19-18373728-18374771	903	1575	20362915	30082495	2	Monoctye DC	21	20	1.18063	6.49862e-05	0.0494981	LRRC25	0.761167	15
	chr19-18373728-18374771	903	1575	20362915	30082495	2	Monoctye DC	21	20	1.18063	6.49862e-05	0.0494981	HOMER3	0.760292	13
	chr19-18373728-18374771	903	1575	20362915	30082495	2	Monoctye DC	21	20	1.18063	6.49862e-05	0.0494981	RPL18A	-0.712718	17
	chr19-18373728-18374771	903	1575	20362915	30082495	2	Monoctye DC	21	20	1.18063	6.49862e-05	0.0494981	IFI30	0.694142	14
	chr19-18373728-18374771	903	1575	20362915	30082495	2	Monoctye DC	21	20	1.18063	6.49862e-05	0.0494981	ELL	0.644238	16
	chr19-18373728-18374771	903	1575	20362915	30082495	2	Monoctye DC	21	20	1.18063	6.49862e-05	0.0494981	MAP1S	0.612713	16
	chr19-18373728-18374771	903	1575	20362915	30082495	2	Monoctye DC	21	20	1.18063	6.49862e-05	0.0494981	PGPEP1	0.606044	16
	chr19-18373728-18374771	903	1575	20362915	30082495	2	Monoctye DC	21	20	1.18063	6.49862e-05	0.0494981	JUND	0.436687	17
	chr19-18373728-18374771	903	1575	20362915	30082495	2	Monoctye DC	21	20	1.18063	6.49862e-05	0.0494981	JAK3	-0.401376	16
	chr19-18373728-18374771	903	1575	20362915	30082495	2	Monoctye DC	21	20	1.18063	6.49862e-05	0.0494981	UBA52	-0.242593	17
	chr19-18373728-18374771	903	1575	20362915	30082495	2	Monoctye DC	21	20	1.18063	6.49862e-05	0.0494981	BST2	0.239708	17
	chr10-79331156-79332076	595	657	16519544	23269250	2	B Cells	20	21	0.783912	1.88884e-05	0.0495965	PPIF	0.769439	17
	chr10-79331156-79332076	595	657	16519544	23269250	2	B Cells	20	21	0.783912	1.88884e-05	0.0495965	ZMIZ1	0.532446	16
	chr10-79331156-79332076	595	657	16519544	23269250	2	B Cells	20	21	0.783912	1.88884e-05	0.0495965	ZCCHC24	0.521598	13
	chr2-393770-395140	236	222	16519903	23269685	2	B Cells	20	21	0.667821	1.85985e-05	0.0495965	NA	NA	NA
	chr3-45166934-45167882	106	79	16520033	23269828	2	B Cells	20	21	0.529103	1.83362e-05	0.0495965	CDCP1	0.804641	10
	chr3-45166934-45167882	106	79	16520033	23269828	2	B Cells	20	21	0.529103	1.83362e-05	0.0495965	LIMD1	0.579561	16
	chr3-45166934-45167882	106	79	16520033	23269828	2	B Cells	20	21	0.529103	1.83362e-05	0.0495965	LARS2	-0.0203304	15
	chr12-104603636-104604892	114	64	12371714	13818362	1	CD8 T Cells	21	21	0.502632	7.95983e-06	0.049639	SLC41A2	0.707444	14
	chr12-104603636-104604892	114	64	12371714	13818362	1	CD8 T Cells	21	21	0.502632	7.95983e-06	0.049639	TDG	-0.454464	16
	chr12-104603636-104604892	114	64	12371714	13818362	1	CD8 T Cells	21	21	0.502632	7.95983e-06	0.049639	APPL2	-0.20384	16
	chr4-182808861-182809439	110	61	12371718	13818365	1	CD8 T Cells	21	21	0.496492	7.66941e-06	0.049639	NA	NA	NA
	chr18-370738-371009	141	84	36847099	36613360	3	Monoctye DC	20	20	0.599549	0.000178657	0.0497218	NA	NA	NA
	chr18-2898025-2898623	720	580	36846520	36612864	3	Monoctye DC	20	20	0.810699	0.000178682	0.0497218	EMILIN2	0.94376	14
	chr18-2898025-2898623	720	580	36846520	36612864	3	Monoctye DC	20	20	0.810699	0.000178682	0.0497218	SMCHD1	-0.308083	16
	chr18-2898025-2898623	720	580	36846520	36612864	3	Monoctye DC	20	20	0.810699	0.000178682	0.0497218	TGIF1	0.239599	16
	chr5-173452052-173452405	288	383	36846952	36613061	3	Monoctye DC	20	20	1.33835	0.000177809	0.0497218	NA	NA	NA
	chr7-17546539-17546971	257	348	36846983	36613096	3	Monoctye DC	20	20	1.36273	0.000178897	0.0497218	NA	NA	NA
	chr6-166258460-166259917	97	170	13751766	13670126	3	CD8 T Cells	20	20	1.76303	6.97948e-06	0.0497432	SFT2D1	0.493309	17
	chr1-244319381-244320059	241	359	29720245	32031134	1	B Cells	21	21	1.38215	0.000100884	0.0498321	HNRNPU	-0.359105	17
	chr1-244319381-244320059	241	359	29720245	32031134	1	B Cells	21	21	1.38215	0.000100884	0.0498321	AKT3	-0.0129441	16
	chr8-73168038-73168815	107	60	9964309	10632932	2	CD8 T Cells	20	21	0.525489	5.09818e-05	0.0498717	NA	NA	NA
	chr15-38650513-38652049	1429	1114	33222913	30163341	1	CD4 T Cells	21	21	0.858645	0.000137085	0.0499204	RASGRP1	0.878807	16
	chr15-38650513-38652049	1429	1114	33222913	30163341	1	CD4 T Cells	21	21	0.858645	0.000137085	0.0499204	THBS1	-0.622303	15
	chr11-115217876-115218165	55	22	9964361	10632970	2	CD8 T Cells	20	21	0.374849	5.15418e-05	0.04993	CADM1	0.66362	11
	chr14-106741130-106741779	199	305	29720287	32031188	1	B Cells	21	21	1.42208	0.000102261	0.0502635	NA	NA	NA
	chr7-28054367-28054925	30	7	9964386	10632985	2	CD8 T Cells	20	21	0.218662	5.25263e-05	0.0503945	NA	NA	NA
	chr1-147072426-147073362	302	300	16519837	23269607	2	B Cells	20	21	0.705234	1.97054e-05	0.0504149	NA	NA	NA
	chr1-19315490-19315810	255	265	20363563	30083805	2	Monoctye DC	21	20	0.703442	6.727e-05	0.0504672	NA	NA	NA
	chr10-124740916-124741191	210	210	20363608	30083860	2	Monoctye DC	21	20	0.676897	6.70905e-05	0.0504672	NA	NA	NA
	chr5-79857862-79858375	114	68	29720372	32031425	1	B Cells	21	21	0.553456	0.000103934	0.0506355	NA	NA	NA
	chr5-140710213-140711588	1061	1341	29719425	32030152	1	B Cells	21	21	1.17271	0.000104033	0.0506355	NA	NA	NA
	chr2-48343651-48344533	621	445	33223721	30164010	1	CD4 T Cells	21	21	0.789277	0.000141086	0.0506382	NA	NA	NA
	chr2-88599588-88600479	690	765	33223652	30163690	1	CD4 T Cells	21	21	1.22116	0.000140329	0.0506382	EIF2AK3	0.53062	16
	chr8-26045298-26045584	299	191	33224043	30164264	1	CD4 T Cells	21	21	0.703596	0.000140601	0.0506382	NA	NA	NA
	chrY-19076609-19078091	306	196	33224036	30164259	1	CD4 T Cells	21	21	0.705498	0.000140808	0.0506382	TTTY14	0.744402	15
	chr3-101778493-101779941	1448	1245	36845792	36612199	3	Monoctye DC	20	20	0.865297	0.0001842	0.050681	NA	NA	NA
	chr4-40550996-40551386	180	257	36847060	36613187	3	Monoctye DC	20	20	1.43689	0.000184822	0.050681	NA	NA	NA
	chr6-151040815-151041526	1997	1756	36845243	36611688	3	Monoctye DC	20	20	0.884934	0.000184887	0.050681	MTHFD1L	0.80191	14
	chr6-151040815-151041526	1997	1756	36845243	36611688	3	Monoctye DC	20	20	0.884934	0.000184887	0.050681	AKAP12	0.700533	11
	chr6-151040815-151041526	1997	1756	36845243	36611688	3	Monoctye DC	20	20	0.884934	0.000184887	0.050681	PPP1R14C	0.609913	11
[truncated: 1,432 more rows]
