# Supplementary material for: Evolving epigenomics of immune cells at single-nucleus resolution in children en route to type 1 diabetes
Source: Nat Commun. 2026 Feb 25;17:3168. doi: 10.1038/s41467-026-69923-x (PMC13046956; doi:10.1038/s41467-026-69923-x)
Supplement: Supplementary file 17 — Supplementary Data 13 [file 41467_2026_69923_MOESM17_ESM.xlsx]

## Sheet: Sheet1
Linear model fit of multiome snRNA gene feature_tpm vs calendar age of the sample
r2 = R squared (fraction of variance explained by the model)
Estimate = Estimate coefficient for calendar age
p_val = Pr(|>t|) p-value for t-test of the calendar age
mean_tpm = mean number of reads for this feature, per million mapped reads (for this condition/celltype)
feature_cells = number of cells with non-zero reads
fdr_p_val = FDR corrected p-value
feature	condition	CellType	r2	Estimate	p_val	mean_tpm	feature_reads	feature_cells	feature_points	fdr_p_val
IGF2BP3	control	B Cells	0.4623	-14.91	2.525e-20	69.78	32408	8688	140	7.126e-16
IGF2BP3	case	B Cells	0.3565	-13.59	6.9e-15	67.46	28791	7484	140	1.935e-10
PDE3B	control	B Cells	0.3439	-30.97	2.683e-14	207.4	97977	13104	140	3.787e-10
ROR1	control	B Cells	0.3241	-17.77	2.156e-13	123.3	59189	9410	140	2.029e-09
NEXMIF	case	B Cells	0.2828	0.5909	1.371e-11	3.521	1640	736	128	1.524e-07
PDE3B	case	B Cells	0.281	-24.03	1.63e-11	195.2	82517	11362	140	1.524e-07
IGF1R	control	B Cells	0.2604	-1.708	1.186e-10	13.04	6401	2959	140	5.578e-07
SBF2	control	B Cells	0.2613	-2.103	1.091e-10	21.13	10107	4323	139	5.578e-07
UBE2E2	control	B Cells	0.2626	-20.83	9.623e-11	242.4	115214	17277	140	5.578e-07
AC118549.1	control	B Cells	0.2516	-3.814	2.732e-10	41.8	20307	8983	140	8.023e-07
GTF2I	control	B Cells	0.2496	-2.946	3.312e-10	34.7	16671	9151	140	8.023e-07
INTS9	control	B Cells	0.2509	-1.071	2.918e-10	11.57	5547	3417	138	8.023e-07
MSI2	control	B Cells	0.2469	-14.29	4.264e-10	168.7	81402	17326	140	8.023e-07
PAN3	control	B Cells	0.2478	-20.56	3.903e-10	266.9	127605	19559	140	8.023e-07
PDCD10	control	B Cells	0.2473	-1.827	4.094e-10	19.89	9672	6125	140	8.023e-07
SPRY1	control	B Cells	0.2518	-0.3529	2.68e-10	2.523	1209	1000	135	8.023e-07
TIPRL	control	B Cells	0.2549	-0.8926	2.015e-10	10.26	4925	3651	139	8.023e-07
UBE2W	control	B Cells	0.2471	-1.992	4.185e-10	21.74	10760	5856	139	8.023e-07
LRIG1	control	B Cells	0.2456	-3.103	4.803e-10	30.94	14958	6595	140	8.472e-07
PRMT3	control	B Cells	0.2447	-1.872	5.214e-10	21.27	10369	5279	140	8.656e-07
AUTS2	control	B Cells	0.2417	-17.87	6.886e-10	194.5	93125	14181	140	8.996e-07
DLEU2	control	B Cells	0.2427	-14.56	6.312e-10	175.5	84388	17199	140	8.996e-07
KANSL1	control	B Cells	0.2426	-7.443	6.342e-10	87.87	42638	14863	140	8.996e-07
PHF14	control	B Cells	0.2415	-2.01	7.012e-10	22.01	10649	5233	140	8.996e-07
RPS6KA3	control	B Cells	0.242	-6.13	6.734e-10	77.64	37094	12628	140	8.996e-07
NSRP1	control	B Cells	0.241	-2.274	7.352e-10	30.79	14625	7679	140	9.023e-07
CCDC12	control	B Cells	0.2402	-2.731	7.935e-10	30.13	14555	8642	139	9.17e-07
EXOC6	control	B Cells	0.24	-2.77	8.122e-10	34.1	16624	7377	140	9.17e-07
PEX11B	control	B Cells	0.2384	-0.1715	9.367e-10	1.574	742	654	129	9.915e-07
PSMA1	control	B Cells	0.2379	-2.368	9.836e-10	25.77	12396	7536	140	9.915e-07
THUMPD1	control	B Cells	0.2381	-1.524	9.686e-10	15.23	7362	5155	139	9.915e-07
SELENOF	control	B Cells	0.2367	-3.114	1.103e-09	35.91	17512	9060	140	1.061e-06
ZNF148	control	B Cells	0.2364	-6.434	1.128e-09	80.29	39074	13699	140	1.061e-06
NUP42	control	B Cells	0.2355	-1.162	1.229e-09	11.69	5517	4099	139	1.084e-06
SYMPK	control	B Cells	0.2358	-1.147	1.194e-09	14.61	7083	5309	139	1.084e-06
FARSB	control	B Cells	0.2336	-1.26	1.464e-09	15.73	7594	4758	140	1.216e-06
PPIL2	control	B Cells	0.2339	-0.7109	1.425e-09	8.084	3938	3156	139	1.216e-06
ARID1B	control	B Cells	0.232	-25.46	1.693e-09	317.1	152919	19826	140	1.225e-06
ATAD1	control	B Cells	0.2321	-2.288	1.677e-09	26.83	13118	7627	140	1.225e-06
NAA16	control	B Cells	0.233	-2.54	1.546e-09	30.28	14433	7835	140	1.225e-06
NT5C2	control	B Cells	0.2322	-3.522	1.664e-09	44.09	21174	9467	140	1.225e-06
RABGAP1	control	B Cells	0.2328	-6.708	1.579e-09	82.66	39836	13784	140	1.225e-06
SNX5	control	B Cells	0.2317	-0.9584	1.737e-09	10.68	5024	3956	140	1.226e-06
SNHG14	control	B Cells	0.231	-2.091	1.856e-09	26.56	12660	7753	140	1.277e-06
EVI5	control	B Cells	0.2307	-6.216	1.915e-09	81.83	39163	12421	140	1.287e-06
ACSM1	control	B Cells	0.2285	-1.322	2.341e-09	10.18	4969	3333	139	1.33e-06
ARL5A	control	B Cells	0.2293	-1.3	2.16e-09	15.5	7492	4982	140	1.33e-06
CHD9	control	B Cells	0.2284	-3.998	2.356e-09	51.17	24851	10873	140	1.33e-06
HEXD	control	B Cells	0.2295	-0.3983	2.139e-09	3.991	1890	1545	137	1.33e-06
PICALM	control	B Cells	0.2286	-7.618	2.314e-09	99.4	47632	15540	140	1.33e-06
RNF111	control	B Cells	0.2285	-2.945	2.341e-09	36.85	17796	9446	140	1.33e-06
RNF145	control	B Cells	0.2285	-3.567	2.33e-09	39.91	19256	9366	140	1.33e-06
ZNF704	control	B Cells	0.2298	-2.247	2.076e-09	14.38	7060	2218	135	1.33e-06
MBTD1	control	B Cells	0.2276	-2.311	2.535e-09	30.29	14715	7762	140	1.403e-06
AL513166.1	control	B Cells	0.2268	-1.027	2.734e-09	6.348	3120	1137	130	1.456e-06
DICER1	control	B Cells	0.2269	-2.428	2.699e-09	31.48	15258	8413	140	1.456e-06
CUX1	control	B Cells	0.225	-3.834	3.206e-09	51.48	24475	10554	140	1.484e-06
KLHL2	control	B Cells	0.2258	-8.495	2.974e-09	92.75	44929	13733	140	1.484e-06
KLHL5	control	B Cells	0.2262	-7.55	2.878e-09	83.69	39801	12998	140	1.484e-06
PAFAH1B2	control	B Cells	0.2253	-1.421	3.113e-09	17.32	8497	5664	139	1.484e-06
PAM	control	B Cells	0.2249	-5.821	3.246e-09	56.28	27837	7469	140	1.484e-06
PGGT1B	control	B Cells	0.2247	-1.669	3.313e-09	21.53	10440	6348	140	1.484e-06
PUM2	control	B Cells	0.2254	-10.89	3.098e-09	147.7	71012	18583	140	1.484e-06
SESN3	control	B Cells	0.2248	-19.36	3.268e-09	198	96929	16981	140	1.484e-06
TRIM23	control	B Cells	0.2257	-0.9463	3.001e-09	11.65	5594	4070	140	1.484e-06
UCK2	control	B Cells	0.2259	-0.9913	2.951e-09	10.23	4942	2898	140	1.484e-06
CALM3	control	B Cells	0.224	-0.3228	3.526e-09	3.026	1480	1317	133	1.549e-06
ZDHHC17	control	B Cells	0.2238	-3.137	3.568e-09	42.25	20558	9983	140	1.549e-06
APPL2	control	B Cells	0.2229	-1.502	3.878e-09	19.01	9128	5792	140	1.593e-06
CDK6	control	B Cells	0.223	-2.146	3.838e-09	18.03	8581	3796	140	1.593e-06
PTBP2	control	B Cells	0.2229	-8.666	3.893e-09	111.9	53529	16565	140	1.593e-06
ZBTB44	control	B Cells	0.2234	-2.971	3.728e-09	35.14	17028	8394	140	1.593e-06
FIP1L1	control	B Cells	0.2226	-3.547	4.001e-09	45.55	22090	10668	140	1.596e-06
SMAP1	control	B Cells	0.2222	-3.281	4.145e-09	41.79	20043	9130	140	1.596e-06
XPO7	control	B Cells	0.2223	-1.56	4.094e-09	18.32	8990	5201	140	1.596e-06
Z95331.1	control	B Cells	0.2224	-0.3091	4.067e-09	2.971	1415	1232	138	1.596e-06
ZFAND3	control	B Cells	0.2221	-27.61	4.184e-09	315.4	149050	19542	140	1.596e-06
CEP63	control	B Cells	0.2204	-0.9655	4.869e-09	11.29	5371	3533	139	1.661e-06
DHX35	control	B Cells	0.2201	-0.7427	4.997e-09	7.969	3857	2775	138	1.661e-06
DMTF1	control	B Cells	0.221	-2.498	4.61e-09	31.91	15489	8936	140	1.661e-06
IKZF2	control	B Cells	0.2202	-4.172	4.976e-09	35.28	16466	5318	140	1.661e-06
INTS4	control	B Cells	0.22	-1.253	5.062e-09	16.63	7910	5078	140	1.661e-06
MAP4K3	control	B Cells	0.2207	-6.014	4.746e-09	60.41	28483	10056	140	1.661e-06
OLA1	control	B Cells	0.2214	-4.281	4.457e-09	58.32	28252	10530	140	1.661e-06
SMARCE1	control	B Cells	0.2203	-1.577	4.924e-09	18.16	8768	6160	140	1.661e-06
TRUB1	control	B Cells	0.2205	-0.3994	4.842e-09	3.911	1880	1442	138	1.661e-06
UBE3C	control	B Cells	0.2205	-2.267	4.838e-09	28.97	14124	7902	140	1.661e-06
WRN	control	B Cells	0.2208	-4.482	4.721e-09	60.09	28964	11918	140	1.661e-06
ZNF407	control	B Cells	0.22	-5.685	5.038e-09	71.28	34139	10718	140	1.661e-06
PLCL2	control	B Cells	0.2196	-8.642	5.263e-09	104.9	50556	14410	140	1.697e-06
UBAC2	control	B Cells	0.2195	-9.095	5.292e-09	107.8	50905	14403	140	1.697e-06
ZNF143	control	B Cells	0.219	-0.685	5.551e-09	7.552	3624	2631	139	1.76e-06
PCMTD2	control	B Cells	0.2185	-0.4028	5.819e-09	3.946	1919	1629	138	1.825e-06
QSOX2	control	B Cells	0.2182	-1.721	5.968e-09	19.01	9232	6553	140	1.851e-06
TUT4	control	B Cells	0.218	-12.79	6.056e-09	166.1	81242	18597	140	1.858e-06
TCERG1	control	B Cells	0.2179	-5.999	6.124e-09	81.16	38704	15423	140	1.859e-06
ACSM3	control	B Cells	0.2175	-20.14	6.332e-09	184	89969	11723	140	1.877e-06
MFSD8	control	B Cells	0.2174	-0.949	6.383e-09	11.13	5304	3654	140	1.877e-06
ZNF350-AS1	control	B Cells	0.2177	-0.2707	6.254e-09	2.405	1152	1001	135	1.877e-06
AP000787.1	control	B Cells	0.2169	-2.122	6.696e-09	17.71	8645	5557	140	1.924e-06
AP3M1	control	B Cells	0.2167	-0.7105	6.818e-09	9.419	4543	3394	140	1.924e-06
DPY19L3	control	B Cells	0.2168	-0.7173	6.755e-09	7.872	3811	2500	138	1.924e-06
MAP3K7	control	B Cells	0.2168	-1.851	6.755e-09	24.89	11876	6624	140	1.924e-06
AC074032.1	control	B Cells	0.2166	-0.7841	6.891e-09	9.784	4722	3535	139	1.926e-06
TASOR2	control	B Cells	0.2164	-9.389	6.998e-09	114.5	53543	15866	140	1.936e-06
NUTM2B-AS1	control	B Cells	0.216	-3.313	7.254e-09	40.76	19298	9747	140	1.988e-06
ANKRD17	control	B Cells	0.2158	-9.643	7.425e-09	126.5	60050	15821	140	2.01e-06
CDK13	control	B Cells	0.2156	-5.842	7.497e-09	82.25	39469	14195	140	2.01e-06
TTI1	control	B Cells	0.2156	-0.5913	7.549e-09	7.2	3412	2596	140	2.01e-06
SFMBT2	control	B Cells	0.2151	-4.707	7.879e-09	43.33	21082	8213	140	2.064e-06
TXNL4A	control	B Cells	0.2151	-1.121	7.898e-09	14.11	6848	5014	140	2.064e-06
KMT5B	control	B Cells	0.2142	-1.544	8.53e-09	17.18	8370	5080	140	2.209e-06
EEF1E1	control	B Cells	0.2135	-0.6847	9.089e-09	7.605	3641	2807	139	2.332e-06
SEPSECS	control	B Cells	0.2132	-1.088	9.308e-09	12.61	6101	4142	139	2.367e-06
SEPTIN7	control	B Cells	0.2131	-9.589	9.422e-09	125.4	61757	17088	140	2.374e-06
HMBOX1	control	B Cells	0.2126	-2.042	9.859e-09	24.26	11748	5979	140	2.463e-06
SNX30	control	B Cells	0.2125	-0.6322	9.982e-09	6.591	3278	2211	139	2.471e-06
CHCHD3	control	B Cells	0.2123	-2.213	1.017e-08	29.57	14460	6986	139	2.475e-06
NDUFAF2	control	B Cells	0.2123	-2.288	1.015e-08	26.64	12810	5017	140	2.475e-06
WDSUB1	control	B Cells	0.2121	-0.7648	1.029e-08	8.297	4145	2822	139	2.483e-06
EIF4E	control	B Cells	0.212	-2.845	1.042e-08	38.24	18191	9646	140	2.486e-06
HNRNPR	control	B Cells	0.2119	-2.999	1.048e-08	38.96	18807	10858	140	2.486e-06
GART	control	B Cells	0.2115	-0.6588	1.085e-08	7.028	3368	2596	139	2.53e-06
XRCC5	control	B Cells	0.2116	-4.398	1.08e-08	64.99	31193	13549	140	2.53e-06
NAA15	control	B Cells	0.2114	-4.648	1.096e-08	61.18	29079	13037	140	2.536e-06
AL365356.1	control	B Cells	0.211	-0.8875	1.142e-08	7.482	3573	2818	137	2.557e-06
BBX	control	B Cells	0.211	-8.896	1.139e-08	122	58016	14897	140	2.557e-06
INTS6	control	B Cells	0.2108	-4.935	1.16e-08	72.87	34345	12144	140	2.557e-06
MTMR1	control	B Cells	0.2111	-6.507	1.126e-08	83.33	40234	14453	140	2.557e-06
NDUFV2	control	B Cells	0.2111	-3.493	1.125e-08	47.1	22371	11730	140	2.557e-06
ZNHIT6	control	B Cells	0.2108	-1.943	1.159e-08	23.99	11599	6339	140	2.557e-06
AGO2	control	B Cells	0.2106	-8.716	1.185e-08	115.1	55046	17146	140	2.573e-06
NOL11	control	B Cells	0.2106	-1.208	1.185e-08	16.09	7648	5614	140	2.573e-06
BOD1L1	control	B Cells	0.2101	-4.679	1.236e-08	68.03	32554	13769	140	2.623e-06
KCMF1	control	B Cells	0.2102	-4.384	1.226e-08	59.69	28730	12378	140	2.623e-06
SUPT16H	control	B Cells	0.2102	-1.367	1.227e-08	18.46	8849	6088	140	2.623e-06
CIAO1	control	B Cells	0.2098	-0.8475	1.264e-08	9.84	4722	3762	139	2.663e-06
GALNT2	control	B Cells	0.2094	-23.88	1.31e-08	257.8	123461	18125	140	2.702e-06
NCOA5	control	B Cells	0.2093	-1.556	1.321e-08	18.66	9042	6154	140	2.702e-06
SHQ1	control	B Cells	0.2094	-0.5913	1.311e-08	6.964	3379	2267	139	2.702e-06
VPS36	control	B Cells	0.2096	-1.156	1.292e-08	13.63	6630	4710	140	2.702e-06
HIP1R	control	B Cells	0.2091	-2.583	1.348e-08	31.64	15503	9521	140	2.722e-06
SET	control	B Cells	0.2091	-2.129	1.35e-08	23.93	11586	7706	140	2.722e-06
GAB1	control	B Cells	0.2088	-2.019	1.383e-08	19.67	9388	4000	139	2.749e-06
GATAD2B	control	B Cells	0.2089	-6.33	1.38e-08	86.1	41076	14646	140	2.749e-06
KIAA1958	control	B Cells	0.2087	-2.58	1.395e-08	26.72	12857	5127	140	2.753e-06
FRS2	control	B Cells	0.2085	-2.852	1.422e-08	35.87	17229	8511	140	2.768e-06
GATAD2A	control	B Cells	0.2085	-2.365	1.419e-08	30.38	14464	8128	140	2.768e-06
NSA2	control	B Cells	0.2084	-1.099	1.436e-08	14.47	6951	4950	140	2.775e-06
RAB10	control	B Cells	0.2083	-3.035	1.455e-08	41.35	19558	9305	140	2.793e-06
SREK1IP1	control	B Cells	0.208	-1.44	1.488e-08	18.33	8694	5308	139	2.839e-06
STK39	control	B Cells	0.2075	-2.079	1.558e-08	24.01	11751	5459	140	2.951e-06
LPGAT1	control	B Cells	0.2071	-2.525	1.613e-08	32.3	15768	7740	140	2.996e-06
NPEPPS	control	B Cells	0.2071	-4.036	1.612e-08	61.33	29501	12820	140	2.996e-06
PITPNB	control	B Cells	0.2072	-5.101	1.602e-08	67.24	32174	13147	140	2.996e-06
COX19	control	B Cells	0.207	-0.8706	1.628e-08	10.65	5091	3946	139	3.003e-06
ATAD2B	control	B Cells	0.2068	-11.15	1.654e-08	155.8	74767	17688	140	3.018e-06
DPP8	control	B Cells	0.2065	-1.226	1.7e-08	14.95	7220	4709	140	3.018e-06
NOL10	control	B Cells	0.2066	-5.483	1.694e-08	65.81	30925	12336	140	3.018e-06
PKN2	control	B Cells	0.2066	-5.547	1.684e-08	81.91	39361	14401	140	3.018e-06
RPE	control	B Cells	0.2067	-0.8337	1.673e-08	9.723	4715	3604	139	3.018e-06
SGPL1	control	B Cells	0.2065	-1.089	1.699e-08	12.4	6060	4024	140	3.018e-06
LYPLA1	control	B Cells	0.2063	-1.631	1.731e-08	19.37	9402	5805	139	3.054e-06
CAPRIN1	control	B Cells	0.2061	-2.148	1.763e-08	27.44	13032	8096	140	3.09e-06
POM121C	control	B Cells	0.206	-0.8043	1.784e-08	10.58	5100	4056	140	3.108e-06
PXDN	control	B Cells	0.2057	-0.434	1.83e-08	2.79	1397	993	128	3.13e-06
SEPHS1	control	B Cells	0.2058	-0.3506	1.819e-08	4.087	1963	1629	139	3.13e-06
TMA16	control	B Cells	0.2058	-0.3632	1.813e-08	3.529	1654	1321	137	3.13e-06
STX16	control	B Cells	0.2055	-0.7249	1.867e-08	8.786	4259	3300	138	3.166e-06
TCF4	control	B Cells	0.2054	-28.11	1.873e-08	296.9	143383	17387	140	3.166e-06
SRSF10	control	B Cells	0.2052	-6.279	1.911e-08	87.24	41672	16722	140	3.211e-06
MBD2	control	B Cells	0.205	-1.56	1.949e-08	20.96	10345	6071	140	3.255e-06
UBE3A	control	B Cells	0.2046	-6.145	2.025e-08	89.38	42670	15595	140	3.362e-06
AC079921.1	control	B Cells	0.2044	-0.9738	2.05e-08	8.702	4194	3169	139	3.364e-06
SEH1L	control	B Cells	0.2044	-1.868	2.05e-08	22.65	10822	7030	140	3.364e-06
MRPL3	control	B Cells	0.2043	-1.602	2.069e-08	19.73	9591	5949	140	3.376e-06
DTNBP1	control	B Cells	0.2038	-5.731	2.162e-08	66.71	32313	11553	140	3.507e-06
ELF2	control	B Cells	0.2034	-8.016	2.246e-08	107.6	51624	15364	140	3.623e-06
GNL3L	control	B Cells	0.2032	-0.7054	2.279e-08	9.045	4291	3464	139	3.639e-06
NSL1	control	B Cells	0.2032	-0.7677	2.282e-08	8.808	4373	2827	139	3.639e-06
BRWD1	control	B Cells	0.203	-3.098	2.318e-08	40.41	19693	9570	140	3.657e-06
PPP4R2	control	B Cells	0.203	-2.181	2.319e-08	28.49	13524	7576	140	3.657e-06
ACP1	control	B Cells	0.2025	-0.6819	2.43e-08	8.144	3897	3266	140	3.804e-06
H2AFY	control	B Cells	0.2025	-1.477	2.44e-08	20.21	9675	6498	140	3.804e-06
SPIN1	control	B Cells	0.2022	-1.127	2.489e-08	13.39	6538	3977	140	3.861e-06
INO80	control	B Cells	0.2021	-3.936	2.517e-08	51.48	24758	11396	140	3.882e-06
MCTP2	control	B Cells	0.2019	-5.114	2.555e-08	52.92	25632	8849	140	3.899e-06
PAIP2	control	B Cells	0.2019	-1.973	2.556e-08	24.04	11684	7314	140	3.899e-06
EPB41L4A-AS1	control	B Cells	0.2017	-0.6048	2.618e-08	6.787	3258	2759	139	3.973e-06
DDX10	control	B Cells	0.2012	-2.715	2.724e-08	35.79	17245	7601	140	3.995e-06
MON2	control	B Cells	0.2013	-5.413	2.712e-08	84.31	40269	14857	140	3.995e-06
NMT1	control	B Cells	0.2011	-1.366	2.746e-08	18.09	8686	6014	140	3.995e-06
NR6A1	control	B Cells	0.2012	-0.7336	2.739e-08	7.249	3468	1753	139	3.995e-06
SLC9A8	control	B Cells	0.2014	-3.958	2.68e-08	56.07	26482	12375	140	3.995e-06
STAG1	control	B Cells	0.2013	-11.56	2.704e-08	186.6	89184	18657	140	3.995e-06
TTC17	control	B Cells	0.2013	-4.403	2.699e-08	64.93	30856	12945	140	3.995e-06
ZFR	control	B Cells	0.2014	-3.517	2.689e-08	52.83	24994	11470	140	3.995e-06
TCAF1	control	B Cells	0.201	-0.2826	2.78e-08	2.191	1101	840	129	4.02e-06
ZNF281	control	B Cells	0.2009	-0.479	2.791e-08	5.764	2770	2293	138	4.02e-06
SLFNL1-AS1	control	B Cells	0.2003	-0.2522	2.957e-08	2.704	1297	1077	135	4.228e-06
ZNF875	control	B Cells	0.2003	-0.718	2.966e-08	8.84	4291	3336	139	4.228e-06
APP	control	B Cells	0.2001	-1.956	2.996e-08	24.41	11890	5726	140	4.23e-06
LMBRD1	control	B Cells	0.2001	-10.45	3.003e-08	146.3	71071	16921	140	4.23e-06
UIMC1	control	B Cells	0.2001	-2.49	3.012e-08	32.46	15714	8983	140	4.23e-06
FAM135A	control	B Cells	0.2	-2.268	3.043e-08	25.23	12238	5523	140	4.251e-06
MBTPS1	control	B Cells	0.1999	-1.335	3.07e-08	18.73	8913	6292	140	4.257e-06
ZEB1	control	B Cells	0.1998	-54.19	3.077e-08	667.5	323127	19996	140	4.257e-06
ASXL1	control	B Cells	0.1996	-8.775	3.135e-08	109.9	51756	16054	140	4.296e-06
RC3H1	control	B Cells	0.1997	-5.509	3.125e-08	83.72	39801	15150	140	4.296e-06
TBCA	control	B Cells	0.1995	-1.032	3.184e-08	13.25	6334	4137	139	4.341e-06
MEX3C	control	B Cells	0.1993	-0.9231	3.228e-08	12.52	6055	4409	140	4.376e-06
PARK7	control	B Cells	0.1993	-0.6963	3.244e-08	8.341	3949	3087	139	4.376e-06
PPP1R12A	control	B Cells	0.1992	-8.029	3.271e-08	121	57480	16685	140	4.376e-06
RALA	control	B Cells	0.1992	-5.263	3.263e-08	60.89	29166	10660	140	4.376e-06
ARAP2	control	B Cells	0.199	-4.448	3.331e-08	60.09	28260	11290	140	4.435e-06
AL354733.3	control	B Cells	0.1985	-0.9152	3.464e-08	9.898	4740	3758	139	4.555e-06
MTHFS	control	B Cells	0.1986	-0.4156	3.442e-08	4.048	2012	1398	135	4.555e-06
PTPN11	control	B Cells	0.1985	-2.073	3.469e-08	29.71	14252	8256	140	4.555e-06
CLINT1	control	B Cells	0.1984	-4.111	3.505e-08	56.77	26756	12474	140	4.581e-06
ZNF350	control	B Cells	0.1982	-0.5999	3.551e-08	7.718	3613	2905	139	4.618e-06
BUD23	control	B Cells	0.1981	-1.312	3.607e-08	16.73	7864	5914	140	4.67e-06
RAD18	control	B Cells	0.1978	-0.6786	3.676e-08	8.6	4174	2887	138	4.738e-06
DYM	control	B Cells	0.1975	-4.631	3.785e-08	65.38	31570	11723	140	4.79e-06
MBNL2	control	B Cells	0.1975	-11.27	3.781e-08	128.7	60324	15531	140	4.79e-06
MTHFD2L	control	B Cells	0.1976	-0.6622	3.759e-08	7.937	3722	2555	140	4.79e-06
PDCD6IP	control	B Cells	0.1976	-3.115	3.749e-08	46.06	22247	10721	140	4.79e-06
RPAP3	control	B Cells	0.1974	-0.6198	3.825e-08	7.608	3573	2741	138	4.82e-06
PHLPP1	control	B Cells	0.1973	-5.083	3.845e-08	65.18	30540	10328	140	4.823e-06
AC053513.1	control	B Cells	0.1968	-0.6808	4.023e-08	8.17	3968	2977	140	4.854e-06
AEBP2	control	B Cells	0.1965	-1.821	4.144e-08	26.08	12450	7162	140	4.854e-06
ARID1A	control	B Cells	0.1965	-2.07	4.136e-08	31.43	15085	8591	140	4.854e-06
ASH1L	control	B Cells	0.1967	-6.742	4.055e-08	108.5	51801	16132	140	4.854e-06
BPTF	control	B Cells	0.1971	-8.625	3.925e-08	120.7	57239	16141	140	4.854e-06
COP1	control	B Cells	0.1971	-9.019	3.932e-08	138	66283	17416	140	4.854e-06
HNRNPA1	control	B Cells	0.1966	-4.152	4.118e-08	57.08	26947	13591	140	4.854e-06
IP6K1	control	B Cells	0.1969	-2.915	3.981e-08	42.03	20037	10214	140	4.854e-06
LYST	control	B Cells	0.1968	-3.152	4.011e-08	42.38	20586	9927	140	4.854e-06
NNT	control	B Cells	0.1966	-1.137	4.099e-08	14.34	7089	4184	139	4.854e-06
PIAS2	control	B Cells	0.1967	-2.738	4.073e-08	38.16	18437	9395	140	4.854e-06
R3HCC1L	control	B Cells	0.1965	-2.685	4.119e-08	37.54	18220	8676	140	4.854e-06
SMAD4	control	B Cells	0.1966	-2.753	4.092e-08	35.55	17132	9297	139	4.854e-06
SMARCAD1	control	B Cells	0.1966	-1.151	4.108e-08	14.57	6986	4455	139	4.854e-06
SUMF2	control	B Cells	0.1969	-0.6493	3.993e-08	6.747	3246	2513	139	4.854e-06
YIPF4	control	B Cells	0.1965	-1.556	4.138e-08	20.71	10101	6185	140	4.854e-06
ACACA	control	B Cells	0.1962	-2.401	4.244e-08	29.07	13923	6972	140	4.894e-06
PEX26	control	B Cells	0.1962	-0.5995	4.248e-08	6.69	3227	2599	139	4.894e-06
TBL1X	control	B Cells	0.1963	-8.748	4.202e-08	114.2	54579	14921	140	4.894e-06
WDPCP	control	B Cells	0.1962	-2.968	4.24e-08	39.29	18934	7362	140	4.894e-06
BRF1	control	B Cells	0.1961	-0.87	4.291e-08	11.2	5277	3834	140	4.918e-06
USP10	control	B Cells	0.1961	-4.142	4.303e-08	59.31	28194	12755	140	4.918e-06
CEP57	control	B Cells	0.1959	-1.64	4.375e-08	20.72	10053	6029	138	4.979e-06
WDR7	control	B Cells	0.1957	-2.034	4.441e-08	27.58	13363	6245	140	5.034e-06
SEC62	control	B Cells	0.1956	-2.4	4.486e-08	32.97	15859	9048	140	5.064e-06
CCDC82	control	B Cells	0.1955	-1.715	4.53e-08	25.8	12346	6991	140	5.094e-06
EIF3J	control	B Cells	0.1954	-2.088	4.558e-08	30.31	14331	8836	140	5.106e-06
MYO5A	control	B Cells	0.1953	-4.374	4.587e-08	62.02	29688	11926	140	5.118e-06
AC093865.1	control	B Cells	0.195	-0.3472	4.71e-08	2.772	1316	658	130	5.138e-06
C2orf49	control	B Cells	0.1952	-0.6319	4.656e-08	7.234	3443	2893	140	5.138e-06
DCUN1D1	control	B Cells	0.1951	-1.356	4.691e-08	17.19	8041	5258	140	5.138e-06
KDM5A	control	B Cells	0.1949	-3.898	4.745e-08	60.03	28384	13583	140	5.138e-06
PAX5	control	B Cells	0.1949	-7.444	4.77e-08	77.09	36281	12451	140	5.138e-06
PBRM1	control	B Cells	0.195	-2.909	4.724e-08	42	20304	9916	140	5.138e-06
POLR1A	control	B Cells	0.1951	-1.056	4.673e-08	12.02	5992	4289	138	5.138e-06
SLC16A4	control	B Cells	0.195	-0.1392	4.705e-08	0.9889	477	420	112	5.138e-06
VAV3	control	B Cells	0.1949	-10.76	4.757e-08	122.9	56496	13696	140	5.138e-06
NKRF	control	B Cells	0.1948	-0.2622	4.8e-08	2.947	1395	1199	138	5.152e-06
SRSF9	control	B Cells	0.1947	-0.7862	4.839e-08	9.791	4725	3945	140	5.154e-06
TBL1XR1	control	B Cells	0.1947	-8.858	4.829e-08	120.1	57918	15090	140	5.154e-06
UBA6	control	B Cells	0.1946	-4.247	4.888e-08	57.67	27825	12229	140	5.186e-06
ACTR10	control	B Cells	0.1943	-1.39	5.013e-08	19.85	9616	5935	140	5.202e-06
ERP44	control	B Cells	0.1944	-2.756	4.991e-08	37.98	17885	8878	140	5.202e-06
GABPA	control	B Cells	0.1943	-1.12	5.026e-08	15.58	7492	5058	140	5.202e-06
MAP4K5	control	B Cells	0.1945	-3.338	4.927e-08	46.19	22671	10004	140	5.202e-06
SLC22A23	control	B Cells	0.1942	-0.2578	5.05e-08	2.058	952	629	129	5.202e-06
THRAP3	control	B Cells	0.1944	-4.324	4.96e-08	61.41	29556	13260	140	5.202e-06
TOP2B	control	B Cells	0.1943	-3.921	5.009e-08	54.33	26315	11867	140	5.202e-06
UBE2R2	control	B Cells	0.1943	-2.814	5.042e-08	33.84	16199	7891	140	5.202e-06
REPS1	control	B Cells	0.1942	-2.674	5.078e-08	36.63	17520	8411	140	5.212e-06
STRBP	control	B Cells	0.1941	-7.506	5.112e-08	102.7	50264	14542	140	5.228e-06
SLA	control	B Cells	0.1939	-0.6838	5.198e-08	7.476	3525	2390	139	5.296e-06
AL109824.1	control	B Cells	0.1938	-0.2105	5.254e-08	1.753	861	689	129	5.334e-06
TENT2	control	B Cells	0.1937	-7.768	5.289e-08	117.6	56555	17057	140	5.35e-06
ATP5MC2	control	B Cells	0.1935	-0.9016	5.399e-08	12.09	5861	4347	140	5.402e-06
KNOP1	control	B Cells	0.1935	-0.226	5.387e-08	1.882	954	794	129	5.402e-06
PAPOLA	control	B Cells	0.1935	-2.915	5.394e-08	45.82	21899	11539	140	5.402e-06
UBXN4	control	B Cells	0.1934	-3.439	5.417e-08	54.14	25744	12726	140	5.402e-06
EXOC5	control	B Cells	0.1933	-1.361	5.482e-08	16.99	8379	5309	139	5.449e-06
GPR18	control	B Cells	0.1932	-0.766	5.552e-08	6.945	3256	2571	139	5.498e-06
ZFP91	control	B Cells	0.193	-2.495	5.654e-08	33.63	16007	9142	140	5.58e-06
ZNF254	control	B Cells	0.1929	-1.666	5.682e-08	23.31	10990	6470	140	5.588e-06
MTF2	control	B Cells	0.1927	-2.794	5.76e-08	40.15	18964	10135	140	5.645e-06
RBM15	control	B Cells	0.1926	-0.6586	5.833e-08	7.981	3881	3283	138	5.679e-06
ZNF800	control	B Cells	0.1926	-3.118	5.835e-08	43.39	20569	11032	140	5.679e-06
PARG	control	B Cells	0.1925	-1.357	5.903e-08	17.61	8406	5726	140	5.706e-06
TAF2	control	B Cells	0.1925	-3.47	5.896e-08	52.98	25247	11936	140	5.706e-06
COG5	control	B Cells	0.1923	-8.526	5.969e-08	117.1	56234	15287	140	5.75e-06
ENO1	control	B Cells	0.1922	-1.488	6.063e-08	18.47	8805	6234	140	5.762e-06
PSD3	control	B Cells	0.1922	-1.172	6.043e-08	8.682	4050	1859	136	5.762e-06
PTAR1	control	B Cells	0.1922	-1.823	6.051e-08	26.73	12859	7337	140	5.762e-06
SEPTIN2	control	B Cells	0.1922	-3.509	6.046e-08	48.14	23030	11543	140	5.762e-06
CSNK1A1	control	B Cells	0.192	-4.784	6.144e-08	76.07	35997	15019	140	5.814e-06
DPYD	control	B Cells	0.1919	-5.394	6.179e-08	61.72	28215	9070	140	5.814e-06
ZMYM2	control	B Cells	0.192	-6.608	6.166e-08	96.39	45479	14401	140	5.814e-06
ARGLU1	control	B Cells	0.1917	-3.795	6.33e-08	54.32	25570	13134	140	5.836e-06
ATP5MPL	control	B Cells	0.1918	-0.6461	6.234e-08	7.444	3577	2887	138	5.836e-06
C5orf24	control	B Cells	0.1918	-0.6371	6.249e-08	7.085	3449	2861	138	5.836e-06
EIF3B	control	B Cells	0.1916	-1.887	6.381e-08	21.91	10345	7220	140	5.836e-06
HACD2	control	B Cells	0.1917	-1.075	6.307e-08	15.86	7635	4563	140	5.836e-06
HUS1	control	B Cells	0.1916	-0.4659	6.369e-08	5.782	2771	2373	138	5.836e-06
LANCL2	control	B Cells	0.1915	-2.075	6.409e-08	29.09	13772	7672	140	5.836e-06
PIK3C3	control	B Cells	0.1916	-2.101	6.389e-08	27.93	13593	7251	140	5.836e-06
TPP2	control	B Cells	0.1916	-2.848	6.36e-08	43.48	20815	11044	140	5.836e-06
TRAF3IP2-AS1	control	B Cells	0.1916	-2.347	6.381e-08	30.64	14776	6547	140	5.836e-06
ZNF706	control	B Cells	0.1914	-0.9335	6.475e-08	12.52	5982	4665	139	5.876e-06
BCL2L11	control	B Cells	0.1914	-5.215	6.504e-08	71.66	34672	13038	140	5.884e-06
NOP14	control	B Cells	0.1913	-0.5998	6.552e-08	7.618	3598	3011	140	5.893e-06
TRIM13	control	B Cells	0.1913	-0.8149	6.556e-08	10.21	4875	3508	139	5.893e-06
MKLN1	control	B Cells	0.1911	-8.769	6.627e-08	134.7	64873	17490	140	5.938e-06
FBXO25	control	B Cells	0.1909	-0.7505	6.781e-08	8.675	4275	3192	139	6.057e-06
ZNF827	control	B Cells	0.1908	-2.959	6.82e-08	38.28	18376	8136	140	6.072e-06
RAB30	control	B Cells	0.1908	-6.843	6.847e-08	85.86	41186	14766	140	6.077e-06
ABLIM1	control	B Cells	0.1907	-5.247	6.886e-08	67.09	31791	11862	140	6.093e-06
MTRF1	control	B Cells	0.1906	-0.2421	6.929e-08	2.786	1337	1103	137	6.093e-06
NR2C2	control	B Cells	0.1907	-2.15	6.921e-08	27.97	13242	7083	140	6.093e-06
SREK1	control	B Cells	0.1905	-5.293	6.986e-08	79.29	37881	15373	140	6.124e-06
RSF1	control	B Cells	0.1904	-4.721	7.096e-08	70.08	33330	13232	140	6.201e-06
CHIC2	control	B Cells	0.1901	-3.004	7.282e-08	43.49	20780	10523	140	6.305e-06
CSNK1D	control	B Cells	0.1901	-2.512	7.251e-08	34.84	16473	9937	140	6.305e-06
FBXL3	control	B Cells	0.1901	-1.464	7.276e-08	19.9	9551	6668	139	6.305e-06
SRFBP1	control	B Cells	0.19	-1.335	7.328e-08	17.53	8463	5178	140	6.325e-06
CCT8	control	B Cells	0.1899	-0.714	7.382e-08	9.788	4723	3805	139	6.334e-06
SMAD2	control	B Cells	0.1899	-1.643	7.383e-08	18.1	8892	4802	140	6.334e-06
HRK	control	B Cells	0.1898	-1.015	7.433e-08	9.807	4943	2736	138	6.34e-06
RBBP4	control	B Cells	0.1898	-1.613	7.434e-08	22.38	10762	7273	140	6.34e-06
GTF3A	control	B Cells	0.1898	-0.5	7.461e-08	5.716	2732	2332	138	6.343e-06
BAZ2B	control	B Cells	0.1897	-3.49	7.553e-08	37.95	18061	7976	140	6.382e-06
HNRNPK	control	B Cells	0.1897	-3.809	7.545e-08	52.78	25209	13451	140	6.382e-06
MFF	control	B Cells	0.1894	-1.325	7.717e-08	15.94	7613	5035	140	6.482e-06
RAB12	control	B Cells	0.1894	-1.728	7.716e-08	23.79	11469	7014	140	6.482e-06
EIF3E	control	B Cells	0.1893	-3.926	7.804e-08	55.06	26043	12464	140	6.536e-06
CSTF3	control	B Cells	0.1892	-0.8396	7.879e-08	9.303	4454	2992	137	6.579e-06
NAT10	control	B Cells	0.1891	-0.9145	7.925e-08	12.4	5957	4469	139	6.579e-06
SLMAP	control	B Cells	0.1891	-5.199	7.909e-08	78.62	37226	13276	140	6.579e-06
MCCC2	control	B Cells	0.189	-1.12	7.983e-08	16.18	7789	4999	139	6.604e-06
OGN	control	B Cells	0.189	-0.1007	8.002e-08	0.6736	313	278	108	6.604e-06
KPNA5	control	B Cells	0.1889	-1.709	8.07e-08	23.96	11726	7031	140	6.641e-06
PLEKHA1	control	B Cells	0.1887	-1.373	8.244e-08	18.44	8845	5159	140	6.764e-06
APIP	control	B Cells	0.1885	-0.6196	8.361e-08	7.413	3557	2551	140	6.781e-06
EXOSC7	control	B Cells	0.1886	-0.656	8.305e-08	7.744	3686	2881	139	6.781e-06
RPS19	control	B Cells	0.1885	-9.419	8.357e-08	126.2	59429	17678	140	6.781e-06
SLC35B3	control	B Cells	0.1885	-0.4661	8.321e-08	4.928	2369	1934	138	6.781e-06
PPIG	control	B Cells	0.1883	-3.575	8.499e-08	51.89	24950	11699	140	6.874e-06
ACTR2	control	B Cells	0.1879	-4.433	8.791e-08	65.6	31319	13448	140	7.014e-06
CGGBP1	control	B Cells	0.1879	-1.155	8.79e-08	14.16	6904	4773	140	7.014e-06
GNL3	control	B Cells	0.188	-1.664	8.722e-08	22.36	10562	7406	140	7.014e-06
JTB	control	B Cells	0.1879	-0.4511	8.818e-08	5.288	2540	2229	138	7.014e-06
MIEF1	control	B Cells	0.1879	-0.3146	8.771e-08	3.645	1780	1556	137	7.014e-06
TSTD2	control	B Cells	0.1879	-1.099	8.821e-08	13.8	6700	4763	140	7.014e-06
ARPC3	control	B Cells	0.1878	-1.723	8.895e-08	25.11	12257	7917	140	7.053e-06
AC025682.1	control	B Cells	0.1877	-0.1896	8.947e-08	1.918	899	808	134	7.074e-06
GTF2F2	control	B Cells	0.1876	-2.779	9.002e-08	39.22	18793	8811	140	7.098e-06
AC211433.1	control	B Cells	0.1873	-0.5197	9.262e-08	4.517	2245	1800	135	7.275e-06
TIAM1	control	B Cells	0.1873	-1.275	9.279e-08	12.31	6009	2820	139	7.275e-06
RAP1GDS1	control	B Cells	0.1873	-2.597	9.314e-08	32.36	16050	7382	140	7.282e-06
SRSF11	control	B Cells	0.1872	-9.748	9.377e-08	155.6	74290	19396	140	7.311e-06
INTS13	control	B Cells	0.1871	-0.3021	9.476e-08	3.514	1669	1331	136	7.329e-06
IWS1	control	B Cells	0.187	-1.201	9.504e-08	16.23	7825	5287	140	7.329e-06
TCF20	control	B Cells	0.187	-1.507	9.498e-08	21.45	10325	6340	140	7.329e-06
TNFRSF21	control	B Cells	0.1871	-0.7943	9.462e-08	6.448	2982	1703	137	7.329e-06
RNF13	control	B Cells	0.187	-1.766	9.533e-08	22.43	10950	5397	140	7.331e-06
ATXN7L3B	control	B Cells	0.1868	-0.7026	9.653e-08	8.227	3887	3177	139	7.393e-06
COL19A1	control	B Cells	0.1868	-6.894	9.665e-08	79.91	38865	10559	140	7.393e-06
PANK3	control	B Cells	0.1868	-1.31	9.711e-08	18.73	9053	6278	140	7.396e-06
PSMD11	control	B Cells	0.1867	-1.27	9.752e-08	19.71	9481	6722	140	7.396e-06
RDH11	control	B Cells	0.1867	-0.387	9.774e-08	4.268	2060	1584	136	7.396e-06
SPPL3	control	B Cells	0.1868	-4.483	9.726e-08	66.78	32139	11575	140	7.396e-06
RCBTB1	control	B Cells	0.1866	-0.4939	9.855e-08	5.487	2697	2134	138	7.397e-06
WASF1	control	B Cells	0.1866	-0.4945	9.838e-08	4.593	2231	1365	138	7.397e-06
WDR75	control	B Cells	0.1866	-2.647	9.848e-08	39.88	18692	10559	140	7.397e-06
ETS1	control	B Cells	0.1865	-2.264	9.928e-08	29.07	14184	8031	139	7.413e-06
NUP93	control	B Cells	0.1865	-1.835	9.92e-08	23.51	11271	6526	140	7.413e-06
IL21R	control	B Cells	0.1865	-7.735	9.963e-08	78.81	36518	12508	140	7.42e-06
PRMT1	control	B Cells	0.1863	-0.2338	1.012e-07	2.264	1114	1025	134	7.516e-06
FBXO9	control	B Cells	0.1862	-0.4453	1.018e-07	6.282	3030	2254	139	7.523e-06
OCIAD2	control	B Cells	0.1863	-0.5322	1.017e-07	6.468	3190	2462	138	7.523e-06
RHOBTB1	control	B Cells	0.1862	-0.5559	1.021e-07	4.389	2151	1309	134	7.523e-06
GAK	control	B Cells	0.186	-3.687	1.043e-07	44.6	20836	11065	140	7.633e-06
LARP4	control	B Cells	0.186	-1.548	1.039e-07	22.51	10823	6743	140	7.633e-06
NUP107	control	B Cells	0.186	-1.641	1.044e-07	23.09	11180	6320	140	7.633e-06
AGPAT3	control	B Cells	0.1859	-1.433	1.049e-07	19.15	9259	5335	139	7.648e-06
BCL10	control	B Cells	0.1859	-0.6139	1.051e-07	7.588	3641	2979	139	7.648e-06
MAN1A2	control	B Cells	0.1858	-3.627	1.056e-07	52.79	25651	10094	140	7.66e-06
CENPP	control	B Cells	0.1856	-1.81	1.074e-07	23.8	11692	4014	140	7.71e-06
LRRC37A3	control	B Cells	0.1856	-0.5341	1.073e-07	6.023	2916	2528	139	7.71e-06
WDR43	control	B Cells	0.1857	-4.669	1.069e-07	58.9	27903	12764	140	7.71e-06
YAF2	control	B Cells	0.1856	-4.956	1.072e-07	71.33	33840	12930	140	7.71e-06
ZMYM4	control	B Cells	0.1856	-1.169	1.077e-07	14.69	7109	4197	140	7.715e-06
SCAF11	control	B Cells	0.1855	-7.051	1.082e-07	107.2	51081	16586	140	7.733e-06
ITCH	control	B Cells	0.1855	-5.512	1.086e-07	84.99	40727	15398	140	7.738e-06
ATP9B	control	B Cells	0.1853	-6.646	1.101e-07	102.1	48114	15755	140	7.825e-06
IPO5	control	B Cells	0.1853	-1.16	1.107e-07	15.94	7611	5346	140	7.849e-06
ANP32A	control	B Cells	0.1852	-0.8939	1.116e-07	12.05	5828	4222	140	7.862e-06
NUP62	control	B Cells	0.1852	-0.292	1.113e-07	2.717	1333	1188	135	7.862e-06
PPP1R9A	control	B Cells	0.1852	-1.243	1.117e-07	9.6	4439	1472	138	7.862e-06
FER	control	B Cells	0.1849	-6.637	1.145e-07	85.25	41421	10898	140	7.993e-06
HSPA4	control	B Cells	0.1849	-1.421	1.14e-07	21.07	10213	6666	140	7.993e-06
MRPL21	control	B Cells	0.1849	-0.3372	1.147e-07	3.409	1598	1449	137	7.993e-06
SMURF2	control	B Cells	0.1849	-4.75	1.143e-07	69.42	33567	12958	140	7.993e-06
CARNMT1	control	B Cells	0.1848	-0.6096	1.151e-07	7.06	3473	2350	139	8e-06
IFNAR1	control	B Cells	0.1847	-1.116	1.163e-07	13.89	6714	4782	139	8.063e-06
CHURC1	control	B Cells	0.1846	-1.11	1.175e-07	13.34	6458	4435	139	8.084e-06
PHF20L1	control	B Cells	0.1845	-2.839	1.183e-07	41.04	19701	9884	140	8.084e-06
PRKCE	control	B Cells	0.1846	-32.81	1.178e-07	458.4	221069	20177	140	8.084e-06
RABL3	control	B Cells	0.1846	-1.333	1.175e-07	16.06	7706	5146	140	8.084e-06
SNRPA1	control	B Cells	0.1845	-2.867	1.183e-07	40.92	19455	11202	140	8.084e-06
ZNF330	control	B Cells	0.1846	-0.597	1.174e-07	6.987	3337	2755	138	8.084e-06
ARID2	control	B Cells	0.1845	-5.701	1.186e-07	87.67	41955	14021	140	8.086e-06
ATXN10	control	B Cells	0.1843	-2.469	1.206e-07	30.13	14300	6963	140	8.126e-06
FOXK1	control	B Cells	0.1844	-2.748	1.197e-07	35.03	16594	8894	140	8.126e-06
TRPC4AP	control	B Cells	0.1843	-2.739	1.205e-07	41.05	19745	10061	140	8.126e-06
TTC27	control	B Cells	0.1843	-1.495	1.205e-07	21.19	10205	5585	140	8.126e-06
ZNF195	control	B Cells	0.1843	-0.7411	1.202e-07	9.458	4532	3614	139	8.126e-06
GBE1	control	B Cells	0.1841	-2.968	1.231e-07	40.76	19855	8242	140	8.27e-06
TRMT10B	control	B Cells	0.1839	-0.2203	1.253e-07	2.181	1042	860	134	8.397e-06
CSE1L	control	B Cells	0.1838	-1.387	1.262e-07	20.62	10023	6568	140	8.42e-06
PRKDC	control	B Cells	0.1837	-3.071	1.266e-07	47.11	22769	11222	140	8.42e-06
UBA2	control	B Cells	0.1837	-2.257	1.268e-07	30.27	14555	8234	140	8.42e-06
UBE2G2	control	B Cells	0.1838	-1.281	1.262e-07	16.7	7897	5691	140	8.42e-06
ZBTB18	control	B Cells	0.1837	-0.9294	1.275e-07	10.99	5325	4113	139	8.446e-06
ZNF121	control	B Cells	0.1836	-0.8381	1.28e-07	10.41	4934	3879	140	8.463e-06
LYRM4	control	B Cells	0.1835	-1.136	1.29e-07	13.52	6409	3946	140	8.488e-06
RAPGEF6	control	B Cells	0.1835	-6.512	1.288e-07	81.87	38780	13431	140	8.488e-06
NCK2	control	B Cells	0.1835	-4.744	1.298e-07	53.3	25927	10367	140	8.522e-06
CEP290	control	B Cells	0.1834	-0.984	1.303e-07	13.92	6736	3782	140	8.536e-06
ARMC8	control	B Cells	0.1834	-2.449	1.309e-07	35.79	17138	9251	140	8.539e-06
RPRD1B	control	B Cells	0.1833	-2.878	1.31e-07	44.05	20998	11483	140	8.539e-06
MYSM1	control	B Cells	0.1833	-1.814	1.319e-07	26.61	12650	7907	140	8.578e-06
CCNL2	control	B Cells	0.183	-1.107	1.346e-07	16.65	7878	6007	140	8.734e-06
AL157938.2	control	B Cells	0.183	-1.504	1.353e-07	17.55	8464	5696	140	8.757e-06
MAML3	control	B Cells	0.1829	-3.276	1.367e-07	29.52	14111	3421	139	8.831e-06
UQCRQ	control	B Cells	0.1828	-0.3125	1.377e-07	3.385	1583	1380	138	8.872e-06
URI1	control	B Cells	0.1828	-2.488	1.38e-07	31.41	15245	7099	140	8.872e-06
CNPY3	control	B Cells	0.1827	-0.6022	1.389e-07	8.279	3910	3309	139	8.911e-06
RPL5	control	B Cells	0.1826	-5.011	1.397e-07	66.78	31519	14275	140	8.938e-06
OCIAD1	control	B Cells	0.1826	-1.49	1.4e-07	22.23	10752	7076	140	8.94e-06
TMEM267	control	B Cells	0.1824	-1.153	1.419e-07	15.35	7324	4555	139	9.041e-06
DIS3	control	B Cells	0.1824	-1.854	1.425e-07	27.26	12936	8289	140	9.056e-06
NOL7	control	B Cells	0.1823	-0.9003	1.441e-07	11.23	5371	4282	140	9.139e-06
FAM193A	control	B Cells	0.1822	-1.479	1.446e-07	22.11	10479	6421	139	9.149e-06
CAB39	control	B Cells	0.182	-2.937	1.474e-07	44.22	21718	9315	140	9.272e-06
CELF1	control	B Cells	0.182	-5.181	1.469e-07	76.92	36266	14531	140	9.272e-06
CTNNBL1	control	B Cells	0.182	-1.152	1.475e-07	17.55	8466	5361	140	9.272e-06
ERAP1	control	B Cells	0.1818	-0.6233	1.504e-07	7.206	3549	2868	139	9.342e-06
INO80D	control	B Cells	0.1818	-5.009	1.502e-07	82.74	39320	15346	140	9.342e-06
SNRNP27	control	B Cells	0.1817	-0.386	1.506e-07	4.838	2309	2051	139	9.342e-06
UBE2E3	control	B Cells	0.1819	-2.571	1.491e-07	35.36	16788	7376	140	9.342e-06
USP47	control	B Cells	0.1818	-7.618	1.497e-07	119.3	56724	17185	140	9.342e-06
WDFY2	control	B Cells	0.1818	-9.111	1.5e-07	100.5	49122	13669	140	9.342e-06
SELENOH	control	B Cells	0.1817	-0.3926	1.517e-07	4.768	2273	2061	139	9.39e-06
2022-03-07	control	B Cells	0.1816	-5.03	1.53e-07	76.12	36355	14802	140	9.429e-06
FAM133B	control	B Cells	0.1816	-5.087	1.531e-07	78.64	37306	15530	140	9.429e-06
FBXW8	control	B Cells	0.1815	-0.5625	1.54e-07	6.06	2987	2089	138	9.429e-06
PRRC2B	control	B Cells	0.1815	-5.844	1.537e-07	91.18	43194	16362	140	9.429e-06
SNX19	control	B Cells	0.1815	-0.9063	1.534e-07	12.2	5961	4334	139	9.429e-06
ACBD6	control	B Cells	0.1814	-3.379	1.557e-07	47.54	22900	8849	140	9.445e-06
DENR	control	B Cells	0.1814	-0.7456	1.552e-07	10.15	4951	3661	140	9.445e-06
EIF2S1	control	B Cells	0.1814	-0.9782	1.55e-07	13.1	6293	4205	140	9.445e-06
FAM172A	control	B Cells	0.1813	-12.67	1.559e-07	177.9	84715	17705	140	9.445e-06
ZPR1	control	B Cells	0.1813	-0.4198	1.559e-07	4.976	2397	2142	138	9.445e-06
OGFRL1	control	B Cells	0.1812	-0.9788	1.573e-07	12.45	6107	4408	138	9.51e-06
GALNT7	control	B Cells	0.1812	-2.652	1.583e-07	34.4	16570	6690	140	9.544e-06
NCKAP1L	control	B Cells	0.1811	-1.329	1.593e-07	19.15	9419	6395	140	9.583e-06
NSF	control	B Cells	0.1811	-3.753	1.596e-07	47.7	23297	11207	140	9.583e-06
DHX36	control	B Cells	0.181	-4.89	1.607e-07	76.73	36853	14757	140	9.629e-06
DDX46	control	B Cells	0.1809	-1.344	1.615e-07	21.31	10125	6441	140	9.636e-06
ZCCHC10	control	B Cells	0.1809	-1.803	1.614e-07	26.57	12841	7677	140	9.636e-06
ARHGAP42	control	B Cells	0.1809	-1.543	1.623e-07	16.65	8104	3363	139	9.664e-06
ATXN3	control	B Cells	0.1808	-1.548	1.635e-07	18.97	9300	5444	140	9.708e-06
MSL1	control	B Cells	0.1808	-0.226	1.641e-07	2.346	1131	1022	133	9.708e-06
SH3GLB1	control	B Cells	0.1808	-2.168	1.64e-07	29.77	14392	8176	140	9.708e-06
LINC00624	control	B Cells	0.1806	-0.2489	1.663e-07	2.535	1234	1041	136	9.756e-06
PROSER1	control	B Cells	0.1806	-0.843	1.657e-07	11.87	5870	4494	138	9.756e-06
SLC9A7	control	B Cells	0.1806	-2.306	1.661e-07	33.39	16324	8217	140	9.756e-06
TRABD	control	B Cells	0.1806	-1.257	1.659e-07	16.7	8083	6006	139	9.756e-06
UBE2E1	control	B Cells	0.1805	-5.703	1.674e-07	76.02	35894	12307	140	9.804e-06
VEZF1	control	B Cells	0.1805	-0.5146	1.68e-07	6.317	3002	2484	139	9.819e-06
LCOR	control	B Cells	0.1804	-7.044	1.691e-07	104.8	50315	16033	140	9.84e-06
RASA1	control	B Cells	0.1804	-1.21	1.689e-07	15.37	7503	4295	140	9.84e-06
PFDN4	control	B Cells	0.1804	-0.2914	1.697e-07	2.955	1447	1228	135	9.849e-06
RANGAP1	control	B Cells	0.1803	-1.779	1.701e-07	22.25	10524	6633	140	9.849e-06
REV1	control	B Cells	0.1803	-1.443	1.703e-07	18.05	8810	5630	140	9.849e-06
ZNF292	control	B Cells	0.1803	-8.99	1.707e-07	140.4	66905	17738	140	9.851e-06
CTDSPL2	control	B Cells	0.1802	-2.802	1.721e-07	43.61	20846	10864	140	9.875e-06
RSL1D1	control	B Cells	0.1802	-1.543	1.718e-07	20.41	9491	6758	140	9.875e-06
ZNF592	control	B Cells	0.1802	-1.032	1.717e-07	12.19	5961	4281	139	9.875e-06
MED13	control	B Cells	0.1802	-5.205	1.726e-07	88.75	41480	15304	140	9.881e-06
GPBP1L1	control	B Cells	0.1801	-2.78	1.743e-07	40.02	19146	10236	140	9.956e-06
UFL1	control	B Cells	0.1799	-1.726	1.761e-07	25.56	12309	7301	140	1.004e-05
SCFD1	control	B Cells	0.1799	-6.931	1.77e-07	106.3	51050	15770	140	1.005e-05
ZNF395	control	B Cells	0.1799	-0.5723	1.77e-07	6.911	3384	2829	140	1.005e-05
PCGF5	control	B Cells	0.1798	-5.431	1.777e-07	82.5	39587	14099	140	1.007e-05
TTC7A	control	B Cells	0.1797	-7.267	1.801e-07	92.07	44206	15072	140	1.019e-05
APPL1	control	B Cells	0.1795	-1.563	1.828e-07	20.8	10090	6402	140	1.028e-05
PRPF40A	control	B Cells	0.1795	-5.787	1.827e-07	85.96	40669	15995	140	1.028e-05
ZC3HC1	control	B Cells	0.1796	-0.4877	1.821e-07	5.522	2682	2024	139	1.028e-05
CCT3	control	B Cells	0.1795	-0.723	1.835e-07	8.197	3937	3186	138	1.03e-05
OPA1	control	B Cells	0.1794	-5.489	1.841e-07	85.65	41010	15187	140	1.031e-05
PNN	control	B Cells	0.1793	-2.386	1.855e-07	32.95	15495	9691	140	1.035e-05
SMC6	control	B Cells	0.1794	-2.089	1.851e-07	25.35	12205	7320	140	1.035e-05
ERBIN	control	B Cells	0.1792	-9.239	1.872e-07	119.9	57674	16491	140	1.041e-05
HCFC2	control	B Cells	0.1792	-0.7842	1.874e-07	9.922	4769	3278	140	1.041e-05
KANSL3	control	B Cells	0.1792	-1.392	1.881e-07	19.92	9544	6579	140	1.043e-05
SEC61B	control	B Cells	0.1791	-1.427	1.887e-07	18.42	8824	6303	139	1.044e-05
TGFBR2	control	B Cells	0.1791	-6.982	1.899e-07	82.74	40020	13158	140	1.049e-05
RPL15	control	B Cells	0.179	-4.867	1.907e-07	59.57	28127	13058	140	1.051e-05
AVEN	control	B Cells	0.179	-0.6464	1.915e-07	7.358	3723	2048	138	1.053e-05
DLG1	control	B Cells	0.1789	-2.907	1.925e-07	40.85	20225	8337	140	1.056e-05
ZNF430	control	B Cells	0.1789	-1.897	1.928e-07	26.45	12604	7664	140	1.056e-05
DIPK1A	control	B Cells	0.1789	-1.619	1.936e-07	18.94	9117	4656	140	1.057e-05
SECISBP2	control	B Cells	0.1789	-3.393	1.936e-07	49	23200	11528	140	1.057e-05
ATP5ME	control	B Cells	0.1787	-0.4794	1.954e-07	5.2	2486	2150	138	1.062e-05
HMG20A	control	B Cells	0.1787	-0.6147	1.959e-07	7.395	3578	2372	138	1.062e-05
RAD23A	control	B Cells	0.1787	-0.5614	1.953e-07	7.104	3347	2876	139	1.062e-05
VPS39	control	B Cells	0.1787	-0.8349	1.96e-07	12.41	6020	4270	140	1.062e-05
GMEB1	control	B Cells	0.1786	-0.6643	1.986e-07	7.923	3907	2813	138	1.063e-05
MAF1	control	B Cells	0.1786	-0.3321	1.975e-07	3.598	1759	1600	139	1.063e-05
RTF1	control	B Cells	0.1786	-1.725	1.986e-07	24.68	11844	7596	140	1.063e-05
SLC25A12	control	B Cells	0.1786	-0.9028	1.976e-07	13.42	6501	4121	140	1.063e-05
SLC25A44	control	B Cells	0.1786	-0.3313	1.98e-07	3.917	1871	1608	138	1.063e-05
TMEM123	control	B Cells	0.1785	-23.07	1.989e-07	282	133147	19332	140	1.063e-05
ZNF433-AS1	control	B Cells	0.1786	-2.14	1.978e-07	29.9	14433	7955	140	1.063e-05
MARF1	control	B Cells	0.1785	-1.699	2.002e-07	22.19	10624	6968	140	1.065e-05
SETD1A	control	B Cells	0.1785	-0.3232	1.998e-07	3.682	1771	1585	135	1.065e-05
WDR11	control	B Cells	0.1785	-2.333	2.003e-07	29.25	14245	7595	139	1.065e-05
MTERF3	control	B Cells	0.1784	-0.5289	2.015e-07	5.826	2831	2239	136	1.069e-05
AC103769.1	control	B Cells	0.1783	-0.1843	2.027e-07	1.676	806	768	129	1.073e-05
CHST11	control	B Cells	0.1782	-28.13	2.055e-07	374.6	178621	19354	140	1.086e-05
RPN2	control	B Cells	0.1781	-1.074	2.061e-07	15.24	7355	5152	140	1.087e-05
CCAR1	control	B Cells	0.1781	-2.276	2.071e-07	34.44	16425	9430	140	1.089e-05
PSMD12	control	B Cells	0.1781	-1.613	2.068e-07	24.61	11662	7621	140	1.089e-05
ZC3H13	control	B Cells	0.178	-1.733	2.082e-07	26.34	12811	7106	139	1.09e-05
ZNF627	control	B Cells	0.178	-0.496	2.08e-07	5.759	2765	2257	140	1.09e-05
BAZ2A	control	B Cells	0.1778	-1.782	2.12e-07	22.48	10858	7403	140	1.108e-05
CENPL	control	B Cells	0.1778	-0.1311	2.126e-07	1.42	684	600	131	1.109e-05
SNRPD1	control	B Cells	0.1777	-0.9927	2.133e-07	12.57	5951	4410	140	1.109e-05
ZNF493	control	B Cells	0.1777	-0.7857	2.132e-07	10.08	4759	3593	138	1.109e-05
AEBP1	control	B Cells	0.1776	-0.1936	2.149e-07	1.615	787	674	124	1.111e-05
BRD9	control	B Cells	0.1777	-1.376	2.146e-07	18.48	8931	6518	139	1.111e-05
CNPPD1	control	B Cells	0.1776	-0.4769	2.149e-07	5.205	2559	2242	138	1.111e-05
IKZF3	control	B Cells	0.1775	-4.045	2.171e-07	56.37	27464	11383	140	1.114e-05
LARP1	control	B Cells	0.1775	-0.9529	2.171e-07	12.55	6089	4348	140	1.114e-05
PHC3	control	B Cells	0.1776	-3.507	2.165e-07	53.54	25811	11434	140	1.114e-05
RCC2	control	B Cells	0.1776	-1.06	2.166e-07	14.58	7084	5306	139	1.114e-05
RBM6	control	B Cells	0.1774	-5.714	2.188e-07	89.64	43098	14944	140	1.121e-05
HINT3	control	B Cells	0.1774	-0.3468	2.196e-07	4.156	2028	1678	136	1.123e-05
CDK12	control	B Cells	0.1773	-2.237	2.221e-07	34.06	16141	9440	140	1.127e-05
FEZ2	control	B Cells	0.1773	-0.6175	2.221e-07	7.796	3812	2652	139	1.127e-05
NDE1	control	B Cells	0.1773	-1.618	2.21e-07	21.4	10234	6771	139	1.127e-05
PLPP1	control	B Cells	0.1773	-1.67	2.217e-07	22.5	10689	4996	140	1.127e-05
GNE	control	B Cells	0.1771	-0.5371	2.245e-07	6.951	3298	2484	138	1.13e-05
HDLBP	control	B Cells	0.1771	-0.8421	2.258e-07	11.74	5694	3921	140	1.13e-05
METAP1	control	B Cells	0.1771	-0.9717	2.251e-07	11.56	5558	3871	140	1.13e-05
MRPL39	control	B Cells	0.177	-0.509	2.271e-07	6.244	2961	2405	138	1.13e-05
NUP35	control	B Cells	0.1771	-0.974	2.254e-07	13.72	6640	4428	140	1.13e-05
PAXBP1	control	B Cells	0.177	-1.606	2.269e-07	24.26	11807	7273	140	1.13e-05
PITPNM2	control	B Cells	0.177	-0.5878	2.265e-07	5.625	2752	1866	137	1.13e-05
RAB18	control	B Cells	0.177	-2.711	2.271e-07	37.02	17835	9601	140	1.13e-05
RPRD2	control	B Cells	0.1772	-1.888	2.243e-07	28.66	13640	7120	140	1.13e-05
ZFP36L1	control	B Cells	0.1771	-3.701	2.244e-07	44.9	21190	10529	140	1.13e-05
ZNF131	control	B Cells	0.177	-1.855	2.267e-07	30.22	14492	8070	140	1.13e-05
ANKIB1	control	B Cells	0.1769	-2.457	2.286e-07	33.93	16405	7038	140	1.134e-05
GOLGA4	control	B Cells	0.1769	-8.808	2.291e-07	148.2	70760	17988	140	1.134e-05
KAT6A	control	B Cells	0.1769	-8.303	2.289e-07	130.1	62276	17744	140	1.134e-05
FOXP1	control	B Cells	0.1768	-43.81	2.32e-07	533.6	252390	20299	140	1.143e-05
TCF25	control	B Cells	0.1768	-4.855	2.319e-07	80.4	38082	15260	140	1.143e-05
WASL	control	B Cells	0.1768	-1.175	2.313e-07	15.32	7421	4375	140	1.143e-05
SETD2	control	B Cells	0.1767	-7.869	2.331e-07	118.2	55954	16848	140	1.144e-05
ZNF746	control	B Cells	0.1767	-0.5554	2.329e-07	7.142	3489	2893	139	1.144e-05
DIS3L2	control	B Cells	0.1766	-2.19	2.358e-07	31.27	15303	7880	140	1.15e-05
FAM241A	control	B Cells	0.1766	-1.956	2.357e-07	27.96	13156	5945	140	1.15e-05
GAB2	control	B Cells	0.1766	-12.79	2.352e-07	146.1	71692	15029	140	1.15e-05
PSMD7	control	B Cells	0.1766	-1.188	2.346e-07	15.67	7560	5681	139	1.15e-05
TMEM168	control	B Cells	0.1765	-0.9105	2.37e-07	12	5740	3708	140	1.153e-05
ACER3	control	B Cells	0.1764	-1.203	2.389e-07	17.22	8253	4210	140	1.154e-05
AGO1	control	B Cells	0.1764	-0.5202	2.393e-07	6.447	3215	2547	138	1.154e-05
ATP6V0E1	control	B Cells	0.1763	-0.992	2.421e-07	13.79	6651	4390	139	1.154e-05
CNST	control	B Cells	0.1764	-1.78	2.399e-07	26.97	12760	7366	140	1.154e-05
FBXL4	control	B Cells	0.1765	-1.15	2.38e-07	12.68	6346	3688	140	1.154e-05
G2E3-AS1	control	B Cells	0.1763	-0.3769	2.418e-07	3.489	1658	1382	136	1.154e-05
PPHLN1	control	B Cells	0.1763	-3.613	2.413e-07	56.7	26994	12401	140	1.154e-05
PRKACB	control	B Cells	0.1763	-1.375	2.404e-07	15.77	7784	3989	139	1.154e-05
PSMA3-AS1	control	B Cells	0.1764	-1.712	2.388e-07	25.88	12185	8324	140	1.154e-05
SEC31A	control	B Cells	0.1763	-2.795	2.417e-07	42.52	20456	10465	140	1.154e-05
SRSF4	control	B Cells	0.1764	-5.723	2.395e-07	93.47	43809	16279	140	1.154e-05
USP3-AS1	control	B Cells	0.1764	-1.583	2.392e-07	18.74	9261	6027	138	1.154e-05
SIAH1	control	B Cells	0.1762	-1.249	2.444e-07	16.67	7935	5437	140	1.163e-05
MPP6	control	B Cells	0.1761	-5.315	2.459e-07	72.14	34893	10500	140	1.168e-05
BCOR	control	B Cells	0.1761	-1.007	2.466e-07	14.03	6801	4963	139	1.169e-05
CAPN7	control	B Cells	0.176	-1.952	2.468e-07	31.12	15005	8230	140	1.169e-05
NUDT3	control	B Cells	0.176	-0.3683	2.477e-07	4.23	2053	1750	139	1.171e-05
EMC7	control	B Cells	0.176	-0.9087	2.483e-07	11.48	5504	4175	139	1.172e-05
RPL7A	control	B Cells	0.1759	-4.352	2.499e-07	57.52	27151	12934	140	1.177e-05
DRG1	control	B Cells	0.1759	-0.737	2.504e-07	10.27	4879	3665	140	1.178e-05
ATG4B	control	B Cells	0.1758	-0.8525	2.521e-07	11.67	5547	4123	139	1.184e-05
DCAF8	control	B Cells	0.1757	-1.351	2.542e-07	20.1	9494	6338	139	1.192e-05
SUCLA2	control	B Cells	0.1757	-1.434	2.55e-07	20.58	9810	5822	140	1.194e-05
AC027097.1	control	B Cells	0.1755	-0.2226	2.588e-07	2.043	947	855	133	1.198e-05
ACTR6	control	B Cells	0.1753	-0.7227	2.64e-07	9.748	4548	3300	140	1.198e-05
AMBRA1	control	B Cells	0.1753	-3.992	2.623e-07	62.39	29713	12697	140	1.198e-05
AP3B1	control	B Cells	0.1753	-3.644	2.624e-07	61.21	29049	11696	140	1.198e-05
CNOT6	control	B Cells	0.1753	-0.8232	2.637e-07	9.383	4512	3203	139	1.198e-05
COPS5	control	B Cells	0.1755	-0.5006	2.594e-07	6.565	3209	2727	139	1.198e-05
CYTH3	control	B Cells	0.1754	-1.279	2.612e-07	13.04	6304	3280	139	1.198e-05
DLEU1	control	B Cells	0.1755	-1.326	2.583e-07	15.75	7432	4657	140	1.198e-05
FAM13B	control	B Cells	0.1754	-3.414	2.616e-07	52.9	25757	11359	140	1.198e-05
GMEB2	control	B Cells	0.1752	-0.6743	2.652e-07	9.009	4380	3472	139	1.198e-05
HDAC2	control	B Cells	0.1755	-1.156	2.577e-07	16.78	7966	5312	140	1.198e-05
INPP5D	control	B Cells	0.1753	-10.54	2.627e-07	135.8	66101	16493	140	1.198e-05
KPNA3	control	B Cells	0.1754	-3.236	2.612e-07	44.14	21423	9902	140	1.198e-05
MFSD11	control	B Cells	0.1754	-0.5544	2.608e-07	6.55	3125	2164	138	1.198e-05
MTCP1	control	B Cells	0.1753	-0.1711	2.632e-07	1.451	693	609	128	1.198e-05
NSMAF	control	B Cells	0.1754	-1.602	2.618e-07	24.34	11646	6472	140	1.198e-05
REEP5	control	B Cells	0.1754	-0.91	2.62e-07	11.45	5726	4072	139	1.198e-05
RELCH	control	B Cells	0.1754	-2.624	2.618e-07	40.23	19397	9392	140	1.198e-05
RNGTT	control	B Cells	0.1752	-5.651	2.647e-07	89.64	43190	14029	140	1.198e-05
SMC3	control	B Cells	0.1755	-1.287	2.585e-07	16.77	8078	5666	139	1.198e-05
TMEM30A	control	B Cells	0.1752	-0.6371	2.653e-07	8.118	3954	3186	140	1.198e-05
ZNF91	control	B Cells	0.1754	-1.634	2.601e-07	22.7	10949	6850	140	1.198e-05
IMMP1L	control	B Cells	0.1752	-0.9318	2.662e-07	11.5	5594	3307	139	1.2e-05
CDC27	control	B Cells	0.1751	-2.141	2.678e-07	30.81	14894	8015	140	1.202e-05
CEP68	control	B Cells	0.1751	-0.9484	2.68e-07	10.8	5281	3593	140	1.202e-05
EPS15	control	B Cells	0.1751	-10	2.67e-07	149	72250	17146	140	1.202e-05
FNTA	control	B Cells	0.1751	-1.17	2.682e-07	16.4	7971	5631	139	1.202e-05
ANAPC5	control	B Cells	0.175	-1.582	2.697e-07	24.32	11708	7308	140	1.207e-05
SH3D19	control	B Cells	0.175	-0.6483	2.71e-07	7.384	3548	2743	139	1.208e-05
SMARCC1	control	B Cells	0.175	-6.791	2.705e-07	95.45	45414	15498	140	1.208e-05
LRCH1	control	B Cells	0.1749	-7.171	2.734e-07	88.99	42205	13458	140	1.217e-05
LAPTM5	control	B Cells	0.1748	-14.88	2.756e-07	202.5	96227	19693	140	1.221e-05
MZT2B	control	B Cells	0.1747	-0.526	2.764e-07	6.456	3122	2646	138	1.221e-05
SENP6	control	B Cells	0.1747	-6.934	2.76e-07	116.1	55519	16734	140	1.221e-05
TIAL1	control	B Cells	0.1748	-1.64	2.752e-07	24.75	11871	7878	140	1.221e-05
TRIM33	control	B Cells	0.1748	-3.733	2.749e-07	59.8	28613	12962	140	1.221e-05
ARMH3	control	B Cells	0.1747	-1.496	2.779e-07	20.49	10057	5568	140	1.224e-05
ZNF207	control	B Cells	0.1747	-3.382	2.775e-07	53.13	24967	13123	140	1.224e-05
ARHGAP32	control	B Cells	0.1745	-1.817	2.81e-07	16.64	7957	3624	140	1.231e-05
CFDP1	control	B Cells	0.1745	-1.774	2.827e-07	24.35	11804	6068	140	1.231e-05
CMTM3	control	B Cells	0.1745	-0.1752	2.822e-07	1.385	666	610	124	1.231e-05
CYP2R1	control	B Cells	0.1745	-0.6808	2.812e-07	6.788	3118	2438	140	1.231e-05
MT-ND6	control	B Cells	0.1745	-1.653	2.81e-07	22.76	10620	7178	140	1.231e-05
NBPF12	control	B Cells	0.1745	-1.012	2.817e-07	15.57	7501	5499	140	1.231e-05
TAF5	control	B Cells	0.1746	-0.2732	2.801e-07	2.739	1329	1105	134	1.231e-05
LMTK2	control	B Cells	0.1743	-1.691	2.861e-07	23.91	11437	6654	139	1.244e-05
VPS50	control	B Cells	0.1742	-1.696	2.89e-07	20.42	10059	5189	139	1.255e-05
EXOG	control	B Cells	0.1741	-0.8072	2.926e-07	11.33	5422	3876	139	1.269e-05
ANKRD28	control	B Cells	0.174	-9.135	2.938e-07	124.3	60015	15171	140	1.272e-05
CTU1	control	B Cells	0.1739	-0.08711	2.959e-07	0.6668	324	305	111	1.279e-05
DDHD1	control	B Cells	0.1739	-3.878	2.967e-07	62.55	30098	12591	140	1.28e-05
AP000442.1	control	B Cells	0.1738	-0.5198	2.994e-07	6.102	2952	2466	138	1.29e-05
COX10	control	B Cells	0.1738	-0.9764	3.003e-07	11.94	5782	3455	140	1.292e-05
TBC1D1	control	B Cells	0.1738	-5.203	3.008e-07	63.23	30877	12044	140	1.292e-05
ZDHHC7	control	B Cells	0.1737	-0.4072	3.03e-07	4.972	2400	1996	138	1.3e-05
ABCG1	control	B Cells	0.1736	-7.426	3.047e-07	100.3	47865	15191	140	1.301e-05
HIVEP1	control	B Cells	0.1736	-6.753	3.044e-07	107.7	51319	15649	140	1.301e-05
MARK2	control	B Cells	0.1736	-0.9447	3.047e-07	13.03	6252	4424	139	1.301e-05
CUL5	control	B Cells	0.1736	-3.944	3.058e-07	56.77	27122	12181	140	1.302e-05
INPP5A	control	B Cells	0.1736	-16.09	3.057e-07	202.4	97319	17580	140	1.302e-05
ZNF22	control	B Cells	0.1734	-0.2909	3.099e-07	2.799	1337	1180	134	1.317e-05
RBBP6	control	B Cells	0.1733	-2.515	3.119e-07	38.32	17887	10322	140	1.324e-05
PHF10	control	B Cells	0.1733	-1.378	3.126e-07	18.09	8767	6091	140	1.325e-05
AC026202.2	control	B Cells	0.1732	-0.6822	3.142e-07	7.288	3529	2747	139	1.328e-05
PELP1	control	B Cells	0.1732	-0.3055	3.146e-07	3.474	1697	1466	137	1.328e-05
PPIP5K2	control	B Cells	0.1732	-1.681	3.147e-07	25.65	12415	6695	140	1.328e-05
RAP2C	control	B Cells	0.1732	-0.9257	3.151e-07	12.26	5849	4376	140	1.328e-05
RRP7A	control	B Cells	0.1732	-0.7753	3.157e-07	9.679	4600	3782	139	1.328e-05
BNIP2	control	B Cells	0.1731	-1.222	3.179e-07	18.53	8886	6200	140	1.335e-05
PDS5A	control	B Cells	0.1731	-4.717	3.187e-07	80.48	38367	14447	140	1.337e-05
RPSA	control	B Cells	0.173	-4.38	3.195e-07	59.61	28205	13454	140	1.338e-05
IFNAR2	control	B Cells	0.1729	-1.674	3.225e-07	18.3	8722	5061	139	1.348e-05
PTPRA	control	B Cells	0.1728	-2.757	3.272e-07	43.17	20652	9810	140	1.366e-05
KAT6B	control	B Cells	0.1727	-7.768	3.283e-07	118.5	56139	15457	140	1.369e-05
HELZ	control	B Cells	0.1727	-4.777	3.299e-07	81.99	38590	15101	140	1.371e-05
REST	control	B Cells	0.1727	-1.146	3.297e-07	16.45	7864	5211	139	1.371e-05
NUP155	control	B Cells	0.1726	-1.019	3.311e-07	14.86	7195	5191	140	1.374e-05
OSTC	control	B Cells	0.1726	-0.4212	3.321e-07	4.97	2368	1921	138	1.376e-05
TET3	control	B Cells	0.1726	-7.379	3.326e-07	103.2	48508	15059	140	1.377e-05
BTG1	control	B Cells	0.1725	-12.22	3.348e-07	152.4	71277	18618	140	1.382e-05
CIAPIN1	control	B Cells	0.1725	-0.2902	3.349e-07	3.378	1614	1376	136	1.382e-05
PRPF19	control	B Cells	0.1725	-0.3509	3.362e-07	4.718	2291	1997	138	1.385e-05
MGAT5B	control	B Cells	0.1724	-0.2652	3.385e-07	1.763	883	698	122	1.392e-05
TRIP12	control	B Cells	0.1724	-4.69	3.389e-07	77.93	37692	14693	140	1.392e-05
ABCB7	control	B Cells	0.1722	-2.419	3.43e-07	35.26	17225	8812	140	1.407e-05
ZNF680	control	B Cells	0.1722	-0.4236	3.439e-07	5.122	2426	1850	138	1.409e-05
RBIS	control	B Cells	0.1721	-0.5369	3.457e-07	7.204	3468	2938	138	1.414e-05
RAB11FIP2	control	B Cells	0.1721	-1.709	3.481e-07	24.63	11800	6903	140	1.421e-05
RABEP1	control	B Cells	0.172	-3.963	3.483e-07	59.86	29066	12327	140	1.421e-05
BTBD10	control	B Cells	0.1719	-1.644	3.537e-07	21.42	10633	5666	138	1.439e-05
C2CD5	control	B Cells	0.1719	-2.157	3.532e-07	33.71	16326	7679	140	1.439e-05
GIGYF2	control	B Cells	0.1718	-1.603	3.563e-07	23.66	11592	6329	140	1.447e-05
SCLY	control	B Cells	0.1717	-0.2315	3.585e-07	2.242	1102	808	132	1.454e-05
SELENOO	control	B Cells	0.1717	-2.105	3.595e-07	28.71	13907	8580	140	1.456e-05
HEATR3	control	B Cells	0.1716	-0.2196	3.612e-07	2.506	1251	990	135	1.461e-05
CEBPZOS	control	B Cells	0.1716	-0.5572	3.62e-07	6.59	3145	2483	140	1.462e-05
MRE11	control	B Cells	0.1716	-0.9316	3.63e-07	12.58	6028	3932	139	1.464e-05
POLR2D	control	B Cells	0.1715	-0.4057	3.638e-07	4.487	2115	1821	138	1.465e-05
CCT6A	control	B Cells	0.1715	-0.5158	3.664e-07	5.924	2853	2422	138	1.473e-05
PIK3R4	control	B Cells	0.1714	-0.9158	3.69e-07	12.43	6069	3988	139	1.482e-05
CTPS1	control	B Cells	0.1713	-1.547	3.727e-07	19.86	9346	6303	140	1.492e-05
TOP3A	control	B Cells	0.1713	-0.4633	3.726e-07	5.603	2727	2157	139	1.492e-05
PRPF38B	control	B Cells	0.1712	-1.996	3.751e-07	30.07	14203	9052	140	1.497e-05
TAX1BP1	control	B Cells	0.1712	-4.871	3.751e-07	77.04	36586	14746	140	1.497e-05
ZNF451-AS1	control	B Cells	0.1711	-0.6753	3.771e-07	7.556	3656	2837	140	1.503e-05
ABRAXAS2	control	B Cells	0.1711	-0.6362	3.788e-07	8.55	4141	2999	139	1.508e-05
AC023509.6	control	B Cells	0.171	-0.2494	3.81e-07	2.642	1272	1015	135	1.508e-05
AGFG1	control	B Cells	0.171	-5.09	3.796e-07	75.43	36191	14889	140	1.508e-05
CLASP1	control	B Cells	0.171	-5.523	3.803e-07	87.35	41435	13808	140	1.508e-05
RPN1	control	B Cells	0.171	-0.8477	3.801e-07	12.74	6085	4592	140	1.508e-05
CSNK2A1	control	B Cells	0.1709	-1.713	3.831e-07	23.68	11530	6948	140	1.514e-05
ABCE1	control	B Cells	0.1709	-1.155	3.86e-07	15.32	7344	5113	140	1.519e-05
CAMTA1	control	B Cells	0.1709	-3.64	3.858e-07	54.35	25826	11277	140	1.519e-05
SOS2	control	B Cells	0.1709	-4.74	3.858e-07	76.85	36947	13517	140	1.519e-05
LUC7L2	control	B Cells	0.1708	-9.228	3.87e-07	142.3	67869	18543	140	1.521e-05
ANKRD10-IT1	control	B Cells	0.1708	-0.266	3.89e-07	2.867	1381	1287	138	1.523e-05
EIF1B	control	B Cells	0.1708	-2.288	3.885e-07	29.93	14105	8815	140	1.523e-05
PTPN12	control	B Cells	0.1708	-1.212	3.888e-07	16.14	7936	4102	140	1.523e-05
RPS8	control	B Cells	0.1707	-6.85	3.901e-07	98.54	46738	15984	140	1.523e-05
ZNF700	control	B Cells	0.1707	-0.7934	3.901e-07	10.04	4836	3618	139	1.523e-05
BMS1	control	B Cells	0.1707	-0.9843	3.916e-07	13.88	6573	4911	140	1.525e-05
PTEN	control	B Cells	0.1707	-3.625	3.917e-07	55.44	26415	11226	140	1.525e-05
CHD3	control	B Cells	0.1706	-0.5105	3.942e-07	5.388	2525	2108	139	1.53e-05
CNBP	control	B Cells	0.1706	-1.47	3.956e-07	20.57	9791	6951	140	1.53e-05
GLMN	control	B Cells	0.1706	-0.8735	3.954e-07	11.24	5448	3433	140	1.53e-05
PRCC	control	B Cells	0.1705	-0.6814	3.963e-07	9.631	4558	3652	139	1.53e-05
PTDSS1	control	B Cells	0.1706	-1.523	3.939e-07	21.65	10377	6686	140	1.53e-05
R3HDM4	control	B Cells	0.1705	-0.6624	3.964e-07	8.564	4248	3575	138	1.53e-05
BIRC6	control	B Cells	0.1705	-9.643	3.987e-07	170.6	82151	18912	140	1.531e-05
CTCF	control	B Cells	0.1705	-1.263	3.984e-07	17.61	8623	5428	140	1.531e-05
MGRN1	control	B Cells	0.1705	-0.7846	3.984e-07	10.05	4855	3751	140	1.531e-05
SLC16A7	control	B Cells	0.1705	-1.322	3.984e-07	17.04	8349	3982	140	1.531e-05
DCAF5	control	B Cells	0.1705	-1.826	3.994e-07	25.78	12574	6969	140	1.532e-05
ERLEC1	control	B Cells	0.1704	-0.9424	4.007e-07	13.21	6395	4586	138	1.535e-05
RPF1	control	B Cells	0.1704	-1.278	4.028e-07	17.36	8216	5836	140	1.538e-05
RYK	control	B Cells	0.1704	-3.187	4.021e-07	47.22	22872	10629	140	1.538e-05
ARFGEF1	control	B Cells	0.1703	-4.476	4.056e-07	75.22	36158	14092	140	1.543e-05
ATP6V0A2	control	B Cells	0.1703	-1.057	4.051e-07	14.44	6954	4864	139	1.543e-05
ENTPD4	control	B Cells	0.1703	-1.455	4.064e-07	20.74	9945	6985	139	1.543e-05
MTSS1	control	B Cells	0.1703	-8.026	4.062e-07	102.8	49737	13570	140	1.543e-05
RNF2	control	B Cells	0.1702	-1.334	4.066e-07	19.03	8990	5392	140	1.543e-05
SOX4	control	B Cells	0.1702	-0.9234	4.091e-07	9.051	4112	2740	139	1.55e-05
TRRAP	control	B Cells	0.1701	-1.548	4.105e-07	24.11	11478	7393	140	1.553e-05
FDX1	control	B Cells	0.1701	-0.6609	4.123e-07	9.284	4449	3160	138	1.556e-05
UTP20	control	B Cells	0.1701	-1.192	4.123e-07	18.75	9061	5853	140	1.556e-05
AOPEP	control	B Cells	0.17	-2.333	4.14e-07	27.75	13397	5828	140	1.56e-05
PXDN	case	B Cells	0.229	-0.3193	2.226e-09	2.24	1017	758	122	1.561e-05
MINDY3	control	B Cells	0.17	-2.012	4.15e-07	27.53	13650	7202	140	1.562e-05
DDX42	control	B Cells	0.17	-0.9946	4.159e-07	13.22	6540	4854	139	1.563e-05
AC025159.1	control	B Cells	0.1699	-0.3973	4.19e-07	3.815	1834	1306	136	1.571e-05
HDGF	control	B Cells	0.1699	-0.2512	4.198e-07	2.697	1304	1178	136	1.571e-05
NF2	control	B Cells	0.1699	-0.7021	4.196e-07	9.661	4636	3199	140	1.571e-05
TOMM70	control	B Cells	0.1699	-0.7864	4.202e-07	10.25	4881	3641	140	1.571e-05
ACIN1	control	B Cells	0.1698	-2.04	4.224e-07	29.93	14481	9034	140	1.577e-05
NOB1	control	B Cells	0.1698	-0.3871	4.241e-07	4.2	1989	1743	139	1.58e-05
SNX1	control	B Cells	0.1698	-2.353	4.243e-07	36.72	17552	9500	140	1.58e-05
QSER1	control	B Cells	0.1697	-0.6826	4.266e-07	9.298	4571	2956	140	1.586e-05
ROCK1	control	B Cells	0.1697	-7.053	4.276e-07	110.9	53101	17062	140	1.586e-05
WAC	control	B Cells	0.1697	-11.85	4.276e-07	190.3	91418	19355	140	1.586e-05
CHD6	control	B Cells	0.1696	-4.046	4.286e-07	68.88	32836	13750	140	1.588e-05
FBXW11	control	B Cells	0.1696	-4.009	4.307e-07	59.74	28384	11713	140	1.588e-05
MTMR9	control	B Cells	0.1696	-1.546	4.311e-07	23.09	11163	6869	139	1.588e-05
SCAP	control	B Cells	0.1696	-0.59	4.297e-07	7.894	3795	2895	140	1.588e-05
SPG21	control	B Cells	0.1696	-0.4687	4.306e-07	5.455	2667	2123	137	1.588e-05
CLCN3	control	B Cells	0.1695	-1.503	4.341e-07	20.21	9571	5672	140	1.589e-05
DIMT1	control	B Cells	0.1695	-0.5835	4.339e-07	6.921	3322	2547	139	1.589e-05
KIF2A	control	B Cells	0.1694	-2.098	4.37e-07	31.6	15253	7865	140	1.589e-05
RPL7	control	B Cells	0.1695	-4.28	4.351e-07	62.8	29548	13605	140	1.589e-05
SIMC1	control	B Cells	0.1694	-3.612	4.362e-07	43.77	21620	9824	140	1.589e-05
SLC1A4	control	B Cells	0.1694	-0.6253	4.369e-07	6.876	3306	2423	139	1.589e-05
SYNCRIP	control	B Cells	0.1694	-3.033	4.366e-07	41.64	20066	10977	140	1.589e-05
TCF4-AS1	control	B Cells	0.1694	-0.3708	4.362e-07	3.017	1425	1186	133	1.589e-05
YTHDF2	control	B Cells	0.1694	-1.452	4.368e-07	21.45	10165	6835	140	1.589e-05
ZNF326	control	B Cells	0.1695	-2.666	4.325e-07	39.17	18714	10362	140	1.589e-05
NELFCD	control	B Cells	0.1693	-0.4888	4.415e-07	5.866	2823	2395	138	1.594e-05
RABGGTB	control	B Cells	0.1693	-1.107	4.402e-07	15.6	7408	5756	140	1.594e-05
RALGAPA2	control	B Cells	0.1693	-1.383	4.412e-07	18.78	8986	4516	140	1.594e-05
RBM26	control	B Cells	0.1693	-6.141	4.404e-07	92.83	44816	15252	140	1.594e-05
TPR	control	B Cells	0.1693	-2.708	4.415e-07	43.65	20940	10675	140	1.594e-05
VAPA	control	B Cells	0.1693	-3.013	4.405e-07	44.53	21146	10885	140	1.594e-05
MED27	control	B Cells	0.1693	-3.096	4.428e-07	46.43	21949	9844	140	1.596e-05
BDP1	control	B Cells	0.1692	-3.089	4.441e-07	48.7	23408	11458	140	1.599e-05
DTX4	control	B Cells	0.1692	-0.5866	4.45e-07	6.259	2934	2443	139	1.6e-05
ZFAT	control	B Cells	0.1692	-0.8783	4.456e-07	11.82	5535	3543	140	1.6e-05
SF3B3	control	B Cells	0.1691	-1.159	4.468e-07	18.53	8735	6084	140	1.602e-05
COPB2	control	B Cells	0.1691	-0.8564	4.489e-07	10.62	5162	3829	138	1.608e-05
PHF21A	control	B Cells	0.1691	-3.462	4.494e-07	45.51	22291	8388	140	1.608e-05
ICOSLG	control	B Cells	0.1691	-1.744	4.505e-07	21.04	10014	7145	140	1.609e-05
CAPZB	control	B Cells	0.169	-3.211	4.515e-07	48.62	22884	11585	140	1.611e-05
C16orf74	control	B Cells	0.1689	-1.154	4.558e-07	9.951	4890	3306	138	1.616e-05
MRPL16	control	B Cells	0.1689	-0.2307	4.557e-07	3.012	1443	1253	135	1.616e-05
NDUFA5	control	B Cells	0.169	-0.732	4.538e-07	10.46	5070	3837	139	1.616e-05
RNF115	control	B Cells	0.1689	-2.226	4.55e-07	32.83	16078	8169	140	1.616e-05
ZNF486	control	B Cells	0.1689	-0.4188	4.552e-07	4.565	2137	1718	138	1.616e-05
HNRNPF	control	B Cells	0.1689	-1.252	4.572e-07	19.74	9503	6610	140	1.619e-05
TM2D1	control	B Cells	0.1689	-1.181	4.583e-07	16.29	7854	5068	140	1.619e-05
UBE2D2	control	B Cells	0.1689	-3.367	4.577e-07	49.76	24401	10905	140	1.619e-05
STXBP2	control	B Cells	0.1688	-0.374	4.599e-07	5.018	2386	2094	137	1.623e-05
RAB5A	control	B Cells	0.1688	-1.694	4.618e-07	25.07	11927	7340	139	1.627e-05
APC	control	B Cells	0.1687	-2.023	4.625e-07	27.99	13891	6771	140	1.628e-05
COX4I1	control	B Cells	0.1687	-3.083	4.646e-07	42.17	20127	11126	140	1.632e-05
DNM2	control	B Cells	0.1686	-2.32	4.69e-07	33.62	16231	8752	140	1.632e-05
FNIP1	control	B Cells	0.1686	-9.253	4.687e-07	140.6	67971	17731	140	1.632e-05
MAPK8	control	B Cells	0.1687	-11.01	4.653e-07	166.6	79538	16977	140	1.632e-05
NRDE2	control	B Cells	0.1687	-0.648	4.658e-07	9.29	4440	3347	139	1.632e-05
SLC38A1	control	B Cells	0.1686	-16.32	4.687e-07	236.8	111288	19560	140	1.632e-05
SLIRP	control	B Cells	0.1686	-0.9478	4.688e-07	13.14	6293	4726	140	1.632e-05
TLK1	control	B Cells	0.1686	-4.967	4.675e-07	85.17	40353	14050	140	1.632e-05
TULP4	control	B Cells	0.1686	-2.528	4.68e-07	35.99	17399	8831	140	1.632e-05
PSMG2	control	B Cells	0.1686	-0.9623	4.698e-07	13.3	6370	4920	140	1.633e-05
C17orf49	control	B Cells	0.1685	-0.4206	4.714e-07	4.488	2189	1882	138	1.634e-05
PPIA	control	B Cells	0.1685	-2.192	4.705e-07	32.11	15523	9808	140	1.634e-05
SARNP	control	B Cells	0.1685	-2.141	4.729e-07	32.66	15728	9063	140	1.634e-05
SCAMP1	control	B Cells	0.1685	-0.9243	4.718e-07	10.63	5314	3166	138	1.634e-05
ZNF24	control	B Cells	0.1685	-0.6616	4.73e-07	9.669	4703	3784	139	1.634e-05
SOS1	control	B Cells	0.1685	-2.933	4.742e-07	43.1	20668	8728	140	1.636e-05
FTO	control	B Cells	0.1684	-2.065	4.767e-07	31.26	15102	6657	140	1.641e-05
GATC	control	B Cells	0.1684	-0.4449	4.762e-07	5.308	2582	2131	138	1.641e-05
BICD2	control	B Cells	0.1684	-0.4207	4.784e-07	5.557	2747	2255	139	1.645e-05
VMP1	control	B Cells	0.1683	-4.087	4.791e-07	67.25	32224	12630	140	1.645e-05
MTHFD1L	control	B Cells	0.1683	-3.977	4.817e-07	47.97	23211	8539	140	1.648e-05
POM121	control	B Cells	0.1683	-0.9721	4.818e-07	15.3	7399	5468	140	1.648e-05
SNX13	control	B Cells	0.1683	-3.489	4.81e-07	52.81	25507	10388	140	1.648e-05
FAM49B	control	B Cells	0.1682	-9.295	4.861e-07	159.1	76147	17935	140	1.66e-05
LUC7L	control	B Cells	0.1682	-2.763	4.862e-07	45.12	21509	11358	140	1.66e-05
MIOS	control	B Cells	0.168	-1.527	4.921e-07	22.46	10943	6828	140	1.678e-05
IREB2	control	B Cells	0.168	-1.617	4.945e-07	25.14	12015	7352	140	1.684e-05
NCOA6	control	B Cells	0.1679	-0.9365	4.974e-07	12.34	5892	3848	140	1.692e-05
TUBGCP4	control	B Cells	0.1678	-0.3603	5.001e-07	4.246	2085	1657	137	1.699e-05
BECN1	control	B Cells	0.1678	-0.5685	5.012e-07	7.485	3573	2968	138	1.7e-05
PSD3	case	B Cells	0.2256	-1.037	3.054e-09	8.641	3519	1612	139	1.713e-05
SLC37A3	control	B Cells	0.1677	-0.3014	5.07e-07	3.253	1587	1252	136	1.718e-05
TUG1	control	B Cells	0.1676	-0.6894	5.082e-07	9.408	4560	3666	139	1.72e-05
FNBP4	control	B Cells	0.1676	-4.301	5.108e-07	75.79	35766	15152	140	1.724e-05
NCOR1	control	B Cells	0.1676	-3.884	5.111e-07	69.18	33089	14113	140	1.724e-05
SS18	control	B Cells	0.1676	-4.884	5.104e-07	72.88	35871	13276	140	1.724e-05
FADS3	control	B Cells	0.1675	-1.15	5.151e-07	12.41	6022	4333	140	1.735e-05
ANAPC7	control	B Cells	0.1674	-0.6299	5.186e-07	8.598	4144	3303	140	1.745e-05
NSUN3	control	B Cells	0.1674	-0.9177	5.199e-07	13.42	6405	4034	140	1.747e-05
PARL	control	B Cells	0.1673	-1.081	5.232e-07	16.55	8067	5093	140	1.756e-05
FBXL12	control	B Cells	0.1673	-0.3332	5.248e-07	4.305	2027	1741	138	1.758e-05
TAOK1	control	B Cells	0.1673	-2.246	5.254e-07	28.69	14164	7373	140	1.758e-05
ZNF43	control	B Cells	0.1673	-1.341	5.256e-07	20.86	9907	6016	140	1.758e-05
GOLT1B	control	B Cells	0.1672	-1.024	5.279e-07	14.58	6963	5024	139	1.76e-05
IPPK	control	B Cells	0.1672	-0.5215	5.288e-07	7.416	3623	2864	139	1.76e-05
MTREX	control	B Cells	0.1672	-4.944	5.29e-07	75.03	35569	14411	140	1.76e-05
RPRD1A	control	B Cells	0.1672	-0.6859	5.276e-07	8.667	4259	2776	139	1.76e-05
VPS13B	control	B Cells	0.1672	-6.741	5.294e-07	107.7	51446	15542	140	1.76e-05
SNHG20	control	B Cells	0.1671	-0.177	5.314e-07	1.612	746	689	129	1.764e-05
KLHL28	control	B Cells	0.1671	-1.495	5.33e-07	20.55	9933	6287	139	1.768e-05
BTBD7	control	B Cells	0.1671	-2.07	5.347e-07	29.64	14229	7278	140	1.771e-05
TM9SF2	control	B Cells	0.167	-2.566	5.392e-07	39.53	18854	10286	140	1.784e-05
TMCC1	control	B Cells	0.1669	-1.505	5.401e-07	19.56	9842	4565	139	1.785e-05
PHIP	control	B Cells	0.1669	-7.886	5.429e-07	129.3	61719	16494	140	1.792e-05
RACK1	control	B Cells	0.1668	-3.033	5.442e-07	43.94	20691	11395	140	1.793e-05
TRPM7	control	B Cells	0.1668	-6.957	5.45e-07	118.2	56557	16862	140	1.793e-05
ZNF775	control	B Cells	0.1668	-0.2146	5.445e-07	2.231	1055	953	135	1.793e-05
ARAF	control	B Cells	0.1668	-0.5162	5.482e-07	6.831	3265	2846	139	1.801e-05
DENND5B	control	B Cells	0.1667	-3.662	5.515e-07	47.62	23103	8495	140	1.806e-05
NKAP	control	B Cells	0.1667	-0.6912	5.513e-07	10.34	4937	3674	140	1.806e-05
SUGP1	control	B Cells	0.1667	-0.5694	5.514e-07	8.982	4291	3361	140	1.806e-05
CCNI	control	B Cells	0.1665	-2.86	5.619e-07	42.6	20248	10455	140	1.808e-05
CLASP2	control	B Cells	0.1665	-5.307	5.607e-07	88.72	42565	14484	140	1.808e-05
IKBIP	control	B Cells	0.1666	-0.4072	5.564e-07	4.573	2242	1453	136	1.808e-05
KCTD20	control	B Cells	0.1665	-1.083	5.59e-07	14.71	7231	4873	140	1.808e-05
LIMD1	control	B Cells	0.1665	-0.7109	5.613e-07	9.533	4696	3150	139	1.808e-05
MED13L	control	B Cells	0.1666	-24.99	5.573e-07	366.6	175090	20326	140	1.808e-05
MZT2A	control	B Cells	0.1665	-0.2702	5.609e-07	3.129	1535	1298	137	1.808e-05
RPL10A	control	B Cells	0.1665	-4.388	5.617e-07	58.94	27921	13075	140	1.808e-05
SF3B1	control	B Cells	0.1666	-3.896	5.548e-07	66.03	31516	15141	140	1.808e-05
SF3B2	control	B Cells	0.1667	-1.158	5.529e-07	17.86	8645	6357	139	1.808e-05
TDG	control	B Cells	0.1666	-1.663	5.57e-07	22.85	10671	6933	139	1.808e-05
TOPBP1	control	B Cells	0.1666	-1.349	5.577e-07	21.12	10180	6832	140	1.808e-05
TSC22D1	control	B Cells	0.1666	-1.057	5.549e-07	14.22	6879	3494	140	1.808e-05
YTHDC2	control	B Cells	0.1666	-3.163	5.539e-07	53.88	25905	11617	140	1.808e-05
ZNF280D	control	B Cells	0.1665	-0.4745	5.584e-07	5.777	2785	1916	139	1.808e-05
USF2	control	B Cells	0.1664	-0.5398	5.633e-07	6.822	3321	2858	138	1.811e-05
ASCC1	control	B Cells	0.1664	-0.9968	5.663e-07	13.12	6210	3702	139	1.814e-05
BTF3L4	control	B Cells	0.1664	-1.506	5.651e-07	21.89	10525	6615	140	1.814e-05
ZNF670	control	B Cells	0.1664	-0.3617	5.659e-07	3.638	1705	1106	135	1.814e-05
DIDO1	control	B Cells	0.1663	-1.516	5.682e-07	22.7	10928	7370	140	1.818e-05
CHRAC1	control	B Cells	0.1663	-0.3416	5.719e-07	3.603	1799	1567	135	1.828e-05
PCMTD1	control	B Cells	0.1662	-2.954	5.751e-07	39.15	18618	9330	139	1.836e-05
RAC1	control	B Cells	0.1661	-0.9761	5.803e-07	14.52	6947	5159	140	1.849e-05
WDR33	control	B Cells	0.1661	-2.947	5.798e-07	46.83	22545	11500	140	1.849e-05
EIF4E2	control	B Cells	0.166	-0.6497	5.846e-07	8.791	4295	3303	140	1.86e-05
MDM4	control	B Cells	0.166	-5.808	5.862e-07	83.87	40490	15888	140	1.863e-05
RFTN1	control	B Cells	0.166	-19.23	5.876e-07	267.5	127648	19417	140	1.865e-05
ANKRD12	control	B Cells	0.1659	-23.58	5.887e-07	363.6	172348	20438	140	1.867e-05
CTNND1	control	B Cells	0.1659	-1.89	5.911e-07	21.08	10249	5649	140	1.872e-05
RPS24	control	B Cells	0.1659	-6.157	5.923e-07	86.05	40597	15325	140	1.872e-05
TLK2	control	B Cells	0.1659	-3.552	5.917e-07	59.34	28098	13264	140	1.872e-05
SERBP1	control	B Cells	0.1658	-2.821	5.942e-07	42.23	19984	11316	140	1.876e-05
MED30	control	B Cells	0.1658	-0.7266	5.959e-07	8.573	4095	3083	139	1.879e-05
ULK1	control	B Cells	0.1657	-0.6009	5.989e-07	8.708	4186	3388	140	1.887e-05
IARS	control	B Cells	0.1656	-1.789	6.05e-07	26.92	12823	7466	140	1.895e-05
PIK3R1	control	B Cells	0.1656	-3.357	6.049e-07	43.59	20975	9612	140	1.895e-05
PSME3	control	B Cells	0.1657	-0.4707	6.029e-07	5.869	2777	2399	137	1.895e-05
SF1	control	B Cells	0.1657	-4.977	6.027e-07	77.13	36765	15936	140	1.895e-05
VTI1B	control	B Cells	0.1656	-0.8085	6.041e-07	11.37	5476	3984	140	1.895e-05
PPRC1	control	B Cells	0.1655	-0.6881	6.131e-07	8.458	3916	3213	139	1.918e-05
AFG3L2	control	B Cells	0.1654	-0.9828	6.173e-07	16.57	7907	5619	139	1.925e-05
GALNT1	control	B Cells	0.1654	-3.864	6.179e-07	61.42	29727	12011	140	1.925e-05
RPL18A	control	B Cells	0.1654	-8.12	6.176e-07	117	55194	16707	140	1.925e-05
TRMT13	control	B Cells	0.1654	-0.5619	6.172e-07	7.14	3440	2589	139	1.925e-05
RPL32	control	B Cells	0.1653	-7.568	6.212e-07	110.3	51905	16681	140	1.933e-05
HBS1L	control	B Cells	0.1651	-1.908	6.334e-07	32.14	15394	8562	140	1.969e-05
BAZ1B	control	B Cells	0.165	-1.341	6.366e-07	20.15	9679	6290	140	1.977e-05
PHF3	control	B Cells	0.165	-4.033	6.382e-07	63.05	29989	13313	140	1.979e-05
GTF2IRD2	control	B Cells	0.165	-0.4781	6.394e-07	6.309	3068	2573	139	1.981e-05
UCHL3	control	B Cells	0.1649	-1.344	6.428e-07	17.84	8416	4977	140	1.989e-05
CPSF6	control	B Cells	0.1649	-4.281	6.448e-07	61.7	29212	13442	140	1.993e-05
GOLGA5	control	B Cells	0.1648	-0.266	6.471e-07	2.952	1434	1121	133	1.998e-05
SMARCD1	control	B Cells	0.1647	-0.4461	6.514e-07	6.097	2879	2532	140	2.009e-05
DNAJC17	control	B Cells	0.1647	-0.2325	6.526e-07	2.309	1145	942	133	2.011e-05
ICE2	control	B Cells	0.1646	-0.6743	6.574e-07	8.82	4217	2796	139	2.023e-05
COPA	control	B Cells	0.1646	-2.481	6.586e-07	40.24	19472	10475	140	2.025e-05
NAA20	control	B Cells	0.1646	-0.764	6.601e-07	10.4	5005	3618	139	2.025e-05
TRIM59	control	B Cells	0.1646	-0.3841	6.596e-07	4.091	1958	1655	138	2.025e-05
CDKAL1	control	B Cells	0.1646	-7.99	6.611e-07	147.1	70951	16739	140	2.026e-05
ATG2B	control	B Cells	0.1645	-1.499	6.679e-07	23.23	11289	6994	140	2.036e-05
CCT5	control	B Cells	0.1644	-0.9768	6.689e-07	12.62	5902	4669	140	2.036e-05
FAM120A	control	B Cells	0.1644	-1.365	6.693e-07	19.59	9527	6136	140	2.036e-05
PIAS1	control	B Cells	0.1645	-9.541	6.667e-07	152.4	72209	18163	140	2.036e-05
RALGAPB	control	B Cells	0.1644	-1.91	6.685e-07	30.17	14595	8703	140	2.036e-05
SCAF8	control	B Cells	0.1645	-5.6	6.656e-07	89.77	42690	15645	140	2.036e-05
TOR1AIP2	control	B Cells	0.1645	-0.5204	6.679e-07	6.955	3337	2538	139	2.036e-05
ZNF81	control	B Cells	0.1644	-0.3487	6.701e-07	3.696	1759	1263	138	2.036e-05
ACSL4	control	B Cells	0.1644	-1.171	6.722e-07	17.35	8617	4613	140	2.04e-05
ARL4A	control	B Cells	0.1643	-0.8397	6.793e-07	10.74	5287	4118	139	2.055e-05
CUL2	control	B Cells	0.1643	-2.376	6.789e-07	33.06	15593	8529	140	2.055e-05
GOLPH3	control	B Cells	0.1643	-1.924	6.785e-07	28.5	13613	7700	140	2.055e-05
AP002336.2	control	B Cells	0.1641	-0.6486	6.854e-07	8.26	3914	2773	139	2.071e-05
VPS13C	control	B Cells	0.1641	-4.632	6.882e-07	66.63	32144	12902	140	2.077e-05
LLPH	control	B Cells	0.164	-0.4669	6.913e-07	6.239	3008	2562	140	2.085e-05
KDM1B	control	B Cells	0.164	-0.6843	6.955e-07	8.288	4054	2733	139	2.093e-05
PPA2	control	B Cells	0.164	-1.256	6.949e-07	19.27	9415	5471	139	2.093e-05
H3F3A	control	B Cells	0.1639	-6.741	6.996e-07	95.59	45436	16841	140	2.096e-05
KATNBL1	control	B Cells	0.1639	-0.957	6.978e-07	12.09	5828	3491	139	2.096e-05
MCTP1	control	B Cells	0.1639	-0.8154	6.979e-07	5.259	2374	1060	133	2.096e-05
ROR1-AS1	control	B Cells	0.1639	-0.2089	6.994e-07	1.379	670	545	121	2.096e-05
MALSU1	control	B Cells	0.1639	-0.389	7.029e-07	4.925	2354	1965	137	2.1e-05
NRIP1	control	B Cells	0.1638	-5.532	7.033e-07	91.53	43217	14288	140	2.1e-05
STIM1	control	B Cells	0.1639	-5.233	7.025e-07	66.48	32153	11712	140	2.1e-05
VPS41	control	B Cells	0.1638	-1.805	7.04e-07	23.53	11297	6164	140	2.1e-05
WAC-AS1	control	B Cells	0.1638	-0.3712	7.089e-07	4.213	2009	1644	139	2.113e-05
PPP2R2D	control	B Cells	0.1637	-1.221	7.104e-07	18.45	8980	5927	140	2.115e-05
GTF2H2	control	B Cells	0.1637	-0.2496	7.125e-07	2.406	1160	1025	132	2.119e-05
SLC36A4	control	B Cells	0.1637	-2.052	7.133e-07	27.84	13404	7180	140	2.119e-05
LINC00265	control	B Cells	0.1637	-0.3024	7.15e-07	3.704	1753	1333	138	2.12e-05
MTPAP	control	B Cells	0.1637	-0.6854	7.148e-07	8.844	4325	3436	139	2.12e-05
ANP32B	control	B Cells	0.1636	-0.9653	7.191e-07	12.67	6060	4546	139	2.13e-05
PIP5K1A	control	B Cells	0.1635	-1.398	7.218e-07	19.24	9322	6009	140	2.135e-05
OSBPL3	control	B Cells	0.1635	-3.42	7.23e-07	50.74	25058	8700	140	2.137e-05
AKT3	control	B Cells	0.1635	-6.735	7.249e-07	92.15	45307	12205	140	2.14e-05
AP003086.1	control	B Cells	0.1634	-2.239	7.333e-07	20.16	9984	5797	140	2.157e-05
ARCN1	control	B Cells	0.1634	-0.7775	7.321e-07	10.9	5204	4018	140	2.157e-05
FRG1	control	B Cells	0.1634	-0.8295	7.328e-07	11.28	5348	3958	140	2.157e-05
PDCD6	control	B Cells	0.1633	-0.8447	7.337e-07	11.81	5708	4160	140	2.157e-05
MGA	control	B Cells	0.1633	-1.197	7.367e-07	18.09	8713	5353	140	2.164e-05
EXOC7	control	B Cells	0.1633	-0.3468	7.392e-07	3.67	1749	1532	136	2.169e-05
CSNK1G3	control	B Cells	0.1632	-4.164	7.434e-07	61.56	29781	11663	140	2.179e-05
PPP6R2	control	B Cells	0.1632	-2.663	7.461e-07	39.74	18969	9706	140	2.184e-05
FAM104A	control	B Cells	0.1631	-0.4543	7.474e-07	5.635	2720	2100	136	2.186e-05
ADSL	control	B Cells	0.1631	-0.3701	7.493e-07	4.264	2062	1718	136	2.187e-05
ZNF765	control	B Cells	0.1631	-0.3489	7.487e-07	4.396	2090	1638	138	2.187e-05
DDX1	control	B Cells	0.163	-0.8858	7.538e-07	12.86	6225	4602	139	2.193e-05
TFDP2	control	B Cells	0.1631	-2.703	7.526e-07	33.46	15803	6193	140	2.193e-05
ZCCHC7	control	B Cells	0.163	-9.434	7.538e-07	128.8	61008	14598	140	2.193e-05
GNPDA2	control	B Cells	0.163	-0.5261	7.556e-07	6.168	2987	2301	139	2.194e-05
PPARD	control	B Cells	0.163	-2.379	7.55e-07	29.22	13833	7529	140	2.194e-05
ANKRD10	control	B Cells	0.1629	-1.66	7.631e-07	25.56	12138	7783	140	2.214e-05
ATG5	control	B Cells	0.1629	-3.115	7.654e-07	48.34	23087	10682	140	2.218e-05
AC092338.3	control	B Cells	0.1628	-0.5365	7.704e-07	5.141	2432	1933	138	2.23e-05
MIB1	control	B Cells	0.1627	-1.071	7.785e-07	13.5	6408	3613	139	2.249e-05
RMDN3	control	B Cells	0.1627	-0.4516	7.784e-07	5.81	2773	2252	139	2.249e-05
MMADHC	control	B Cells	0.1626	-0.7971	7.805e-07	12.14	5778	4374	140	2.253e-05
SRPK1	control	B Cells	0.1626	-1.551	7.821e-07	23.66	11404	6673	140	2.255e-05
WDR20	control	B Cells	0.1626	-1.902	7.833e-07	32.66	15529	8415	140	2.256e-05
TMEM87A	control	B Cells	0.1625	-4.514	7.874e-07	69.66	33165	13716	140	2.263e-05
TOMM20	control	B Cells	0.1625	-1.584	7.872e-07	21.15	10010	7070	140	2.263e-05
PLCL2	case	B Cells	0.2204	-7.465	4.877e-09	95.73	41548	12068	140	2.28e-05
PPP6R3	control	B Cells	0.1624	-7.007	7.94e-07	119.2	56725	17453	140	2.28e-05
GNPTAB	control	B Cells	0.1624	-5.535	7.958e-07	90.43	43683	15204	140	2.283e-05
CASD1	control	B Cells	0.1624	-1.57	7.978e-07	20.66	9995	5692	140	2.286e-05
DNAJC18	control	B Cells	0.1623	-0.456	8.025e-07	5.561	2586	1799	139	2.297e-05
EGOT	control	B Cells	0.1623	-0.1901	8.037e-07	1.468	711	615	128	2.298e-05
XYLT1	control	B Cells	0.1623	-3.713	8.055e-07	41	20116	8394	140	2.301e-05
TDRD3	control	B Cells	0.1622	-0.9588	8.073e-07	11.74	5716	2969	139	2.304e-05
CNOT4	control	B Cells	0.1622	-6.209	8.123e-07	109.5	51471	16426	140	2.316e-05
ZKSCAN1	control	B Cells	0.1621	-0.4823	8.161e-07	6.089	2893	2237	138	2.324e-05
ATP6V1H	control	B Cells	0.1621	-2.96	8.176e-07	44.43	21149	10504	140	2.326e-05
DAP	control	B Cells	0.162	-1.452	8.209e-07	20.19	9599	6112	140	2.332e-05
GAS5	control	B Cells	0.162	-1.486	8.213e-07	21.48	10158	7158	140	2.332e-05
RAB3GAP1	control	B Cells	0.162	-6.372	8.258e-07	107.7	51160	16066	140	2.343e-05
PRPF4	control	B Cells	0.1619	-0.5242	8.273e-07	6.593	3190	2611	138	2.344e-05
IBTK	control	B Cells	0.1619	-0.6722	8.293e-07	8.354	4074	2672	140	2.346e-05
SRSF8	control	B Cells	0.1619	-0.3016	8.294e-07	3.378	1631	1459	136	2.346e-05
CERS5	control	B Cells	0.1619	-0.9941	8.313e-07	14.61	7001	4919	140	2.349e-05
RNASEH1	control	B Cells	0.1618	-0.6937	8.341e-07	9.02	4326	3487	138	2.354e-05
GTF2H1	control	B Cells	0.1618	-0.3927	8.389e-07	4.862	2357	1869	138	2.365e-05
DHX37	control	B Cells	0.1618	-0.6341	8.406e-07	8.446	4058	3371	137	2.368e-05
AC008119.1	control	B Cells	0.1617	-0.2185	8.478e-07	2.171	1059	941	134	2.383e-05
ASNSD1	control	B Cells	0.1616	-0.225	8.486e-07	2.379	1151	1012	133	2.383e-05
SAFB	control	B Cells	0.1617	-2.167	8.473e-07	34.86	16508	9844	140	2.383e-05
RAB14	control	B Cells	0.1616	-1.586	8.503e-07	24.83	11959	7871	140	2.386e-05
NCOA4	control	B Cells	0.1615	-0.5307	8.589e-07	7.57	3566	2895	140	2.406e-05
PDS5B	control	B Cells	0.1615	-3.092	8.591e-07	52.98	25343	10651	140	2.406e-05
AC005670.3	control	B Cells	0.1615	-0.6307	8.625e-07	7.711	3714	2739	136	2.409e-05
HAVCR2	control	B Cells	0.1614	-0.2247	8.63e-07	2.612	1258	845	136	2.409e-05
TRIT1	control	B Cells	0.1614	-0.6993	8.628e-07	9.165	4474	3314	140	2.409e-05
MRPL19	control	B Cells	0.1614	-0.3479	8.68e-07	3.834	1833	1438	136	2.416e-05
UBE2V2	control	B Cells	0.1614	-0.5048	8.664e-07	7.145	3433	2673	140	2.416e-05
ZNF124	control	B Cells	0.1614	-1.496	8.675e-07	22.43	10699	6523	140	2.416e-05
ASB3	control	B Cells	0.1613	-2.063	8.716e-07	30.27	14295	7988	140	2.424e-05
RPL21	control	B Cells	0.1613	-7.934	8.726e-07	118	55878	17420	140	2.424e-05
CREBBP	control	B Cells	0.1612	-5.441	8.816e-07	92.73	43652	16308	140	2.447e-05
YARS	control	B Cells	0.1612	-1.807	8.829e-07	26.5	12652	7201	140	2.448e-05
XPOT	control	B Cells	0.1611	-0.2966	8.859e-07	3.376	1624	1329	137	2.454e-05
RWDD1	control	B Cells	0.1611	-0.7912	8.924e-07	10.64	5086	3855	139	2.47e-05
RBM28	control	B Cells	0.1609	-0.5567	9.011e-07	7.304	3523	2735	140	2.491e-05
ZNF398	control	B Cells	0.1609	-0.5001	9.023e-07	6.439	3206	2378	137	2.492e-05
HECTD1	control	B Cells	0.1609	-3.135	9.056e-07	54.74	26049	12294	140	2.498e-05
NAP1L4	control	B Cells	0.1608	-2.176	9.083e-07	33.59	15949	9515	140	2.504e-05
LAMTOR5-AS1	control	B Cells	0.1608	-0.5538	9.128e-07	6.566	3266	2451	139	2.511e-05
RBM3	control	B Cells	0.1608	-2.115	9.117e-07	28.92	13835	9045	140	2.511e-05
CEP95	control	B Cells	0.1608	-2.108	9.142e-07	34.22	16589	9401	140	2.512e-05
MT-ND2	control	B Cells	0.1607	-67.39	9.167e-07	1158	538978	20767	140	2.514e-05
PCNP	control	B Cells	0.1607	-2.208	9.165e-07	33.05	15744	9574	140	2.514e-05
ATP5MC3	control	B Cells	0.1607	-0.3155	9.202e-07	4.05	1977	1769	138	2.52e-05
ING3	control	B Cells	0.1607	-1.32	9.204e-07	22.41	10697	7070	140	2.52e-05
DYRK2	control	B Cells	0.1606	-0.4594	9.264e-07	5.466	2702	2182	138	2.534e-05
RSRC1	control	B Cells	0.1606	-4.399	9.275e-07	67.22	32432	10773	140	2.534e-05
CECR2	control	B Cells	0.1606	-0.9392	9.313e-07	7.269	3359	1589	133	2.54e-05
MT-ND1	control	B Cells	0.1606	-67.64	9.308e-07	1120	523709	20765	140	2.54e-05
MRPS28	control	B Cells	0.1605	-1.371	9.356e-07	18.92	9143	4821	139	2.547e-05
NCL	control	B Cells	0.1605	-3.172	9.359e-07	47.39	22582	11891	140	2.547e-05
RAB2B	control	B Cells	0.1604	-0.7969	9.397e-07	12.73	6135	4535	139	2.555e-05
ELMOD3	control	B Cells	0.1604	-0.3241	9.422e-07	3.734	1773	1336	139	2.557e-05
SPHK2	control	B Cells	0.1604	-0.1588	9.422e-07	1.394	648	580	129	2.557e-05
NUP133	control	B Cells	0.1604	-1.545	9.454e-07	24.52	11666	7328	140	2.56e-05
PCMT1	control	B Cells	0.1604	-1.083	9.459e-07	14.95	7282	4793	139	2.56e-05
XPO4	control	B Cells	0.1604	-4.919	9.443e-07	82.78	39188	15128	140	2.56e-05
TMLHE	control	B Cells	0.1603	-0.376	9.495e-07	3.106	1500	989	134	2.567e-05
CERT1	control	B Cells	0.1603	-3.676	9.514e-07	55.7	26843	11630	140	2.568e-05
RAP1A	control	B Cells	0.1603	-3.739	9.533e-07	59.47	28447	11265	140	2.568e-05
SFMBT1	control	B Cells	0.1603	-2.691	9.526e-07	44.29	21655	9244	140	2.568e-05
UGGT1	control	B Cells	0.1603	-1.101	9.535e-07	16.6	8015	5280	140	2.568e-05
SCO1	control	B Cells	0.1603	-0.5151	9.547e-07	7.425	3573	2855	139	2.569e-05
LIG3	control	B Cells	0.1602	-0.3386	9.617e-07	3.851	1864	1631	137	2.583e-05
LRPPRC	control	B Cells	0.1602	-3.876	9.61e-07	64.71	30758	13102	140	2.583e-05
NIPSNAP2	control	B Cells	0.1601	-1.088	9.664e-07	16.08	7812	4815	139	2.593e-05
WWP1	control	B Cells	0.1601	-0.812	9.693e-07	10.69	5311	3425	137	2.598e-05
ARL8B	control	B Cells	0.16	-3.409	9.749e-07	51.28	24501	11599	140	2.608e-05
CRIM1	control	B Cells	0.16	-3.626	9.747e-07	28.79	13648	4505	140	2.608e-05
B3GAT2	control	B Cells	0.1599	-0.1484	9.855e-07	1.192	553	496	121	2.633e-05
DHX38	control	B Cells	0.1599	-0.6844	9.862e-07	9.825	4752	3898	140	2.633e-05
PFKFB2	control	B Cells	0.1598	-0.2329	9.901e-07	2.865	1399	1242	134	2.641e-05
MCRS1	control	B Cells	0.1598	-0.3519	9.926e-07	4.347	2100	1907	138	2.643e-05
YLPM1	control	B Cells	0.1598	-2.36	9.927e-07	40.31	19178	10211	140	2.643e-05
IFNGR2	control	B Cells	0.1598	-2.147	9.964e-07	31.38	15085	8705	140	2.651e-05
DCUN1D5	control	B Cells	0.1597	-0.7276	1.001e-06	10.6	5128	3627	140	2.66e-05
RPL24	control	B Cells	0.1597	-3.552	1.002e-06	51.15	23813	12051	140	2.66e-05
NOL9	control	B Cells	0.1596	-0.7666	1.006e-06	10.41	5100	3922	139	2.668e-05
NARS	control	B Cells	0.1596	-0.8041	1.01e-06	12.34	5959	4676	140	2.671e-05
NBPF11	control	B Cells	0.1596	-0.6561	1.009e-06	9.39	4573	3582	140	2.671e-05
TYW3	control	B Cells	0.1596	-0.4112	1.009e-06	5.585	2684	2106	137	2.671e-05
GCFC2	control	B Cells	0.1596	-0.5125	1.012e-06	5.971	2901	2065	138	2.672e-05
TMEM161B	control	B Cells	0.1596	-2.279	1.012e-06	36.51	17592	8833	140	2.672e-05
ATXN7	control	B Cells	0.1595	-2.288	1.017e-06	35.16	16977	9315	140	2.678e-05
PARP1	control	B Cells	0.1595	-0.791	1.016e-06	11.04	5353	4162	140	2.678e-05
TMEM33	control	B Cells	0.1595	-1.095	1.017e-06	15.2	7441	4934	140	2.678e-05
TRMT61B	control	B Cells	0.1595	-0.6212	1.021e-06	8.012	3840	2915	139	2.687e-05
STAM2	control	B Cells	0.1594	-1.431	1.024e-06	19.78	9709	5689	139	2.692e-05
SNRK	control	B Cells	0.1594	-2.151	1.027e-06	30.04	14546	8002	140	2.696e-05
GTDC1	control	B Cells	0.1594	-2.034	1.029e-06	27.08	12949	5118	139	2.699e-05
SPCS3	control	B Cells	0.1594	-1.284	1.03e-06	18.1	8833	6401	139	2.7e-05
ANKLE2	control	B Cells	0.1593	-0.9956	1.035e-06	13.93	6841	5130	139	2.703e-05
CUL4A	control	B Cells	0.1593	-1.488	1.035e-06	22.05	10756	6830	140	2.703e-05
LSM6	control	B Cells	0.1593	-0.3973	1.034e-06	4.599	2271	1847	138	2.703e-05
NDUFAF8	control	B Cells	0.1593	-0.3646	1.035e-06	4.25	2010	1797	138	2.703e-05
EP400	control	B Cells	0.1593	-1.414	1.037e-06	23.32	11211	7340	140	2.704e-05
TMED9	control	B Cells	0.1592	-0.3287	1.041e-06	3.805	1876	1672	137	2.713e-05
TMBIM6	control	B Cells	0.1592	-2.054	1.044e-06	32.52	15488	9655	140	2.718e-05
ISY1	control	B Cells	0.1592	-0.7004	1.047e-06	10.19	4895	3775	140	2.723e-05
ERICH1	control	B Cells	0.1591	-0.9368	1.053e-06	13.87	6595	4788	140	2.734e-05
IMP4	control	B Cells	0.1591	-0.4663	1.052e-06	6.16	2958	2567	139	2.734e-05
MRPS35	control	B Cells	0.1591	-1.316	1.055e-06	17.66	8322	5037	140	2.736e-05
SEC63	control	B Cells	0.1591	-1.818	1.056e-06	28.75	13923	7699	140	2.736e-05
DLD	control	B Cells	0.159	-0.9661	1.06e-06	15.1	7293	5286	140	2.746e-05
R3HDM1	control	B Cells	0.159	-1.254	1.064e-06	15.46	7463	3701	140	2.75e-05
TECR	control	B Cells	0.159	-0.2798	1.064e-06	3.641	1708	1432	138	2.75e-05
RPLP0	control	B Cells	0.1589	-2.97	1.068e-06	46.77	22142	11826	140	2.757e-05
EIF2S2	control	B Cells	0.1589	-1.03	1.073e-06	14.61	6951	4955	140	2.759e-05
ERGIC2	control	B Cells	0.1589	-1.209	1.074e-06	18.05	8719	5543	139	2.759e-05
FBXW2	control	B Cells	0.1589	-0.5298	1.074e-06	7.805	3778	3089	140	2.759e-05
SOCS4	control	B Cells	0.1589	-0.8305	1.072e-06	10.74	5105	3818	139	2.759e-05
TBC1D25	control	B Cells	0.1589	-0.3617	1.074e-06	4.543	2158	1767	139	2.759e-05
ZBTB24	control	B Cells	0.1589	-0.5009	1.072e-06	6.489	3128	2636	138	2.759e-05
AFTPH	control	B Cells	0.1588	-3.588	1.077e-06	60.83	29184	11772	140	2.764e-05
TERF2	control	B Cells	0.1588	-0.9945	1.079e-06	14.83	7114	5169	139	2.766e-05
ODR4	control	B Cells	0.1588	-1.253	1.082e-06	19.09	9112	5820	140	2.77e-05
RNF169	control	B Cells	0.1588	-1.614	1.083e-06	24.54	11892	6655	140	2.77e-05
UFC1	control	B Cells	0.1588	-0.5496	1.083e-06	7.429	3551	2841	139	2.77e-05
C8orf76	control	B Cells	0.1587	-0.6058	1.087e-06	8.747	4248	3299	140	2.772e-05
PFKFB3	control	B Cells	0.1587	-1.611	1.086e-06	21.48	10225	6425	140	2.772e-05
PPWD1	control	B Cells	0.1587	-1.497	1.087e-06	24.43	11736	7619	140	2.772e-05
TPRKB	control	B Cells	0.1587	-0.1933	1.088e-06	2.247	1097	983	133	2.772e-05
ATP6V1G1	control	B Cells	0.1586	-0.7237	1.098e-06	8.759	4292	3510	139	2.776e-05
CIR1	control	B Cells	0.1586	-3.216	1.095e-06	50.94	24293	11708	140	2.776e-05
COA1	control	B Cells	0.1586	-1.458	1.099e-06	22.9	11119	6255	140	2.776e-05
COQ10B	control	B Cells	0.1586	-1.043	1.095e-06	15.3	7295	5195	140	2.776e-05
EIF5B	control	B Cells	0.1587	-3.6	1.094e-06	52.77	25545	11955	140	2.776e-05
IMMT	control	B Cells	0.1586	-0.8331	1.099e-06	11.62	5750	4088	138	2.776e-05
PMM2	control	B Cells	0.1586	-1.573	1.097e-06	22.08	10562	6755	140	2.776e-05
PRDM11	control	B Cells	0.1587	-0.2861	1.091e-06	3.48	1702	1367	136	2.776e-05
SSH2	control	B Cells	0.1587	-12.58	1.092e-06	188.9	92324	17993	140	2.776e-05
RC3H2	control	B Cells	0.1586	-1.786	1.102e-06	25.41	12469	7343	140	2.782e-05
S1PR1	control	B Cells	0.1586	-0.4548	1.104e-06	5.625	2805	2373	138	2.784e-05
CRAMP1	control	B Cells	0.1584	-0.568	1.114e-06	7.367	3533	2757	138	2.801e-05
LSM14A	control	B Cells	0.1585	-4.097	1.112e-06	69.42	32943	13672	140	2.801e-05
SMAD3	control	B Cells	0.1585	-8.427	1.112e-06	107.6	50511	14813	140	2.801e-05
BRD4	control	B Cells	0.1584	-4.526	1.115e-06	77.72	36828	15572	140	2.804e-05
CHD8	control	B Cells	0.1584	-1.658	1.117e-06	27.1	13048	8179	140	2.804e-05
THOC2	control	B Cells	0.1584	-3.543	1.118e-06	58.65	28013	12637	140	2.804e-05
N4BP2L2	control	B Cells	0.1584	-4.405	1.122e-06	70.85	33414	13478	140	2.813e-05
LEMD3	control	B Cells	0.1583	-2.064	1.124e-06	31.74	15280	7764	140	2.816e-05
RASGRP1	control	B Cells	0.1583	-4.412	1.125e-06	58.61	27801	11373	140	2.816e-05
SETD5	control	B Cells	0.1583	-2.557	1.127e-06	39.19	18829	9411	140	2.817e-05
JPX	control	B Cells	0.1583	-2.028	1.132e-06	27.35	12851	6622	140	2.823e-05
RPS18	control	B Cells	0.1583	-9.182	1.132e-06	129.4	61735	17447	140	2.823e-05
TAOK3	control	B Cells	0.1583	-2.762	1.13e-06	42.64	20493	8752	140	2.823e-05
ELK4	control	B Cells	0.1582	-1.2	1.136e-06	16.21	7884	5568	140	2.829e-05
SMC5	control	B Cells	0.1582	-4.936	1.137e-06	74.64	35221	13518	140	2.829e-05
SAMM50	control	B Cells	0.1582	-0.2276	1.14e-06	2.62	1279	1109	134	2.836e-05
AUP1	control	B Cells	0.1581	-0.4391	1.148e-06	5.583	2654	2355	138	2.842e-05
LARP4B	control	B Cells	0.1581	-2.1	1.144e-06	30.16	14331	8189	140	2.842e-05
PRDM10	control	B Cells	0.1581	-0.5448	1.148e-06	7.402	3536	2568	140	2.842e-05
TMEM126A	control	B Cells	0.1581	-0.3633	1.145e-06	4.352	2074	1784	137	2.842e-05
URB2	control	B Cells	0.1581	-0.7936	1.146e-06	9.026	4227	3278	139	2.842e-05
USP4	control	B Cells	0.1581	-1.459	1.151e-06	23.02	11126	7308	140	2.848e-05
KPNA1	control	B Cells	0.158	-4.832	1.154e-06	72.64	35548	13936	140	2.85e-05
RBM48	control	B Cells	0.158	-0.466	1.154e-06	6.719	3199	2675	138	2.85e-05
CDK8	control	B Cells	0.158	-2.01	1.156e-06	31.66	15526	6485	140	2.851e-05
HNRNPDL	control	B Cells	0.158	-2.703	1.157e-06	39.97	18886	11041	140	2.851e-05
SNRPB	control	B Cells	0.158	-1.539	1.157e-06	19.82	9597	6957	140	2.851e-05
WASHC4	control	B Cells	0.158	-6.005	1.16e-06	85.98	42425	14836	140	2.853e-05
AC114980.1	control	B Cells	0.1579	-0.1089	1.163e-06	0.9856	466	423	126	2.857e-05
LEPROTL1	control	B Cells	0.1579	-0.905	1.163e-06	11.7	5651	3792	138	2.857e-05
TRMT112	control	B Cells	0.1579	-0.2175	1.165e-06	2.514	1219	1104	135	2.86e-05
SNRPE	control	B Cells	0.1579	-0.5913	1.169e-06	7.126	3368	2827	140	2.863e-05
UBAP2L	control	B Cells	0.1579	-1.331	1.169e-06	21.54	10238	7099	140	2.863e-05
EXOSC5	control	B Cells	0.1579	-0.1703	1.17e-06	1.252	584	526	123	2.864e-05
AIP	control	B Cells	0.1578	-0.1658	1.173e-06	1.823	853	795	134	2.869e-05
HM13	control	B Cells	0.1578	-0.8199	1.176e-06	11.62	5538	3896	140	2.872e-05
POLR3F	control	B Cells	0.1578	-0.3614	1.176e-06	4.603	2290	1870	138	2.872e-05
EXOC2	control	B Cells	0.1578	-2.025	1.179e-06	29.35	14332	7470	140	2.874e-05
POGZ	control	B Cells	0.1578	-2.123	1.178e-06	33.91	16094	8529	140	2.874e-05
CUL1	control	B Cells	0.1577	-2.083	1.184e-06	38.36	18345	9622	140	2.884e-05
TCEA1	control	B Cells	0.1577	-2.691	1.19e-06	40.8	19751	10562	140	2.896e-05
DCTN4	control	B Cells	0.1576	-2.306	1.192e-06	35.05	16851	8939	140	2.897e-05
RPS17	control	B Cells	0.1576	-5.808	1.196e-06	81.82	38838	15253	140	2.9e-05
TMEM59	control	B Cells	0.1576	-1.228	1.196e-06	19.34	9109	6046	140	2.9e-05
ZNF655	control	B Cells	0.1576	-1.05	1.195e-06	15.11	7185	5486	140	2.9e-05
VHL	control	B Cells	0.1576	-0.6317	1.198e-06	8.948	4359	3513	140	2.903e-05
MTDH	control	B Cells	0.1576	-4.38	1.2e-06	69.83	33143	13487	140	2.904e-05
NUBP1	control	B Cells	0.1576	-0.5768	1.201e-06	8.137	3888	3119	139	2.904e-05
PRRC2C	control	B Cells	0.1575	-13.66	1.202e-06	238.7	112280	20275	140	2.905e-05
AVL9	control	B Cells	0.1575	-3.166	1.211e-06	46.29	22595	9757	140	2.923e-05
DHX15	control	B Cells	0.1574	-3.524	1.213e-06	59.14	28033	13587	140	2.923e-05
PCBD2	control	B Cells	0.1574	-0.6488	1.213e-06	8.155	4033	2535	137	2.923e-05
RAD23B	control	B Cells	0.1574	-1.669	1.214e-06	23.92	11547	6923	140	2.924e-05
LPXN	control	B Cells	0.1574	-4.043	1.218e-06	54.35	26139	11354	140	2.928e-05
PJA2	control	B Cells	0.1574	-3.133	1.218e-06	48.21	22999	11318	140	2.928e-05
PHACTR4	control	B Cells	0.1573	-1.458	1.223e-06	17.66	8234	4769	140	2.939e-05
CBFB	control	B Cells	0.1573	-2.088	1.227e-06	30.19	14892	7689	140	2.944e-05
IGHM	control	B Cells	0.1573	-10.14	1.231e-06	108.5	51553	13997	140	2.946e-05
NDUFA4	control	B Cells	0.1573	-0.6219	1.229e-06	8.352	3995	3222	139	2.946e-05
ZSWIM8	control	B Cells	0.1573	-0.4652	1.229e-06	6.585	3181	2634	139	2.946e-05
MAN2B1	control	B Cells	0.1572	-1.883	1.234e-06	26.44	12754	7805	139	2.953e-05
RPS15A	control	B Cells	0.1572	-6.064	1.239e-06	86.91	40908	15612	140	2.96e-05
SRBD1	control	B Cells	0.1571	-0.8138	1.245e-06	9.846	4837	2334	138	2.972e-05
AASDHPPT	control	B Cells	0.1571	-0.5435	1.246e-06	6.971	3304	2581	139	2.974e-05
SMARCA4	control	B Cells	0.1571	-0.7231	1.251e-06	9.169	4415	3272	140	2.981e-05
DDI2	control	B Cells	0.1571	-1.888	1.253e-06	23.63	11880	6611	139	2.984e-05
AP1AR	control	B Cells	0.157	-0.4523	1.255e-06	5.173	2505	1738	137	2.985e-05
BLOC1S6	control	B Cells	0.157	-1.016	1.255e-06	13.82	6640	4849	139	2.985e-05
FAM192A	control	B Cells	0.157	-0.831	1.257e-06	11.4	5502	4233	140	2.986e-05
HVCN1	control	B Cells	0.157	-1.136	1.26e-06	11.99	5918	4082	140	2.986e-05
RBM33	control	B Cells	0.157	-5.492	1.26e-06	87.66	41572	15911	140	2.986e-05
SERINC1	control	B Cells	0.157	-2.627	1.259e-06	41.33	19699	11214	140	2.986e-05
CBL	control	B Cells	0.157	-0.6708	1.261e-06	8.535	4155	2702	139	2.987e-05
FBXO28	control	B Cells	0.1569	-1.219	1.268e-06	17.68	8491	5198	140	2.989e-05
KTN1	control	B Cells	0.1569	-4.565	1.269e-06	70.44	34126	13400	140	2.989e-05
NCOA1	control	B Cells	0.1569	-3.3	1.268e-06	53.92	25960	9431	140	2.989e-05
PTTG1IP	control	B Cells	0.1569	-0.3584	1.268e-06	4.067	2006	1730	138	2.989e-05
RRP36	control	B Cells	0.1569	-0.2281	1.266e-06	2.325	1105	955	133	2.989e-05
ZC3H7A	control	B Cells	0.157	-1.705	1.263e-06	26.2	12471	7867	139	2.989e-05
CNOT8	control	B Cells	0.1569	-1.217	1.271e-06	17.69	8576	6061	139	2.993e-05
GNG10	control	B Cells	0.1568	-0.1385	1.278e-06	1.405	669	602	131	3.005e-05
VTA1	control	B Cells	0.1568	-2.035	1.281e-06	33.01	15967	8598	140	3.01e-05
IKZF2	case	B Cells	0.2141	-4.021	8.608e-09	33.87	14299	4560	140	3.018e-05
ROR1	case	B Cells	0.2141	-14.96	8.584e-09	120.6	53687	8308	140	3.018e-05
ATL2	control	B Cells	0.1568	-3.323	1.286e-06	50.02	24136	11946	140	3.019e-05
CABLES1	control	B Cells	0.1567	-0.8326	1.29e-06	7.498	3482	1854	139	3.024e-05
RAP2C-AS1	control	B Cells	0.1567	-1.571	1.29e-06	19.27	9253	3410	139	3.024e-05
CCDC90B	control	B Cells	0.1567	-0.4763	1.291e-06	6.014	2921	2223	138	3.025e-05
SLC35A3	control	B Cells	0.1567	-1.445	1.297e-06	21.12	10136	6048	140	3.035e-05
GUCD1	control	B Cells	0.1565	-0.3352	1.309e-06	3.786	1827	1624	137	3.061e-05
EZH1	control	B Cells	0.1564	-0.7304	1.322e-06	9.218	4499	3293	139	3.088e-05
AP4S1	control	B Cells	0.1564	-0.8917	1.327e-06	12.15	5935	3985	138	3.095e-05
SCMH1	control	B Cells	0.1564	-2.577	1.328e-06	35.11	17351	6435	140	3.095e-05
TRAPPC13	control	B Cells	0.1564	-0.8026	1.326e-06	11.19	5530	3489	139	3.095e-05
AK6	control	B Cells	0.1563	-0.2267	1.335e-06	2.766	1330	1057	138	3.1e-05
GLRX3	control	B Cells	0.1563	-1.095	1.337e-06	15.61	7582	5205	140	3.1e-05
HIRA	control	B Cells	0.1563	-0.808	1.333e-06	10.23	4922	3598	140	3.1e-05
OSBPL8	control	B Cells	0.1563	-22.08	1.338e-06	307.1	148741	18715	140	3.1e-05
SF3A3	control	B Cells	0.1563	-0.5506	1.333e-06	8.52	4054	3211	140	3.1e-05
THAP12	control	B Cells	0.1563	-1.067	1.333e-06	14.01	6748	4650	140	3.1e-05
ZNF329	control	B Cells	0.1563	-0.3057	1.337e-06	3.811	1862	1463	138	3.1e-05
BFAR	control	B Cells	0.1563	-0.4667	1.34e-06	5.692	2722	2174	138	3.103e-05
FCF1	control	B Cells	0.1562	-0.4555	1.344e-06	6.981	3368	2528	140	3.105e-05
RCHY1	control	B Cells	0.1562	-0.9875	1.344e-06	14.72	7122	4595	140	3.105e-05
ZNF236	control	B Cells	0.1562	-1.335	1.343e-06	19.2	9509	5897	140	3.105e-05
HMCES	control	B Cells	0.1562	-0.7	1.352e-06	8.83	4315	3060	137	3.118e-05
PWP1	control	B Cells	0.1562	-1.24	1.352e-06	16.84	8140	5885	140	3.118e-05
ING5	control	B Cells	0.1561	-0.493	1.358e-06	6.135	2939	2478	138	3.129e-05
ZNF33A	control	B Cells	0.1561	-2.641	1.359e-06	35.45	17133	8323	140	3.129e-05
SLC25A51	control	B Cells	0.1561	-0.4767	1.363e-06	6.102	2926	2158	139	3.136e-05
ARHGEF2	control	B Cells	0.156	-0.7112	1.372e-06	8.168	3897	2997	139	3.152e-05
EIF3D	control	B Cells	0.156	-1.339	1.375e-06	20.25	9629	6994	140	3.157e-05
CBX3	control	B Cells	0.1559	-0.6102	1.383e-06	8.429	4044	3252	139	3.175e-05
HNRNPA3	control	B Cells	0.1559	-3.106	1.387e-06	48.5	22805	12545	140	3.181e-05
DGKD	control	B Cells	0.1558	-4.502	1.393e-06	65.01	31746	13190	140	3.186e-05
PDAP1	control	B Cells	0.1558	-0.2437	1.392e-06	2.804	1352	1233	133	3.186e-05
TMEM192	control	B Cells	0.1558	-0.5678	1.393e-06	7.276	3507	2411	139	3.186e-05
RPL27	control	B Cells	0.1558	-3.807	1.396e-06	55.77	26363	12607	140	3.19e-05
TMEM41B	control	B Cells	0.1558	-1.229	1.398e-06	18.27	8962	5615	140	3.193e-05
SENP3	control	B Cells	0.1557	-0.3249	1.403e-06	4.126	1957	1605	138	3.201e-05
ANKRD49	control	B Cells	0.1557	-0.6578	1.407e-06	8.808	4280	3491	139	3.205e-05
PPP2R5E	control	B Cells	0.1557	-3.846	1.407e-06	61.34	29305	11782	140	3.205e-05
KLHDC4	control	B Cells	0.1557	-1.02	1.411e-06	13.51	6309	4588	139	3.211e-05
RPS3A	control	B Cells	0.1556	-7.005	1.417e-06	103.6	48760	16642	140	3.223e-05
CLOCK	control	B Cells	0.1556	-0.8548	1.42e-06	10.03	4935	2756	139	3.226e-05
DDX39B	control	B Cells	0.1556	-1.474	1.422e-06	23.23	11019	7822	140	3.226e-05
PARN	control	B Cells	0.1556	-0.9772	1.421e-06	14.51	7081	4360	140	3.226e-05
RPL36A	control	B Cells	0.1555	-3.532	1.425e-06	52.13	24711	12160	140	3.229e-05
NCOA2	control	B Cells	0.1555	-4.406	1.428e-06	64.51	31532	10916	140	3.234e-05
RAB28	control	B Cells	0.1555	-2.711	1.433e-06	44.66	21269	9024	140	3.243e-05
SRPRA	control	B Cells	0.1555	-0.7912	1.434e-06	11.46	5539	4503	140	3.244e-05
EEFSEC	control	B Cells	0.1554	-1.486	1.439e-06	19.85	9719	5149	139	3.251e-05
RPL23A	control	B Cells	0.1554	-7.243	1.44e-06	106.2	49938	16380	140	3.251e-05
TBC1D23	control	B Cells	0.1554	-2.621	1.446e-06	42.18	19809	10517	140	3.259e-05
TXLNA	control	B Cells	0.1554	-0.3738	1.447e-06	5.087	2472	2139	138	3.259e-05
USP8	control	B Cells	0.1554	-3.495	1.445e-06	58.23	28277	12919	140	3.259e-05
RBM5	control	B Cells	0.1553	-2.422	1.452e-06	40.05	19226	11135	140	3.263e-05
RBPJ	control	B Cells	0.1553	-3.063	1.452e-06	49.63	23557	10883	140	3.263e-05
RNPC3	control	B Cells	0.1553	-1.406	1.452e-06	21.57	10320	6472	140	3.263e-05
PSMD1	control	B Cells	0.1553	-2.579	1.454e-06	43.03	20645	9926	140	3.265e-05
CNOT7	control	B Cells	0.1553	-0.6412	1.456e-06	8.313	3998	3100	140	3.266e-05
UMPS	control	B Cells	0.1552	-0.3752	1.462e-06	4.893	2302	1847	138	3.277e-05
LSM7	control	B Cells	0.1552	-1.006	1.464e-06	12.26	5939	4572	140	3.279e-05
TYW5	control	B Cells	0.1552	-1.2	1.465e-06	16.87	8019	5419	139	3.279e-05
AC068533.3	control	B Cells	0.1552	-0.5364	1.471e-06	5.908	2833	2291	138	3.289e-05
EEF1G	control	B Cells	0.1551	-2.946	1.473e-06	42.41	20166	11050	140	3.29e-05
ZNF431	control	B Cells	0.1551	-1.666	1.473e-06	26.28	12563	7681	140	3.29e-05
ADAM10	control	B Cells	0.1551	-2.74	1.477e-06	37.05	18015	8140	140	3.297e-05
AC018797.3	control	B Cells	0.1551	-0.4117	1.481e-06	4.38	2049	1745	136	3.301e-05
GLG1	control	B Cells	0.155	-3.57	1.488e-06	58.74	28179	12072	140	3.316e-05
ELP2	control	B Cells	0.155	-2.85	1.491e-06	45.69	21675	11478	140	3.318e-05
ORAI2	control	B Cells	0.155	-1.46	1.492e-06	19.21	9494	6331	139	3.318e-05
HINT1	control	B Cells	0.1549	-1.427	1.502e-06	19.22	9206	6577	140	3.338e-05
ARFGAP2	control	B Cells	0.1549	-0.5467	1.504e-06	8.088	3934	3391	139	3.34e-05
CASTOR2	control	B Cells	0.1549	-0.1457	1.506e-06	1.422	714	600	131	3.342e-05
MYO1C	control	B Cells	0.1549	-1.357	1.509e-06	18.99	9000	6135	140	3.345e-05
RNASEH2B	control	B Cells	0.1548	-1.369	1.514e-06	19.52	9434	5608	139	3.352e-05
SERPIND1	control	B Cells	0.1548	-0.07469	1.514e-06	0.5465	271	250	96	3.352e-05
MAD1L1	control	B Cells	0.1548	-2.702	1.516e-06	35.13	16437	8572	140	3.354e-05
DPPA4	control	B Cells	0.1548	-0.09977	1.52e-06	0.57	256	218	88	3.357e-05
VAMP7	control	B Cells	0.1548	-0.5913	1.52e-06	7.591	3629	2708	140	3.357e-05
TOPORS	control	B Cells	0.1548	-0.5368	1.523e-06	7.2	3421	2738	140	3.361e-05
BIRC2	control	B Cells	0.1547	-4.108	1.53e-06	47.09	22025	10679	140	3.373e-05
DAZAP1	control	B Cells	0.1547	-0.765	1.534e-06	10.83	5304	4335	139	3.38e-05
RADX	case	B Cells	0.2115	0.2787	1.085e-08	1.694	770	483	112	3.381e-05
RBM17	control	B Cells	0.1546	-1.616	1.537e-06	23.83	11187	7632	140	3.381e-05
RPTOR	control	B Cells	0.1546	-1.535	1.539e-06	26.65	12690	7433	140	3.381e-05
RUVBL1	control	B Cells	0.1546	-0.2208	1.539e-06	2.274	1093	948	131	3.381e-05
UPF3A	control	B Cells	0.1546	-0.3799	1.537e-06	3.985	1989	1662	135	3.381e-05
ELAVL1	control	B Cells	0.1546	-0.7498	1.543e-06	10.81	5149	3968	140	3.386e-05
DNAJC8	control	B Cells	0.1545	-1.101	1.55e-06	15.69	7471	5347	140	3.394e-05
FKBP3	control	B Cells	0.1545	-0.5492	1.551e-06	7.741	3651	2778	137	3.394e-05
GPATCH8	control	B Cells	0.1545	-6.621	1.554e-06	110	52148	16239	140	3.394e-05
LRRC58	control	B Cells	0.1545	-1.052	1.55e-06	15.33	7395	5136	140	3.394e-05
PXK	control	B Cells	0.1545	-1.672	1.554e-06	25.28	12298	6056	139	3.394e-05
YY1	control	B Cells	0.1546	-1.436	1.548e-06	21.77	10492	6930	140	3.394e-05
RPL30	control	B Cells	0.1545	-7.721	1.555e-06	111.9	53074	16907	140	3.395e-05
MYCBP2	control	B Cells	0.1545	-7.765	1.558e-06	129.1	61074	17113	140	3.398e-05
PPM1B	control	B Cells	0.1545	-4.249	1.561e-06	73.16	34657	14199	140	3.402e-05
POLA1	control	B Cells	0.1544	-0.6492	1.574e-06	8.168	4090	2410	137	3.424e-05
PRPF4B	control	B Cells	0.1544	-4.587	1.575e-06	72.56	34544	14976	140	3.424e-05
SLAIN2	control	B Cells	0.1544	-1.47	1.573e-06	24.31	11742	6629	140	3.424e-05
PAICS	control	B Cells	0.1543	-0.9258	1.578e-06	11.18	5305	3823	139	3.429e-05
ATF7	control	B Cells	0.1543	-0.7121	1.582e-06	9.758	4826	3116	140	3.43e-05
EMG1	control	B Cells	0.1543	-0.3366	1.582e-06	4.04	1937	1653	137	3.43e-05
UBE2Q2	control	B Cells	0.1543	-1.613	1.58e-06	22.6	10815	6097	140	3.43e-05
ABL1	control	B Cells	0.1543	-0.6885	1.585e-06	10.92	5335	3151	139	3.434e-05
RB1CC1	control	B Cells	0.1542	-7.451	1.594e-06	121.7	56981	17376	140	3.449e-05
TAF1B	control	B Cells	0.1542	-0.7248	1.596e-06	8.446	4154	2814	140	3.449e-05
ZDHHC2	control	B Cells	0.1542	-0.9336	1.595e-06	11.62	5858	3585	140	3.449e-05
LRRC7	control	B Cells	0.1542	-0.2609	1.599e-06	2.64	1238	1102	138	3.453e-05
RPL17	control	B Cells	0.1542	-5.662	1.601e-06	83.28	39434	15558	140	3.455e-05
AFF1	control	B Cells	0.1541	-5.84	1.605e-06	81.39	38501	12857	140	3.46e-05
AKIRIN1	control	B Cells	0.1541	-1.283	1.612e-06	20.19	9639	6877	139	3.474e-05
CLK4	control	B Cells	0.154	-1.165	1.617e-06	17.97	8654	6208	139	3.482e-05
AIMP1	control	B Cells	0.154	-0.9221	1.626e-06	12.88	6112	4538	139	3.495e-05
DDX54	control	B Cells	0.154	-0.6092	1.626e-06	9.082	4293	3533	140	3.495e-05
MTCH2	control	B Cells	0.1539	-0.7935	1.632e-06	11.24	5428	3825	139	3.501e-05
PAWR	control	B Cells	0.1539	-2.77	1.631e-06	44.58	21184	8692	140	3.501e-05
ZNF814	control	B Cells	0.1539	-0.8745	1.632e-06	13.27	6343	4815	140	3.501e-05
TM9SF4	control	B Cells	0.1539	-1.265	1.635e-06	19.02	9192	6035	140	3.504e-05
FRMD8	control	B Cells	0.1539	-0.2173	1.637e-06	2.606	1241	1076	135	3.505e-05
ANAPC1	control	B Cells	0.1539	-0.8081	1.639e-06	12.98	6249	4538	140	3.508e-05
CDYL	control	B Cells	0.1539	-5.578	1.641e-06	85.85	40358	12932	140	3.508e-05
TTC39C	control	B Cells	0.1538	-0.848	1.645e-06	11.73	5738	3285	140	3.514e-05
RPL9	control	B Cells	0.1538	-5.936	1.647e-06	90.74	42900	15985	140	3.517e-05
UBXN2B	control	B Cells	0.1538	-0.8508	1.648e-06	13.05	6304	4366	139	3.517e-05
SDHC	control	B Cells	0.1537	-0.425	1.659e-06	5.321	2529	1798	138	3.538e-05
BRIX1	control	B Cells	0.1537	-0.6289	1.669e-06	8.501	4006	3256	140	3.553e-05
COX6B1	control	B Cells	0.1536	-0.3772	1.673e-06	4.653	2252	1936	138	3.553e-05
HIF1A-AS3	control	B Cells	0.1537	-1.022	1.669e-06	12.24	5823	4190	140	3.553e-05
MYEF2	control	B Cells	0.1536	-1.438	1.673e-06	20.1	9785	5491	140	3.553e-05
SATB1-AS1	control	B Cells	0.1536	-0.6979	1.673e-06	7.712	3622	2028	140	3.553e-05
ABHD17B	control	B Cells	0.1536	-1.667	1.677e-06	22.55	10715	6114	140	3.559e-05
ABCF1	control	B Cells	0.1536	-1.835	1.68e-06	27.7	13055	8605	140	3.562e-05
DMD	control	B Cells	0.1536	-2.105	1.685e-06	20.24	10119	4746	138	3.57e-05
BICD1	control	B Cells	0.1535	-1.281	1.688e-06	15.08	7454	3741	139	3.575e-05
RPS29	control	B Cells	0.1535	-13.67	1.696e-06	209.9	99135	19581	140	3.589e-05
COPB1	control	B Cells	0.1535	-2.83	1.7e-06	43.03	20712	10939	140	3.59e-05
CXXC5	control	B Cells	0.1534	-0.6715	1.7e-06	8.445	4268	3366	139	3.59e-05
SLC7A6	control	B Cells	0.1535	-0.8345	1.698e-06	12.77	6130	4248	140	3.59e-05
CD47	control	B Cells	0.1534	-3.401	1.702e-06	51.87	25506	11827	140	3.591e-05
EP300	control	B Cells	0.1534	-3.08	1.705e-06	52.42	25052	12782	140	3.595e-05
ADIPOR1	control	B Cells	0.1534	-0.5833	1.709e-06	8.413	4079	3383	140	3.6e-05
RSBN1L	control	B Cells	0.1534	-1.156	1.712e-06	17.22	8421	5285	140	3.603e-05
GTPBP4	control	B Cells	0.1533	-1.589	1.715e-06	21.57	9974	6979	140	3.607e-05
NLN	control	B Cells	0.1533	-0.5023	1.721e-06	4.919	2346	1482	134	3.617e-05
AC025165.2	control	B Cells	0.1533	-0.2277	1.723e-06	2.487	1218	1001	134	3.618e-05
ICE1	control	B Cells	0.1533	-2.303	1.726e-06	35.52	17115	9490	139	3.618e-05
SLC38A9	control	B Cells	0.1533	-0.6595	1.725e-06	9.038	4314	2421	140	3.618e-05
PSMD6-AS2	control	B Cells	0.1532	-0.237	1.733e-06	2.788	1349	1192	137	3.632e-05
FAM210A	control	B Cells	0.1532	-1.329	1.741e-06	17.31	8241	5137	140	3.646e-05
NCK1	control	B Cells	0.1531	-1.038	1.745e-06	15.51	7527	4618	140	3.651e-05
MRPL42	control	B Cells	0.1531	-0.8718	1.751e-06	10.54	5010	3674	140	3.66e-05
C9orf85	control	B Cells	0.1531	-0.7263	1.754e-06	8.283	4077	2395	137	3.662e-05
TRMT11	control	B Cells	0.1531	-0.584	1.754e-06	8.513	4083	2692	140	3.662e-05
MME	control	B Cells	0.1531	-1.085	1.758e-06	7.768	3911	1743	136	3.668e-05
APBB2	control	B Cells	0.153	-0.5657	1.761e-06	5.545	2669	1847	138	3.671e-05
ZNF567	control	B Cells	0.153	-0.4625	1.764e-06	5.604	2767	2133	138	3.675e-05
VAPB	control	B Cells	0.153	-0.9639	1.768e-06	13.67	6540	4388	140	3.68e-05
TMEM126B	control	B Cells	0.1529	-0.2479	1.779e-06	3.171	1494	1317	137	3.7e-05
RPL29	control	B Cells	0.1529	-3.751	1.781e-06	52.22	24448	12185	140	3.701e-05
HEY2	control	B Cells	0.1529	-0.06752	1.784e-06	0.3348	149	135	69	3.703e-05
SNX6	control	B Cells	0.1529	-1.365	1.784e-06	22.28	10787	6884	140	3.703e-05
RNF216	control	B Cells	0.1528	-2.72	1.789e-06	50.25	23871	11751	140	3.71e-05
AL035634.1	control	B Cells	0.1528	-1.819	1.798e-06	18.13	8417	5887	140	3.715e-05
GTF3C2	control	B Cells	0.1528	-0.6718	1.796e-06	9.684	4703	3574	137	3.715e-05
IMPAD1	control	B Cells	0.1528	-0.6478	1.797e-06	9.543	4593	3550	140	3.715e-05
LIMD2	control	B Cells	0.1528	-2.28	1.797e-06	31.88	15531	9539	140	3.715e-05
LY75	control	B Cells	0.1528	-2.755	1.796e-06	39.98	19718	8354	140	3.715e-05
STARD7-AS1	control	B Cells	0.1526	-0.2628	1.819e-06	2.938	1400	1121	135	3.757e-05
FAM126B	control	B Cells	0.1526	-2.504	1.822e-06	39.78	19290	9766	140	3.759e-05
ZNF790-AS1	control	B Cells	0.1526	-0.5589	1.823e-06	7.865	3751	2709	138	3.759e-05
ORC4	control	B Cells	0.1526	-0.8725	1.828e-06	12	5910	3489	140	3.767e-05
CLTC	control	B Cells	0.1525	-1.687	1.836e-06	30.31	14514	8578	140	3.769e-05
PES1	control	B Cells	0.1526	-0.2669	1.832e-06	3.265	1604	1441	135	3.769e-05
RNF146	control	B Cells	0.1525	-0.2894	1.835e-06	3.168	1582	1301	136	3.769e-05
SSBP1	control	B Cells	0.1526	-0.8071	1.834e-06	12.66	6006	4668	140	3.769e-05
TSPAN33	control	B Cells	0.1525	-1.711	1.835e-06	22.98	11123	7046	140	3.769e-05
CRY1	control	B Cells	0.1525	-2.689	1.847e-06	33.11	15526	6392	140	3.789e-05
ZNF451	control	B Cells	0.1524	-4.898	1.855e-06	84.28	40499	14985	140	3.803e-05
IL16	control	B Cells	0.1524	-0.6486	1.86e-06	7.601	3770	3145	139	3.808e-05
MARS	control	B Cells	0.1524	-0.7083	1.86e-06	11.56	5476	4160	140	3.808e-05
NSMCE2	control	B Cells	0.1523	-3.902	1.867e-06	64.2	30791	9634	140	3.818e-05
CAND1	control	B Cells	0.1523	-1.872	1.876e-06	33.18	15708	9351	140	3.829e-05
SPCS2	control	B Cells	0.1523	-1.01	1.877e-06	14.27	6905	5001	140	3.829e-05
VBP1	control	B Cells	0.1523	-0.3747	1.877e-06	5.177	2490	2068	139	3.829e-05
ZMPSTE24	control	B Cells	0.1523	-0.6695	1.874e-06	9.271	4373	3279	140	3.829e-05
APOOL	control	B Cells	0.1522	-0.6316	1.886e-06	8.049	3944	2464	136	3.843e-05
LBR	control	B Cells	0.1522	-1.585	1.89e-06	18.74	9196	6239	139	3.848e-05
AGTPBP1	control	B Cells	0.1522	-6.192	1.892e-06	91.31	43004	13611	140	3.85e-05
METTL2B	control	B Cells	0.1521	-0.2509	1.899e-06	3.464	1671	1376	139	3.861e-05
HS2ST1	control	B Cells	0.1521	-2.654	1.906e-06	36.26	16979	5843	140	3.872e-05
SCYL2	control	B Cells	0.1521	-1.565	1.907e-06	24.99	11941	7039	140	3.872e-05
TMEM50A	control	B Cells	0.1521	-1.083	1.911e-06	15.38	7420	5337	140	3.878e-05
EXOSC6	control	B Cells	0.152	-0.6739	1.918e-06	9.069	4335	3696	139	3.885e-05
SYF2	control	B Cells	0.152	-1.293	1.916e-06	17.56	8401	6012	139	3.885e-05
RIC1	control	B Cells	0.152	-4.421	1.92e-06	73.92	35721	13526	140	3.888e-05
DR1	control	B Cells	0.152	-0.7409	1.922e-06	10.18	4946	3771	139	3.889e-05
GLYR1	control	B Cells	0.152	-1.724	1.925e-06	29.64	14080	8518	140	3.891e-05
ZFYVE1	control	B Cells	0.152	-0.4219	1.928e-06	5.094	2521	1866	136	3.895e-05
GYPC	control	B Cells	0.1519	-0.4748	1.931e-06	5.639	2678	2164	138	3.899e-05
PRORP	control	B Cells	0.1519	-1.025	1.942e-06	13.43	6563	3361	140	3.917e-05
TNRC6B	control	B Cells	0.1519	-8.294	1.943e-06	135.2	64795	16911	140	3.917e-05
ATF2	control	B Cells	0.1518	-3.034	1.948e-06	47.81	22715	11106	140	3.921e-05
MAPKAPK5	control	B Cells	0.1519	-0.9339	1.946e-06	13.15	6262	4671	140	3.921e-05
AC009303.2	control	B Cells	0.1518	-0.2771	1.959e-06	2.959	1412	1231	137	3.927e-05
CCM2	control	B Cells	0.1518	-0.7522	1.96e-06	8.345	4157	2630	138	3.927e-05
GCN1	control	B Cells	0.1518	-0.9363	1.96e-06	15.5	7441	5626	140	3.927e-05
HIF1AN	control	B Cells	0.1518	-0.4681	1.959e-06	6.487	3120	2557	138	3.927e-05
INTS10	control	B Cells	0.1518	-1.053	1.956e-06	12.87	6188	4118	140	3.927e-05
LONP2	control	B Cells	0.1518	-2.788	1.961e-06	43.54	21174	10217	140	3.927e-05
TASP1	control	B Cells	0.1518	-1.955	1.954e-06	29.27	14427	7016	139	3.927e-05
BCAP29	control	B Cells	0.1517	-0.3287	1.968e-06	3.74	1831	1388	137	3.939e-05
AC008969.1	control	B Cells	0.1517	-0.2828	1.975e-06	3.705	1789	1505	139	3.946e-05
COMMD9	control	B Cells	0.1517	-0.3203	1.975e-06	4.398	2091	1785	138	3.946e-05
MED17	control	B Cells	0.1517	-1.335	1.975e-06	18.56	8838	5895	140	3.946e-05
SATB1	control	B Cells	0.1516	-0.9125	1.98e-06	10.7	4973	3677	140	3.952e-05
ARL6IP6	control	B Cells	0.1516	-0.7648	1.988e-06	11.49	5430	3402	140	3.962e-05
LMAN2	control	B Cells	0.1516	-0.3286	1.987e-06	4.291	2059	1778	137	3.962e-05
AC002429.2	control	B Cells	0.1516	-0.08671	1.991e-06	0.5303	246	199	91	3.966e-05
STAG2	control	B Cells	0.1516	-6.066	1.993e-06	105.8	49789	16151	140	3.968e-05
DCAF4	control	B Cells	0.1515	-0.4924	1.999e-06	6.113	3027	2437	137	3.973e-05
MED1	control	B Cells	0.1515	-1.042	2e-06	15.78	7473	5403	139	3.973e-05
USP34	control	B Cells	0.1515	-11.39	1.997e-06	200.9	98103	19462	140	3.973e-05
FAM120B	control	B Cells	0.1515	-1.687	2.004e-06	27.14	13212	7481	140	3.976e-05
SMNDC1	control	B Cells	0.1515	-0.7479	2.004e-06	11.22	5213	4123	140	3.976e-05
EIF2B5	control	B Cells	0.1515	-0.2692	2.007e-06	3.378	1635	1491	138	3.978e-05
HP1BP3	control	B Cells	0.1515	-1.607	2.008e-06	25.82	12617	7627	140	3.978e-05
TLNRD1	control	B Cells	0.1514	-0.2734	2.016e-06	2.915	1416	1288	134	3.99e-05
FPGS	control	B Cells	0.1514	-0.4597	2.019e-06	6.776	3274	2727	140	3.993e-05
TAF1D	control	B Cells	0.1514	-3.317	2.028e-06	53.35	25295	12681	140	4.009e-05
DDX6	control	B Cells	0.1513	-3.495	2.038e-06	56.05	26709	13280	140	4.026e-05
HPRT1	control	B Cells	0.1513	-0.5121	2.042e-06	6.733	3174	2242	140	4.031e-05
DCAF1	control	B Cells	0.1513	-1.817	2.044e-06	27.97	13322	7894	140	4.032e-05
TMEM68	control	B Cells	0.1513	-0.1796	2.047e-06	1.891	944	779	131	4.034e-05
PPP1R7	control	B Cells	0.1512	-0.3081	2.05e-06	3.658	1779	1457	136	4.038e-05
CD79A	control	B Cells	0.1512	-6.468	2.057e-06	75.18	36843	13358	140	4.048e-05
CCT7	control	B Cells	0.1511	-0.4648	2.066e-06	5.971	2855	2428	140	4.049e-05
NIPBL	control	B Cells	0.1512	-10.16	2.064e-06	172.9	81763	18990	140	4.049e-05
NOLC1	control	B Cells	0.1511	-0.9701	2.066e-06	11.18	5121	4085	140	4.049e-05
PTMA	control	B Cells	0.1511	-15.88	2.066e-06	211.4	102884	19459	140	4.049e-05
RPS10	control	B Cells	0.1512	-2.691	2.061e-06	40.19	18864	10274	140	4.049e-05
SMIM27	control	B Cells	0.1512	-0.1338	2.063e-06	1.127	529	481	122	4.049e-05
HNRNPL	control	B Cells	0.1511	-1.684	2.068e-06	26.41	12648	8514	140	4.051e-05
SRPK2	control	B Cells	0.151	-7.184	2.084e-06	109	53390	14023	140	4.079e-05
POLDIP3	control	B Cells	0.151	-0.623	2.087e-06	9.466	4606	3760	138	4.083e-05
PPP4R3B	control	B Cells	0.151	-3.419	2.098e-06	56.44	27152	12130	140	4.1e-05
PSPC1	control	B Cells	0.1509	-5.936	2.109e-06	103	48725	16627	140	4.12e-05
GNB4	control	B Cells	0.1509	-1.681	2.111e-06	20.37	10006	5496	140	4.121e-05
COX7B	control	B Cells	0.1509	-0.4821	2.115e-06	6.726	3174	2703	138	4.125e-05
TMEM167A	control	B Cells	0.1508	-0.918	2.133e-06	14.14	6844	4830	138	4.159e-05
MAP4K3-DT	control	B Cells	0.1507	-0.3749	2.136e-06	3.473	1767	1060	134	4.16e-05
NKAPD1	control	B Cells	0.1507	-0.3169	2.137e-06	3.465	1653	1417	135	4.16e-05
RBX1	control	B Cells	0.1507	-1.038	2.145e-06	15.34	7419	5365	140	4.17e-05
RPL37	control	B Cells	0.1507	-9.106	2.145e-06	140.6	66714	17899	140	4.17e-05
XPA	control	B Cells	0.1507	-0.6552	2.149e-06	9.511	4601	3538	140	4.175e-05
IKBKB	control	B Cells	0.1506	-1.061	2.154e-06	15.85	7635	5105	140	4.182e-05
DCAF16	control	B Cells	0.1506	-0.7729	2.157e-06	10.03	4823	3892	139	4.184e-05
ZNF212	control	B Cells	0.1506	-0.4917	2.165e-06	6.195	3019	2379	139	4.197e-05
REXO4	control	B Cells	0.1505	-0.4882	2.176e-06	5.959	2822	2372	138	4.215e-05
TNPO1	control	B Cells	0.1504	-5.829	2.206e-06	102.4	49485	16084	140	4.27e-05
UTP15	control	B Cells	0.1503	-0.3866	2.214e-06	4.836	2373	2005	138	4.283e-05
ABCD3	control	B Cells	0.1503	-1.301	2.221e-06	17.76	8581	4795	140	4.295e-05
ZNF678	control	B Cells	0.1503	-0.5954	2.225e-06	8.114	4088	2599	138	4.298e-05
DYNC1LI1	control	B Cells	0.1502	-1.409	2.228e-06	22.09	10615	6528	140	4.301e-05
SLC38A2	control	B Cells	0.1502	-2.892	2.235e-06	48.63	22832	11477	140	4.312e-05
ANKRD46	control	B Cells	0.1502	-0.3514	2.239e-06	4.392	2094	1510	137	4.317e-05
EIF3A	control	B Cells	0.1502	-3.677	2.246e-06	59.46	28054	13572	140	4.323e-05
RPL23	control	B Cells	0.1502	-5.739	2.245e-06	80.12	38012	14815	140	4.323e-05
RPS11	control	B Cells	0.1501	-9.749	2.247e-06	140.6	66886	17724	140	4.323e-05
RPL10	control	B Cells	0.1501	-8.824	2.257e-06	129	60349	17576	140	4.34e-05
KDM1A	control	B Cells	0.15	-0.7248	2.276e-06	10.54	5104	3508	140	4.367e-05
KNL1	control	B Cells	0.15	-1.034	2.274e-06	14.26	6862	4228	138	4.367e-05
NR3C1	control	B Cells	0.15	-13.33	2.276e-06	201.3	98173	18280	140	4.367e-05
FAM169A	control	B Cells	0.15	-1.431	2.28e-06	19.85	9455	4716	140	4.372e-05
SEC23IP	control	B Cells	0.1499	-0.4443	2.287e-06	6.713	3239	2466	139	4.382e-05
RPL7L1	control	B Cells	0.1499	-0.6778	2.29e-06	9.437	4526	3628	139	4.386e-05
LRIG2	control	B Cells	0.1499	-0.7487	2.3e-06	10.19	5034	3610	139	4.4e-05
DOCK7	control	B Cells	0.1498	-0.4232	2.307e-06	4.514	2171	1356	135	4.405e-05
SUDS3	control	B Cells	0.1499	-0.6767	2.304e-06	10.87	5247	4120	140	4.405e-05
TSG101	control	B Cells	0.1498	-1.912	2.306e-06	29.82	14648	7782	139	4.405e-05
MAP2K4	control	B Cells	0.1498	-5.058	2.309e-06	88.83	42548	14708	140	4.407e-05
CMTM7	control	B Cells	0.1497	-1.286	2.325e-06	14.97	7373	4243	140	4.435e-05
MAGED1	control	B Cells	0.1496	-0.6001	2.351e-06	7.11	3478	1866	139	4.48e-05
RERE	control	B Cells	0.1496	-7.844	2.36e-06	122.5	57828	14854	140	4.491e-05
RPL14	control	B Cells	0.1496	-4.102	2.359e-06	60.74	28734	13297	140	4.491e-05
MIR4435-2HG	control	B Cells	0.1495	-1.701	2.368e-06	18.26	8828	5678	139	4.504e-05
HMGXB3	control	B Cells	0.1495	-0.8231	2.381e-06	12.18	5922	4373	140	4.516e-05
MRPL20	control	B Cells	0.1495	-0.5601	2.378e-06	8.09	3870	3169	139	4.516e-05
N4BP2L2-IT2	control	B Cells	0.1495	-0.1079	2.383e-06	0.9829	489	455	119	4.516e-05
TRAPPC4	control	B Cells	0.1495	-0.2231	2.377e-06	2.296	1096	990	133	4.516e-05
ZNF789	control	B Cells	0.1495	-0.3765	2.38e-06	4.592	2173	1825	137	4.516e-05
RPL35	control	B Cells	0.1494	-4.094	2.385e-06	65.56	30943	13576	140	4.519e-05
C9orf78	control	B Cells	0.1494	-0.8314	2.387e-06	12.26	5851	4486	139	4.52e-05
SUMO2	control	B Cells	0.1494	-1.022	2.392e-06	16.23	7708	5656	140	4.524e-05
DUSP11	control	B Cells	0.1494	-0.4713	2.395e-06	6.258	3060	2575	138	4.528e-05
ANKRD26	control	B Cells	0.1493	-0.2783	2.403e-06	2.993	1429	946	134	4.538e-05
CEP152	control	B Cells	0.1493	-0.5707	2.405e-06	7.615	3646	2515	138	4.538e-05
TNFRSF18	control	B Cells	0.1493	-0.4066	2.404e-06	3.076	1433	1197	134	4.538e-05
MCM7	control	B Cells	0.1493	-0.302	2.416e-06	3.634	1745	1583	137	4.556e-05
AC008735.2	control	B Cells	0.1492	-0.4042	2.426e-06	5.34	2572	2188	138	4.56e-05
CS	control	B Cells	0.1492	-1.027	2.426e-06	17.92	8611	6038	140	4.56e-05
DHX30	control	B Cells	0.1492	-0.5506	2.428e-06	8.154	3908	3158	140	4.56e-05
RBM19	control	B Cells	0.1492	-1.163	2.427e-06	16.78	7915	5591	140	4.56e-05
RIMKLB	control	B Cells	0.1493	-0.5585	2.421e-06	7.167	3511	2443	140	4.56e-05
SRRT	control	B Cells	0.1492	-0.4006	2.428e-06	6.202	2940	2480	139	4.56e-05
PKD2	control	B Cells	0.1492	-0.355	2.434e-06	3.459	1701	1032	136	4.565e-05
RAB2A	control	B Cells	0.1492	-4.478	2.436e-06	77.69	37345	14217	140	4.565e-05
UBQLN2	control	B Cells	0.1492	-0.3035	2.435e-06	4.073	1962	1737	137	4.565e-05
YTHDF1	control	B Cells	0.1492	-0.514	2.437e-06	6.768	3211	2771	139	4.565e-05
CHIC1	control	B Cells	0.1492	-1.11	2.442e-06	15.84	7662	4090	140	4.57e-05
MRPL27	control	B Cells	0.1491	-0.3319	2.447e-06	3.827	1858	1687	136	4.577e-05
LINC02035	control	B Cells	0.1491	-0.3163	2.459e-06	3.941	1871	1629	138	4.594e-05
THAP9-AS1	control	B Cells	0.1491	-0.496	2.458e-06	6.798	3237	2789	140	4.594e-05
PA2G4	control	B Cells	0.149	-0.6698	2.467e-06	8.482	4052	3241	140	4.606e-05
MRPS5	control	B Cells	0.149	-0.4073	2.472e-06	5.177	2536	2086	139	4.612e-05
AKAP8	control	B Cells	0.149	-0.9816	2.479e-06	15.62	7434	5415	140	4.622e-05
TRMU	control	B Cells	0.1489	-0.2737	2.494e-06	3.322	1651	1449	136	4.646e-05
RRM2B	control	B Cells	0.1489	-1.658	2.503e-06	24.81	12116	7228	139	4.661e-05
BLOC1S2	control	B Cells	0.1488	-0.6473	2.51e-06	8.426	4111	3418	137	4.67e-05
AREL1	control	B Cells	0.1488	-1.761	2.515e-06	27.41	13169	8085	140	4.676e-05
SNW1	control	B Cells	0.1488	-1.722	2.519e-06	27.62	13144	8260	140	4.681e-05
UBR5	control	B Cells	0.1487	-7.09	2.527e-06	130.7	61888	17438	140	4.693e-05
AL157392.3	control	B Cells	0.1487	-0.249	2.537e-06	3.427	1689	1420	137	4.708e-05
ORC5	control	B Cells	0.1487	-0.7183	2.544e-06	8.658	4307	2597	136	4.719e-05
ATP2C1	control	B Cells	0.1487	-1.551	2.548e-06	24.57	11730	6280	140	4.723e-05
ADAT2	control	B Cells	0.1486	-0.3151	2.559e-06	3.917	1889	1553	137	4.736e-05
PRPF18	control	B Cells	0.1486	-1.412	2.559e-06	22.44	10606	6625	140	4.736e-05
C11orf58	control	B Cells	0.1486	-2.661	2.561e-06	43.05	20420	10883	140	4.738e-05
PGLS	control	B Cells	0.1486	-0.2054	2.566e-06	2.565	1206	1108	135	4.743e-05
BRMS1	control	B Cells	0.1485	-0.2388	2.572e-06	3.043	1455	1317	137	4.752e-05
WDR41	control	B Cells	0.1485	-0.567	2.575e-06	8.462	4158	2598	138	4.753e-05
CDC123	control	B Cells	0.1483	-1.775	2.616e-06	28.88	13895	8597	140	4.826e-05
RPL36	control	B Cells	0.1483	-4.05	2.624e-06	59.7	28172	13147	140	4.838e-05
URB1	control	B Cells	0.1483	-0.403	2.632e-06	5.551	2682	2106	140	4.85e-05
FOXJ3	control	B Cells	0.1482	-3.837	2.638e-06	65.54	31119	13105	140	4.856e-05
ERCC6L2	control	B Cells	0.1482	-1.019	2.655e-06	16.35	7994	4679	140	4.886e-05
PTBP3	control	B Cells	0.1481	-2.742	2.659e-06	41.19	20128	9421	140	4.89e-05
FBXO8	control	B Cells	0.1481	-0.4897	2.676e-06	6.418	3137	2244	139	4.917e-05
DDA1	control	B Cells	0.148	-0.2299	2.682e-06	2.551	1224	1092	134	4.926e-05
GNB1	control	B Cells	0.148	-8.557	2.703e-06	128.1	61388	17696	140	4.957e-05
LSM8	control	B Cells	0.148	-0.8523	2.702e-06	13.59	6541	4965	139	4.957e-05
ZNF529	control	B Cells	0.1479	-1.302	2.706e-06	17.59	8321	5841	139	4.959e-05
PSMC2	control	B Cells	0.1479	-0.6681	2.716e-06	9.613	4516	3463	140	4.974e-05
ARHGEF7	control	B Cells	0.1478	-5.27	2.727e-06	70.17	33285	13483	140	4.975e-05
MICU2	control	B Cells	0.1479	-4.334	2.718e-06	73.17	34856	12859	140	4.975e-05
PPP3CA	control	B Cells	0.1479	-15.38	2.724e-06	237	114659	17717	140	4.975e-05
SNX25	control	B Cells	0.1479	-7.276	2.725e-06	125.5	60194	16637	140	4.975e-05
TRMT10C	control	B Cells	0.1479	-0.6005	2.722e-06	7.817	3644	2981	140	4.975e-05
WDR26	control	B Cells	0.1478	-3.495	2.727e-06	63.8	30033	13617	140	4.975e-05
XAB2	control	B Cells	0.1478	-0.2619	2.73e-06	3.751	1776	1618	139	4.977e-05
RPL39	control	B Cells	0.1478	-6.413	2.737e-06	102.1	48170	16320	140	4.987e-05
EI24	control	B Cells	0.1477	-0.2843	2.76e-06	3.726	1795	1543	139	5.025e-05
KLC1	control	B Cells	0.1476	-1.448	2.773e-06	24.28	11685	7660	139	5.047e-05
WIPI2	control	B Cells	0.1476	-1.306	2.781e-06	20.99	10152	6764	139	5.057e-05
CCDC93	control	B Cells	0.1475	-5.251	2.797e-06	83.05	39859	14855	140	5.08e-05
SDHD	control	B Cells	0.1475	-0.4412	2.796e-06	6.369	3093	2282	139	5.08e-05
MTMR3	control	B Cells	0.1475	-2.47	2.807e-06	39.28	18711	9638	140	5.092e-05
NFE2L1	control	B Cells	0.1475	-0.268	2.807e-06	3.441	1720	1562	138	5.092e-05
SDF2	control	B Cells	0.1475	-0.2626	2.817e-06	3.511	1717	1471	138	5.106e-05
EFR3A	control	B Cells	0.1474	-5.975	2.82e-06	101	47765	15975	140	5.108e-05
MT-CO3	control	B Cells	0.1474	-133.2	2.827e-06	2346	1104945	20772	140	5.118e-05
CRBN	control	B Cells	0.1474	-1.157	2.829e-06	18.65	8875	6083	140	5.119e-05
BTBD1	control	B Cells	0.1473	-1.938	2.849e-06	31.84	15469	8864	140	5.148e-05
IARS2	control	B Cells	0.1473	-0.5395	2.848e-06	7.364	3687	2576	137	5.148e-05
AFF2	control	B Cells	0.1472	-0.6931	2.868e-06	6.501	3315	1538	138	5.176e-05
CEP192	control	B Cells	0.1472	-1.301	2.868e-06	18.78	9313	5581	140	5.176e-05
CAPN15	control	B Cells	0.1472	-0.2115	2.873e-06	2.363	1146	1025	132	5.18e-05
CLTA	control	B Cells	0.1472	-1.146	2.874e-06	17.68	8532	5743	140	5.18e-05
CCNT2	control	B Cells	0.1472	-2.995	2.879e-06	47.13	22463	11717	140	5.186e-05
GOSR2	control	B Cells	0.1472	-0.7509	2.881e-06	11.3	5374	3981	140	5.186e-05
AATF	control	B Cells	0.1471	-2.347	2.893e-06	39.2	18958	9504	140	5.196e-05
AP3D1	control	B Cells	0.1471	-0.5755	2.894e-06	8.666	4101	3268	140	5.196e-05
PUM3	control	B Cells	0.1471	-1.717	2.896e-06	26.03	12541	7262	140	5.196e-05
SARAF	control	B Cells	0.1471	-9.441	2.896e-06	148.3	69494	18693	140	5.196e-05
VIRMA	control	B Cells	0.1472	-1.38	2.89e-06	23.53	11432	7165	140	5.196e-05
FLI1	control	B Cells	0.1471	-2.283	2.9e-06	35.74	17062	8157	140	5.197e-05
MPPE1	control	B Cells	0.1471	-0.3795	2.9e-06	4.813	2368	1960	137	5.197e-05
MRPL4	control	B Cells	0.1471	-0.297	2.909e-06	3.463	1668	1495	136	5.209e-05
STX7	control	B Cells	0.1471	-1.346	2.911e-06	18.09	8975	5078	140	5.209e-05
INSIG2	control	B Cells	0.1471	-1.046	2.914e-06	12.61	6172	3877	140	5.212e-05
NDUFS4	control	B Cells	0.147	-1.455	2.917e-06	20.81	10165	5223	139	5.212e-05
TXNDC15	control	B Cells	0.147	-0.6446	2.917e-06	9.228	4445	3465	140	5.212e-05
ZNF480	control	B Cells	0.147	-0.4686	2.923e-06	6.298	3034	2406	138	5.218e-05
RPS25	control	B Cells	0.147	-5.654	2.929e-06	86.59	41039	15659	140	5.22e-05
SRRM1	control	B Cells	0.147	-3.035	2.929e-06	48.04	22819	12334	140	5.22e-05
TRIM44	control	B Cells	0.147	-2.041	2.926e-06	30.35	14497	7328	140	5.22e-05
TTI2	control	B Cells	0.147	-0.3893	2.933e-06	4.839	2340	1808	136	5.222e-05
UBL5	control	B Cells	0.147	-0.4106	2.934e-06	5.309	2543	2184	138	5.222e-05
ZFX	control	B Cells	0.1469	-2.098	2.94e-06	30.4	14375	8049	140	5.23e-05
TNIP1	control	B Cells	0.1469	-1.275	2.947e-06	17.89	8667	6174	139	5.238e-05
FIS1	control	B Cells	0.1469	-0.2949	2.954e-06	3.668	1794	1608	138	5.243e-05
GMPS	control	B Cells	0.1469	-0.724	2.959e-06	10.19	5046	3339	138	5.243e-05
HARS	control	B Cells	0.1469	-0.5297	2.959e-06	7.648	3693	2952	139	5.243e-05
PSMB7	control	B Cells	0.1469	-2.462	2.955e-06	38.97	18479	9987	140	5.243e-05
TRIO	control	B Cells	0.1469	-10.2	2.956e-06	165.9	80856	16760	140	5.243e-05
IQSEC1	control	B Cells	0.1469	-5.759	2.965e-06	67.07	32614	12953	140	5.25e-05
HIC2	control	B Cells	0.1468	-0.2611	2.972e-06	2.978	1445	1302	137	5.26e-05
ZNF227	control	B Cells	0.1468	-0.3869	2.983e-06	5.255	2567	2040	139	5.275e-05
ARHGAP12	control	B Cells	0.1467	-1.099	2.999e-06	14.61	7283	4287	140	5.3e-05
POLR3B	control	B Cells	0.1467	-0.6611	3.002e-06	7.972	3807	2524	139	5.302e-05
KDM3B	control	B Cells	0.1467	-1.727	3.007e-06	27.89	13463	7702	140	5.307e-05
TXNDC12	control	B Cells	0.1467	-0.7295	3.011e-06	10.15	4957	3577	138	5.309e-05
VPS35	control	B Cells	0.1467	-0.6585	3.01e-06	8.808	4399	3267	139	5.309e-05
ATP13A3	control	B Cells	0.1467	-3.372	3.015e-06	55.58	26503	11873	140	5.311e-05
RPS6KA6	control	B Cells	0.1466	0.8102	3.021e-06	6.094	3073	963	129	5.319e-05
SLC35F5	control	B Cells	0.1466	-1.533	3.023e-06	26.51	12618	7061	140	5.319e-05
CHFR	control	B Cells	0.1466	-1.078	3.032e-06	18.95	9199	6355	140	5.331e-05
UCHL5	control	B Cells	0.1465	-0.4361	3.043e-06	5.546	2747	1981	139	5.347e-05
MED23	control	B Cells	0.1465	-2.462	3.051e-06	42.02	20264	10727	140	5.358e-05
CMTR2	control	B Cells	0.1465	-0.3089	3.064e-06	3.579	1781	1489	137	5.374e-05
MTMR10	control	B Cells	0.1465	-1.142	3.063e-06	17.19	8390	5710	140	5.374e-05
NEIL1	control	B Cells	0.1464	-2.321	3.07e-06	27.3	13435	7101	140	5.383e-05
CHERP	control	B Cells	0.1464	-0.4111	3.084e-06	5.984	2898	2494	139	5.404e-05
NAPG	control	B Cells	0.1463	-1.52	3.103e-06	24.07	11595	7091	140	5.433e-05
FAR1	control	B Cells	0.1463	-4.716	3.107e-06	78.07	37783	14502	140	5.436e-05
KIF20B	control	B Cells	0.1463	-3.073	3.112e-06	48.62	22475	10187	140	5.443e-05
ATP8B1	control	B Cells	0.1462	-0.4513	3.129e-06	4.349	2032	1507	137	5.461e-05
TMEM165	control	B Cells	0.1462	-2.322	3.126e-06	35.76	17344	9263	140	5.461e-05
UBE2K	control	B Cells	0.1462	-3.637	3.128e-06	63.39	30686	12470	140	5.461e-05
ZNF236-DT	control	B Cells	0.1462	-0.11	3.136e-06	0.8828	415	372	117	5.47e-05
NEK7	control	B Cells	0.1462	-3.433	3.144e-06	50.48	24804	9208	140	5.481e-05
ATP5MG	control	B Cells	0.1461	-1.014	3.15e-06	16.22	7856	5618	139	5.485e-05
ZNF345	control	B Cells	0.1461	-0.3466	3.148e-06	4.332	2078	1587	137	5.485e-05
IFNGR1	control	B Cells	0.1461	-1.947	3.155e-06	32.09	15480	9037	140	5.49e-05
ZNF790	control	B Cells	0.1461	-0.2182	3.157e-06	2.357	1149	991	134	5.49e-05
PAK2	control	B Cells	0.1461	-3.417	3.165e-06	51.64	24939	11509	140	5.5e-05
CKAP2	control	B Cells	0.1461	-0.9436	3.169e-06	13.23	6301	4361	140	5.504e-05
HECTD4	control	B Cells	0.146	-2.296	3.173e-06	39.29	18886	8927	140	5.508e-05
TSPAN3	control	B Cells	0.146	-1.195	3.177e-06	19.88	9610	6517	140	5.512e-05
UHRF2	control	B Cells	0.146	-3.642	3.182e-06	60.87	28988	12900	140	5.516e-05
TBRG1	control	B Cells	0.146	-1.234	3.185e-06	19.77	9596	6798	140	5.518e-05
WDR89	control	B Cells	0.146	-0.2146	3.19e-06	2.744	1352	1004	135	5.524e-05
SMARCC2	control	B Cells	0.146	-0.3514	3.194e-06	4.662	2268	2011	138	5.527e-05
PLEKHG1	control	B Cells	0.1459	-16.61	3.207e-06	235.6	115175	18569	140	5.546e-05
ARPP19	control	B Cells	0.1459	-3.181	3.212e-06	49.18	23383	11884	140	5.548e-05
PSMD6	control	B Cells	0.1459	-0.5848	3.21e-06	9.351	4553	3797	138	5.548e-05
SDF4	control	B Cells	0.1459	-0.3606	3.225e-06	4.772	2269	2014	139	5.567e-05
LRRC40	control	B Cells	0.1458	-1.839	3.238e-06	29.42	14098	8156	140	5.586e-05
PI4KA	control	B Cells	0.1458	-2.035	3.244e-06	34.11	16362	9103	140	5.593e-05
XPC	control	B Cells	0.1457	-1.089	3.253e-06	19.25	9352	6450	139	5.605e-05
UBXN7	control	B Cells	0.1457	-1.552	3.255e-06	25.57	12198	7671	140	5.606e-05
EBLN3P	control	B Cells	0.1457	-0.9021	3.261e-06	11.97	5582	4417	140	5.612e-05
RUFY1	control	B Cells	0.1457	-0.9132	3.263e-06	15.93	7643	5158	140	5.612e-05
DCAF10	control	B Cells	0.1457	-1.232	3.274e-06	18.99	9099	4562	140	5.628e-05
NDUFA13	control	B Cells	0.1457	-0.7497	3.279e-06	10.27	4894	3924	140	5.632e-05
PLEKHM1	control	B Cells	0.1456	-0.6459	3.287e-06	9.125	4418	3499	140	5.643e-05
METTL3	control	B Cells	0.1456	-0.1785	3.29e-06	2.155	1048	947	134	5.645e-05
SPNS1	control	B Cells	0.1456	-0.2803	3.297e-06	3.626	1708	1503	137	5.654e-05
AC022395.1	control	B Cells	0.1455	-0.2427	3.319e-06	2.275	1092	953	131	5.68e-05
MT-CO2	control	B Cells	0.1455	-133.8	3.317e-06	2292	1071251	20772	140	5.68e-05
SNU13	control	B Cells	0.1455	-1.458	3.317e-06	20.52	9822	6649	140	5.68e-05
MYCBP2-AS1	control	B Cells	0.1455	-0.757	3.323e-06	8.508	4028	2806	139	5.681e-05
SMURF1	control	B Cells	0.1455	-4.101	3.321e-06	68.01	32229	12006	140	5.681e-05
KIAA1586	control	B Cells	0.1455	-0.3849	3.332e-06	4.801	2257	1817	137	5.693e-05
RBMXL1	control	B Cells	0.1454	-0.2601	3.338e-06	3.296	1567	1396	137	5.7e-05
TNKS	control	B Cells	0.1454	-4.33	3.348e-06	79.22	37837	13660	140	5.714e-05
AC073167.1	control	B Cells	0.1453	-0.8955	3.371e-06	8.993	4429	3270	140	5.747e-05
UBE2Z	control	B Cells	0.1453	-1.036	3.372e-06	17.63	8441	5935	140	5.747e-05
HACD3	control	B Cells	0.1453	-0.8947	3.382e-06	12.73	6039	3548	140	5.76e-05
C9orf72	control	B Cells	0.1452	-1.475	3.393e-06	20.2	9608	6016	140	5.775e-05
MTG1	control	B Cells	0.1452	-0.3859	3.404e-06	5.468	2632	2270	137	5.788e-05
NME2	control	B Cells	0.1452	-0.5246	3.404e-06	6.452	3110	2583	140	5.788e-05
COPE	control	B Cells	0.1451	-1.038	3.421e-06	17.52	8399	6102	140	5.807e-05
FARP1	control	B Cells	0.1451	-0.1469	3.42e-06	1.588	780	679	129	5.807e-05
NSFL1C	control	B Cells	0.1451	-0.6582	3.423e-06	10.27	4879	3870	140	5.807e-05
SSBP2	control	B Cells	0.1451	-11.71	3.423e-06	170.8	82922	15283	140	5.807e-05
UTP18	control	B Cells	0.1451	-0.9177	3.426e-06	13.26	6505	4717	140	5.808e-05
HMGB1	control	B Cells	0.1451	-4.945	3.431e-06	78.18	37443	15334	140	5.811e-05
SCML2	control	B Cells	0.1451	-0.265	3.432e-06	2.151	994	579	124	5.811e-05
PDCD11	control	B Cells	0.1451	-0.4193	3.435e-06	5.745	2775	2245	140	5.812e-05
AGPAT5	control	B Cells	0.1451	-3.659	3.445e-06	47.74	23197	8679	140	5.82e-05
PAK1	control	B Cells	0.1451	-2.375	3.446e-06	26.44	12361	5887	140	5.82e-05
PSMB1	control	B Cells	0.1451	-0.8256	3.442e-06	11.95	5807	4684	139	5.82e-05
LYAR	control	B Cells	0.145	-0.2371	3.449e-06	2.38	1105	922	135	5.823e-05
COX7A2	control	B Cells	0.145	-0.6408	3.465e-06	8.596	4122	3405	139	5.845e-05
DCAF7	control	B Cells	0.145	-1.363	3.475e-06	19.43	9384	5106	140	5.858e-05
CACUL1	control	B Cells	0.1449	-1.608	3.484e-06	25.75	12411	7194	140	5.869e-05
NDUFA10	control	B Cells	0.1449	-1.621	3.486e-06	27.22	13009	8294	140	5.869e-05
UQCRH	control	B Cells	0.1449	-0.9386	3.487e-06	12.39	5980	4529	140	5.869e-05
ALOX5	control	B Cells	0.1449	-1.32	3.497e-06	15.78	7586	4963	140	5.882e-05
FOXP4	control	B Cells	0.1448	-0.3359	3.512e-06	4.801	2274	1967	139	5.903e-05
CBLB	control	B Cells	0.1448	-11.92	3.529e-06	136.8	67365	14467	140	5.919e-05
DARS	control	B Cells	0.1448	-1.349	3.529e-06	19.24	9172	5145	140	5.919e-05
RNPS1	control	B Cells	0.1448	-1.554	3.531e-06	25.02	11845	8151	140	5.919e-05
TP53I13	control	B Cells	0.1448	-0.1976	3.525e-06	2.34	1101	1009	135	5.919e-05
ZC3H8	control	B Cells	0.1448	-0.731	3.531e-06	11.3	5441	3692	140	5.919e-05
DPYD-AS1	control	B Cells	0.1447	-0.2643	3.54e-06	2.123	994	772	131	5.925e-05
RPL34	control	B Cells	0.1447	-8.86	3.537e-06	134.5	64071	17860	140	5.925e-05
ACAP2	control	B Cells	0.1447	-6.194	3.543e-06	112.5	54346	15651	140	5.928e-05
HNRNPUL2	control	B Cells	0.1447	-0.3521	3.548e-06	4.895	2354	2054	139	5.93e-05
RTTN	control	B Cells	0.1447	-2.316	3.548e-06	42.37	20296	9335	140	5.93e-05
KIF5B	control	B Cells	0.1447	-2.492	3.554e-06	40.06	19215	10601	140	5.936e-05
ARRDC4	control	B Cells	0.1447	-0.6668	3.562e-06	6.939	3389	2421	138	5.945e-05
GON4L	control	B Cells	0.1446	-1.561	3.571e-06	26.23	12611	7666	140	5.955e-05
TMEM209	control	B Cells	0.1446	-0.4479	3.572e-06	5.84	2849	2044	139	5.955e-05
CHMP4A	control	B Cells	0.1446	-0.7001	3.581e-06	9.701	4644	3597	139	5.967e-05
ATPAF2	control	B Cells	0.1446	-0.476	3.593e-06	6.302	3189	2541	138	5.979e-05
EIF6	control	B Cells	0.1446	-0.3072	3.59e-06	3.426	1640	1476	135	5.979e-05
TIA1	control	B Cells	0.1445	-0.4044	3.598e-06	5.471	2707	2336	139	5.984e-05
MFSD1	control	B Cells	0.1445	-0.4082	3.601e-06	5.436	2696	2093	138	5.985e-05
ERI3	control	B Cells	0.1445	-0.3007	3.608e-06	3.462	1686	1273	136	5.993e-05
COG2	control	B Cells	0.1445	-0.5524	3.615e-06	7.425	3557	2721	138	5.999e-05
TGFBR1	control	B Cells	0.1445	-2.755	3.613e-06	38.79	18875	9294	140	5.999e-05
RPL37A	control	B Cells	0.1444	-9.813	3.642e-06	154.9	73173	18430	140	6.039e-05
NFE2L2	control	B Cells	0.1444	-3.515	3.654e-06	55.47	25909	12216	140	6.055e-05
TFAM	control	B Cells	0.1444	-0.9157	3.656e-06	12.45	5959	4576	139	6.055e-05
CYB561A3	control	B Cells	0.1443	-0.327	3.659e-06	3.569	1728	1553	136	6.056e-05
TARDBP	control	B Cells	0.1443	-1.096	3.66e-06	16.85	8042	6183	140	6.056e-05
NCR3LG1	control	B Cells	0.1443	-0.2225	3.664e-06	1.727	814	676	126	6.058e-05
EIF5A	control	B Cells	0.1443	-1.084	3.667e-06	13.66	6540	5131	139	6.06e-05
LINC01619	control	B Cells	0.1443	-18.19	3.672e-06	286.2	138269	18709	140	6.065e-05
AL589935.1	control	B Cells	0.1443	-0.08491	3.677e-06	0.6757	317	290	110	6.067e-05
NDC1	control	B Cells	0.1443	-0.5038	3.678e-06	6.33	3138	2053	138	6.067e-05
LRRC1	control	B Cells	0.1443	-0.2616	3.681e-06	2.817	1351	861	133	6.069e-05
AKAP9	control	B Cells	0.1442	-3.699	3.693e-06	69.32	33159	13175	140	6.085e-05
AL158152.1	control	B Cells	0.1442	-0.8984	3.695e-06	12.88	6123	4639	139	6.085e-05
ALG3	control	B Cells	0.1442	-0.1208	3.711e-06	1.294	623	547	127	6.104e-05
GDAP2	control	B Cells	0.1442	-1.016	3.713e-06	16.37	8064	4876	140	6.104e-05
U2AF2	control	B Cells	0.1442	-0.3211	3.713e-06	4.742	2253	2017	139	6.104e-05
KIAA1143	control	B Cells	0.1441	-0.3639	3.729e-06	5.128	2426	2026	138	6.123e-05
ZNF721	control	B Cells	0.1441	-1.613	3.729e-06	26.04	12427	7694	140	6.123e-05
CDC73	control	B Cells	0.1441	-5.928	3.734e-06	97.28	46586	15325	140	6.127e-05
ZNF609	control	B Cells	0.1441	-0.6826	3.745e-06	8.8	4348	2393	137	6.142e-05
ZKSCAN5	control	B Cells	0.144	-0.2453	3.774e-06	3.027	1458	1183	136	6.187e-05
EFTUD2	control	B Cells	0.1439	-1.237	3.794e-06	20.2	9686	6706	139	6.215e-05
TMEM106B	control	B Cells	0.1439	-0.3965	3.797e-06	4.186	1975	1509	135	6.216e-05
GPR107	control	B Cells	0.1439	-1.077	3.804e-06	16.91	8042	5547	140	6.221e-05
PSMD3	control	B Cells	0.1439	-0.289	3.803e-06	3.985	1936	1749	136	6.221e-05
MAFK	control	B Cells	0.1439	-0.3465	3.812e-06	4.372	2085	1868	139	6.23e-05
NSUN2	control	B Cells	0.1438	-1.425	3.814e-06	23.03	11055	7661	140	6.23e-05
CXorf56	control	B Cells	0.1438	-0.2705	3.822e-06	3.978	1912	1649	138	6.231e-05
MCPH1	control	B Cells	0.1438	-1.998	3.825e-06	31.22	15146	7526	140	6.231e-05
MEMO1	control	B Cells	0.1438	-0.21	3.826e-06	2.154	1049	948	135	6.231e-05
NSD1	control	B Cells	0.1438	-1.472	3.819e-06	24.85	12077	7102	140	6.231e-05
RAB22A	control	B Cells	0.1438	-2.262	3.819e-06	37.73	18007	9806	140	6.231e-05
PDCD2	control	B Cells	0.1438	-0.2814	3.831e-06	3.373	1645	1472	138	6.236e-05
CBWD1	control	B Cells	0.1438	-0.4009	3.837e-06	5.596	2678	2182	139	6.238e-05
RBM27	control	B Cells	0.1438	-3.878	3.839e-06	65.81	31053	13835	140	6.238e-05
TOMM5	control	B Cells	0.1438	-0.3581	3.839e-06	4.92	2363	2024	139	6.238e-05
AC245060.5	control	B Cells	0.1437	-0.3337	3.848e-06	2.967	1394	904	134	6.25e-05
LETM1	control	B Cells	0.1437	-0.4262	3.869e-06	5.723	2766	2325	138	6.28e-05
SCAF4	control	B Cells	0.1436	-1.895	3.882e-06	32.97	15788	8925	140	6.297e-05
ZNF28	control	B Cells	0.1436	-0.1977	3.902e-06	2.079	971	877	135	6.326e-05
MSL2	control	B Cells	0.1435	-2.581	3.917e-06	40.83	19327	9546	140	6.347e-05
POLR3D	control	B Cells	0.1435	-0.168	3.923e-06	1.641	816	751	128	6.35e-05
SMC4	control	B Cells	0.1435	-2.144	3.923e-06	32.69	15456	8601	140	6.35e-05
KPNA4	control	B Cells	0.1435	-3.673	3.942e-06	64.26	30476	13539	140	6.373e-05
VPS4B	control	B Cells	0.1435	-1.755	3.941e-06	27.15	13026	8310	140	6.373e-05
C1orf109	control	B Cells	0.1434	-0.2079	3.946e-06	2.572	1271	1100	136	6.375e-05
LARP7	control	B Cells	0.1434	-1.116	3.949e-06	16.94	8068	5558	140	6.376e-05
THUMPD3	control	B Cells	0.1434	-0.2691	3.973e-06	3.407	1715	1476	137	6.411e-05
CSNK2A2	control	B Cells	0.1433	-0.9007	3.977e-06	15.08	7279	5129	140	6.415e-05
HTT	control	B Cells	0.1433	-1.848	3.987e-06	31.73	15463	8619	140	6.426e-05
RPS27	control	B Cells	0.1433	-15.24	3.991e-06	251.2	118672	19764	140	6.429e-05
RMDN2	control	B Cells	0.1433	-0.3474	3.993e-06	3.924	1974	1278	137	6.43e-05
TSR1	control	B Cells	0.1432	-0.4636	4.018e-06	6.263	3012	2585	138	6.466e-05
ARPC1A	control	B Cells	0.1432	-1.079	4.029e-06	15.86	7405	5009	140	6.476e-05
GSK3B	control	B Cells	0.1432	-3.887	4.029e-06	67.61	32141	12411	140	6.476e-05
HERC2	control	B Cells	0.1432	-0.6991	4.032e-06	9.499	4632	3224	138	6.477e-05
IPO9	control	B Cells	0.1431	-1.254	4.055e-06	19.26	9296	5771	140	6.501e-05
PPP6C	control	B Cells	0.1431	-1.64	4.059e-06	27.89	13325	8018	140	6.501e-05
PTPN2	control	B Cells	0.1431	-5.498	4.058e-06	89.2	42282	15272	140	6.501e-05
RFC3	control	B Cells	0.1431	-0.433	4.053e-06	5.633	2727	2000	140	6.501e-05
ZKSCAN8	control	B Cells	0.1431	-0.6538	4.049e-06	10.16	4886	3868	139	6.501e-05
CNOT1	control	B Cells	0.143	-2.429	4.079e-06	42.61	20309	10885	140	6.531e-05
AC005037.1	control	B Cells	0.143	-1.343	4.083e-06	23.47	11024	6326	140	6.533e-05
ZNF92	control	B Cells	0.143	-0.8508	4.087e-06	12.99	6272	4697	140	6.536e-05
IRAK1	control	B Cells	0.143	-0.2787	4.101e-06	3.445	1655	1485	137	6.554e-05
DHX33	control	B Cells	0.143	-0.4334	4.104e-06	4.874	2349	1932	136	6.556e-05
ARHGEF1	control	B Cells	0.143	-0.8285	4.111e-06	11.35	5402	4324	140	6.558e-05
EPC2	control	B Cells	0.143	-4.419	4.11e-06	79.66	37470	14740	140	6.558e-05
SAYSD1	control	B Cells	0.1429	-0.1317	4.128e-06	1.173	553	504	122	6.582e-05
QRSL1	control	B Cells	0.1429	-0.659	4.131e-06	10.02	4830	3320	139	6.584e-05
VRK1	control	B Cells	0.1429	-1.218	4.136e-06	17.58	8512	4918	139	6.587e-05
PEX14	control	B Cells	0.1428	-1.539	4.148e-06	25.74	12357	6870	140	6.599e-05
SCFD2	control	B Cells	0.1428	-1.7	4.147e-06	25.3	12190	5670	138	6.599e-05
NBDY	control	B Cells	0.1428	-1.159	4.158e-06	15.58	7498	4306	139	6.604e-05
RAPGEF1	control	B Cells	0.1428	-12.98	4.158e-06	212	101794	18716	140	6.604e-05
SNX11	control	B Cells	0.1428	-0.2951	4.157e-06	4.177	2006	1786	139	6.604e-05
C15orf40	control	B Cells	0.1428	-0.1999	4.162e-06	2.065	1021	892	134	6.607e-05
KDM2A	control	B Cells	0.1428	-2.923	4.172e-06	53.67	25623	12013	140	6.619e-05
CWC22	control	B Cells	0.1428	-0.76	4.179e-06	11.88	5819	3937	139	6.62e-05
NUP54	control	B Cells	0.1428	-2.997	4.179e-06	51.61	24450	11784	140	6.62e-05
PIM1	control	B Cells	0.1428	-0.919	4.175e-06	11.35	5482	4143	140	6.62e-05
ADAM23	control	B Cells	0.1427	-0.4755	4.187e-06	2.948	1435	764	124	6.624e-05
TIMM21	control	B Cells	0.1427	-0.1406	4.185e-06	1.523	745	659	130	6.624e-05
AC015813.1	control	B Cells	0.1427	-0.2125	4.202e-06	2.557	1256	1125	134	6.642e-05
LMBR1	control	B Cells	0.1427	-3.509	4.203e-06	60.55	29145	11598	140	6.642e-05
ANKRD13C	control	B Cells	0.1427	-1.65	4.215e-06	28.57	13754	7451	140	6.643e-05
CDC40	control	B Cells	0.1427	-1.416	4.212e-06	23.8	11511	7289	140	6.643e-05
GNA13	control	B Cells	0.1427	-6.001	4.212e-06	90.42	42791	15404	140	6.643e-05
TCF7L2	control	B Cells	0.1427	-1.29	4.215e-06	10.54	4663	1974	139	6.643e-05
ZNF8	control	B Cells	0.1427	-0.1651	4.211e-06	1.899	919	821	131	6.643e-05
FBXO21	control	B Cells	0.1426	-2.432	4.219e-06	40.99	19500	10668	140	6.645e-05
TMEM39A	control	B Cells	0.1426	-0.8041	4.225e-06	14.08	6713	4852	139	6.651e-05
TAPT1	control	B Cells	0.1426	-3.114	4.229e-06	51.27	24525	10987	140	6.654e-05
C12orf4	control	B Cells	0.1426	-0.5331	4.239e-06	7.234	3513	2406	139	6.666e-05
NDUFA1	control	B Cells	0.1426	-0.4656	4.245e-06	5.914	2840	2373	139	6.671e-05
DYNC1LI2	control	B Cells	0.1426	-1.279	4.251e-06	21.57	10447	7208	140	6.678e-05
CCNK	control	B Cells	0.1425	-2.12	4.257e-06	34.46	16200	9688	140	6.682e-05
MEF2A	control	B Cells	0.1425	-12.31	4.264e-06	171.5	82897	16803	140	6.682e-05
MUS81	control	B Cells	0.1425	-0.1433	4.262e-06	1.444	689	619	129	6.682e-05
NFYB	control	B Cells	0.1425	-0.1679	4.263e-06	2.101	1001	877	135	6.682e-05
COPG1	control	B Cells	0.1424	-0.253	4.295e-06	3.111	1520	1318	135	6.723e-05
PRPF40B	control	B Cells	0.1424	-0.2626	4.294e-06	2.52	1158	875	132	6.723e-05
ZNF687	control	B Cells	0.1424	-0.1446	4.304e-06	1.778	830	774	135	6.734e-05
CIP2A	control	B Cells	0.1424	-0.3773	4.319e-06	5.7	2784	1936	139	6.754e-05
NBPF9	control	B Cells	0.1424	-0.3971	4.321e-06	5.153	2487	2077	138	6.754e-05
HSP90AB1	control	B Cells	0.1423	-5.128	4.338e-06	74.83	35071	14357	140	6.776e-05
CD2AP	control	B Cells	0.1423	-6.182	4.345e-06	94.93	44717	14882	140	6.777e-05
NACA	control	B Cells	0.1423	-2.287	4.346e-06	35.96	16918	9951	140	6.777e-05
ODF2	control	B Cells	0.1423	-0.5342	4.342e-06	7.886	3877	2888	139	6.777e-05
ANAPC10	control	B Cells	0.1423	-1.411	4.351e-06	22.58	10925	5972	139	6.781e-05
MRPS26	control	B Cells	0.1423	-0.4378	4.357e-06	4.439	2140	1831	137	6.786e-05
EMC6	control	B Cells	0.1422	-0.2264	4.368e-06	2.66	1275	1170	136	6.798e-05
EXOSC2	control	B Cells	0.1422	-0.2497	4.37e-06	3.208	1550	1358	136	6.798e-05
LINC01004	control	B Cells	0.1422	-1.691	4.372e-06	25.64	11900	6815	140	6.798e-05
ZNF570	control	B Cells	0.1422	-0.2278	4.381e-06	2.658	1272	1069	137	6.809e-05
HLA-B	control	B Cells	0.1422	-14.59	4.387e-06	261.3	123240	20392	140	6.815e-05
RPL3	control	B Cells	0.1421	-5.942	4.403e-06	94.59	45300	16088	140	6.835e-05
CCDC186	control	B Cells	0.1421	-1.168	4.41e-06	19.01	8887	5946	140	6.839e-05
CLCN6	control	B Cells	0.1421	-0.5291	4.408e-06	7.284	3620	2841	138	6.839e-05
HMGN1	control	B Cells	0.1421	-1.081	4.413e-06	16.3	7946	6095	138	6.84e-05
CREB1	control	B Cells	0.1421	-1.284	4.431e-06	19.01	8982	5202	140	6.852e-05
SLC39A8	control	B Cells	0.1421	-2.474	4.428e-06	32.45	15130	7065	140	6.852e-05
TEX10	control	B Cells	0.1421	-0.9259	4.428e-06	13.84	6687	4653	140	6.852e-05
TGFBRAP1	control	B Cells	0.1421	-0.6488	4.425e-06	9.304	4459	3455	140	6.852e-05
RPL26	control	B Cells	0.142	-4.93	4.458e-06	73.69	34767	14603	140	6.891e-05
SCML1	control	B Cells	0.142	-0.6444	4.461e-06	8.964	4338	2991	138	6.892e-05
TPT1	control	B Cells	0.1419	-6.327	4.472e-06	97.17	45481	16293	140	6.902e-05
ZNF521	control	B Cells	0.142	-0.8816	4.47e-06	5.481	2795	1089	128	6.902e-05
DNAJA2	control	B Cells	0.1419	-0.6471	4.482e-06	9.865	4816	3941	139	6.912e-05
EIF4B	control	B Cells	0.1419	-1.151	4.494e-06	18.14	8768	6214	140	6.925e-05
SERP1	control	B Cells	0.1419	-1.105	4.495e-06	15.59	7401	5554	140	6.925e-05
MPHOSPH9	control	B Cells	0.1419	-0.5006	4.501e-06	7.789	3821	2730	139	6.93e-05
RSL24D1	control	B Cells	0.1419	-1.104	4.505e-06	16.18	7820	5754	139	6.934e-05
ARHGAP35	control	B Cells	0.1418	-0.4868	4.516e-06	5.708	2738	1931	140	6.946e-05
TMEM131L	control	B Cells	0.1418	-9.361	4.522e-06	153.6	75260	17162	140	6.951e-05
EEF1B2	control	B Cells	0.1418	-2.3	4.539e-06	32.83	15438	9121	140	6.975e-05
TP53TG5	control	B Cells	0.1417	-0.2696	4.549e-06	2.958	1478	1229	132	6.986e-05
RPL11	control	B Cells	0.1417	-7.844	4.561e-06	118.1	56137	17215	140	7.001e-05
MED15	control	B Cells	0.1417	-1.309	4.571e-06	24.3	11579	7696	140	7.012e-05
UBE2V1	control	B Cells	0.1417	-0.7852	4.574e-06	11.95	5742	4411	140	7.013e-05
NUTM2A-AS1	control	B Cells	0.1416	-1.699	4.587e-06	24.15	11385	7093	140	7.025e-05
SNX9	control	B Cells	0.1416	-48.31	4.586e-06	726.7	338458	20512	140	7.025e-05
FOXO1	control	B Cells	0.1416	-12.1	4.596e-06	200.1	94683	18025	140	7.035e-05
EIF4ENIF1	control	B Cells	0.1416	-0.3641	4.61e-06	4.79	2334	1830	136	7.048e-05
POU2F1	control	B Cells	0.1416	-3.391	4.609e-06	50.25	24371	9455	140	7.048e-05
SRSF6	control	B Cells	0.1416	-1.71	4.619e-06	26.74	12557	8651	140	7.058e-05
RPS14	control	B Cells	0.1415	-5.578	4.639e-06	85.48	39846	15397	140	7.085e-05
RPL13A	control	B Cells	0.1415	-12.91	4.649e-06	209.3	99035	19535	140	7.097e-05
ZNF384	control	B Cells	0.1414	-0.2958	4.663e-06	4.247	1973	1750	139	7.115e-05
AC063965.2	control	B Cells	0.1414	-0.03823	4.667e-06	0.2121	99	96	66	7.116e-05
PEX2	control	B Cells	0.1414	-0.5142	4.67e-06	8.165	3895	2995	140	7.117e-05
KLHL8	control	B Cells	0.1414	-0.7605	4.685e-06	10.14	4878	2828	139	7.136e-05
RBL2	control	B Cells	0.1414	-1.294	4.691e-06	19.12	9368	5699	140	7.141e-05
FAF2	control	B Cells	0.1413	-1.197	4.734e-06	20.48	9846	6123	140	7.203e-05
CCDC69	control	B Cells	0.1412	-0.6112	4.765e-06	8.03	4008	2988	140	7.24e-05
NUP88	control	B Cells	0.1412	-3.096	4.766e-06	48.96	23451	11526	140	7.24e-05
WDR5	control	B Cells	0.1412	-0.2543	4.765e-06	3.327	1615	1408	136	7.24e-05
LATS1	control	B Cells	0.1412	-1.59	4.771e-06	27.65	13131	7796	140	7.244e-05
AC093495.1	control	B Cells	0.1411	-0.2914	4.781e-06	3.406	1697	1467	137	7.256e-05
RPS7	control	B Cells	0.1411	-4.129	4.794e-06	60.57	28529	13385	140	7.271e-05
ENOPH1	control	B Cells	0.1411	-0.3866	4.799e-06	5.82	2859	2220	138	7.273e-05
ZNF251	control	B Cells	0.1411	-0.4569	4.801e-06	6.024	2878	2022	139	7.273e-05
USPL1	control	B Cells	0.1411	-1.756	4.809e-06	27.99	13610	8029	140	7.281e-05
OSBP	control	B Cells	0.1411	-1.82	4.82e-06	30.1	14317	8629	140	7.294e-05
PFDN1	control	B Cells	0.141	-0.6906	4.835e-06	10.53	5005	3589	140	7.313e-05
GDI2	control	B Cells	0.141	-1.395	4.841e-06	21.54	10329	6522	140	7.318e-05
AP5M1	control	B Cells	0.1409	-0.5716	4.863e-06	8.298	4005	3029	139	7.348e-05
SACM1L	control	B Cells	0.1409	-0.7698	4.874e-06	10.97	5420	3772	140	7.361e-05
RUBCNL	control	B Cells	0.1409	-4.552	4.88e-06	60.91	29178	12425	140	7.365e-05
EEF1A1	control	B Cells	0.1409	-15.35	4.891e-06	260.8	122515	20190	140	7.379e-05
MLLT10	control	B Cells	0.1408	-1.589	4.913e-06	23.9	11827	6113	140	7.399e-05
SCAMP3	control	B Cells	0.1408	-0.3937	4.913e-06	5.814	2785	2188	138	7.399e-05
SLC7A1	control	B Cells	0.1408	-2.255	4.911e-06	36.45	17216	8322	140	7.399e-05
E2F5	control	B Cells	0.1408	-1.989	4.927e-06	29.79	14450	7921	140	7.417e-05
MRTO4	control	B Cells	0.1408	-0.3225	4.938e-06	4.021	1926	1660	138	7.421e-05
MTAP	control	B Cells	0.1408	-0.5651	4.935e-06	8.158	4032	2530	139	7.421e-05
NONO	control	B Cells	0.1408	-1.256	4.938e-06	21.44	10228	7380	140	7.421e-05
ASCC3	control	B Cells	0.1407	-2.574	4.944e-06	42	20227	9006	140	7.426e-05
MBD4	control	B Cells	0.1407	-0.6742	4.949e-06	10.64	5048	4005	140	7.426e-05
TFB2M	control	B Cells	0.1407	-0.8586	4.947e-06	11.82	5539	4100	140	7.426e-05
B3GALNT2	control	B Cells	0.1407	-0.5681	4.965e-06	5.824	2773	1726	138	7.447e-05
FKBP8	control	B Cells	0.1407	-0.2194	4.972e-06	2.451	1155	1070	135	7.452e-05
SLC33A1	control	B Cells	0.1407	-0.4255	4.974e-06	5.42	2621	2017	137	7.452e-05
GFM1	control	B Cells	0.1406	-1.069	4.987e-06	16.76	8255	5393	140	7.467e-05
KMT2C	control	B Cells	0.1406	-14.32	4.99e-06	250.6	119655	20046	140	7.468e-05
ZBTB48	control	B Cells	0.1406	-0.165	4.999e-06	1.981	935	843	135	7.477e-05
PDE7B	control	B Cells	0.1406	-0.7953	5.003e-06	8.183	3819	2093	138	7.48e-05
MYO19	control	B Cells	0.1406	-0.5029	5.012e-06	7.906	3692	2771	139	7.485e-05
RASA2	control	B Cells	0.1406	-4.434	5.012e-06	69.24	33806	12607	140	7.485e-05
COA4	control	B Cells	0.1405	-0.2088	5.034e-06	2.13	1042	932	133	7.506e-05
JAK1	control	B Cells	0.1405	-8.57	5.032e-06	140.2	66571	18114	140	7.506e-05
MRPS7	control	B Cells	0.1405	-0.2534	5.034e-06	3.369	1557	1349	139	7.506e-05
CISD1	control	B Cells	0.1405	-0.1911	5.053e-06	1.936	935	686	128	7.526e-05
GPATCH2L	control	B Cells	0.1405	-1.94	5.052e-06	27.83	13358	7601	140	7.526e-05
MRPL15	control	B Cells	0.1405	-0.162	5.063e-06	1.447	708	630	126	7.529e-05
SON	control	B Cells	0.1405	-4.513	5.065e-06	78.04	36620	16029	140	7.529e-05
ZNF273	control	B Cells	0.1405	-0.3784	5.059e-06	4.776	2352	1835	137	7.529e-05
ZNF551	control	B Cells	0.1405	-0.5675	5.061e-06	9.076	4388	3384	140	7.529e-05
LCORL	control	B Cells	0.1404	-2.536	5.079e-06	42.53	20613	8166	140	7.545e-05
TMEM248	control	B Cells	0.1404	-1.199	5.083e-06	19.73	9528	6474	140	7.548e-05
DUSP22	control	B Cells	0.1404	-0.7429	5.106e-06	10.6	5137	3749	138	7.57e-05
MLLT1	control	B Cells	0.1404	-0.2028	5.103e-06	2.34	1158	1014	131	7.57e-05
SRPRB	control	B Cells	0.1404	-0.7362	5.106e-06	9.77	4734	3645	138	7.57e-05
DOCK2	control	B Cells	0.1403	-4.887	5.122e-06	88.25	41914	14951	140	7.583e-05
TRAM1	control	B Cells	0.1403	-1.447	5.122e-06	23.52	11450	7236	140	7.583e-05
UFM1	control	B Cells	0.1403	-1.562	5.124e-06	24.49	11698	7727	140	7.583e-05
CALR	control	B Cells	0.1403	-1.17	5.133e-06	17.78	8620	6036	140	7.594e-05
TMEM222	control	B Cells	0.1403	-0.3789	5.143e-06	5.973	2799	2389	140	7.604e-05
PKD2L2	control	B Cells	0.1403	-0.1313	5.149e-06	1.449	728	611	130	7.61e-05
VPS8	control	B Cells	0.1402	-0.8349	5.157e-06	11.48	5486	3228	138	7.617e-05
2022-03-03	control	B Cells	0.1402	-10.74	5.17e-06	175.9	83667	15615	140	7.632e-05
RPL22	control	B Cells	0.1402	-2.762	5.181e-06	44.43	20892	11040	140	7.644e-05
AL078581.4	control	B Cells	0.1402	-0.2361	5.185e-06	2.693	1254	1097	136	7.647e-05
EPM2A	control	B Cells	0.1401	-1.075	5.223e-06	12.19	5981	3409	139	7.699e-05
IPMK	control	B Cells	0.1401	-2.681	5.234e-06	43.94	21309	9636	140	7.71e-05
VAC14	control	B Cells	0.14	-0.8969	5.273e-06	14.79	7045	4882	140	7.763e-05
LINC01409	control	B Cells	0.14	-0.4109	5.281e-06	5.889	2817	2235	140	7.771e-05
YARS2	control	B Cells	0.1399	-0.401	5.292e-06	5.704	2704	2112	139	7.784e-05
WDR70	control	B Cells	0.1399	-1.966	5.3e-06	30.87	14780	6866	140	7.791e-05
CCNY	control	B Cells	0.1399	-7.413	5.304e-06	107.9	50878	15430	140	7.793e-05
STRN3	control	B Cells	0.1399	-2.984	5.311e-06	44.18	21337	8869	140	7.799e-05
STT3B	control	B Cells	0.1399	-5.234	5.315e-06	82.04	39531	14277	140	7.801e-05
POLR2B	control	B Cells	0.1399	-1.501	5.32e-06	24.11	11721	7699	140	7.805e-05
NUP153	control	B Cells	0.1398	-5.136	5.349e-06	89.16	42462	15702	140	7.843e-05
MED24	control	B Cells	0.1398	-0.2815	5.36e-06	3.748	1859	1588	138	7.854e-05
SHLD2	control	B Cells	0.1398	-2.149	5.369e-06	31.69	15559	7679	140	7.864e-05
MAU2	control	B Cells	0.1397	-0.8874	5.397e-06	14.33	6874	5015	140	7.902e-05
AC130895.1	control	B Cells	0.1396	-0.3119	5.445e-06	3.565	1717	1591	138	7.967e-05
STX18	control	B Cells	0.1396	-1.64	5.453e-06	26.26	12834	6852	140	7.974e-05
FAM98A	control	B Cells	0.1395	-0.2788	5.465e-06	3.602	1715	1434	139	7.988e-05
NOP16	control	B Cells	0.1395	-0.3372	5.468e-06	3.495	1623	1470	137	7.989e-05
C12orf49	control	B Cells	0.1395	-0.3754	5.473e-06	4.921	2428	2007	138	7.991e-05
AC083798.2	control	B Cells	0.1395	-0.3126	5.495e-06	3.859	1830	1567	138	8.014e-05
TNRC6C	control	B Cells	0.1395	-4.566	5.494e-06	73.32	35561	12370	140	8.014e-05
TTF1	control	B Cells	0.1395	-0.9886	5.497e-06	16.82	8085	5465	140	8.014e-05
AGL	control	B Cells	0.1394	-0.5441	5.519e-06	8.165	3881	2595	139	8.041e-05
CCT4	control	B Cells	0.1394	-1.414	5.529e-06	23	10817	7226	140	8.044e-05
RELL1	control	B Cells	0.1394	-1.452	5.526e-06	16.05	7647	4182	140	8.044e-05
SRCAP	control	B Cells	0.1394	-0.6814	5.527e-06	11.78	5588	4462	140	8.044e-05
UBE2O	control	B Cells	0.1394	-0.9606	5.535e-06	14.91	7053	4471	140	8.048e-05
USP16	control	B Cells	0.1394	-4.037	5.551e-06	71.42	33734	15029	140	8.068e-05
PPTC7	control	B Cells	0.1393	-2.592	5.57e-06	41.63	20029	10849	140	8.091e-05
QARS	control	B Cells	0.1393	-0.2425	5.577e-06	3.068	1441	1319	140	8.097e-05
AC044849.1	control	B Cells	0.1393	-0.6267	5.585e-06	8.078	3864	3055	140	8.105e-05
CHML	control	B Cells	0.1392	-0.4337	5.611e-06	6.343	3070	2405	139	8.139e-05
CEP170	control	B Cells	0.1392	-2.457	5.617e-06	39.36	19028	8676	140	8.143e-05
CCDC28A	control	B Cells	0.1392	-0.5202	5.624e-06	7.483	3553	2791	140	8.146e-05
RNMT	control	B Cells	0.1392	-4.716	5.625e-06	69.48	32641	14229	140	8.146e-05
FLII	control	B Cells	0.1392	-0.2368	5.635e-06	3.052	1470	1309	135	8.156e-05
CRK	control	B Cells	0.1392	-1.029	5.639e-06	15.41	7495	5097	139	8.159e-05
INTS11	control	B Cells	0.1391	-0.2119	5.688e-06	2.612	1232	1118	136	8.22e-05
WWP2	control	B Cells	0.1391	-2.461	5.686e-06	41.52	20179	9637	140	8.22e-05
AC018682.1	control	B Cells	0.139	-0.3285	5.702e-06	3.277	1581	1372	135	8.222e-05
CCDC174	control	B Cells	0.139	-0.6474	5.706e-06	10.28	4893	3815	140	8.222e-05
HNRNPD	control	B Cells	0.139	-4.391	5.711e-06	80.6	37824	15754	140	8.222e-05
KDM5B	control	B Cells	0.139	-1.614	5.701e-06	25.18	12166	6955	140	8.222e-05
OGA	control	B Cells	0.139	-5.681	5.709e-06	106.3	51199	16971	140	8.222e-05
PRKAA1	control	B Cells	0.139	-1.101	5.704e-06	17.27	8434	5782	139	8.222e-05
SUZ12	control	B Cells	0.139	-1.579	5.713e-06	27.68	13387	7955	140	8.222e-05
ZRANB2	control	B Cells	0.1391	-2.908	5.696e-06	52.53	24731	12692	140	8.222e-05
RPL35A	control	B Cells	0.139	-4.606	5.717e-06	73.25	34325	14532	140	8.224e-05
CDC5L	control	B Cells	0.139	-1.483	5.729e-06	21.89	10468	7043	140	8.234e-05
VPS51	control	B Cells	0.139	-0.7072	5.729e-06	11.5	5515	4219	139	8.234e-05
RPS23	control	B Cells	0.139	-7.27	5.735e-06	104.4	49594	16138	140	8.238e-05
AKAP10	control	B Cells	0.139	-1.532	5.738e-06	23.08	11308	6447	140	8.239e-05
PSMA7	control	B Cells	0.1389	-0.5818	5.765e-06	9.168	4353	3606	139	8.273e-05
DNPH1	control	B Cells	0.1389	-0.0967	5.77e-06	0.7403	353	325	109	8.275e-05
EIF3K	control	B Cells	0.1389	-0.8239	5.773e-06	11.66	5653	4500	140	8.275e-05
PRKD3	control	B Cells	0.1389	-5.875	5.782e-06	99.66	48600	14755	140	8.284e-05
YIPF6	control	B Cells	0.1388	-0.3781	5.796e-06	5.134	2493	1948	139	8.299e-05
CHUK	control	B Cells	0.1388	-0.9552	5.831e-06	14.52	6912	4946	140	8.345e-05
LRP6	control	B Cells	0.1387	-0.2021	5.851e-06	1.487	711	466	116	8.366e-05
RPS5	control	B Cells	0.1387	-3.449	5.851e-06	50.7	24224	12015	140	8.366e-05
LINC00909	control	B Cells	0.1387	-0.2896	5.863e-06	3.78	1802	1530	137	8.371e-05
NELFA	control	B Cells	0.1387	-0.6598	5.862e-06	9.81	4724	3674	139	8.371e-05
SF3B6	control	B Cells	0.1387	-0.4671	5.863e-06	6.44	3063	2568	140	8.371e-05
TMED10	control	B Cells	0.1387	-0.9869	5.887e-06	16.7	8164	5622	140	8.401e-05
AKAP12	control	B Cells	0.1386	-0.4588	5.902e-06	3.151	1317	614	124	8.418e-05
HIF3A	control	B Cells	0.1386	0.01169	5.907e-06	0.01906	10	9	8	8.42e-05
ZC3H18	control	B Cells	0.1386	-0.9698	5.91e-06	15.23	7235	5270	139	8.42e-05
CCT2	control	B Cells	0.1386	-2.08	5.918e-06	32.13	15211	9272	140	8.421e-05
EFCAB14	control	B Cells	0.1386	-0.9638	5.92e-06	16.72	7921	5328	140	8.421e-05
[truncated: 24,230 more rows]
