# Supplementary material for: Evolving epigenomics of immune cells at single-nucleus resolution in children en route to type 1 diabetes
Source: Nat Commun. 2026 Feb 25;17:3168. doi: 10.1038/s41467-026-69923-x (PMC13046956; doi:10.1038/s41467-026-69923-x)
Supplement: Supplementary file 18 — Supplementary Data 14 [file 41467_2026_69923_MOESM18_ESM.xlsx]

## Sheet: Sheet1
Replication of known T1D risk loci SNV (associations within 1Mb)
Case-Ctrl associations see Supp Data 4-6
QTL associations computed from Matrix eQTL using simple linear model
MarkerName	Candidate Gene	In iChip or densely genotyped Region	chr	position	ID	alleleA	alleleB	QTL association(s)	Case-Ctrl Association(s) for significant QTL feature
	SKI	yes	1	2575976	rs4310388	G	T
chr1:2575976:G:T								NA	NA
chr1:63643100:T:C	PGM1	no	1	63643100	rs2269241	T	C	NA	NA
chr1:92358141:G:C	RPAP2	yes	1	92358141	rs34090353	G	C	NA	NA
chr1:93145882:G:A	MTF2	yes	1	93145882	rs190514104	G	A	NA	NA
chr1:113834946:A:G	PTPN22	yes	1	113834946	rs2476601	A	G	NA	NA
chr1:116738074:C:T	CD101	yes	1	116738074	chr1:116738074:C:T	C	T	NA	NA
chr1:119895261:A:G	NOTCH2	no	1	119895261	rs2641348	A	G	NA	NA
chr1:151818382:G:A	TDRKH	no	1	151818382	rs7540530	G	A	NA	NA
chr1:154465420:T:C	IL6R	no	1	154465420	rs2229238	T	C	CD8T: snATAC chr1.154464914.154465338; P=2.6E-7	NA
chr1:155199461:G:A	THBS6	yes	1	155199461	rs115010010	G	A	NA	NA
chr1:160967577:C:A	SLAMF7	yes	1	160967577	rs12732685	C	A	NA	NA
chr1:172746562:A:G	FASLG	yes	1	172746562	rs78037977	A	G	NA	NA
chr1:173247234:A:G	TNFSF4	yes	1	173247234	rs844646	A	G	NA	NA
chr1:192570207:G:A	RGS1	yes	1	192570207	rs2816313	G	A	Monocyte: snRNA RGS1; P=3.0E-7	Monocyte t2: Case>Ctrl P=5.8E-70; Monocyte t3: Case > Ctrl P=7.0E-17
chr1:197843035:C:T	DENND1B	yes	1	197843035	rs10922299	C	T	NA	NA
chr1:198654713:G:T	ATP6V1G3	yes	1	198654713	rs17668272	G	T	NA	NA
chr1:200093261:G:A	NR5A2	no	1	200093261	rs2737665	G	A	NA	NA
chr1:200863456:A:G	DDX59	yes	1	200863456	rs7533782	A	G	NA	NA
chr1:206769068:C:T	FCMR	yes	1	206769068	rs3024495	C	T	NA	NA
chr1:212796238:G:T	TATDN3	no	1	212796238	rs11120029	G	T	NA	NA
chr2:12512805:C:T	AC096559.1	no	2	12512805	rs10169963	C	T	CD4T: snATAC chr2.12514392.12515155 P=2.2E-8; CD8T: snATAC chr2.12074121.12074522 P=1.3E-6	NA
chr2:24874775:A:G	ADCY3	no	2	24874775	rs13407913	A	G	B: snATAC chr2.24926317.24927221 P=2.1E-6; CD4T: snATAC chr2.24926317.24927221 P=4.0E-22; CD8T: snATAC chr2.24926317.24927221 P=5.3E-10; Monocyte: snRNA ADCY3 P=2.4E-7	Monocyte t1 snRNA ADCY3: Case>Ctrl P=6.4E-14; Monocyte t2 snRNA ADCY3: Case > Ctrl P=1.3E-3
chr2:43511034:T:C	PLEKHH2	yes	2	43511034	rs1038822	T	C	CD4T: snATAC chr2.43537017.43537445 P=1.3E-8	NA
chr2:60379872:T:G	AC007381.1	no	2	60379872	rs243027	T	G	NA	NA
chr2:60995008:A:T	KIAA1841	yes	2	60995008	rs6754585	A	T	NA	NA
chr2:100147438:G:T	AFF3	yes	2	100147438	rs12712067	G	T	B: snATAC chr2.100140564.100140927 P=3.0E-6; NK: snRNA AFF3 P=3.6E-6	NK t1 snRNA AFF3: Case<Ctrl P=6.1E-4
chr2:110858727:C:T	BCL2L11	no	2	110858727	rs1533298	C	T	CD4T: snATAC chr2.110858009.110858869 P=2.0E-6; NK: snATAC chr2.110858009.110858869 P=1.2E-7	NA
chr2:136170750:C:T	DARS	no	2	136170750	rs7568884	C	T	NA	NA
chr2:162254026:A:G	IFIH1	yes	2	162254026	rs2111485	A	G	NA	NA
chr2:181109527:CAGAG:C	UBE2E3	yes	2	181109527	rs376644292	CAGAG	C	NA	NA
chr2:191105394:C:G	STAT4	yes	2	191105394	rs7582694	C	G	NA	NA
chr2:203874196:G:A	CTLA4	yes	2	203874196	rs3087243	G	A	NA	NA
chr2:241468331:A:G	FARP2	no	2	241468331	rs10933559	A	G	NA	NA
chr3:32415706:G:A	CMTM7	no	3	32415706	rs655754	G	A	B: snATAC chr3.32419792.32420978 P=4.7E-18; CD4T: snATAC chr3.32419792.32420978 P=7.9E-17	NA
chr3:46342713:G:A	CCR5	yes	3	46342713	rs113341849	G	A	NA	NA
chr3:108379790:C:T	CD47	no	3	108379790	rs11707076	C	T	NA	NA
chr3:119560301:G:A	TIMMDC1	yes	3	119560301	rs34394661	G	A	NA	NA
chr3:156979308:G:A	LEKR1	no	3	156979308	rs6780427	G	A	NA	NA
chr3:184384608:C:T	CHRD	no	3	184384608	rs16858778	C	T	NK: snRNA HTR3C P=7.5E-7	NA
chr4:973543:C:A	TMEM175	yes	4	973543	rs113881148	C	A	CD8T: snRNA DGKQ P=9.4E-6	CD8T t2 snRNA DGKQ: Case > Ctrl P=2.6E-3
chr4:26083858:A:G	RBPJ	yes	4	26083858	rs34185821	A	G	NA	NA
chr4:38602849:G:A	KLF3	no	4	38602849	rs337637	G	A	NA	NA
chr4:40212934:A:G	RHOH	no	4	40212934	rs2280307	A	G	NA	NA
chr4:102585287:T:C	NFKB1	no	4	102585287	rs1598859	T	C	B: snATAC chr4.102564290.102564706 P=6.8E-9; CD4T: snATAC chr4.102630452.102631125 P=5.2E-36; CD4T: snATAC chr4.102639615.102639850 P=5.8E-10; CD8T: snATAC chr4.102630452.102631125 P=2.3E-23; CD8T: snATAC chr4.102627799.102628194 P=1.1E-9; NK: snATAC chr4.102525147.102525406 P=2.4E-7	NA
chr4:122322439:A:ATC	IL2/IL21	yes	4	122322439	rs78636954	A	ATC	NA	NA
chr4:165653115:A:G	CPE	no	4	165653115	rs2611215	A	G	NA	NA
chr5:35888101:G:A	IL7R	yes	5	35888101	rs67207043	G	A	NA	NA
chr5:40521603:G:T	PTGER4	yes	5	40521603	rs1876142	G	T	NA	NA
chr5:56146422:T:C	ANKRD55	yes	5	56146422	rs10213692	T	C	NA	NA
chr6:424915:C:A	IRF4	yes	6	424915	rs9405661	C	A	NA	NA
chr6:35392400:T:C	DEF6	yes	6	35392400	rs73413718	T	C	NA	NA
chr6:90267049:G:A	BACH2	yes	6	90267049	rs72928038	G	A	B: snATAC chr6.90251334.90251805 P=2.1E-8; CD4T: snATAC chr6.90266659.90267614 P=3.3E-17; CD4T: snATAC chr6.90251334.90251805 P=1.1E-6	NA
chr6:111686822:C:T	FYN	yes	6	111686822	rs804193	C	T	NA	NA
chr6:126343187:C:T	CENPW	yes	6	126343187	rs17754780	C	T	B: snATAC chr6.126339623.126340569 P=8.0E-17; CD4T: snATAC chr6.126339623.126340569 P=2.6E-21; CD8T: snATAC chr6.126339623.126340569 P=2.8E-11; monocyte: snATAC chr6.126339623.126340569 P=2.9E-31; NK: snATAC chr6.126339623.126340569 P=1.1E-8	NA
chr6:127091607:C:CA	RSPO3	yes	6	127091607	rs140418154	C	CA	NA	NA
chr6:127948922:C:T	THEMIS	yes	6	127948922	rs9491889	C	T	NA	NA
chr6:135398362:C:A	AHI1	no	6	135398362	rs2179781	C	A	B: snATAC chr6.135497161.135498732 P=5.4E-17; B: snATAC chr6.135651702.135652570 P=9.1E-10; B: snRNA AHI1 P=1.7E-26; CD4T: snATAC chr6.135497161.135498732 P=2.3E-18; CD4T: snRNA AHI1 P=3.3E-25; CD8T: snATAC chr6.135497161.135498732 P=8.9E-14; CD8T: snRNA AHI1 P=2.7E-26; monocyte: snRNA AHI1 P=1.0E-5; NK: snATAC chr6.135497161.135498732 P=1.3E-7; NK: snRNA AHI1 P=2.3E-9	B t1 snRNA AHI1: Case < Ctrl P=7.6E-5; B t2 snRNA AHI1: Case < Ctrl P=8.4E-5; B t3 snRNA AHI1: Case < Ctrl P=3.6E-5;CD4T t1 snRNA AHI1: Case < Ctrl P=7.5E-30; monocyte t2 snRNA AHI1: Case > Ctrl P=7.3E-3; monocyte t3 snRNA AHI1: Case < Ctrl P=7.0E-6
chr6:137682468:T:C	TNFAIP3	yes	6	137682468	rs12665429	T	C	monocyte: snATAC chr6.137680793.137681188 P=2.4E-9	NA
chr6:159049210:G:T	TAGAP	yes	6	159049210	rs212408	G	T	NA	NA
chr7:20557306:A:G	ABCB5	no	7	20557306	rs17143056	A	G	NA	NA
chr7:22730530:G:A	AC073072.1	no	7	22730530	rs2069845	G	A	NA	NA
chr7:26852706:G:A	SKAP2	yes	7	26852706	rs73069533	G	A	B: snATAC chr7.26863502.26865161 P=2.6E-7; CD4T: snATAC chr7.26863502.26865161 P=3.1E-10; CD8T: snATAC chr7.26863502.26865161 P=5.9E-9; NK: snATAC chr7.26863502.26865161 P=5.8E-7	NA
chr7:28102567:G:T	JAZF1	yes	7	28102567	rs10245867	G	T	CD4T: snATAC chr7.28120314.28120554 P=1.2E-7	NA
chr7:50406053:G:A	IKZF1	yes	7	50406053	rs6944602	G	A	NA	NA
chr7:50970505:G:A	COBL	yes	7	50970505	rs2023879	G	A	NA	NA
chr8:11247568:C:T	MTMR9	yes	8	11247568	rs2572431	C	T	B: snATAC chr8.11250985.11251422 P=2.7E-6; monocyte: snATAC chr8.11250985.11251422 P=9.3E-7	NA
chr8:11877675:G:T	CTSB	yes	8	11877675	rs2250903	G	T	monocyte: snATAC chr8.11874711.11875125 P=6.6E-29	NA
chr8:58973753:T:A	TOX	no	8	58973753	rs12545204	T	A	NA	NA
chr8:118911634:A:G	COLEC10	no	8	118911634	rs4355801	A	G	NA	NA
chr8:127184843:A:G	MYC	no	8	127184843	rs2445610	A	G	CD4T: snATAC chr8.11874711.11875125 P=5.1E-10	NA
chr8:128062656:C:G	PVT1	yes	8	128062656	rs1499363	C	G	NA	NA
chr9:4283137:G:T	GLIS3	yes	9	4283137	rs1574285	G	T	NA	NA
chr9:5410286:G:A	PLGRKT	yes	9	5410286	rs10815209	G	A	NA	NA
chr9:99823263:T:C	NR4A3	no	9	99823263	rs1405209	T	C	NA	NA
chr9:120904499:G:C	TRAF1	yes	9	120904499	rs2241003	G	C	B: snATAC chr9.120905389.120905683 P=1.5E-8; B: snATAC chr9.120842404.120843478 P=8.6E-8; CD4T: snATAC chr9.120842404.120843478 P=2.0E-16; CD4T: snATAC chr9.120890495.120890733 P=5.4E-12; CD8T: snATAC chr9.120842404.120843478 P=6.4E-9; monocyte: snATAC chr9.120842404.120843478 P=6.2E-7; NK: snATAC chr9.120905389.120905683 P=6.3E-8	NA
chr10:6052734:C:T	IL2RA	yes	10	6052734	rs61839660	C	T	NA	NA
chr10:6576860:C:T	LINC02648	yes	10	6576860	rs7095794	C	T	NA	NA
chr10:8060309:G:A	GATA3	no	10	8060309	rs3802604	G	A	NA	NA
chr10:32451091:G:A	CCDC7	no	10	32451091	rs2490503	G	A	NA	NA
chr10:33137219:T:C	NRP1	no	10	33137219	rs722988	T	C	NA	NA
chr10:79283615:G:C	ZMIZ1	yes	10	79283615	rs1108616	G	C	CD4T: snATAC chr10.79286006.79286963 P=4.4E-39; CD8T: snATAC chr10.79286006.79286963 P=4.8E-36; NK: snATAC chr10.79286006.79286963 P=9.9E-13	NA
chr10:88287593:T:G	RNLS	yes	10	88287593	rs2018705	T	G	NA	NA
chr10:102135182:C:A	ARMH3	no	10	102135182	rs4919611	C	A	monocyte: snATAC chr10.101938812.101939583 P=2.7E-7	monocyte t3 snATAC chr10.101938812.101939583: Case > Ctrl P=3.6E-5
chr11:2160994:A:T	INS	yes	11	2160994	rs689	A	T	monocyte: snATAC chr11.2191195.2191409 P=2.4E-6	NA
chr11:35267496:C:T	SLC1A2	yes	11	35267496	rs11033048	C	T	B: snATAC chr11.35272135.35273006 P=2.8E-7; CD4T: snATAC chr11.35272135.35273006 P=1.2E-8; monocyte: snATAC chr11.35272135.35273006 P=1.1E-6; NK: snATAC chr11.35272135.35273006 P=2.9E-6	NA
chr11:47204445:T:C	PACSIN3	no	11	47204445	rs17197710	T	C	NA	NA
chr11:60961822:G:T	CD5/CD6	yes	11	60961822	rs79538630	G	T	NA	NA
chr11:61828092:C:T	FADS2	no	11	61828092	rs968567	C	T	B: snATAC chr11.61827152.61829069 P=1.7E-21; B: snATAC chr11.61814639.61817156 P=4.5E-7; B: snRNA FADS2 P=5.3E-6; B: snRNA FADS1 P=6.5E-6; CD4T: snATAC chr11.61827152.61829069 P=1.1E-34; CD4T: snATAC chr11.61833512.61833815 P=5.8E-21; CD4T: snATAC chr11.61834330.61835051 P=2.5E-13; CD4T: snATAC chr11.61814639.61817156 P=1.0E-7; CD8T: snATAC chr11.61827152.61829069 P=1.6E-22; CD8T: snATAC chr11.61…	NA
chr11:64367826:A:C	CCDC88B	no	11	64367826	rs645078	A	C	monocyte: snRNA CCDC88B P=1.3E-6	monocyte t1 snRNA CCDC88B P=2.0E-3: Case > Control
chr11:116035012:T:C	AP000997.1	no	11	116035012	rs11215766	T	C	NA	NA
chr11:128734337:G:T	FLI1	yes	11	128734337	rs605093	G	T	NA	NA
chr12:6453119:C:T	TAPBPL	yes	12	6453119	rs2041384	C	T	B: snATAC chr12.6469861.6471324 P=4.8E-9; monocyte: snATAC chr12.6469861.6471324 P=6.5E-7	NA
chr12:8942630:T:C	M6PR	no	12	8942630	rs1805731	T	C	B: snATAC cchr12.8989341.8989742 P=8.4E-8; CD4T: snATAC chr12.9063909.9065850 P=6.8E-12; CD8T: snATAC chr12.9063909.9065850 P=1.0E-7	NA
chr12:9757568:G:A	CD69	yes	12	9757568	rs4763879	G	A	monocyte: snRNA CLECL1 P=1.4E-6	NA
chr12:47814585:T:C	RPAP3	yes	12	47814585	rs11168249	T	C	NA	NA
chr12:49107615:C:T	LMBR1L	no	12	49107615	rs1274726	C	T	NA	NA
chr12:53077434:C:A	ITGB7	no	12	53077434	rs7313065	C	A	monocyte: snATAC chr12.53103896.53104165 P=1.2E-6	NA
chr12:56050848:C:T	IKZF3	yes	12	56050848	rs34415530	C	T	B: snRNA RPS26 P=8.3E-26; CD4T: snATAC chr12.56041312.56042431 P=7.8E-12; CD4T: snRNA RPS26 P=1.0E-35; CD8T: snRNA RPS26 P=9.4E-30; monocyte: snATAC chr12.56041312.56042431 P=3.1E-9; monocyte: snRNA RPS26 P=3.4E-12; NK: snRNA RPS26 P=5.0E-17	B t1 snRNA RPS26 P=7.9E-6: Case > Control; B t3 snRNA RPS26 P=9.8E-6: Case > Control; CD4T t1 snATAC chr12.56041312.56042431: Case < Control; CD4T t1 snRNA RPS26 P=5.5E-30: Case > Control; CD4T t2 snRNA RPS26 P=1.5E-42: Case > Control; CD4T t3 snRNA RPS26 P=6.6E-27: Case > Control; CD8T t1 snRNA RPS26 P=1.4E-4: Case > Control; CD8T t3 snRNA RPS26 P=1.4E-5: Case > Control; monocyte t1 snRNA RPS26 …
chr12:95767078:C:T	AMDHD1	no	12	95767078	rs17041209	C	T	NA	NA
chr12:111569952:C:T	SH2B3	yes	12	111569952	rs653178	C	T	B: snATAC chr12.110913004.110913817 P=6.6E-8; monocyte: snATAC chr12.111393690.111394149 P=1.9E-6	NA
chr13:42343795:C:T	AKAP11	yes	13	42343795	rs74537115	C	T	NA	NA
chr13:75264886:T:G	TBC1D4	no	13	75264886	rs493925	T	G	CD4T: snATAC chr13.75299966.75300520 P=4.2E-21; CD8T: snATAC chr13.75299966.75300520 P=1.0E-11	NA
chr13:99411911:G:A	GPR183	yes	13	99411911	rs4319612	G	A	NA	NA
chr14:68286876:C:T	RAD51B	no	14	68286876	rs911263	C	T	B: snATAC chr14.68293072.68293700 P=2.8E-6; CD4T: snATAC chr14.68293072.68293700 P=1.6E-6	NA
chr14:68792124:C:G	ZFP36L1	yes	14	68792124	rs927292	C	G	B: snATAC chr14.68806490.68807444 P=1.4E-8; CD8T: snATAC chr14.68795199.68796375 P=2.0E-6; monocyte: snATAC chr14.68806490.68807444 P=7.4E-15	NA
chr14:88078202:C:T	GPR65	yes	14	88078202	rs17798179	C	T	NA	NA
chr14:92637727:T:C	RIN3	no	14	92637727	rs11627032	T	C	NA	NA
chr14:98032614:A:G	AL163932.1	yes	14	98032614	rs4900384	A	G	NA	NA
chr14:100840110:T:C	MEG3	yes	14	100840110	rs56994090	T	C	NA	NA
chr15:38670555:G:T	RASGRP1	yes	15	38670555	rs1874252	G	T	NA	NA
chr15:78944951:C:T	CTSH	yes	15	78944951	rs2289702	C	T	monocyte: snRNA CTSH P=8.5E-6	NA
chr16:11097543:G:A	DEXI	yes	16	11097543	rs12928537	G	A	NA	NA
chr16:20331769:T:C	UMOD	no	16	20331769	rs4238595	T	C	NA	NA
chr16:28496748:C:T	IL27	yes	16	28496748	rs151174	C	T	monocyte: snATAC chr16.28608964.28611207 P=5.8E-8	monocyte t2 snATAC chr16.28608964.28611207 P=1.0E-3: Case > Control
chr16:28996971:G:A	TUFM	yes	16	28996971	rs141672851	G	A	NA	NA
chr16:30123335:T:C	MAPK3	yes	16	30123335	rs28529403	T	C	B: snRNA NPIPB13 P=4.9E-6	NA
chr16:30749964:CA:C	CCDC189	yes	16	30749964	rs375341506	CA	C	NA	NA
chr16:50322085:G:A	BRD7	no	16	50322085	rs7184802	G	A	B: snATAC chr16.50335111.50335831 P=1.5E-47; B: snATAC chr16.50326782.50327628 P=7.4E-17; B: snATAC chr16.50338349.50339375 P=6.0E-7; B: snRNA BRD7 P=1.1E-6; B: snRNA ADCY7 P=6.8E-6; CD4T: snATAC chr16.50335111.50335831 P=3.7E-52; CD4T: snATAC chr16.50338349.50339375 P=1.2E-41; CD4T: snATAC chr16.50326782.50327628 P=1.3E-33; CD4T: snRNA BRD7 P=1.9E-25; CD4T: snRNA ADCY7 P=2.3E-17; CD4T: snRNA TEN…	B t2 snATAC chr16.50335111.50335831 P=3.0E-5: Case > Control; CD4T t2 snATAC chr16.50335111.50335831 P=3.2E-7: Case > Control; CD8T t2 snATAC chr16.50338349.50339375 P=1.0E-4: Case > Control; CD8T t3 snRNA TENT4B P=1.8E-5: Case < Control
chr16:68070519:T:C	CDH1	yes	16	68070519	rs2285910	T	C	B: snATAC chr16.68118911.68119311 P=4.4E-13; B: snATAC chr16.68070039.68070565 P=1.2E-8	NA
chr16:75212137:G:C	BCAR1	yes	16	75212137	rs72802365	G	C	B: snATAC chr16.88745383.88745959 P=9.5E-8	NA
chr16:85982485:G:A	AC092723.1	yes	16	85982485	rs9939427	G	A	NA	NA
chr16:88923102:C:T	AC092384.1	no	16	88923102	rs477639	C	T	NA	NA
chr17:3998208:T:G	CYB5D2	no	17	3998208	rs6502764	T	G	NA	NA
chr17:7730374:C:T	AC016876.1	no	17	7730374	rs16956936	C	T	NA	NA
chr17:39374659:A:G	PLXDC1	yes	17	39374659	rs150558343	A	G	NA	NA
chr17:39910119:T:C	GSDMB	yes	17	39910119	rs56380902	T	C	B: snATAC chr17.39939528.39940371 P=3.9E-9; B: snATAC chr17.39920523.39921024 P=3.7E-8; CD4T: snATAC chr17.40602747.40603084 P=5.6E-10	B t1 snATAC chr17.39939528.39940371 P=1.3E-4: Case > Control
chr17:40623690:G:A	CCR7	yes	17	40623690	rs8066541	G	A	NA	NA
chr17:45314842:G:A	MAP3K14	no	17	45314842	rs7216796	G	A	B: snATAC chr17.45583438.45585592 P=1.2E-6; CD4T: snATAC chr17.45583438.45585592 P=5.3E-8; CD8T: snATAC chr17.45583438.45585592 P=1.1E-7	NA
chr17:45996523:A:G	MAPT	no	17	45996523	rs1052553	A	G	B: snATAC chr17.46224798.46225626 P=6.8E-27; B: snATAC chr17.45619772.45620660 P=1.0E-23; B: snATAC chr17.46290922.46291624 P=9.7E-21; B: snATAC chr17.46192524.46194373 P=4.6E-14; B: snATAC chr17.46286663.46286989 P=7.2E-14; B: snATAC chr17.45585821.45586315 P=2.4E-13; B: snATAC chr17.46194618.46194932 P=3.8E-11; B: snATAC chr17.46178890.46179677 P=2.0E-9; B: snATAC chr17.46770971.46772067 P=9.8E…	B t3 snRNA ARL17B P=4.2E-9: Case > Ctrl; B t1 snRNA KANSL1 P=1.0E-5: Case < Ctrl; CD4T t3 snATAC chr17.46192524.46194373 P=3.0E-5: Case > Ctrl; CD4T t1 snRNA ARL17B P=3.1E-9: Case > Ctrl; CD4T t3 snRNA KANSL1 P=2.0E-4: Case > Ctrl; CD8T t2 snRNA ARL17B P=3.5E-17: Case > Ctrl; CD4T t3 snRNA KANSL1 P=3.3E-5: Case > Ctrl; monocyte t2 snRNA ARL17B P=2.4E-6: Case > Ctrl; NK t3 snATAC chr17.46192524.46…
chr17:47956725:A:G	PRR15L	no	17	47956725	rs2597169	A	G	B: snATAC chr17.48023385.48025467 P=2.6E-6; CD4T: snATAC chr17.48011392.48012716 P=6.1E-8	NA
chr18:12818923:G:A	PTPN2	yes	18	12818923	rs80262450	G	A	NA	NA
chr18:48930726:T:C	SMAD7	no	18	48930726	rs12456328	T	C	NA	NA
chr18:69869260:C:T	CD226	yes	18	69869260	rs12969657	C	T	NA	NA
chr19:10317045:T:A	TYK2	yes	19	10317045	rs74956615	T	A	NA	NA
chr19:18407968:C:T	LRRC25	yes	19	18407968	rs10424080	C	T	B: snATAC chr19.18401618.18402074 P=1.5E-15	NA
chr19:46705224:T:C	PRDK2	yes	19	46705224	rs425105	T	C	NA	NA
chr19:48703417:G:A	FUT2	yes	19	48703417	rs601338	G	A	NA	NA
chr20:1634898:T:C	SIRPG	yes	20	1634898	rs6043405	T	C	CD4T: snATAC chr20.1587930.1588934 P=4.0E-8; CD8T: snATAC chr20.1587930.1588934 P=2.8E-7; monocyte: snATAC chr20.1587930.1588934 P=1.1E-9	NA
chr20:35166801:G:T	PROCR	no	20	35166801	rs6088747	G	T	NA	NA
chr21:42416077:G:A	UBASH3A	yes	21	42416077	rs11203203	G	A	monocyte: snATAC chr21.42414655.42415640 P=9.5E-8	NA
chr21:44204668:C:T	ICOSLG	yes	21	44204668	rs56178904	C	T	NA	NA
chr22:30055497:C:T	ASCC2/LIF	yes	22	30055497	rs193477	C	T	B: snATAC chr22.30195769.30197014 P=4.6E-12; CD4T: snATAC chr22.30195769.30197014 P=6.7E-21; NK: snATAC chr22.30195769.30197014 P=9.4E-31; NK: snATAC chr22.30193118.30193336 P=3.6E-11	NA
chr22:37189696:T:C	C1QTNF6	yes	22	37189696	rs229531	T	C	CD8T: snATAC chr22.37282029.37282566 P=1.7E-7	NA
chr6:32636595:G :A	HLA-DQB1	no	6	32636595	rs9272346	G	A	B: snATAC chr6.32689558.32689806 P=1.2E-13; B: snATAC chr6.32668089.32668628 P=2.0E-10; CD4T: snATAC chr6.32668089.32668628 P=4.9E-25; CD4T: snATAC chr6.32609420.32610462 P=2.9E-12; CD4T: snATAC chr6.32588886.32590373 P=8.3E-7; CD8T: snATAC chr6.32668089.32668628 P=9.7E-30; CD8T: snATAC chr6.32588886.32590373 P=8.6E-17; CD8T: snATAC chr6.32666197.32666842 P=8.0E-7; monocyte: snATAC chr6.32668089.…	NA
