# Supplementary material for: Evolving epigenomics of immune cells at single-nucleus resolution in children en route to type 1 diabetes
Source: Nat Commun. 2026 Feb 25;17:3168. doi: 10.1038/s41467-026-69923-x (PMC13046956; doi:10.1038/s41467-026-69923-x)
Supplement: Supplementary file 19 — Supplementary Data 15 [file 41467_2026_69923_MOESM19_ESM.xlsx]

## Sheet: Sheet1
snRNA expression differences in genes with T1D-associated candidate genes
		Effect and FDR from Supp Data 5
GENE	TIMEPOINT	CELL LINEAGE	EFFECT	FDR
NFKB1	1	B Cells	0.853393	0
NFKB1	2	Monocyte	0.898239	2.0125e-178
BACH2	2	CD8 T Cells	1.12515	1.4548e-129
NR4A3	1	B Cells	0.767656	3.97937e-110
AFF3	1	B Cells	0.881882	3.788e-108
BACH2	3	B Cells	1.09819	4.74195e-94
NFKB1	1	CD4 T Cells	0.898719	5.53421e-93
IFIH1	2	NK Cells	0.659318	5.71826e-91
NFKB1	2	B Cells	0.92324	2.21482e-85
BACH2	1	B Cells	0.939154	2.57521e-77
BACH2	3	CD4 T Cells	1.07144	4.06424e-76
IFIH1	1	NK Cells	0.650195	1.01351e-72
RGS1	2	Monocyte	0.774416	3.37526e-67
CD69	1	B Cells	0.881482	1.57196e-62
RHOH	1	B Cells	0.878026	1.89146e-62
STAT4	3	NK Cells	1.13119	3.39022e-60
STAT4	2	Monocyte	0.787111	7.77657e-57
BACH2	2	B Cells	1.06456	9.8331e-55
JAZF1	2	CD8 T Cells	0.660968	2.51891e-49
NFKB1	1	Monocyte	0.93036	2.49459e-47
TNFAIP3	1	Monocyte	0.836954	2.06395e-46
HLA-DQB1	2	Monocyte	1.42182	3.04068e-44
CD69	3	NK Cells	1.12464	2.74917e-40
DENND1B	1	Monocyte	1.14323	9.69304e-37
TNFAIP3	2	Monocyte	0.8774	1.95421e-36
FYN	1	NK Cells	1.09758	1.11242e-34
TNFAIP3	1	B Cells	0.853863	4.53947e-34
THEMIS	1	CD8 T Cells	0.800418	1.43665e-30
BACH2	2	CD4 T Cells	1.04161	4.99352e-30
IFIH1	3	NK Cells	1.26942	2.12234e-28
FYN	1	CD4 T Cells	1.0491	7.86053e-29
JAZF1	3	B Cells	1.19587	2.15411e-27
AHI1	1	CD4 T Cells	1.23272	4.81597e-27
CD226	2	Monocyte	1.32033	4.11674e-26
HLA-DQB1	2	B Cells	1.19305	3.65704e-25
STAT4	3	CD4 T Cells	1.08251	1.91882e-24
TOX	2	CD8 T Cells	0.803685	1.59613e-24
NR4A3	2	Monocyte	0.888678	1.34896e-24
DENND1B	1	B Cells	1.17661	4.27075e-24
AFF3	2	B Cells	1.07308	8.67537e-24
STAT4	2	B Cells	0.848873	9.66234e-24
NFKB1	3	CD4 T Cells	0.951296	1.15409e-22
CD69	1	NK Cells	0.88699	1.59857e-21
AFF3	1	CD4 T Cells	0.850692	7.9557e-22
NFKB1	2	CD4 T Cells	0.953377	1.91012e-21
TNFAIP3	2	B Cells	0.866305	1.05997e-21
HLA-DQB1	1	B Cells	1.13693	1.57651e-21
NFKB1	1	CD8 T Cells	0.93407	1.20911e-20
NFKB1	2	NK Cells	0.93831	4.91838e-20
CD6	1	CD4 T Cells	1.09239	1.70855e-20
ZMIZ1	1	Monocyte	1.12119	1.13819e-20
SKI	3	CD8 T Cells	1.11981	6.08212e-20
NR4A3	2	B Cells	0.875028	1.03119e-19
STAT4	2	CD8 T Cells	0.923786	1.12646e-19
TOX	1	CD4 T Cells	0.917945	9.39619e-19
THEMIS	1	CD4 T Cells	0.871583	1.00037e-18
AFF3	1	Monocyte	0.781671	5.93154e-19
SKI	2	CD4 T Cells	0.916615	2.6008e-18
SKAP2	2	Monocyte	1.35829	4.4378e-18
RHOH	2	CD4 T Cells	0.934426	4.73036e-17
JAZF1	3	NK Cells	1.1886	2.1928e-16
JAZF1	2	Monocyte	1.14461	3.84451e-17
SKI	3	NK Cells	0.8893	2.79833e-16
JAZF1	3	Monocyte	1.14585	3.67717e-16
SKI	3	Monocyte	0.913938	4.89294e-16
TRAF1	1	Monocyte	0.752064	3.95347e-16
RHOH	2	Monocyte	0.786831	1.13958e-15
RAD51B	1	NK Cells	0.786003	7.61658e-15
RGS1	3	Monocyte	0.887096	1.13931e-14
GLIS3	1	Monocyte	1.3384	1.41258e-14
RHOH	1	CD8 T Cells	0.909942	1.40152e-13
HLA-DQB1	3	Monocyte	1.19266	4.79495e-14
RASGRP1	3	NK Cells	1.18895	4.08048e-13
FYN	2	CD8 T Cells	0.95563	1.68875e-13
ZMIZ1	3	Monocyte	0.927456	1.15644e-12
CD69	2	NK Cells	0.927401	3.0853e-11
NR4A3	3	Monocyte	1.08213	6.19835e-12
STAT4	1	Monocyte	0.867013	6.12108e-12
ADCY3	1	Monocyte	0.777783	6.85386e-12
PTGER4	2	Monocyte	0.856471	5.32861e-12
IL2RA	1	B Cells	0.669562	1.21371e-11
RAD51B	2	CD8 T Cells	1.16679	2.35372e-11
HLA-DQB1	1	Monocyte	1.23145	1.85877e-11
IFIH1	2	B Cells	0.836548	4.33857e-11
BACH2	3	NK Cells	1.06596	1.28261e-10
RHOH	3	CD8 T Cells	0.933137	1.9796e-10
CD69	3	B Cells	1.06449	2.90476e-10
CTSB	1	Monocyte	0.864891	8.59901e-11
CCDC7	1	CD4 T Cells	0.817494	1.86419e-10
SKAP2	1	Monocyte	0.758473	1.16449e-10
FYN	3	CD8 T Cells	1.0391	4.83755e-10
STAT4	1	B Cells	0.905274	1.77812e-10
TRAF1	3	NK Cells	1.3593	7.31993e-10
IKZF3	2	B Cells	1.11411	9.12525e-10
IKZF1	2	CD4 T Cells	1.06168	1.52062e-09
IFIH1	2	Monocyte	0.849692	4.09194e-10
SKI	1	B Cells	0.88574	6.11222e-10
CD226	1	Monocyte	1.18866	1.2472e-09
CD226	3	Monocyte	0.83393	1.70883e-09
CD47	1	B Cells	1.10418	2.20069e-09
TRAF1	2	NK Cells	0.721578	1.21615e-08
JAZF1	3	CD4 T Cells	1.1784	8.50428e-09
CTSB	3	Monocyte	1.13188	5.70368e-09
TOX	1	NK Cells	0.858994	3.34231e-08
NFKB1	2	CD8 T Cells	1.04063	1.90059e-08
CCR7	2	CD8 T Cells	1.17427	2.11403e-08
STAT4	2	CD4 T Cells	0.951987	3.61384e-08
DENND1B	2	CD8 T Cells	0.893314	2.40706e-08
PTPN22	2	CD8 T Cells	0.895744	2.62251e-08
TNFAIP3	3	CD8 T Cells	1.0434	5.65199e-08
STAT4	2	NK Cells	0.952197	1.21989e-07
SLAMF7	3	B Cells	1.44924	8.09478e-08
CD6	3	NK Cells	0.872713	1.71603e-07
NR4A3	1	Monocyte	0.927366	4.44747e-08
RBPJ	1	NK Cells	1.15567	1.56419e-07
BACH2	3	Monocyte	1.13738	6.67929e-08
RAD51B	1	Monocyte	0.830537	5.98995e-08
CD226	2	CD8 T Cells	0.756148	1.08044e-07
IFIH1	1	B Cells	0.871064	7.2107e-08
CD6	2	CD8 T Cells	1.07916	1.16988e-07
CD6	1	CD8 T Cells	1.08078	3.23287e-07
RIN3	2	CD8 T Cells	0.795894	1.46834e-07
GPR183	1	Monocyte	1.08497	9.0929e-08
RIN3	2	Monocyte	0.933614	9.04485e-08
SKAP2	3	B Cells	1.28163	3.86162e-07
IRF4	1	Monocyte	0.843378	1.31585e-07
FARP2	3	Monocyte	0.906149	1.916e-07
SKI	2	NK Cells	0.921678	7.50711e-07
IFIH1	1	Monocyte	0.835574	1.77959e-07
CCR7	2	CD4 T Cells	1.11586	5.77089e-07
PVT1	2	Monocyte	1.23954	1.87127e-07
KLF3	1	B Cells	1.14797	2.59698e-07
NFKB1	1	NK Cells	0.957765	8.69829e-07
RHOH	1	CD4 T Cells	0.95262	5.37281e-07
IFIH1	3	Monocyte	1.13629	4.27201e-07
STAT4	3	CD8 T Cells	1.04548	9.81283e-07
FLI1	2	CD8 T Cells	0.859292	7.01717e-07
RAD51B	3	CD8 T Cells	0.891555	1.24086e-06
UBE2E3	2	CD8 T Cells	0.882801	9.54548e-07
CCDC7	1	CD8 T Cells	0.772361	2.37164e-06
RASGRP1	2	CD8 T Cells	0.893231	1.02826e-06
FYN	1	CD8 T Cells	1.03449	3.57792e-06
DENND1B	1	CD8 T Cells	1.10425	3.96664e-06
KLF3	2	B Cells	1.17437	2.05495e-06
THEMIS	1	NK Cells	0.635182	3.18951e-06
SKAP2	1	B Cells	0.829769	1.28745e-06
PTGER4	2	CD8 T Cells	1.12087	2.03936e-06
CCDC7	2	CD8 T Cells	1.28262	2.06171e-06
CCDC7	1	NK Cells	0.667688	4.04954e-06
IL7R	2	CD8 T Cells	1.11653	2.9365e-06
CD6	1	NK Cells	1.17555	5.34799e-06
TAGAP	1	Monocyte	0.894476	2.29625e-06
CMTM7	2	CD4 T Cells	1.16403	6.52462e-06
SKI	1	NK Cells	1.09228	6.78368e-06
SLAMF7	1	Monocyte	0.745197	3.22453e-06
FCMR	2	CD4 T Cells	1.26208	9.41028e-06
ARMH3	1	Monocyte	0.880608	4.15643e-06
BACH2	1	CD4 T Cells	0.981945	7.28509e-06
IL6R	1	CD4 T Cells	0.718828	7.33046e-06
NOTCH2	2	Monocyte	1.05581	4.06814e-06
AL163932.1	2	CD8 T Cells	1.29758	7.71878e-06
KLF3	3	CD8 T Cells	1.11664	1.12204e-05
RASGRP1	1	CD4 T Cells	0.942298	8.85179e-06
BCL2L11	3	CD4 T Cells	0.878391	1.96223e-05
UBE2E3	1	NK Cells	1.12289	2.18384e-05
RAD51B	2	Monocyte	1.13176	8.49105e-06
RAD51B	3	CD4 T Cells	0.929419	3.10153e-05
AFF3	2	CD8 T Cells	1.29389	1.72471e-05
RHOH	1	NK Cells	0.904351	3.87022e-05
NFKB1	3	B Cells	1.02191	4.31369e-05
SKAP2	2	B Cells	1.22558	3.0821e-05
CD69	3	CD8 T Cells	1.04739	4.15485e-05
NFKB1	3	NK Cells	1.0307	6.29137e-05
FARP2	1	Monocyte	1.10885	2.05358e-05
BACH2	2	NK Cells	0.956016	0.000108958
CD6	2	B Cells	0.747733	4.96057e-05
NR5A2	2	Monocyte	2.15582	2.4114e-05
NOTCH2	1	Monocyte	1.06551	2.8179e-05
KLF3	3	Monocyte	1.13642	4.1568e-05
CD47	2	CD4 T Cells	1.08944	9.09125e-05
DENND1B	3	CD4 T Cells	0.940293	0.000115049
AFF3	3	Monocyte	1.10609	6.05709e-05
AFF3	3	CD4 T Cells	0.915103	0.000139212
PTPN22	1	B Cells	0.876799	5.74116e-05
CD6	2	NK Cells	1.12284	0.000253458
NRP1	2	Monocyte	0.902009	5.68398e-05
RASGRP1	1	CD8 T Cells	0.912778	0.000218497
LEKR1	3	Monocyte	0.738353	9.19015e-05
ADCY3	1	B Cells	1.12805	7.9572e-05
MTMR9	3	Monocyte	0.86915	0.000103501
RAD51B	3	B Cells	0.91649	0.00025109
TOX	3	CD4 T Cells	0.946536	0.000245843
RNLS	1	CD4 T Cells	0.784991	0.000170354
RPAP2	1	NK Cells	1.14667	0.000325721
PVT1	1	B Cells	1.11649	0.000155839
PVT1	2	CD8 T Cells	1.19543	0.000257554
MAP3K14	3	Monocyte	1.14298	0.000220556
RAD51B	2	CD4 T Cells	1.06586	0.000403023
ITGB7	1	NK Cells	0.6619	0.000509558
STAT4	1	CD8 T Cells	0.960201	0.000704183
CD226	2	CD4 T Cells	1.17558	0.000499344
CCR7	1	B Cells	0.928335	0.000244172
CCR7	2	Monocyte	1.20272	0.000200875
ZFP36L1	1	B Cells	0.93558	0.000260255
ADCY3	2	B Cells	1.13031	0.000427139
AHI1	3	Monocyte	1.08878	0.000307473
FYN	3	NK Cells	0.97315	0.000785511
TBC1D4	3	B Cells	0.44702	0.000791939
SKAP2	3	Monocyte	0.863748	0.000400884
CD47	2	B Cells	1.07555	0.000569928
GPR65	2	Monocyte	0.777222	0.000283892
AFF3	1	CD8 T Cells	0.825363	0.00104404
TOX	3	NK Cells	1.10518	0.000919004
RGS1	1	B Cells	0.919089	0.000384668
CCDC7	3	CD4 T Cells	0.878575	0.000975519
NR4A3	1	NK Cells	0.906296	0.00101278
RGS1	1	NK Cells	0.876053	0.00104887
SKAP2	3	CD8 T Cells	0.645652	0.000892911
RAD51B	1	CD4 T Cells	0.941733	0.000710298
PVT1	3	CD4 T Cells	1.09754	0.00124624
TOX	1	CD8 T Cells	0.924943	0.00164112
PTGER4	1	CD8 T Cells	1.0973	0.00174244
RAD51B	3	Monocyte	0.901759	0.000757347
NR4A3	3	B Cells	0.937628	0.00168836
STAT4	1	NK Cells	1.04197	0.00158848
IKZF1	2	CD8 T Cells	1.06916	0.00102106
KLF3	2	CD4 T Cells	1.0685	0.0015387
CCR7	3	B Cells	1.08844	0.00186771
ZFP36L1	3	Monocyte	1.07956	0.000948785
BCL2L11	2	Monocyte	0.930765	0.00074051
PTGER4	2	CD4 T Cells	1.06208	0.00174062
NOTCH2	2	B Cells	1.11944	0.00142426
PTPN2	1	NK Cells	1.08334	0.00191642
CMTM7	3	CD4 T Cells	1.13317	0.00217972
IKZF1	1	Monocyte	0.883721	0.000990759
NR4A3	1	CD4 T Cells	0.931637	0.0014848
SKI	2	Monocyte	0.955664	0.000904162
SKI	2	B Cells	0.927241	0.00177641
ZFP36L1	2	B Cells	0.925268	0.00180254
AHI1	3	B Cells	1.08814	0.00259284
SMAD7	3	NK Cells	0.922642	0.00281034
NR5A2	3	Monocyte	1.72811	0.00136338
RBPJ	1	CD4 T Cells	1.04984	0.0016769
RPAP2	1	CD4 T Cells	1.07537	0.00172138
AKAP11	2	B Cells	1.14749	0.00204941
CD101	1	CD4 T Cells	0.381723	0.00220998
SLAMF7	3	NK Cells	1.20699	0.00381593
ZMIZ1	1	B Cells	0.854406	0.00164852
CPE	2	CD4 T Cells	0.413877	0.00317827
GATA3	1	NK Cells	1.15659	0.00353053
IFIH1	3	CD4 T Cells	1.08764	0.00374371
SKI	1	Monocyte	0.946858	0.00184994
SH2B3	1	Monocyte	0.93501	0.00201098
ADCY3	3	B Cells	1.11744	0.00454036
SLAMF7	2	CD8 T Cells	0.672489	0.00283683
RBPJ	1	CD8 T Cells	1.0692	0.0054193
AHI1	1	B Cells	1.06582	0.00218655
AHI1	2	B Cells	1.06909	0.003688
CPE	1	B Cells	0.363128	0.00253686
IKZF1	3	B Cells	1.08379	0.00558708
UBE2E3	1	CD4 T Cells	0.943435	0.00356995
KLF3	3	NK Cells	1.13409	0.0063881
KLF3	2	CD8 T Cells	1.0893	0.00368142
TAGAP	1	CD4 T Cells	0.919585	0.00377956
IRF4	2	Monocyte	0.911621	0.00292005
KLF3	3	CD4 T Cells	1.06548	0.00710884
PTPN22	2	Monocyte	1.15529	0.00301339
JAZF1	2	B Cells	1.05387	0.00525527
IFIH1	3	CD8 T Cells	1.13655	0.00610989
IKZF3	3	CD8 T Cells	0.926652	0.0070244
LMBR1L	1	Monocyte	0.791477	0.00418794
IKZF3	1	CD4 T Cells	1.06136	0.00565642
SMAD7	3	CD8 T Cells	1.08253	0.00729611
CCR5	1	Monocyte	0.541673	0.00431977
IKZF3	3	CD4 T Cells	0.93711	0.0090524
IL6R	2	CD4 T Cells	1.25115	0.0079782
SMAD7	3	Monocyte	0.918553	0.00525271
SMAD7	3	B Cells	0.905168	0.00987908
CD69	2	Monocyte	0.93909	0.00417229
PVT1	1	CD8 T Cells	0.860849	0.0117564
TOX	2	NK Cells	1.08884	0.0143848
FYN	2	CD4 T Cells	0.98606	0.00906676
SKI	1	CD4 T Cells	1.03806	0.00713258
CD69	2	CD8 T Cells	1.03953	0.00811646
SMAD7	1	B Cells	1.08619	0.00628207
SLAMF7	1	NK Cells	0.821599	0.0123698
TNFAIP3	3	NK Cells	0.972873	0.0138296
SKI	3	CD4 T Cells	0.966251	0.0129763
ZFP36L1	1	NK Cells	0.89146	0.0128833
GLIS3	2	Monocyte	1.12228	0.00599321
THEMIS	2	NK Cells	0.805311	0.0192656
GATA3	1	CD4 T Cells	1.09766	0.0095803
TNFAIP3	3	B Cells	1.05697	0.0151522
SMAD7	1	CD8 T Cells	1.09776	0.0173884
THEMIS	3	CD4 T Cells	1.0681	0.0164236
RAD51B	2	B Cells	1.06679	0.0122426
AFF3	2	Monocyte	1.0858	0.00736208
TBC1D4	1	Monocyte	0.836954	0.00874609
DENND1B	2	B Cells	1.05568	0.0125816
BCL2L11	3	NK Cells	0.891849	0.0182544
NOTCH2	1	B Cells	0.918393	0.00894408
RHOH	2	CD8 T Cells	1.03737	0.0120329
FLI1	1	Monocyte	0.898684	0.00975171
CTSH	2	B Cells	1.20359	0.0142856
UBASH3A	1	B Cells	0.377094	0.00993906
UBASH3A	2	CD8 T Cells	1.2257	0.0132331
STAT4	1	CD4 T Cells	0.969819	0.0142883
CD69	1	Monocyte	0.930073	0.0113513
GSDMB	2	CD4 T Cells	1.32718	0.0190318
NR4A3	2	CD4 T Cells	0.951623	0.0193633
IKZF1	1	CD8 T Cells	1.05226	0.0262443
RAD51B	2	NK Cells	1.09658	0.0318177
BACH2	1	NK Cells	1.03721	0.0234065
AFF3	1	NK Cells	1.21556	0.0240586
IKZF1	1	CD4 T Cells	1.02666	0.017697
NR4A3	3	NK Cells	0.93822	0.0272887
FLI1	3	Monocyte	1.08944	0.0163454
RNLS	2	CD4 T Cells	1.19524	0.0227456
DARS	1	B Cells	0.923319	0.013965
UBE2E3	2	Monocyte	1.04216	0.012842
CD69	2	CD4 T Cells	0.976278	0.0241339
BCL2L11	3	Monocyte	1.05774	0.01782
ASCC2	1	Monocyte	0.872565	0.0157336
JAZF1	3	CD8 T Cells	0.920692	0.0246705
TRAF1	3	Monocyte	1.08483	0.0181716
SKAP2	1	CD4 T Cells	0.745603	0.0204284
DEXI	3	CD8 T Cells	2.35777	0.025272
IL7R	1	CD8 T Cells	1.059	0.0359974
MTMR9	2	NK Cells	1.16425	0.0417662
GPR65	1	NK Cells	0.808502	0.0305737
IFIH1	1	CD4 T Cells	0.914641	0.0217977
MAPT	1	NK Cells	0.3751	0.0315466
RBPJ	3	NK Cells	0.936911	0.0345351
CCR7	1	CD4 T Cells	0.948725	0.0234337
SLAMF7	1	B Cells	1.22282	0.0197948
CDH1	1	Monocyte	0.710367	0.021606
CD69	2	B Cells	0.972104	0.0286874
SH2B3	2	B Cells	0.938151	0.0294478
TRAF1	2	Monocyte	0.917896	0.019157
IKZF1	3	CD4 T Cells	1.02919	0.0399664
DARS	3	NK Cells	1.20405	0.0447444
DARS	2	CD4 T Cells	1.09273	0.037007
FCMR	2	B Cells	1.21356	0.0327783
AL163932.1	2	CD4 T Cells	1.30155	0.0381391
ADCY3	2	Monocyte	0.915149	0.0218655
TNFAIP3	2	CD8 T Cells	1.02383	0.0327283
CD6	3	CD4 T Cells	1.03049	0.0467952
CD47	3	CD4 T Cells	1.05738	0.0491364
PVT1	2	CD4 T Cells	1.07193	0.0430026
GPR183	3	NK Cells	1.11797	0.0525102
RIN3	2	B Cells	1.11357	0.0387265
TUFM	2	Monocyte	1.21534	0.025523
ADCY3	1	NK Cells	1.27221	0.0509169
LIF	2	Monocyte	1.30018	0.0258789
SMAD7	2	NK Cells	1.06773	0.06827
COBL	1	CD4 T Cells	0.84405	0.0391073
ANKRD55	1	CD4 T Cells	0.743746	0.0394312
ZMIZ1	2	B Cells	0.876711	0.0424304
PTPN2	3	B Cells	0.958271	0.0575307
DENND1B	2	CD4 T Cells	0.963643	0.0494167
CCDC88B	1	Monocyte	0.862829	0.0357285
RASGRP1	3	CD4 T Cells	1.04023	0.0615665
NR4A3	3	CD8 T Cells	1.05653	0.0560706
MTMR9	2	Monocyte	1.09624	0.0342268
RASGRP1	1	Monocyte	0.749806	0.0402077
SH2B3	1	B Cells	0.951165	0.0372075
CD69	1	CD4 T Cells	0.978288	0.0485752
ARMH3	2	CD8 T Cells	0.918338	0.0503276
SLAMF7	1	CD8 T Cells	0.742089	0.0803306
NOTCH2	3	B Cells	1.09054	0.0704017
GPR183	1	B Cells	1.06935	0.0404144
LEKR1	2	Monocyte	0.818438	0.0389762
RPAP2	2	CD8 T Cells	0.93241	0.0541159
IKZF3	1	CD8 T Cells	0.937725	0.0867741
JAZF1	1	NK Cells	0.938947	0.0756735
ZFP36L1	3	CD8 T Cells	1.07364	0.0687084
RASGRP1	1	B Cells	1.04208	0.0451271
GPR183	3	B Cells	1.08082	0.0828439
PTPN2	2	B Cells	0.963572	0.0647685
CD47	2	CD8 T Cells	0.923006	0.0610697
MTMR9	1	B Cells	1.06865	0.0501763
JAZF1	1	Monocyte	0.948857	0.0556606
TNFAIP3	1	CD4 T Cells	1.01594	0.0645815
PLXDC1	1	CD4 T Cells	0.858207	0.0653071
RIN3	2	CD4 T Cells	1.0884	0.0793255
IL2RA	3	NK Cells	1.32566	0.097226
SKI	3	B Cells	0.94565	0.0954648
IL2RA	3	CD4 T Cells	1.12113	0.0948742
IFIH1	2	CD8 T Cells	0.895198	0.0726422
SH2B3	1	CD4 T Cells	0.910944	0.0707769
SKAP2	2	CD8 T Cells	1.43788	0.0727086
ICOSLG	3	B Cells	0.917803	0.0992386
GPR65	2	CD8 T Cells	0.749172	0.0737723
TYK2	2	CD8 T Cells	0.838088	0.0743039
THEMIS	2	CD8 T Cells	0.946804	0.07795
UBASH3A	1	CD4 T Cells	0.900917	0.0753293
RBPJ	2	CD4 T Cells	0.967149	0.091457
KLF3	1	CD4 T Cells	1.0445	0.0766333
PLGRKT	3	CD8 T Cells	0.813182	0.0945721
GATA3	2	CD8 T Cells	0.89039	0.081614
IL7R	3	CD8 T Cells	0.946736	0.0982438
CCR7	1	Monocyte	1.15269	0.0715221
FLI1	1	B Cells	0.9521	0.0711439
FARP2	2	B Cells	0.95711	0.0999444
PLGRKT	1	B Cells	0.853321	0.0745648
SMAD7	1	CD4 T Cells	1.05958	0.0935032
TATDN3	1	Monocyte	0.82253	0.0826975
BACH2	2	Monocyte	1.05617	0.0728213
BCL2L11	1	Monocyte	1.06445	0.0899361
AHI1	2	Monocyte	0.950112	0.0872953
DARS	2	Monocyte	1.11155	0.0908395
RSPO3	1	B Cells	0	0.099297
