# Supplementary material for: Evolving epigenomics of immune cells at single-nucleus resolution in children en route to type 1 diabetes
Source: Nat Commun. 2026 Feb 25;17:3168. doi: 10.1038/s41467-026-69923-x (PMC13046956; doi:10.1038/s41467-026-69923-x)
Supplement: Supplementary file 20 — Supplementary Data 16 [file 41467_2026_69923_MOESM20_ESM.xlsx]

## Sheet: Sheet1
snATAC peaks within 100kb of T1D-associated SNV
Effect and P-values from Supp Data 6
	candidate locus/snATAC peak coordinates			snATAC peak case-control association characteristics and linked genes
T1D LOCUS	Chr	Start	End	Timepoint	Lineage	Effect	P-value	Linked gene
SKI	1	2475976	2675976
	1	2554833	2556780	2	Monocyte	0.917986	3.9267e-05	TNFRSF14
PGM1	1	63543100	63743100
	1	63651026	63651740	1	CD4 T Cells	0.770896	3.4999e-06	NA
PTPN22	1	113734946	113934946
	1	113758057	113760102	1	Monocyte	1.10365	0.00014626	PHTF1
	1	113758057	113760102	1	Monocyte	1.10365	0.00014626	HIPK1
	1	113758057	113760102	1	Monocyte	1.10365	0.00014626	RSBN1
	1	113928731	113931070	2	CD8 T Cells	1.06456	0.00097203	HIPK1
IL6R	1	154365420	154565420
	1	154386190	154387285	1	B Cells	1.41097	9.9903e-05	NA
	1	154464914	154465338	1	CD4 T Cells	0.811189	2.7999e-05	NA
RGS1	1	192470207	192670207
	1	192545892	192546503	2	CD8 T Cells	0.567168	0.00055217	NA
	1	192580304	192581417	2	Monocyte	0.755247	5.6781e-07	RGS1
NR5A2	1	199993261	200193261
	1	200129091	200129887	2	CD8 T Cells	0.739761	8.6397e-05	NA
	1	200153945	200154586	2	CD8 T Cells	0.764101	4.1927e-05	NA
DDX59	1	200763456	200963456
	1	200880318	200880563	2	CD8 T Cells	0.503803	9.1908e-05	NA
FCMR	1	206669068	206869068
	1	206714663	206714994	2	CD8 T Cells	0.759594	0.00035866	CD55
	1	206737077	206737441	1	CD4 T Cells	0.852558	0.00036156	CD55
	1	206744749	206745551	1	Monocyte	1.24714	0.00030224	NA
AC096559.1	2	12412805	12612805
	2	12479001	12479510	2	Monocyte	1.32106	0.00072757	NA
ADCY3	2	24774775	24974775
	2	24919044	24920760	1	CD4 T Cells	0.905358	0.000386	NA
	2	24926317	24927221	1	CD4 T Cells	1.3307	0.00023845	NA
AC007381.1	2	60279872	60479872
	2	60446377	60447275	3	Monocyte	0.790059	0.00017465	BCL11A
	2	60446377	60447275	3	Monocyte	0.790059	0.00017465	REL
	2	60465756	60466049	1	Monocyte	1.64866	1.073e-05	NA
BCL2L11	2	110758727	110958727
	2	110846403	110847431	1	B Cells	0.790975	0.00010764	NA
	2	110874971	110875370	1	B Cells	1.3404	3.0785e-05	BCL2L11
DARS	2	136070750	136270750
	2	136214190	136214770	2	Monocyte	0.886204	0.00012642	MCM6
	2	136238182	136239493	1	CD4 T Cells	1.15591	0.00033059	MCM6
	2	136389841	136390313	2	CD8 T Cells	0.495633	0.00032628	CXCR4
UBE2E3	2	181009527	181209527
	2	181145737	181146605	2	CD8 T Cells	0.765021	0.0010075	ITGA4
STAT4	2	191005394	191205394
	2	191127955	191128745	2	CD8 T Cells	0.653731	7.5822e-07	STAT4
	2	191204398	191204785	2	Monocyte	0.621799	0.00062858	NA
CTLA4	2	203774196	203974196
	2	203781805	203782603	2	Monocyte	1.14265	0.00025494	RAPH1
FARP2	2	241368331	241568331
	2	241540577	241541765	1	B Cells	0.867318	0.0001665	NA
CMTM7	3	32315706	32515706
	3	32469719	32470070	2	Monocyte	1.31851	0.00070191	NA
CD47	3	108279790	108479790
	3	108388148	108388856	1	B Cells	0.75048	1.3837e-05	NA
TIMMDC1	3	119460301	119660301
	3	119628513	119629292	2	Monocyte	0.811067	3.3133e-06	CD80
	3	119628513	119629292	2	Monocyte	0.811067	3.3133e-06	ARHGAP31
LEKR1	3	156879308	157079308
	3	157029103	157029836	1	B Cells	1.12418	0.0002517	NA
CHRD	3	184284608	184484608
	3	184459365	184459622	1	Monocyte	2.0905	9.4547e-11	NA
	3	184459365	184459622	2	Monocyte	1.80453	1.8108e-08	NA
	3	184459365	184459622	3	Monocyte	1.4899	0.00011183	NA
TMEM175	4	873543	1073543
	4	1043445	1043915	2	Monocyte	1.08324	0.0009262	PCGF3
	4	1043445	1043915	2	Monocyte	1.08324	0.0009262	ZNF721
	4	1043445	1043915	2	Monocyte	1.08324	0.0009262	ZNF718
	4	1043445	1043915	2	Monocyte	1.08324	0.0009262	SLBP
	4	1043445	1043915	2	Monocyte	1.08324	0.0009262	ZNF141
	4	1043445	1043915	2	Monocyte	1.08324	0.0009262	NELFA
	4	1043445	1043915	2	Monocyte	1.08324	0.0009262	TACC3
RBPJ	4	25983858	26183858
	4	26061312	26061512	1	Monocyte	0.701191	0.00043016	NA
	4	26150707	26151256	2	Monocyte	1.30344	1.196e-05	NA
KLF3	4	38502849	38702849
	4	38529056	38530134	1	B Cells	0.812756	0.00063586	TMEM156
	4	38529056	38530134	1	B Cells	0.812756	0.00063586	RPL9
	4	38529056	38530134	1	B Cells	0.812756	0.00063586	RFC1
RHOH	4	40112934	40312934
	4	40283361	40284372	1	CD4 T Cells	1.13329	4.7113e-05	RHOH
	4	40283361	40284372	3	CD4 T Cells	1.12569	0.0001076	RHOH
	4	40283361	40284372	3	NK Cells	0.642135	1.7299e-05	RHOH
IL7R	5	35788101	35988101
	5	35815612	35815825	2	Monocyte	0.568083	0.00094543	NA
	5	35853538	35854659	2	B Cells	0.715484	2.7235e-06	IL7R
	5	35869711	35870210	1	B Cells	0.695028	0.00011408	NA
PTGER4	5	40421603	40621603
	5	40437340	40437859	2	Monocyte	0.886055	0.00054624	NA
ANKRD55	5	56046422	56246422
	5	56155970	56156898	2	Monocyte	0.869283	4.9244e-06	NA
IRF4	6	324915	524915
	6	340995	341481	2	Monocyte	1.1696	3.2225e-07	EXOC2
	6	446340	447500	1	CD8 T Cells	0.865986	1.3645e-05	NA
HLA-DQB1	6	32564659	32764659
	6	32586002	32586587	1	B Cells	1.27539	0.00067024	NA
	6	32586002	32586587	3	B Cells	1.46045	5.3201e-06	NA
	6	32586002	32586587	3	Monocyte	1.33559	5.3544e-06	NA
	6	32659618	32660169	1	B Cells	0.787668	1.0764e-05	HLA-DPB1
	6	32664773	32665186	1	B Cells	0.723413	2.3937e-09	RPS18
	6	32664773	32665186	1	Monocyte	0.838146	0.00034606	RPS18
	6	32664773	32665186	2	Monocyte	0.839961	2.9838e-05	RPS18
	6	32664773	32665186	3	Monocyte	0.802573	2.4679e-08	RPS18
	6	32679357	32680348	3	B Cells	1.51635	5.2011e-06	NA
	6	32679357	32680348	3	Monocyte	1.40396	1.4208e-05	NA
	6	32691888	32692283	3	Monocyte	1.82129	0.0004011	NA
DEF6	6	35292400	35492400
	6	35393900	35394306	3	CD8 T Cells	1.79179	0.00016051	NA
BACH2	6	90167049	90367049
	6	90303113	90303460	1	B Cells	2.1324	0.00032162	NA
	6	90347533	90347983	2	Monocyte	1.19707	0.00129676	NA
TNFAIP3	6	137582468	137782468
	6	137588544	137589839	2	CD8 T Cells	0.726133	0.00014511	TNFAIP3
	6	137736237	137736699	1	B Cells	0.754275	0.00050463	NA
TAGAP	6	158949210	159149210
	6	159038877	159039596	2	Monocyte	0.919138	0.00054921	TAGAP
ABCB5	7	20457306	20657306
	7	20596706	20596974	2	Monocyte	1.28972	0.00051086	ITGB8
SKAP2	7	26752706	26952706
	7	26912296	26912657	3	Monocyte	1.46733	2.2579e-08	NA
JAZF1	7	28002567	28202567
	7	28200260	28200854	2	CD8 T Cells	0.60396	3.972e-05	JAZF1
IKZF1	7	50306053	50506053
	7	50329687	50330080	1	B Cells	0.846895	0.00028515	NA
	7	50356570	50356948	2	CD4 T Cells	0.66111	7.7131e-05	GRB10
	7	50356570	50356948	2	CD4 T Cells	0.66111	7.7131e-05	IKZF1
CTSB	8	11777675	11977675
	8	11782879	11784118	1	Monocyte	0.811885	1.5119e-06	NA
	8	11782879	11784118	2	Monocyte	0.750013	2.1402e-15	NA
	8	11782879	11784118	3	Monocyte	0.819539	3.6331e-08	NA
MYC	8	127084843	127284843
	8	127216249	127216532	2	Monocyte	1.41028	0.00048036	NA
PVT1	8	127962656	128162656
	8	128041825	128042518	1	Monocyte	1.20462	1.0188e-06	NA
	8	128076569	128077356	1	CD4 T Cells	1.28167	0.00010005	NA
PLGRKT	9	5310286	5510286
	9	5326919	5327601	2	CD8 T Cells	1.37228	2.2291e-05	NA
TRAF1	9	120804499	121004499
	9	120842404	120843478	1	B Cells	0.906615	0.00011765	NA
	9	120842404	120843478	1	CD4 T Cells	0.882178	1.6475e-08	NA
	9	120842404	120843478	3	Monocyte	0.92209	0.00046663	NA
	9	120892300	120893080	2	CD8 T Cells	0.780091	4.9644e-05	NA
	9	120935401	120936764	2	Monocyte	0.880159	0.00061575	NA
IL2RA	10	5952734	6152734
	10	6052320	6053066	1	B Cells	0.901539	0.00019692	NA
	10	6052320	6053066	2	B Cells	0.862925	6.0185e-05	NA
	10	6136209	6136680	2	Monocyte	1.38062	0.00038206	NA
NRP1	10	33037219	33237219
	10	33109570	33110099	2	CD8 T Cells	0.677724	0.00062054	NA
	10	33138915	33139694	3	CD8 T Cells	0.891266	0.0001643	NRP1
	10	33138915	33139694	3	CD8 T Cells	0.891266	0.0001643	EPC1
	10	33138915	33139694	3	CD8 T Cells	0.891266	0.0001643	ITGB1
ZMIZ1	10	79183615	79383615
	10	79331156	79332076	1	CD4 T Cells	0.839081	2.958e-06	PPIF
	10	79331156	79332076	1	CD4 T Cells	0.839081	2.958e-06	ZMIZ1
	10	79331156	79332076	1	CD4 T Cells	0.839081	2.958e-06	ZCCHC24
	10	79331156	79332076	2	CD4 T Cells	0.837721	4.4991e-05	PPIF
	10	79331156	79332076	2	CD4 T Cells	0.837721	4.4991e-05	ZMIZ1
	10	79331156	79332076	2	CD4 T Cells	0.837721	4.4991e-05	ZCCHC24
SLC1A2	11	35167496	35367496
	11	35214747	35215133	1	CD4 T Cells	1.32692	2.2588e-05	CD44
	11	35214747	35215133	1	CD4 T Cells	1.32692	2.2588e-05	SLC1A2
	11	35214747	35215133	1	CD4 T Cells	1.32692	2.2588e-05	ABTB2
	11	35214747	35215133	1	CD4 T Cells	1.32692	2.2588e-05	LDLRAD3
	11	35247277	35248281	1	CD4 T Cells	1.1348	2.3635e-05	NA
CD5	11	60861822	61061822
CD6	11	60861822	61061822
	11	61026186	61026585	2	CD8 T Cells	1.25822	0.00088696	NA
CCDC88B	11	64267826	64467826
	11	64331367	64332320	2	CD8 T Cells	0.778655	0.0009805	EHD1
	11	64331367	64332320	2	CD8 T Cells	0.778655	0.0009805	SF1
	11	64331367	64332320	2	CD8 T Cells	0.778655	0.0009805	FERMT3
	11	64331367	64332320	2	CD8 T Cells	0.778655	0.0009805	FAU
	11	64342394	64342978	1	Monocyte	0.869287	0.00043014	NA
TAPBPL	12	6353119	6553119
	12	6416406	6417417	1	Monocyte	1.19647	0.00029012	PLEKHG6
	12	6416406	6417417	1	Monocyte	1.19647	0.00029012	TNFRSF1A
	12	6471936	6472267	1	Monocyte	1.23894	0.0001617	PLEKHG6
	12	6532274	6532833	1	CD4 T Cells	1.13086	5.9561e-05	GAPDH
	12	6534312	6534832	2	CD8 T Cells	0.854447	0.00078222	GAPDH
RPAP3	12	47714585	47914585
	12	47812830	47813368	2	Monocyte	0.874431	2.8599e-06	NA
	12	47900482	47900769	2	Monocyte	0.798999	2.0686e-05	NA
LMBR1L	12	49007615	49207615
	12	49129466	49131981	2	Monocyte	1.07814	0.00014051	NA
	12	49305973	49306477	2	Monocyte	0.732122	0.00062966	NA
IKZF3	12	55950848	56150848
	12	56041312	56042431	1	B Cells	1.07497	0.00072606	NA
	12	56041312	56042431	1	CD4 T Cells	1.07795	0.00022218	NA
AMDHD1	12	95667078	95867078
	12	95805796	95806190	3	CD8 T Cells	1.56781	4.6101e-05	NA
AKAP11	13	42243795	42443795
	13	42328751	42329015	2	Monocyte	0.565077	0.00066428	NA
TBC1D4	13	75164886	75364886
	13	75219514	75220252	1	CD4 T Cells	1.25312	5.938e-05	NA
GPR183	13	99311911	99511911
	13	99403165	99404326	2	CD8 T Cells	0.684142	7.5443e-06	PCCA
	13	99434114	99434850	1	CD8 T Cells	1.1419	5.7216e-05	DOCK9
	13	99434114	99434850	1	Monocyte	1.30123	3.6429e-05	DOCK9
ZFP36L1	14	68692124	68892124
	14	68741401	68742445	2	Monocyte	0.914276	0.00057075	SUSD6
	14	68741401	68742445	2	Monocyte	0.914276	0.00057075	DCAF5
	14	68795199	68796375	2	Monocyte	0.887344	2.7486e-05	NA
RIN3	14	92537727	92737727
	14	92568384	92569487	2	B Cells	1.21809	9.4113e-06	NA
	14	92686666	92687141	1	CD4 T Cells	0.794508	0.00039766	NA
AL163932.1	14	97932614	98132614
	14	98018624	98018951	1	CD4 T Cells	1.23027	0.00025036	NA
RASGRP1	15	38570555	38770555
	15	38576638	38577198	2	CD8 T Cells	0.592472	8.9529e-08	NA
	15	38670232	38671084	2	Monocyte	1.39154	0.00116141	RASGRP1
	15	38670232	38671084	2	Monocyte	1.39154	0.00116141	THBS1
TUFM	16	28896971	29096971
	16	28930711	28930982	1	B Cells	0.832366	0.00071292	NA
	16	28984323	28985261	1	Monocyte	1.12072	0.0002635	NA
MAPK3	16	30023335	30223335
	16	30182987	30184707	1	B Cells	1.07172	0.00063689	NA
	16	30185339	30188463	2	CD8 T Cells	0.881385	0.00015996	ITGAL
BRD7	16	50222085	50422085
	16	50335111	50335831	2	B Cells	0.683022	3.035e-05	BRD7
	16	50335111	50335831	2	CD4 T Cells	0.757828	3.2462e-07	BRD7
	16	50338349	50339375	2	CD8 T Cells	0.77973	0.00010528	BRD7
	16	53822789	53823477	2	Monocyte	2.01841	5.382e-07	NA
CDH1	16	67970519	68170519
	16	68005411	68006324	1	B Cells	1.18608	0.00058191	NA
BCAR1	16	75112137	75312137
	16	75305196	75305744	2	CD8 T Cells	1.58551	0.00031806	NA
AC092384.1	16	88823102	89023102
	16	88967883	88968493	2	Monocyte	0.783783	0.00016712	CBFA2T3
CYB5D2	17	3898208	4098208
	17	3904164	3905440	3	B Cells	0.851964	2.3191e-05	ATP2A3
	17	3904164	3905440	3	B Cells	0.851964	2.3191e-05	CAMKK1
	17	3904164	3905440	3	B Cells	0.851964	2.3191e-05	P2RX5
	17	3964937	3965329	2	Monocyte	0.848248	0.00083714	NA
GSDMB	17	39810119	40010119
	17	39939528	39940371	1	B Cells	0.857328	0.00012766	NA
	17	39939528	39940371	3	CD8 T Cells	0.769777	2.7384e-05	NA
CCR7	17	40523690	40723690
	17	40533273	40533745	1	B Cells	1.10618	0.00014478	NA
	17	40577493	40578022	1	CD4 T Cells	0.760392	2.7609e-06	CCR7
	17	40614965	40615716	1	CD4 T Cells	0.872564	0.00018584	CCR7
	17	40614965	40615716	1	CD4 T Cells	0.872564	0.00018584	IKZF3
MAP3K14	17	45214842	45414842
	17	45247011	45248867	3	CD8 T Cells	1.08771	0.00013856	NA
PTPN2	18	12718923	12918923
	18	12775556	12776239	1	CD4 T Cells	1.21607	0.00022454	NA
	18	12903991	12904372	2	CD8 T Cells	0.525146	3.5366e-05	NA
SMAD7	18	48830726	49030726
	18	48842532	48842979	2	CD8 T Cells	0.778112	0.00023778	SMAD7
	18	48868416	48869514	2	CD8 T Cells	0.772607	6.9492e-05	CTIF
	18	48868416	48869514	2	Monocyte	1.09684	5.8839e-05	CTIF
CD226	18	69769260	69969260
	18	69958464	69958769	3	Monocyte	0.841255	0.00010657	CD226
TYK2	19	10217045	10417045
	19	10269428	10271966	1	B Cells	0.944657	0.0005485	ICAM1
	19	10269428	10271966	1	B Cells	0.944657	0.0005485	PDE4A
	19	10269428	10271966	1	B Cells	0.944657	0.0005485	CDC37
	19	10269428	10271966	1	B Cells	0.944657	0.0005485	LDLR
	19	10269428	10271966	1	B Cells	0.944657	0.0005485	SLC44A2
	19	10269428	10271966	1	CD4 T Cells	1.09502	0.0004068	ICAM1
	19	10269428	10271966	1	CD4 T Cells	1.09502	0.0004068	PDE4A
	19	10269428	10271966	1	CD4 T Cells	1.09502	0.0004068	CDC37
	19	10269428	10271966	1	CD4 T Cells	1.09502	0.0004068	LDLR
	19	10269428	10271966	1	CD4 T Cells	1.09502	0.0004068	SLC44A2
PRDK2	19	46605224	46805224
	19	46619710	46620094	1	CD4 T Cells	0.845932	0.00012737	NA
SIRPG	20	1534898	1734898
	20	1587930	1588934	3	CD4 T Cells	1.69001	2.3485e-06	SIRPB1
	20	1587930	1588934	2	Monocyte	0.750458	1.9082e-07	SIRPB1
	20	1587930	1588934	3	Monocyte	1.49785	7.0127e-13	SIRPB1
	20	1897688	1898321	1	B Cells	0.896691	5.9171e-05	NA
PROCR	20	35066801	35266801
	20	35085378	35086094	1	CD8 T Cells	0.729846	1.2632e-05	NA
	20	35251399	35252589	2	CD8 T Cells	0.780816	0.0001597	NA
UBASH3A	21	42316077	42516077
	21	42414655	42415640	1	CD4 T Cells	0.918902	0.0001123	NA
C1QTNF6	22	37089696	37289696
	22	37162425	37162927	1	B Cells	1.26178	0.00018339	IL2RB
