# Supplementary material for: Evolving epigenomics of immune cells at single-nucleus resolution in children en route to type 1 diabetes
Source: Nat Commun. 2026 Feb 25;17:3168. doi: 10.1038/s41467-026-69923-x (PMC13046956; doi:10.1038/s41467-026-69923-x)
Supplement: Supplementary file 21 — Source Data [file 41467_2026_69923_MOESM21_ESM.xlsx]

## Sheet: Figure 1
Figure 1b-d	See Supp Data 1

## Sheet: Figure 2
Figure 2a	Counts	x (pearson)	xmin	xmax
	54	-0.957644	-0.991845	-0.923442
	241	-0.88924	-0.923442	-0.855039
	436	-0.820837	-0.855039	-0.786636
	517	-0.752434	-0.786636	-0.718233
	587	-0.684031	-0.718233	-0.64983
	605	-0.615628	-0.64983	-0.581426
	560	-0.547225	-0.581426	-0.513023
	550	-0.478822	-0.513023	-0.44462
	533	-0.410419	-0.44462	-0.376217
	491	-0.342016	-0.376217	-0.307814
	481	-0.273612	-0.307814	-0.239411
	403	-0.205209	-0.239411	-0.171008
	425	-0.136806	-0.171008	-0.102605
	420	-0.0684031	-0.102605	-0.0342016
	440	1.11022e-16	-0.0342016	0.0342016
	403	0.0684031	0.0342016	0.102605
	504	0.136806	0.102605	0.171008
	585	0.205209	0.171008	0.239411
	650	0.273612	0.239411	0.307814
	832	0.342016	0.307814	0.376217
	1085	0.410419	0.376217	0.44462
	1336	0.478822	0.44462	0.513023
	1731	0.547225	0.513023	0.581426
	2212	0.615628	0.581426	0.64983
	2745	0.684031	0.64983	0.718233
	3326	0.752434	0.718233	0.786636
	3839	0.820837	0.786636	0.855039

## Sheet: Figure 3
Figure 3a	Extract numbers from signac for specific cases
TNFAIP3				RGS1				HLA-DQB1				BACH2
x	y	colour		x	y	colour		x	y	colour		x	y	colour
5.86917	283.823	#F8766D		5.78422	208.731	#F8766D		5.78422	37.8016	#F8766D		5.66976	4928.53	#F8766D
5.50919	417.966	#F8766D		6.14136	80.8828	#F8766D		6.14136	22.3872	#F8766D		6.05361	6163.22	#F8766D
6.00532	277.578	#00BFC4		5.68658	170.803	#00BFC4		5.68658	139.935	#00BFC4		6.05168	4025.3	#00BFC4
6.10112	229.763	#00BFC4		6.50818	116.372	#00BFC4		6.50818	13.9646	#00BFC4		6.12199	7435.58	#00BFC4
5.9601	342.023	#F8766D		6.1749	201.217	#F8766D		6.1749	63.507	#F8766D		5.78627	3608.56	#F8766D
6.10472	360.654	#F8766D		5.8087	379.041	#F8766D		5.8087	96.3137	#F8766D		5.7423	5093.56	#F8766D
5.93225	260.647	#F8766D		5.92845	264.115	#F8766D		5.92845	54.2379	#F8766D		5.75276	3511.03	#F8766D
5.75343	356.39	#00BFC4		6.50664	82.8394	#00BFC4		6.50664	100.279	#00BFC4		5.84393	3376.22	#00BFC4
5.908	313.932	#F8766D		5.73559	112.134	#F8766D		5.73559	79.0451	#F8766D		5.44589	7690.24	#F8766D
5.58998	249.343	#00BFC4		5.55645	341.552	#00BFC4		5.55645	219.371	#00BFC4		5.43753	3607.66	#00BFC4
5.29159	316.81	#F8766D		5.99329	282.33	#00BFC4		5.99329	265.066	#00BFC4		5.40396	4449.93	#00BFC4
5.71305	292.368	#00BFC4		5.6957	290.179	#F8766D		5.6957	24.1816	#F8766D		5.19001	4764.83	#F8766D
4.53656	523.256	#F8766D		5.19101	328.521	#F8766D		5.19101	103.066	#F8766D		5.76481	2615.82	#F8766D
5.85314	596.001	#F8766D		5.96926	250.089	#F8766D		5.96926	39.7138	#F8766D		5.67056	3151.54	#F8766D
5.89453	605.575	#F8766D		6.2343	268.782	#F8766D		6.2343	50.7246	#F8766D		5.94997	3834.18	#F8766D
5.50188	380.98	#F8766D		6.50508	112.207	#00BFC4		6.50508	43.1323	#00BFC4		5.93227	3205.97	#00BFC4
5.77521	243.311	#F8766D		6.23323	247.237	#F8766D		6.23323	45.0054	#F8766D		5.54825	4756.81	#F8766D
5.57684	219.904	#00BFC4		5.26392	288.636	#F8766D		5.26392	10.8919	#F8766D		4.9729	5300.64	#F8766D
5.98351	383.279	#F8766D		6.43785	319.271	#00BFC4		6.43785	68.9624	#00BFC4		6.18234	2539.19	#00BFC4
5.64104	335.949	#F8766D		6.07294	212.195	#00BFC4		6.07294	120.892	#00BFC4		5.89267	4387.81	#00BFC4
6.12932	487.059	#00BFC4		5.67823	188.805	#00BFC4		5.67823	35.6632	#00BFC4		6.14051	4292.31	#00BFC4
5.90847	206.178	#00BFC4		6.38421	220.459	#F8766D		6.38421	84.6333	#F8766D		5.86813	5221.39	#F8766D
5.64892	365.821	#00BFC4		5.59412	203.692	#00BFC4		5.59412	30.5539	#00BFC4		5.77921	3180.54	#00BFC4
5.58863	309.42	#F8766D		4.98125	584.71	#F8766D		4.98125	73.0887	#F8766D		5.51213	2349.42	#F8766D
5.84152	239.105	#00BFC4		5.60827	384.459	#F8766D		5.60827	98.5792	#F8766D		5.31042	2886.91	#F8766D
5.71205	395.894	#F8766D		6.07502	233.055	#F8766D		6.07502	116.107	#F8766D		6.04457	3914.86	#F8766D
5.85556	232.893	#F8766D		5.67513	281.01	#F8766D		5.67513	293.688	#F8766D		6.01049	4778.18	#F8766D
5.71732	450.56	#F8766D		5.82202	366.091	#F8766D		5.82202	60.2618	#F8766D		5.95946	3056.41	#F8766D
6.17087	406.185	#F8766D		6.32276	346.71	#00BFC4		6.32276	278.7	#00BFC4		5.90659	3345.44	#00BFC4
5.75288	360.372	#F8766D		6.19232	245.324	#F8766D		6.19232	108.533	#F8766D		5.7574	3407.31	#F8766D
6.10569	238.33	#00BFC4		6.35108	282.049	#00BFC4		6.35108	88.2239	#00BFC4		6.04014	4601.41	#00BFC4
6.04571	464.448	#F8766D		5.92289	332.012	#00BFC4		5.92289	46.5773	#00BFC4		5.45352	4019.24	#00BFC4
5.90583	440.958	#00BFC4		5.1304	266.623	#F8766D		5.1304	37.031	#F8766D		5.29245	2386.71	#F8766D
5.67684	353.561	#00BFC4		6.79376	442.954	#F8766D		6.79376	74.7636	#F8766D		5.9034	3243.92	#F8766D
6.38754	326.114	#F8766D		6.02869	301.413	#00BFC4		6.02869	56.1639	#00BFC4		5.81305	3765	#00BFC4
5.77396	311.327	#F8766D		6.24568	391.323	#00BFC4		6.24568	122.111	#00BFC4		6.15953	4840.45	#00BFC4
5.25064	179.683	#00BFC4		5.77331	269.655	#00BFC4		5.77331	92.6939	#00BFC4		4.50414	4071.92	#00BFC4
5.70954	314.257	#00BFC4		6.08756	304.896	#F8766D		6.08756	98.0899	#F8766D		5.91682	4363.57	#00BFC4
6.31194	309.135	#00BFC4		5.46921	424.326	#00BFC4		5.46921	271.568	#00BFC4		5.57164	3949.68	#F8766D
5.69477	226.179	#00BFC4		5.07381	379.667	#F8766D		5.07381	8.43704	#F8766D		5.49236	5458.43	#00BFC4
5.70693	312.228	#00BFC4		4.74489	251.907	#F8766D		4.74489	35.9868	#F8766D		5.52967	4388.79	#F8766D
5.64435	276.697	#F8766D		6.36132	302.025	#00BFC4		6.36132	56.1401	#00BFC4		5.24295	3395	#F8766D
5.88583	318.669	#00BFC4		6.37605	164.065	#00BFC4		6.37605	297.001	#00BFC4		5.71399	6483.86	#00BFC4
5.94737	416.541	#F8766D		6.33992	225.386	#00BFC4		6.33992	25.1445	#00BFC4		5.72366	6613.07	#00BFC4
5.89384	361.367	#F8766D		6.31432	115.413	#F8766D		6.31432	45.0983	#F8766D		5.89444	2787.45	#00BFC4
5.58683	375.438	#00BFC4		6.3114	243.125	#F8766D		6.3114	120.098	#F8766D		5.93374	4281.86	#F8766D
5.7705	483.438	#00BFC4		5.8051	227.128	#00BFC4		5.8051	76.7535	#00BFC4		5.83921	3014.87	#F8766D
6.04909	253.644	#00BFC4		5.48115	277.413	#00BFC4		5.48115	161.824	#00BFC4		5.45661	4784.02	#00BFC4
5.97636	261.873	#F8766D		6.26628	212.328	#00BFC4		6.26628	43.3323	#00BFC4		5.42199	3163.85	#00BFC4
5.78564	244.091	#F8766D		5.87989	338.875	#00BFC4		5.87989	93.6193	#00BFC4		5.98596	3386.74	#00BFC4
4.67966	564.546	#00BFC4		6.87155	207	#F8766D		6.87155	62.5034	#F8766D		5.81095	3032.13	#00BFC4
6.3341	248.352	#00BFC4		5.24831	519.372	#F8766D		5.24831	101.616	#F8766D		4.52838	4354.52	#00BFC4
5.29193	474.844	#F8766D		5.35366	589.106	#00BFC4		5.35366	106.305	#00BFC4		6.05508	2921.93	#F8766D
6.27107	230.357	#00BFC4		5.91994	171.949	#00BFC4		5.91994	34.8708	#00BFC4		4.91974	4811.91	#F8766D
5.92556	372.711	#00BFC4		5.97263	122.48	#00BFC4		5.97263	42.6017	#00BFC4		5.083	5187.55	#00BFC4
4.97996	293.221	#F8766D		6.49809	176.599	#F8766D		6.49809	20.6456	#F8766D		5.36055	4821.8	#00BFC4
6.02962	272.749	#00BFC4		6.43294	183.407	#00BFC4		6.43294	41.7002	#00BFC4		5.73607	6226.63	#00BFC4
6.06254	360.212	#F8766D		6.48992	88.6813	#00BFC4		6.48992	92.8888	#00BFC4		5.95211	5481.32	#F8766D
5.85355	264.795	#00BFC4		6.24127	538.182	#F8766D		6.24127	69.9981	#F8766D		5.83352	3389.14	#00BFC4
6.01333	375.304	#F8766D		6.29005	167.687	#00BFC4		6.29005	75.8953	#00BFC4		6.19071	6506.54	#00BFC4
5.91918	326.427	#00BFC4		6.15632	250.482	#00BFC4		6.15632	25.8157	#00BFC4		5.64158	2821.25	#F8766D
5.42485	353.413	#00BFC4		6.34316	143.846	#00BFC4		6.34316	15.882	#00BFC4		5.48958	3951.67	#00BFC4
5.69684	176.865	#00BFC4		6.17701	333.959	#F8766D		6.17701	39.2501	#F8766D		6.28564	4179.49	#00BFC4
6.13535	237.243	#F8766D		5.45638	241.25	#00BFC4		5.45638	52.4457	#00BFC4		6.03734	2511.49	#00BFC4
5.51551	204.44	#00BFC4		5.98276	271.569	#00BFC4		5.98276	57.2271	#00BFC4		5.76548	3063.07	#F8766D
5.89429	252.566	#00BFC4		6.30897	191.958	#00BFC4		6.30897	258.235	#00BFC4		5.69614	4386.49	#00BFC4
5.79553	249.802	#F8766D		6.19486	169.196	#00BFC4		6.19486	38.3086	#00BFC4		5.94556	2479.05	#00BFC4
6.36124	277.706	#00BFC4		6.12924	129.212	#F8766D		6.12924	18.565	#F8766D		6.10482	3600.26	#00BFC4
6.27557	398.698	#00BFC4		4.88736	401.789	#F8766D		4.88736	64.8046	#F8766D		5.91597	3832.12	#00BFC4
5.89342	308.034	#F8766D		5.84907	336.908	#00BFC4		5.84907	73.6101	#00BFC4		6.02254	4319.85	#F8766D
5.78106	355.938	#00BFC4		6.79741	248.721	#F8766D		6.79741	35.2355	#F8766D		5.11099	3911.15	#F8766D
6.36698	365.121	#00BFC4		6.39387	178.06	#00BFC4		6.39387	205.112	#00BFC4		6.27883	3289.93	#00BFC4
5.89224	663.874	#F8766D		5.42781	201.643	#00BFC4		5.42781	33.6072	#00BFC4		5.81997	3183.23	#F8766D
5.77699	432.818	#00BFC4		6.37844	259.807	#00BFC4		6.37844	133.878	#00BFC4		6.25033	5892.2	#00BFC4
5.71061	311.534	#00BFC4		6.37965	200.26	#00BFC4		6.37965	63.833	#00BFC4		5.46322	3101.04	#00BFC4
5.87672	249.709	#00BFC4		6.15718	67.5441	#F8766D		6.15718	27.1569	#F8766D		5.97158	4446.65	#00BFC4
6.16102	277.462	#00BFC4		6.24262	303.72	#F8766D		6.24262	30.8868	#F8766D		6.0344	3259.37	#00BFC4
5.96997	190.742	#F8766D		6.42566	121.96	#00BFC4		6.42566	13.8847	#00BFC4		5.5445	4518.34	#F8766D
5.40027	429.69	#F8766D		5.73587	187.382	#F8766D		5.73587	49.6012	#F8766D		5.79171	3765.59	#F8766D
5.65472	232.523	#00BFC4		5.81889	68.2841	#F8766D		5.81889	44.0053	#F8766D		5.77166	5161.62	#00BFC4
5.10209	173.914	#F8766D		6.0287	268.65	#00BFC4		6.0287	49.6113	#00BFC4		6.08635	4275.53	#F8766D
6.31633	284.308	#00BFC4		5.89885	320.617	#F8766D		5.89885	59.3268	#F8766D		5.43154	5009.05	#F8766D
6.07163	184.007	#00BFC4		5.85626	421.876	#F8766D		5.85626	118.348	#F8766D		5.78662	4315.05	#00BFC4
5.96795	374.651	#00BFC4		6.05812	305.288	#F8766D		6.05812	242.306	#F8766D		5.76651	4100.09	#F8766D
5.84156	266.447	#00BFC4		5.82996	442.292	#F8766D		5.82996	121.297	#F8766D		5.88634	2864.61	#F8766D
5.56213	378.225	#F8766D		6.53869	355.227	#F8766D		6.53869	32.6879	#F8766D		5.83435	4198.34	#F8766D
6.04842	275.504	#F8766D		6.11281	228.285	#F8766D		6.11281	111.058	#F8766D		5.83927	4673.72	#F8766D
5.87851	216.935	#00BFC4										6.05023	3116.84	#F8766D
6.0938	435.104	#F8766D										6.01155	3205.61	#F8766D
5.70731	286.449	#F8766D
5.62835	315.324	#00BFC4
5.49522	361.294	#F8766D
6.04068	310.507	#F8766D
5.46201	576.381	#F8766D
5.46443	507.968	#F8766D
5.42025	292.58	#F8766D
5.73118	233.988	#00BFC4
5.93816	231.756	#F8766D
Figure 3b-d summary data
snRNA				scRNA				snATAC
Figure 3b
no of case control associated snRNA genes (FDR<0.1)	replication level			no of case control associated scRNA genes (FDR<0.1)	replication level			no of case control associated snATAC peaks (FDR<0.1)	replication level
167	4 data layers (n=167)			150	4 data layers (n=150)			23	4 data layers (n=23)
1837	3 data layers (n=1,837)			1625	3 data layers (n=1625)			206	3 data layers (n=206)
7604	2 data layers (n=7,604)			5347	2 data layers (n=5,347)			1022	2 data layers (n=1,022)
14296	snRNA only (n=14,296)			8503	scRNA only (n=8,503)			4236	snATAC only (n=4,236)
Figure 3c
Median FDR (-log10)	replication level			Median FDR (-log10)	replication level			Median FDR (-log10)	replication level
12.4125	4 data layers (n=167)			6.22809	4 data layers (n=150)			2.74738	4 data layers (n=23)
5.3636	3 data layers (n=1,837)			4.81767	3 data layers (n=1625)			1.44058	3 data layers (n=206)
2.74188	2 data layers (n=7,604)			2.65014	2 data layers (n=5,347)			1.61067	2 data layers (n=1,022)
1.7231	snRNA only (n=14,296)			1.68561	scRNA only (n=8,503)			1.34566	snATAC only (n=4,236)
Figure 3d
Median per gene read coverage in snRNA	replication level			Median per gene read coverage in scRNA	replication level			Median per peak read coverage in snATAC	replication level
7438.5	4 data layers (n=167)			5659	4 data layers (n=150)			1610	4 data layers (n=23)
6858	3 data layers (n=1,837)			4134.5	3 data layers (n=1625)			1241.5	3 data layers (n=206)
3810.5	2 data layers (n=7,604)			2327	2 data layers (n=5,347)			864.5	2 data layers (n=1,022)
1219	snRNA only (n=14,296)			906	scRNA only (n=8,503)			436	snATAC only (n=4,236)

## Sheet: Fig 3cd
n_shared_layers	snATAC_FDR_p	snATAC_num_reads1	snATAC_num_reads2		n_shared_layers	snRNA_FDR_p	snRNA_num_reads1	snRNA_num_reads2			n_shared_layers	scRNA_FDR_p	scRNA_num_reads1	scRNA_num_reads2
3	0.0433394	1819	2066		3	3.38679e-15	2271	1815			3	0.00633113	798	730
3	4.83981e-18	1048	1563		3	0.0306244	6348	8632			3	0.000287538	0	16
3	4.08651e-10	1576	2078		3	7.91419e-86	23452	33989			3	5.83026e-12	251	516
3	0.0302169	671	945		3	0.00145068	4048	5392			3	4.00977e-05	3710	3644
3	4.1557e-05	1291	1610		3	4.39737e-61	36	328			3	2.57211e-113	33913	31200
3	0.00204798	677	979		3	0.00116721	669	971			3	4.85234e-34	30179	28893
3	0.00178904	1724	2064		3	4.90974e-05	2167	1941			3	8.703e-06	170	306
3	2.67601e-16	565	1057		3	0.058246	2180	2042			3	2.11048e-06	6272	7923
3	0.000139019	1238	1557		3	6.26844e-124	64256	89010			3	0.000915291	1053	1374
3	3.23876e-16	1586	2475		3	2.14663e-129	27627	39475			3	2.2736e-83	535	93
3	0.0196536	3507	3949		3	9.01531e-15	5612	6790			3	4.40623e-27	29199	37337
3	1.79838e-06	602	969		3	2.2444e-85	104638	118587			3	1.96219e-56	40200	49334
3	0.0104222	858	1200		3	2.85295e-27	65845	82419			3	6.20633e-130	13037	10410
3	0.000666667	1607	1922		3	2.09159e-06	1600	1363			3	5.62304e-10	7245	8889
3	0.00163822	1919	2281		3	0.000594034	56704	60550			3	7.6879e-39	26210	32263
3	5.13409e-06	1707	2129		3	8.71354e-92	296825	325759			3	1.61004e-06	642	993
3	0.0353066	1356	1695		3	3.47588e-114	38884	50298			3	7.79777e-11	636	1002
3	0.0795563	992	786		3	3.68787e-35	3781	5173			3	1.53333e-18	822	663
3	0.02017	2190	2398		3	4.05442e-12	971	683			3	1.57615e-07	31320	36101
3	0.0319373	1050	1128		3	2.78364e-13	20292	19533			3	3.96415e-65	53649	63126
3	0.0635378	1562	1779		3	1.27297e-34	5280	7807			3	3.17081e-284	21912	31911
3	0.0908671	838	815		3	8.82113e-42	7366	9521			3	0.0673692	5594	6894
3	0.00031392	1137	924		3	3.86816e-13	5156	6223			3	5.42755e-07	5046	6193
2	0.0868961	54	24		3	3.20655e-07	12859	14664			3	3.02451e-63	11549	15157
2	0.000858354	1017	1283		3	3.2513e-115	10093	14181			3	2.90082e-36	11357	10499
2	0.0661482	381	510		3	4.23691e-97	4453	3028			3	1.1327e-15	16466	14924
2	0.0711846	1199	1442		3	2.54223e-42	7776	9871			3	2.48917e-22	27059	29351
2	0.000597986	728	556		3	0.00295468	7175	7955			3	3.32721e-37	46912	49490
2	0.031397	686	841		3	9.56923e-10	3806	3617			3	0.0213123	1344	1770
2	0.0908352	641	577		3	0.0500022	694	950			3	9.56731e-05	1747	2234
2	0.0852391	890	1211		3	1.07949e-38	1357	2203			3	4.27406e-16	4387	4167
2	0.0399843	1563	1793		3	1.75645e-09	931	1290			3	0.00610531	228	363
2	0.0733373	853	1168		3	1.96622e-42	7744	6411			3	0.0119815	1021	1297
2	0.0837899	1462	1730		3	6.84447e-10	8286	8308			3	0.00399229	364	308
2	0.0260791	377	290		3	0	59972	48116			3	9.2422e-06	221	398
2	0.0540214	29	68		3	5.5498e-22	9213	8230			3	4.46217e-63	9095	12654
2	0.0108196	919	1118		3	7.69487e-140	49017	58505			3	2.27429e-77	16465	22017
2	0.0201467	451	583		3	1.65297e-151	105646	115497			3	7.21705e-35	8617	11375
2	2.58093e-05	464	798		3	9.13903e-06	911	1191			3	0	135281	184583
2	0.0141366	1466	1712		3	5.66775e-11	584	999			3	0.0887735	1498	1926
2	0.0705035	1921	2203		3	1.83746e-19	4296	4272			3	0.0138407	2055	2501
2	0.090677	2262	2036		3	8.09191e-30	23278	21693			3	0.0121475	2565	3289
2	0.00491906	1529	1337		3	8.721e-12	797	1311			3	0.000960307	850	1199
2	0.0740239	1117	1011		3	7.67458e-53	52673	60241			3	2.50556e-07	31567	33186
2	0.0446508	2862	2626		3	4.22819e-17	7322	8785			3	0.0119359	2201	2804
2	0.0109812	1088	914		3	5.72883e-35	7169	7077			3	2.4712e-28	4835	6611
2	0.000856367	1052	789		3	6.3271e-23	4273	5494			3	0.0173864	851	1226
2	0.030907	25	5		3	4.62407e-21	308	115			3	1.84515e-05	44407	47284
2	0.0872065	193	135		3	2.48532e-20	8641	10372			3	2.18365e-290	719893	839915
2	0.0181758	384	531		3	2.32574e-11	3006	3742			3	0.0116062	17435	19283
2	0.0670855	1738	1561		3	9.8607e-51	2114	1265			3	0	115221	101689
2	0.0972499	378	321		3	6.08355e-05	3883	5077			3	2.14141e-05	48970	59151
2	0.061201	674	559		3	0.00139337	5850	6552			3	0.000277422	2905	2843
2	0.0606718	2573	3489		3	0.0138837	5611	6219			3	1.0755e-81	53387	68621
2	0.0635562	749	678		3	0.00304778	2754	2583			3	0.000640065	5926	7031
2	0.0801533	577	703		3	0.0277524	71943	73721			3	1.17608e-137	8078	5548
2	4.53331e-06	653	467		3	0.00900574	4540	5958			3	1.13925e-23	10346	13077
2	0.0673799	830	760		3	0.0384967	2804	3908			3	0.00311301	11717	13086
2	5.45726e-05	322	215		3	6.92913e-11	6446	7576			3	4.64276e-23	89673	99946
2	0.0865416	1372	2043		3	2.64509e-15	37661	41660			3	7.84436e-66	42653	52610
2	0.0340402	286	386		3	3.10726e-09	42421	42238			3	7.61659e-166	38241	49047
2	2.06728e-06	2050	2087		3	0.0002028	44721	47984			3	5.51845e-168	9130	6407
2	1.54789e-13	465	245		3	0.00508496	13587	15922			3	6.90177e-235	9736	6084
2	1.91553e-38	672	266		3	1.48922e-16	5745	7898			3	0.000188134	730	627
2	5.6263e-05	786	1249		3	6.86841e-51	13246	11334			3	3.8764e-67	34970	43686
2	0.055082	1898	1708		3	4.64353e-12	2712	3864			3	1.94847e-18	1107	1737
2	0.0005056	788	750		3	0.00599321	1840	2151			3	0.00130562	7647	9536
2	0.0199831	438	660		3	0.000835618	17980	20323			3	5.23877e-30	7821	10278
2	7.87399e-05	553	759		3	0.00208101	79372	79425			3	0.00339378	1287	1583
2	0.0215589	3133	3487		3	0.000813153	11603	14962			3	1.68158e-25	1376	2196
2	0.0017966	455	615		3	7.82417e-14	2706	3463			3	4.44809e-11	10531	9451
2	0.00988752	158	263		3	3.64052e-07	1466	1197			3	0.0488504	8268	10118
2	0.000180402	1224	1838		3	3.04068e-44	2742	4061			3	1.15291e-12	6942	8653
2	0.0262411	1325	1786		3	4.79495e-14	3889	4758			3	3.35682e-17	523	933
2	0.0768987	211	183		3	2.29795e-09	16676	18375			3	9.29883e-06	2961	3874
2	0.084836	954	889		3	3.81759e-06	11451	12778			3	0.00826983	8813	8305
2	0.00640028	825	1152		3	1.66418e-09	13445	14942			3	0.0209522	32	12
2	0.00234299	670	991		3	1.91222e-14	3426	2901			3	0.0803022	35	16
2	0.0026054	895	1113		3	9.09444e-37	4432	3371			3	0.00020467	1390	1798
2	0.0362255	3122	3458		3	0.00197846	8280	10038			3	0.00139656	3886	3904
2	0.0491472	1243	1667		3	0.0114801	7963	9243			3	0.00601429	305	246
2	6.03605e-06	1670	2056		3	6.41065e-30	11207	9920			3	0.00273758	3203	3078
2	0.0628191	1033	1398		3	1.34783e-21	6044	7488			3	0.000648876	171	113
2	0.0135499	726	595		3	0.0242964	2726	3494			3	2.4688e-07	890	1266
2	0.00138707	304	217		3	2.31344e-05	3875	4502			3	0	4930	9396
2	0.0913278	666	926		3	0.0517488	7839	8428			3	9.86125e-39	3463	5113
2	0.0440825	1250	1089		3	0.0145809	2890	3279			3	7.7459e-09	2483	3245
2	0.0408384	1457	1939		3	0.000504336	20368	25035			3	2.36438e-05	2449	2988
2	4.36256e-05	1999	2395		3	3.23506e-12	25270	28103			3	0.010833	1470	1475
2	0.064921	1032	1257		3	2.38311e-21	8307	10033			3	2.48642e-15	8205	7902
2	0.0846857	1922	1781		3	2.59698e-07	3096	4350			3	0.0780832	927	861
2	0.0634917	1536	1989		3	0.00160782	26753	26360			3	2.5384e-07	5658	6919
2	0.0359763	723	917		3	0.000407656	581	462			3	1.72131e-11	6537	7862
2	0.0869525	1256	1441		3	1.48605e-05	652	492			3	0.0422561	1499	1947
2	0.076351	169	123		3	3.19298e-23	7608	9307			3	1.51262e-07	1954	2571
2	0.0198043	1504	1747		3	3.44749e-50	8219	6658			3	0.0987796	841	1101
2	3.4384e-05	633	984		3	1.7259e-05	3633	4390			3	0.0987796	841	1101
2	5.81897e-37	537	1088		3	2.26096e-21	1231	821			3	2.76276e-16	1102	1511
2	0.094469	1078	1276		3	6.69933e-07	2310	2821			3	4.0614e-18	24767	26203
2	0.0020244	756	619		3	1.22043e-134	21039	24795			3	2.28232e-09	10050	12857
2	0.0124029	783	636		3	1.39537e-241	32255	42938			3	3.60229e-27	11426	14479
2	0.0532786	753	660		3	4.505e-53	18414	16196			3	0.0396148	1778	1885
2	2.78598e-06	1025	1529		3	1.67269e-117	142058	135433			3	9.58718e-15	19028	19240
2	0.0917084	309	399		3	5.26239e-13	6457	6896			3	5.85296e-31	5839	7904
2	8.13043e-23	678	1303		3	0.0306155	5886	6483			3	0.013099	1130	1115
2	0.0244253	388	588		3	0.0796	6470	6968			3	5.22669e-06	4793	5660
2	2.3435e-17	856	1492		3	0.00419272	200	158			3	0.0661468	1566	1616
2	7.12746e-07	950	1262		3	3.74067e-08	1049	1276			3	2.95633e-95	9951	8000
2	1.23276e-09	2665	3266		3	7.38755e-24	16862	15621			3	1.24686e-18	15080	13421
2	5.25816e-05	858	1278		3	7.60454e-22	43374	47599			3	0.0003663	4815	4208
2	0.0670372	1023	1196		3	1.64246e-12	10539	13736			3	0.0561863	1055	1330
2	0.00775133	722	1042		3	4.85021e-07	18435	20355			3	1.67353e-05	179945	242705
2	0.0620338	176	292		3	2.71447e-17	10292	11764			3	6.48464e-08	120482	163713
2	0.0444832	1079	1267		3	3.76778e-47	7219	11049			3	6.60686e-13	64880	71422
2	0.0602075	1577	1434		3	1.09933e-47	48665	54252			3	0.0341583	283583	379439
2	0.00926091	1560	1350		3	4.33053e-10	464	712			3	7.31244e-13	197222	267852
2	0.0142827	2256	2015		3	8.56042e-05	20694	26469			3	0.08019	119599	128513
2	0.0260791	889	1213		3	8.11822e-43	7314	7066			3	8.01751e-59	24673	23360
2	9.41811e-06	1543	1247		3	8.10545e-35	16792	15165			3	7.0606e-05	8151	9641
2	0.0931188	2015	1844		3	6.12694e-17	8404	9985			3	6.40131e-07	18172	17003
2	0.00828014	2015	2175		3	2.97916e-15	5836	7967			3	0.00145294	4581	4953
2	0.0258746	1802	2380		3	5.68655e-19	3016	2775			3	1.67262e-36	1678	2915
2	0.0427871	2457	2748		3	5.41763e-20	18337	17240			3	3.09593e-35	15434	14658
2	0.0868354	8248	7924		3	6.75023e-05	2498	2576			3	5.49606e-06	266	466
2	0.0171761	1825	1611		3	0.0216247	736	900			3	0.00205581	1670	1601
2	0.0133568	2858	2588		3	3.3155e-52	6821	6356			3	5.0538e-10	10840	13048
2	0.0531216	103	172		3	2.33327e-06	29930	32095			3	0.0945615	975	1122
2	0.0397934	2351	2132		3	3.35733e-49	7066	9336			3	0.00709052	13701	15052
2	0.000636493	1532	1283		3	1.62747e-08	3132	3749			3	2.19484e-05	2107	2115
2	0.00210141	2467	2837		3	0.0510629	4095	4708			3	0.0357173	490	647
2	0.0503965	74	40		3	5.3081e-160	10489	15382			3	0.0340215	9520	9894
2	0.0431518	80	144		3	6.93979e-17	5152	4476			3	1.00652e-24	5769	5170
2	0.0990311	870	728		3	3.37526e-67	10645	8587			3	5.16103e-48	4531	3435
2	0.0907249	1047	1239		3	5.37281e-07	29394	28596			3	2.64486e-14	3104	2758
2	0.0628191	1278	1704		3	0.000151177	10498	11468			3	6.61731e-15	7122	7099
2	0.0982162	2023	2606		3	0.0062143	4820	4661			3	1.50567e-06	5058	5574
2	0.0390945	469	594		3	1.34768e-10	3916	3462			3	8.00083e-07	1533	2043
2	0.0627443	1476	1687		3	0.076297	5165	5672			3	0.00415379	298	434
2	0.0681548	1486	1829		3	2.69536e-27	11267	10053			3	1.78415e-05	409	657
2	0.0762463	486	630		3	3.01148e-06	75	23			3	0.0389725	285	396
2	0.0369744	1188	1027		3	1.05731e-43	22405	26558			3	4.89339e-110	19757	17195
2	0.0202898	106	56		3	0.0254254	5087	4801			3	7.23395e-08	6538	7703
2	0.00109824	742	951		3	0.00748615	2911	3320			3	1.03953e-28	12855	16921
2	0.0369457	429	375		3	0.0621639	423	378			3	0.017214	1660	2167
2	0.0426972	1320	1314		3	6.02063e-163	18391	13865			3	0.0102752	2421	2932
2	0.068355	1602	1820		3	4.53947e-34	12580	13147			3	0.00599073	19045	18244
2	0.0277861	4761	4448		3	1.05997e-21	9581	10696			3	7.45148e-06	1233	1158
2	0.0730237	402	356		3	0.00031643	1105	1375			3	2.78073e-11	3414	3274
2	0.00536795	1562	1354		3	1.09086e-20	1945	3049			3	0.00329928	7045	7750
2	2.58763e-07	272	180		3	1.24181e-30	8751	7429			3	0.0963847	9858	10463
2	0.00604658	2285	2043		3	1.07866e-74	5071	7400
2	0.0833539	2958	2758		3	4.51709e-06	7116	6773
2	0.0533881	2776	2549		3	1.556e-05	11120	12033
2	0.00263936	2681	2382		3	8.97627e-15	12823	14766
2	0.000275458	991	1514		3	0.00554713	4871	5380
2	0.0977475	4129	4297		3	7.8695e-16	5768	8190
2	0.0382857	734	607		3	0	25663	17836
2	0.0891475	961	1299		3	9.15974e-50	12366	17442
2	0.00103528	1311	1244		3	0.00147813	29275	31505			2	0.0350579	328	289
2	0.0316885	1995	2612		3	8.38717e-08	13517	12793			2	0.0488002	157	230
2	0.0114332	1688	2257		3	3.16262e-23	4962	4812			2	0.0757924	1174	1514
2	0.0641213	576	481		3	1.79394e-32	10150	8693			2	0.00013766	8725	10014
2	0.00241113	1376	1773		3	8.25514e-29	8870	9124			2	0.0342341	1514	1544
2	0.00878597	597	793		3	8.30431e-14	9573	11152			2	4.58041e-58	28342	28353
2	5.80137e-07	365	545		3	9.67724e-198	20004	16089			2	1.77326e-05	3294	3329
2	0.00689921	1953	1712		3	3.73357e-05	10049	9766			2	0.00119836	7213	8867
2	1.63937e-05	802	1217		3	0.0886106	5982	6723			2	1.15665e-10	1222	1037
2	0.059576	677	1000		2	0.0557749	2571	2895			2	0.0105264	170454	198213
2	0.0914194	543	545		2	0.00174515	1570	1874			2	0.0735584	835	829
2	0.0274724	1961	2316		2	5.04769e-08	2093	2754			2	0.0599883	805	793
2	0.0944164	2073	2233		2	1.40851e-05	4708	5196			2	0.00414641	574	451
2	0.0639285	225	161		2	0.000440858	871	864			2	0.0029752	112	64
2	0.090677	293	396		2	0.00193664	8283	9547			2	0.0915317	714	813
2	0.0826272	491	402		2	0.0244368	26505	26300			2	1.43406e-05	2642	2269
2	0.0944965	1104	1275		2	9.43338e-18	14146	12914			2	8.10214e-10	1130	870
2	0.0686425	9	33		2	0.0728918	11618	11424			2	1.29071e-18	9622	8319
2	0.00759554	203	138		2	0.00149107	3577	3305			2	1.24884e-43	13350	11053
2	0.0967029	426	618		2	0.0759995	3472	3792			2	0.00015832	6931	6364
2	0.0312856	589	733		2	0.00208101	6977	7621			2	0.0244817	1408	1390
2	0.0128312	413	384		2	3.38238e-27	1497	960			2	0.012992	38541	37407
2	0.00010789	1230	1012		2	1.67809e-34	18487	17904			2	0.00190909	1276	1076
2	0.0275912	1233	1670		2	0.0113814	9003	10492			2	0.0257569	321	428
2	0.0640646	2418	2700		2	0.00443072	18	51			2	0.0669169	94	123
2	0.0599555	3502	3255		2	1.9796e-10	22292	21006			2	0.0435309	225	165
2	6.75646e-10	539	990		2	1.22641e-06	10938	11987			2	1.16164e-34	48663	52455
2	0.0101771	1871	2194		2	1.25578e-09	9580	10270			2	3.22422e-13	497	276
2	0.0362929	2391	2183		2	0.00295599	6113	6736			2	0.0791657	26	52
2	6.07238e-05	3059	2705		2	0.00109232	2465	2921			2	0.0140451	1208	1847
2	0.0712884	5064	4785		2	0.0324514	1843	2298			2	7.58186e-20	102	285
2	0.00949423	113	74		2	0.022714	4259	4247			2	4.00894e-13	4990	5648
2	0.0340866	2304	2638		2	3.98593e-27	20012	21126			2	0.0464456	1511	1773
2	0.0333362	919	778		2	0.00490857	898	888			2	2.17746e-06	6627	5765
2	0.00667091	696	677		2	1.54829e-42	3045	4956			2	0.000238429	8861	10954
2	0.00984223	1255	1066		2	4.5434e-13	4369	5336			2	0.00544543	393	387
2	0.0628897	48	20		2	0.000566376	6313	7080			2	0.000328068	486	471
2	0.0787558	294	448		2	0.000418772	2937	2726			2	0.0812149	354	367
2	0.088509	1860	2411		2	7.41456e-43	49264	55990			2	0.00189267	390	375
2	0.0621796	1604	1532		2	0.00118324	4683	4479			2	0.0344121	23	51
2	0.000668031	1233	1010		2	0.000472501	14897	16294			2	0.00420304	2890	3446
2	0.0982125	217	155		2	0.000938775	489	384			2	0.00264143	5169	6319
2	1.93095e-08	2503	2537		2	1.92464e-19	4861	4068			2	0.0812149	477	513
2	0.0393766	3123	3512		2	0.0101441	3504	3953			2	0.00781484	3999	4866
2	0.00067748	1982	2091		2	0.0975762	391	396			2	0.00376629	9430	13240
2	0.0745795	473	616		2	0.0511817	38735	48364			2	3.47209e-06	1346	1435
2	0.0848126	335	278		2	0.0462837	899	958			2	3.00425e-07	1303	1580
2	0.0100588	1524	1317		2	0.00166042	1186	1231			2	0.0700055	1016	847
2	0.0481252	861	1188		2	1.09212e-05	13033	14991			2	0.00522709	569	689
2	0.000490609	1344	1637		2	0.0039423	243	343			2	0.0398053	838	938
2	0.0863673	2388	2203		2	0.0878421	112	75			2	2.35961e-23	3226	4514
2	0.0397601	37	107		2	8.48221e-27	51921	56785			2	0.00101672	763	1086
2	9.45447e-07	1837	1508		2	6.66791e-15	25971	24598			2	0.000250797	928	1316
2	0.011246	1448	1726		2	1.89151e-05	25977	25349			2	0.0101649	451	616
2	0.0221859	902	753		2	0.0241969	552	457			2	0.0285225	2025	2152
2	0.088509	1828	2372		2	0.015744	11753	11470			2	0.00901915	166	259
2	0.0529936	3424	4337		2	2.45447e-06	10937	12021			2	0.00689665	244	180
2	0.0596435	1147	1259		2	0.0237322	182	133			2	0.00363302	2998	2993
2	0.0633296	2107	1769		2	0.0488587	3587	3605			2	0.0401683	74	126
2	0.059562	424	624		2	0.00476438	539	469			2	0.00612188	307	442
2	0.0433394	620	762		2	0.030416	861	814			2	2.00533e-25	3560	2992
2	0.0431697	1157	1379		2	5.24613e-05	625	516			2	1.22549e-16	2812	3851
2	0.000137322	1534	1266		2	5.94566e-27	7227	6601			2	1.479e-05	4795	5831
2	0.0553948	3544	3293		2	0.047909	11418	13148			2	0	38423	33319
2	0.0173983	372	316		2	2.40707e-16	20282	24425			2	0.000352335	1897	1736
2	0.0189176	921	768		2	2.81453e-14	6657	6376			2	7.23895e-07	766	621
2	0.084359	1997	2234		2	0.038119	3083	3152			2	0.000395275	2022	2066
2	0.0846856	1601	1812		2	1.05494e-06	1262	1105			2	4.29602e-07	2837	2673
2	0.0531216	122	196		2	0.00278198	784	962			2	0.0434482	669	858
2	0.00425256	2725	3211		2	1.26427e-05	45768	44619			2	5.59866e-05	11863	13872
2	0.0201652	2156	2448		2	9.74522e-08	4145	4776			2	8.90947e-06	1046	1423
1	0.038212	349	234		2	0.0217693	918	930			2	3.80865e-47	632	242
1	0.05193	1022	1201		2	0.00412356	739	1046			2	4.34258e-08	1935	2720
1	0.0573328	2644	3386		2	1.4517e-07	28700	35509			2	1.28934e-17	2393	1922
1	0.00075624	247	188		2	1.05945e-11	2124	3088			2	0.021881	2810	3359
1	5.51115e-07	188	108		2	0.0134341	3291	3574			2	0.00647597	1469	1835
1	0.0033906	205	121		2	6.92791e-06	1136	1641			2	2.82109e-06	1979	2562
1	0.0846857	26	61		2	1.93903e-10	1067	1656			2	0.0493087	2151	2578
1	0.010899	1408	1655		2	0.00180548	5634	7140			2	0.00080679	434	354
1	0.07261	410	326		2	3.1567e-14	24458	23650			2	0.000751898	770	1035
1	0.000451403	385	271		2	8.40848e-05	770	1005			2	0.00073835	958	829
1	0.00042807	143	77		2	5.45596e-78	559	103			2	0.0022757	2658	3242
1	4.02775e-07	846	1147		2	0.00171714	498	657			2	0.08432	872	1084
1	0.0732854	843	1219		2	2.83811e-22	17149	19866			2	0.0216237	3047	3516
1	5.64349e-05	5992	5530		2	3.42758e-07	27557	30124			2	0.0347282	1471	1447
1	0.0245692	1001	913		2	0.043235	2603	2937			2	0.062485	628	854
1	0.000298809	2774	3318		2	8.96499e-05	21401	21303			2	0.00282036	90	164
1	0.0730394	2931	3109		2	0.0228815	4322	4200			2	0.0394133	7741	8127
1	0.0840434	1812	2117		2	0.0622429	160	118			2	0.0138338	1435	1483
1	0.0944164	1887	2044		2	7.08638e-07	3604	4267			2	2.26913e-16	6956	8812
1	0.000594986	7148	6822		2	3.24738e-11	774	1128			2	3.25645e-34	23475	22147
1	4.13098e-09	3444	3348		2	1.95896e-07	1672	2111			2	0.00772935	8346	8701
1	0.07952	4855	4586		2	1.88931e-05	540	747			2	6.36023e-55	35544	36983
1	2.4437e-05	7101	6122		2	5.12769e-26	11590	13867			2	0.0138798	1441	1787
1	0.0469386	285	381		2	0.0472675	2107	2396			2	0.000581629	3239	3083
1	0.0814092	4033	3785		2	9.56393e-18	30120	33722			2	0.00130076	1053	1032
1	0.0298473	99	190		2	8.48824e-05	1347	1667			2	0.0321043	700	694
1	0.0403455	114	178		2	3.73812e-14	1314	972			2	0.024492	2422	2338
1	0.0349759	511	436		2	0.000324473	1170	1009			2	3.87699e-12	4272	5485
1	0.082902	767	934		2	1.77026e-06	4004	4694			2	0.000313844	7477	7661
1	0.0191173	310	240		2	0.07184	223	297			2	0.0971478	7325	8407
1	0.00641053	1579	1360		2	3.09412e-55	8518	6728			2	0.019576	1027	1042
1	0.0675017	1419	1623		2	1.48747e-16	9400	10922			2	2.21457e-37	44111	44444
1	0.0846857	1067	948		2	0.0489561	4923	4750			2	0.0287101	37	18
1	0.0473474	1971	1773		2	0.000464949	2483	2241			2	0.03478	186	273
1	0.0433394	889	752		2	3.44714e-09	28768	31153			2	0.000321283	1056	1392
1	0.0172566	1977	2148		2	6.50393e-35	81127	78048			2	0.0351791	2163	2312
1	0.0325125	977	1043		2	1.04787e-06	19642	19020			2	1.05347e-05	1885	2431
1	0.0556297	3960	4686		2	0.00210395	3554	3823			2	0.0202234	616	561
1	0.0185941	759	1160		2	0.0239732	2017	2012			2	0.00150933	400	326
1	0.0292449	685	906		2	0.00701879	10055	11710			2	8.19369e-10	5539	5353
1	0.0143866	647	810		2	0.00308778	7396	8717			2	0.0464986	976	1001
1	0.0618432	1376	1580		2	0.0667466	7333	7992			2	1.6613e-12	1226	1791
1	0.00733791	1802	1586		2	4.94617e-23	9922	10493			2	0.0679008	67	113
1	0.0712981	146	249		2	1.75843e-168	52427	64344			2	5.58886e-10	2135	2767
1	0.0825746	222	300		2	5.88046e-07	8529	9669			2	7.81712e-06	158	290
1	0.00327999	1668	1465		2	1.60157e-15	8120	7375			2	0.0168585	4532	4657
1	0.0367173	757	1007		2	2.87e-05	4676	4390			2	7.14586e-05	6559	7562
1	6.38093e-09	1445	1027		2	6.71145e-09	8675	8044			2	5.88291e-05	5971	7152
1	0.00708385	839	1036		2	0.0263383	3639	3456			2	1.98953e-08	645	487
1	0.00806131	226	181		2	0.0110127	4252	5586			2	1.5189e-12	2473	2088
1	0.0453767	133	91		2	0.00059646	1643	1558			2	0.0952208	693	661
1	0.0479763	136	101		2	5.30816e-10	7806	7731			2	0.000175847	1445	1866
1	0.047762	157	101		2	0.000970266	1071	1493			2	0.00154371	1926	2548
1	0.00775517	220	141		2	1.54679e-06	1178	1714			2	2.60096e-05	3967	3756
1	0.0281712	2138	2346		2	1.92828e-15	1323	1867			2	0.00343014	465	377
1	0.0128312	1165	1250		2	7.33972e-08	6622	7636			2	0.0542651	1730	1728
1	0.0482752	1104	1292		2	1.0487e-41	24883	29226			2	1.38091e-07	1754	2331
1	0.00518875	296	218		2	8.24549e-26	5161	4286			2	1.33057e-06	70	20
1	0.0167342	388	530		2	1.69493e-14	19642	22178			2	0.0217027	386	527
1	0.000999594	2500	2888		2	2.20196e-26	5608	4610			2	4.69604e-06	4548	5569
1	0.0519223	2494	2997		2	0.00231682	4951	5406			2	1.51872e-17	7639	6977
1	0.0313923	1378	1599		2	1.23332e-56	2377	3721			2	0.00515208	1277	1715
1	0.0126385	1174	1396		2	0.00125393	2689	2457			2	0.0279034	558	732
1	0.00293584	402	310		2	0.0104992	2545	2402			2	1.77548e-08	3345	3028
1	4.84275e-05	612	1006		2	2.26694e-06	3162	3040			2	0.00488496	8342	8356
1	0.052694	465	616		2	0.00234169	531	454			2	0.0154116	199	297
1	0.0117688	4812	4467		2	0.0229423	803	751			2	1.66049e-101	13653	10304
1	0.000495298	427	718		2	0.00813787	1578	1855			2	2.16261e-21	13511	11900
1	6.34875e-07	667	1005		2	0.0675737	667	593			2	1.24668e-156	1942	4318
1	3.74494e-17	366	679		2	2.58085e-13	5993	8828			2	0.0863468	366	458
1	3.40564e-06	226	394		2	0.0934895	5711	5536			2	6.48685e-05	418	282
1	1.50288e-08	934	1219		2	8.73554e-16	15392	18195			2	1.78231e-17	601	383
1	1.77439e-12	453	755		2	0.00364889	8251	10536			2	0.00770602	532	519
1	0.0906147	1862	1688		2	5.04445e-07	5083	5561			2	7.69435e-15	2337	2082
1	0.000381986	2899	3338		2	5.33204e-30	8899	9123			2	0.000498847	0	19
1	0.0141104	1259	1487		2	1.96821e-19	9183	9776			2	0.00034792	2	29
1	0.0740837	55	120		2	7.69179e-25	2144	1863			2	0.00668252	0	15
1	0.00234299	728	1067		2	3.84494e-56	23913	25284			2	0.0002067	2528	3288
1	0.03692	1026	1213		2	1.49224e-62	15278	15377			2	9.40455e-06	1874	2710
1	0.0965731	487	448		2	6.18149e-05	16607	19314			2	0.00488748	4707	5293
1	0.0426972	587	841		2	0.0236712	17061	20193			2	4.32873e-06	282	195
1	0.0795488	1039	1237		2	3.08227e-18	1951	1759			2	0.0808225	287	276
1	0.00806131	1826	1956		2	1.14919e-83	5693	4729			2	1.07816e-07	274	175
1	5.49047e-06	1121	1113		2	0.00312775	5303	6963			2	0.0735584	822	815
1	7.38214e-06	1550	1260		2	7.88133e-15	18294	24304			2	0.000534084	657	518
1	0.0452626	4149	4731		2	1.25491e-51	2307	4199			2	6.69746e-06	7408	8364
1	0.00251675	831	1264		2	5.27458e-200	14269	24010			2	0.000126088	6420	6085
1	0.0829017	328	517		2	1.93647e-129	19164	18194			2	0.0160692	12045	13236
1	0.000244236	90	189		2	2.05284e-06	965	1482			2	2.77298e-12	9911	10964
1	0.0399508	115	190		2	0.00203051	7345	8436			2	1.07405e-06	1900	2777
1	0.0567025	731	693		2	0.000194386	5222	6948			2	0.0149539	1733	2031
1	0.00058462	1050	842		2	0.0480735	72933	92566			2	4.96927e-06	4711	4840
1	0.0247699	1256	1089		2	0.000224117	1484	2234			2	1.26198e-20	8016	11402
1	0.0653108	58	23		2	2.33319e-21	3275	3287			2	3.87886e-09	1088	999
1	0.0016232	1765	2111		2	1.84144e-46	10113	15723			2	3.27307e-20	2634	2287
1	9.36974e-08	3843	4656		2	2.16152e-100	737	2256			2	3.7993e-05	1676	1733
1	0.0005	1358	1284		2	6.96744e-27	8174	8852			2	9.0131e-08	1282	1969
1	3.0524e-05	2193	1877		2	1.09553e-47	22874	33508			2	1.38241e-13	5354	5257
1	0.000750666	876	696		2	0.0815649	1210	1079			2	1.34169e-07	4250	4592
1	0.0888535	1291	1710		2	7.63658e-61	13498	16580			2	1.22858e-24	84582	92306
1	0.0470222	1798	2041		2	5.66354e-28	3859	2940			2	9.35694e-40	66306	75926
1	0.0265264	1560	1379		2	9.73733e-83	14144	17824			2	0.00662249	19206	22784
1	0.077025	2160	2404		2	1.17298e-05	2597	3029			2	0.00866398	243	404
1	0.000596074	136	270		2	0.0485752	38483	38447			2	0.00303909	188	289
1	8.54675e-05	270	423		2	0.0874341	12934	12756			2	1.65509e-09	16157	17230
1	0.0171975	1212	1745		2	4.12836e-74	3743	2356			2	0.00134732	6700	7162
1	0.0238245	568	714		2	7.97257e-06	6987	6509			2	0.0748267	2191	2934
1	0.0823533	1500	1704		2	0.0164484	10376	10099			2	1.58675e-154	31344	28957
1	0.0806236	2534	2331		2	2.22466e-169	15868	21689			2	4.80673e-07	23831	27855
1	0.0625842	1842	2079		2	1.58823e-06	114640	114350			2	2.74146e-32	65261	85683
1	0.0202516	350	542		2	1.14038e-36	104453	112878			2	1.92373e-18	63076	68858
1	0.0798449	775	961		2	1.47984e-49	9694	12183			2	0.000150178	20179	19902
1	0.0596435	1081	1182		2	1.9144e-23	7285	6199			2	1.0476e-33	3597	5779
1	6.16316e-05	1360	1104		2	1.39981e-05	5303	4883			2	0.00228495	2793	3234
1	0.0627314	173	130		2	0.0286813	20445	21552			2	2.63098e-68	35807	38677
1	0.00476356	1651	1937		2	2.96777e-08	12145	14118			2	1.65979e-12	3201	3245
1	0.00920829	508	440		2	0.0241339	38774	40650			2	0.0160946	4278	4558
1	0.0503848	695	576		2	8.48634e-05	2286	2116			2	0.00111713	3502	3901
1	9.30055e-16	887	553		2	1.19312e-09	12259	12046			2	0.0783217	876	776
1	0.0641248	1516	1348		2	2.31237e-16	4905	6244			2	7.73574e-18	5117	7449
1	0.0686544	6020	6468		2	0.00821309	18503	19116			2	4.51253e-06	5893	6126
1	0.0408506	775	974		2	1.91012e-21	89867	92005			2	8.90662e-11	2062	2914
1	0.00329981	59	145		2	8.87408e-17	35246	35359			2	0.00768876	1928	2657
1	1.81941e-07	153	57		2	6.52462e-06	52000	53999			2	2.87935e-41	7531	6858
1	0.0754962	409	534		2	5.2212e-25	66037	75186			2	4.74358e-15	5356	5603
1	0.0635378	1282	1127		2	1.91423e-24	14487	17570			2	0.0625438	207	187
1	0.046451	2462	2741		2	0.0111986	22058	24504			2	1.0517e-15	8549	11125
1	0.0690731	1417	1589		2	1.3672e-20	5117	4480			2	3.34752e-62	5941	9666
1	0.0446498	696	575		2	0.000136814	12296	12419			2	0.00152957	3605	3754
1	0.0149595	502	418		2	2.53194e-42	15050	16463			2	0.0837855	2680	3055
1	0.0416668	657	658		2	0.0153582	11186	10945			2	6.39214e-21	59248	64313
1	0.0742361	335	503		2	1.15094e-07	25610	25226			2	0.0278573	307	266
1	0.00440021	527	689		2	4.12022e-08	24628	24324			2	3.00087e-09	20843	22449
1	0.0579841	842	1002		2	6.18375e-09	123097	117928			2	8.76924e-12	16338	18548
1	0.0151964	846	1031		2	1.1041e-08	62330	60339			2	0.00941297	3817	4033
1	0.0560248	1678	1908		2	0.000176217	8271	8307			2	4.36739e-09	39070	42846
1	0.0570816	582	474		2	0.0413308	12789	11436			2	2.41749e-25	9200	8983
1	0.0991994	240	390		2	1.25587e-28	7478	7414			2	2.67856e-08	7637	8501
1	0.0443706	2190	1993		2	0.00093481	22842	28574			2	4.36874e-23	166461	184611
1	0.0184883	79	163		2	0.051426	9562	12017			2	0.0618939	4990	5399
1	8.63494e-11	116	269		2	0.0020636	6367	8218			2	0.0955467	4198	4868
1	0.0192123	186	280		2	0.00701249	4516	5865			2	0.000744652	17396	19087
1	4.00348e-08	197	109		2	0.000201857	12588	13475			2	1.636e-09	13603	15457
1	5.55881e-07	266	142		2	3.00325e-06	2611	3059			2	0.00373113	10562	11502
1	6.36545e-08	127	51		2	0.025202	11730	12370			2	0.0289424	12079	13306
1	0.0598194	106	74		2	3.18461e-35	17186	19868			2	2.2939e-05	2432	2408
1	0.00172577	225	140		2	1.66505e-12	1698	2209			2	0.00737305	1940	2121
1	6.69435e-06	129	49		2	2.1284e-22	5774	4758			2	0.0840226	9504	10477
1	1.54875e-10	213	76		2	2.50203e-05	8657	10976			2	0.0255988	1735	2378
1	0.0820733	85	42		2	6.32105e-23	2531	2208			2	0.0417131	2581	2714
1	0.00329981	1193	1220		2	0.0148905	24881	28508			2	0.000225875	2129	2276
1	0.00271503	493	449		2	6.09887e-06	4423	4671			2	4.41859e-06	993	1430
1	0.0302312	391	521		2	1.7857e-16	21627	23484			2	2.23161e-11	7536	9701
1	0.0356745	506	452		2	0.080494	33357	40178			2	7.14619e-05	5258	5998
1	0.00659557	624	486		2	3.99504e-11	961	802			2	1.2052e-07	2293	3117
1	0.0128335	298	226		2	1.85877e-11	2090	3037			2	4.89263e-05	1776	2554
1	0.0471307	221	374		2	5.68269e-19	7458	10161			2	0.00586979	733	1085
1	0.036477	572	520		2	7.31419e-11	2324	2216			2	0.00290811	779	1157
1	0.0142715	815	671		2	2.84953e-06	856	771			2	0.00303909	812	1026
1	0.0348332	2565	2919		2	9.15424e-22	774	517			2	0.00200839	5653	6993
1	0.0283725	830	1003		2	5.22616e-05	5046	5415			2	8.83898e-193	65934	64189
1	0.0738651	195	146		2	4.50658e-05	2022	2047			2	1.20534e-08	50654	59970
1	0.00267316	1549	1835		2	1.03399e-35	17629	18142			2	3.76748e-29	13915	13886
1	0.00145782	1863	2221		2	8.69693e-17	29811	37684			2	0.00215065	10329	12033
1	0.0944788	782	925		2	5.40734e-10	5682	5900			2	4.51464e-45	238949	263512
1	0.0232648	1457	1692		2	4.73701e-31	39447	50470			2	5.40459e-08	14104	16155
1	0.0803563	314	292		2	1.68457e-58	10373	8493			2	0.0167858	3284	3716
1	0.00504523	235	187		2	5.8614e-08	1241	998			2	0.00309818	2727	2514
1	0.0486763	609	497		2	3.82114e-48	11363	9622			2	2.35024e-63	15398	14498
1	0.00773948	5484	5105		2	5.92155e-27	18354	16965			2	5.08342e-19	12851	14084
1	0.0662395	885	859		2	1.95421e-36	20777	18989			2	2.53862e-05	586	492
1	0.000971079	4131	5328		2	1.35613e-41	3696	5117			2	0.00011558	6844	7248
1	0.00658632	532	838		2	0.000325589	7099	6748			2	0.00400902	5529	6330
1	0.0309812	118	68		2	7.27907e-05	80	31			2	1.06247e-05	2709	3238
1	0.0120867	434	400		2	0.00438502	2478	2276			2	2.28992e-87	67291	69318
1	0.0507969	625	512		2	0	35907	51382			2	7.4932e-22	56809	65987
1	0.0362342	1581	1426		2	1.65263e-151	250049	275937			2	4.19018e-15	17408	18274
1	0.0918712	3256	4352		2	1.01669e-05	452	322			2	0.00336046	12997	15258
1	0.0465667	80	41		2	1.54029e-08	6657	6242			2	1.31972e-38	47790	50377
1	0.00038642	150	75		2	0.000649251	270	186			2	7.14829e-34	83817	90643
1	1.80082e-06	236	141		2	5.98729e-12	3591	3130			2	1.30715e-21	63895	74493
1	3.0707e-09	300	175		2	1.15592e-34	28630	27014			2	9.18613e-19	53981	52748
1	0.00757484	329	231		2	5.33171e-05	7891	7660			2	4.91633e-57	46880	48454
1	0.0236463	226	153		2	0.00659376	6898	7736			2	5.65741e-17	31901	30729
1	0.0159425	333	240		2	2.16895e-06	780	604			2	8.68811e-24	23582	31816
1	0.000369716	843	653		2	3.88944e-09	11127	10685			2	6.58305e-12	22345	24858
1	0.00362625	1131	946		2	4.15558e-129	5484	3401			2	2.73458e-145	42523	61624
1	0.0688066	235	190		2	1.37368e-08	1215	964			2	5.21687e-13	39786	43586
1	1.7683e-06	433	272		2	5.36101e-22	1496	1040			2	6.45916e-06	9321	11546
1	0.00604654	567	437		2	2.22179e-34	7604	6442			2	4.21897e-48	6095	9583
1	0.0669342	1234	1740		2	7.35608e-07	7465	7126			2	4.25032e-80	5919	8490
1	0.0893605	992	929		2	0.00722548	462	373			2	3.3549e-188	7726	5267
1	0.0417981	257	198		2	3.04723e-70	5002	3540			2	1.01329e-72	5473	3860
1	0.0187278	1539	1343		2	0.0750129	1974	1886			2	2.16949e-115	29134	39976
1	5.45726e-05	769	620		2	0.0338242	1063	965			2	1.32453e-83	21038	30879
1	0.0431697	16	50		2	0.0234374	4072	3969			2	3.81261e-06	83564	105572
1	0.0226453	2212	2000		2	5.52708e-109	14459	11484			2	2.00195e-12	78697	84775
1	0.0998698	2718	2516		2	0.000134322	2831	3589			2	0	44822	66171
1	4.7197e-05	3076	2717		2	1.86302e-19	2111	1720			2	1.24815e-225	35355	54212
1	0.0568767	2423	2211		2	3.0853e-11	19715	20472			2	1.10514e-216	32326	42277
1	0.00101237	2756	2462		2	1.97476e-31	4431	3778			2	0	13425	8107
1	0.0426972	957	926		2	0.00502773	805	733			2	2.2394e-190	8744	6663
1	0.000407756	1551	1309		2	1.19216e-45	5330	4423			2	2.17196e-226	8345	4875
1	0.0239438	456	613		2	6.95979e-32	1645	1147			2	0.000188914	19661	19389
1	0.0504509	2872	3181		2	5.64257e-71	2095	1231			2	3.32525e-07	6744	6999
1	3.0707e-09	660	1096		2	0.0220858	9687	10310			2	9.85835e-07	4818	4925
1	1.07693e-06	1033	1354		2	1.50351e-11	4461	4238			2	6.63509e-06	3569	3873
1	6.61127e-06	1545	1276		2	0.0136682	1152	1102			2	4.86379e-07	9309	9821
1	0.0156255	1215	1037		2	1.77547e-89	19150	17297			2	0.0103486	911	1314
1	0.0111588	1821	1611		2	2.38952e-07	2448	2290			2	0.00808828	699	884
1	0.0867533	428	535		2	0.0431104	7898	8208			2	8.81914e-05	8391	8951
1	0.0921226	2005	1826		2	0.000668591	30337	32011			2	1.129e-111	19126	17307
1	0.0156255	2260	2021		2	3.46213e-10	5260	6567			2	0.0333747	739	767
1	0.0325955	906	1084		2	2.14139e-89	9	412			2	3.57875e-10	4783	4759
1	0.0970571	242	200		2	6.24751e-22	19849	21988			2	1.99409e-06	14018	17171
1	0.00927837	1136	1414		2	0.0809444	2195	2903			2	3.6574e-06	9956	13196
1	0.0307926	1972	2324		2	0.000786455	7771	8906			2	4.5482e-26	8995	10928
1	0.000218673	2008	1752		2	5.2676e-38	4424	6985			2	4.85957e-40	248	43
1	0.0569962	65	34		2	8.65534e-07	13059	17071			2	7.04137e-12	136	52
1	5.25547e-05	458	333		2	0.00136482	340729	420951			2	3.58918e-07	100	33
1	0.00234903	435	339		2	0.0329825	574	613			2	1.00117e-36	52897	65617
1	0.0113693	1226	1679		2	6.07496e-55	34	383			2	3.61646e-120	35247	51077
1	0.0786529	294	238		2	0.0253037	4972	6816			2	0	8040	16090
1	0.0139668	65	129		2	4.46483e-16	7854	11506			2	1.64539e-113	6034	10698
1	0.000192198	339	272		2	0.0286874	24031	30104			2	8.14744e-125	23238	32785
1	7.71894e-05	190	96		2	8.78544e-10	13496	18798			2	0	20821	47773
1	0.050132	2646	2438		2	2.61165e-08	988	1643			2	0	12383	30665
1	0.0944164	2264	2426		2	0.00837843	16195	20072			2	7.28228e-05	3	36
1	0.07417	2597	2388		2	0.0116505	13308	16447			2	8.42637e-20	14168	14514
1	0.0304324	1096	1578		2	3.08943e-14	501	1007			2	2.06676e-72	12467	12143
1	0.00493074	899	730		2	7.95233e-15	1881	3098			2	0.0125865	6572	7097
1	0.00330013	980	806		2	2.05495e-06	2020	3057			2	2.36826e-05	5559	6221
1	0.0915899	2339	3170		2	0.0313539	374	597			2	3.76031e-20	2734	2571
1	1.74241e-05	1981	2387		2	4.18627e-06	211	428			2	0.000900831	4995	6232
1	0.0855162	367	284		2	1.23947e-71	24	351			2	0.00189942	4278	5730
1	0.0711745	3924	5221		2	6.30014e-05	407	279			2	0.0144838	4688	6186
1	0.00237545	3221	2893		2	0.0118873	33538	34849			2	4.06599e-12	6679	8688
1	0.00369701	2010	2366		2	0.0968602	32821	32415			2	0.000446211	4907	5573
1	0.0985902	596	720		2	0.0797488	12472	12130			2	0.059748	2566	2709
1	0.0486222	251	202		2	1.92712e-19	2940	3770			2	0.000188083	9889	10636
1	0.00425129	341	237		2	9.35491e-93	236298	253317			2	5.01652e-09	7179	7930
1	0.00835305	214	169		2	3.75317e-14	24904	23319			2	9.70235e-05	2177	3072
1	0.0596435	153	121		2	7.9557e-22	8572	7447			2	5.25401e-05	40238	47900
1	0.029205	1098	1349		2	3.48452e-20	8941	10515			2	0.00499785	8990	10917
1	0.0752263	849	979		2	0.00118799	9207	9992			2	0.0777698	6332	8192
1	0.0523451	1345	1894		2	0.025807	11173	11915			2	1.88632e-05	2983	3216
1	0.0482752	1841	1650		2	8.80673e-12	61334	59981			2	1.3845e-28	1399313	1701090
1	0.00952048	356	277		2	2.23934e-08	28375	27453			2	3.95849e-09	1231972	1265790
1	0.0457392	267	208		2	1.2888e-07	127854	133714			2	0.000401365	6920	7368
1	0.0685102	291	234		2	2.88182e-09	32044	31022			2	0.000194464	2266	3176
1	0.00200229	484	383		2	6.3967e-203	33154	26300			2	3.17053e-54	162883	211357
1	0.0274724	9	37		2	1.19725e-07	1635	2044			2	2.76058e-07	150988	159922
1	0.0628191	692	967		2	1.9376e-28	14138	12518			2	0.00277226	158810	167005
1	0.0359359	1347	1182		2	1.5678e-15	288595	301413			2	7.58987e-26	155579	184433
1	0.00224801	77	173		2	9.02211e-21	136976	145225			2	7.55652e-108	236345	288841
1	0.010899	101	171		2	3.46648e-68	392885	417432			2	5.08028e-12	193839	244295
1	0.00496685	796	1206		2	2.81239e-246	401776	441539			2	2.07202e-18	189181	202021
1	0.0771908	636	807		2	9.74623e-44	207026	220905			2	0.000160421	52599	58732
1	7.76276e-09	857	1190		2	5.80001e-10	172670	180505			2	2.19665e-17	46166	53646
1	0.000407756	1363	1685		2	5.39046e-50	188960	202664			2	1.20674e-07	322	217
1	0.0226592	1173	1384		2	1.32307e-138	345960	375014			2	0.067638	337	328
1	0.0612588	3075	2843		2	2.74673e-21	1394	933			2	0.0166555	267	195
1	0.0395685	93	178		2	0.0982233	663	783			2	4.75117e-09	4446	5828
1	0.0820052	179	250		2	0.00342855	11331	10980			2	4.9198e-05	1396	1323
1	0.00413243	509	380		2	3.05996e-05	4203	3834			2	0.0999898	1535	1943
1	0.0889547	647	540		2	0.0555681	13562	14355			2	4.24919e-12	9520	12141
1	0.0812436	325	250		2	4.79726e-35	11792	10113			2	7.85651e-07	6388	7331
1	0.0215002	103	68		2	0.074625	22029	21891			2	0.00177407	6114	6997
1	0.0661586	414	398		2	8.08004e-05	7405	6975			2	0.0193961	4379	4190
1	0.00648355	2455	2185		2	0.00148724	10272	9894			2	0.0469148	3235	3439
1	0.0998698	1617	1457		2	0.00122581	7589	7233			2	0.057378	2507	2837
1	0.0946272	2980	2768		2	0.0423383	1762	1617			2	1.00519e-07	12185	12952
1	0.0433394	2633	2405		2	3.70699e-27	14678	13075			2	8.79868e-29	9190	9538
1	0.0756197	497	615		2	0.00277461	16771	16395			2	0.0765937	6006	6545
1	0.0465105	74	36		2	6.09061e-15	14051	12941			2	3.14246e-07	4600	5012
1	0.0123267	966	1167		2	7.15301e-07	10460	9848			2	2.135e-73	36883	36983
1	0.0536962	1097	1308		2	0.00497075	6597	7189			2	6.70871e-83	12036	10651
1	0.0982125	249	183		2	0.00129378	7116	6768			2	1.86e-22	8890	9391
1	0.0580782	1928	2654		2	1.9641e-05	505	696			2	1.69389e-15	3059	2805
1	0.00237545	3723	3372		2	9.39619e-19	25272	23691			2	1.01076e-12	2272	2212
1	0.0528245	4346	4105		2	0.0375269	562	471			2	0.0355821	1360	1602
1	0.0656989	347	448		2	2.1329e-35	2877	4024			2	0.0055973	568	861
1	0.0433394	648	794		2	0.00445241	18159	17808
1	0.0844225	708	846		2	3.40935e-06	9867	9307			2	7.7317e-11	19008	21776
1	0.0944164	2923	3091		2	0.0190348	841	723			2	8.38614e-05	2584	2591
1	0.084507	1616	1828		2	4.78132e-09	7085	6456			2	0.000328541	1990	2122
1	0.0247585	3066	3537		2	0.00273519	2276	2059			2	8.99317e-05	19317	21141
1	8.49048e-05	1802	1855		2	0.000671202	917	1136			2	5.79703e-16	14527	16181
1	0.00581042	579	905		2	7.26736e-50	110	494			2	2.448e-08	15272	16329
1	0.0184883	286	457		2	0.0965684	4271	4867			2	0.011799	882	915
1	0.0188129	483	621		2	0.00849238	651	564			2	9.38842e-25	9655	12831
1	0.0142734	819	725		2	0.0160728	74105	78152			2	2.44756e-18	7913	11179
1	0.0374299	326	244		2	8.06344e-12	10733	12737			2	0.0232715	717	974
1	0.0120347	1356	1164		2	0.0969051	37683	41289			2	0.0636511	626	903
1	0.000222098	1680	1422		2	3.0663e-05	79791	87864			2	2.98236e-08	5776	5900
1	0.0030498	2344	2066		2	3.61795e-07	29500	30163			2	4.12923e-05	2312	3052
1	0.0441852	350	236		2	0.0136902	1262	1553			2	0.0524213	1931	2611
1	0.0483911	670	561		2	6.52462e-06	2320	2900			2	0.000840773	2712	2769
1	0.00144108	3644	4998		2	0.0653811	5511	6255			2	1.27979e-22	144208	171126
1	0.00105184	808	632		2	8.4286e-06	33542	34557			2	7.2517e-47	118701	115679
1	0.00758405	1504	1767		2	0.000100293	1651	2082			2	9.53443e-10	2197	3271
1	0.0338084	1055	901		2	0.0415444	2117	2498			2	0.0143241	2373	2734
1	0.0238837	1279	1448		2	0.0015387	7611	8733			2	4.98502e-05	1147	1144
1	7.38452e-18	1534	2212		2	7.65804e-15	25352	29285			2	0.0675427	1141	1156
1	0.0230213	971	1271		2	0.0594698	2572	2536			2	6.41173e-07	9142	9644
1	0.000856367	1276	1488		2	0.0145458	407	336			2	0.000352804	7010	8009
1	0.0750078	551	729		2	5.66534e-07	5341	6399			2	0.000870048	25108	27773
1	0.0217265	1124	1091		2	3.51692e-05	801	1091			2	0.00344615	13681	14993
1	0.0607077	352	271		2	1.68366e-10	128656	142037			2	0.0228902	10518	12377
1	0.00379845	269	181		2	2.45125e-15	1745	1373			2	2.26611e-13	7929	8022
1	0.026738	574	877		2	0.00011843	11778	13446			2	0.000248382	1675	1637
1	2.2037e-05	4163	5778		2	0.00469536	19468	21728			2	0.000125886	14075	15287
1	0.052694	3353	3801		2	0.0011777	8439	9662			2	1.90436e-05	10756	10350
1	0.0313567	3008	3464		2	0.0638105	19888	20728			2	1.24902e-09	8658	8972
1	0.0100894	3098	3325		2	1.29864e-12	17252	17013			2	0.00290897	1083	1565
1	0.0426972	628	894		2	2.79068e-09	5599	6795			2	1.2907e-13	213210	250842
1	0.0602636	900	1064		2	4.73036e-17	36041	36165			2	5.79703e-16	211215	253490
1	1.17103e-06	810	1323		2	1.6644e-08	9532	9310			2	0.00164726	171504	180332
1	0.0596435	414	694		2	0.000646976	36049	39983			2	9.00253e-22	212529	251570
1	0.00479755	1287	1538		2	1.23049e-05	33763	34810			2	0.00177466	191371	201052
1	0.097622	161	122		2	7.23447e-05	25658	26382			2	0.00671468	96154	120369
1	0.00731541	260	173		2	3.47542e-39	12760	11495			2	0.0090818	211963	258214
1	0.0307185	844	707		2	0.00103779	54620	57154			2	4.51106e-07	174959	184968
1	0.0618298	49	111		2	1.17658e-06	14806	14867			2	9.20204e-200	59612	57328
1	0.0813407	1300	1724		2	1.03749e-10	8275	9902			2	1.29286e-134	42211	36594
1	0.0232414	1081	919		2	0.088612	14454	16040			2	2.64887e-25	119087	130954
1	0.0570043	258	229		2	1.18207e-27	21226	25373			2	0.00227933	7041	6779
1	0.0773185	264	195		2	2.45878e-05	9877	9851			2	1.56433e-12	388	770
1	0.00806131	471	750		2	1.0416e-22	2072	1570			2	0.001619	437	597
1	0.0209271	343	482		2	0.0019687	3682	4340			2	0.000315733	11117	13546
1	0.0801555	248	204		2	0.00552285	5522	6367			2	1.08825e-05	8791	11672
1	0.0962738	333	258		2	3.64872e-16	4783	6095			2	5.53425e-27	3460	2999
1	0.0235551	67	148		2	3.92351e-39	2552	3870			2	3.99626e-05	14340	15539
1	0.000288286	34	121		2	0.00211734	19203	19774			2	0.00111713	11032	12847
1	0.00623032	1502	2037		2	0.0243182	6496	6575			2	1.11672e-10	2220	2046
1	0.0635378	2356	2151		2	5.09948e-10	2750	3532			2	0.0929618	128	203
1	0.0263395	445	665		2	4.50192e-08	16019	16035			2	7.93005e-11	3272	4750
1	0.0164086	683	848		2	0.00200406	786	583			2	4.78987e-06	4479	4587
1	1.03857e-05	910	692		2	9.48461e-07	10508	10616			2	0.00444667	3571	4017
1	0.0847041	72	37		2	0.00421388	7132	6204			2	0.000887456	1076	1098
1	0.0970262	69	39		2	5.62595e-17	35788	35712			2	0.0014102	1260	1221
1	0.094501	98	160		2	0.000180121	1825	1987			2	0.0004979	9483	10219
1	0.000314793	964	1218		2	0.0551091	13355	11970			2	5.37358e-11	2756	4063
1	0.0317951	2166	2822		2	2.72512e-05	32733	29268			2	0.0033269	2529	2936
1	0.00924763	250	168		2	0.0193864	25484	23011			2	0.000133324	2945	2987
1	0.0618432	275	202		2	0.00201628	15218	13501			2	0.00131276	2327	2535
1	0.0281712	829	844		2	0.036469	5560	5518			2	3.3249e-06	706	1133
1	0.00532661	677	575		2	1.02968e-20	278530	266785			2	1.85142e-09	11118	11675
1	0.00292214	333	482		2	1.24457e-27	376611	360612			2	8.23159e-15	13325	13819
1	9.63784e-09	143	331		2	3.09615e-39	211655	205820			2	7.74929e-15	20770	21991
1	0.0247845	288	392		2	1.09589e-07	1413	1022			2	1.27904e-14	15272	15958
1	0.0128639	1937	2095		2	0.000134262	662	797			2	3.86669e-08	12769	14560
1	0.0752263	23	57		2	3.91479e-12	11641	12002			2	0.00859897	713	984
1	0.0265626	893	1073		2	5.41028e-66	100731	86548			2	0.0141091	543	815
1	0.0859487	2656	2451		2	0.000673001	20441	18207			2	1.063e-10	2105	2967
1	0.0226196	472	364		2	0.0721228	6486	5725			2	0.0197953	1667	2295
1	0.0862845	912	1069		2	0.0516721	8379	7429			2	4.38148e-05	9317	11481
1	0.0656121	1292	1817		2	1.04974e-12	68715	66872			2	6.95213e-06	6135	7007
1	0.00654978	364	281		2	8.99371e-21	18824	19444			2	0.0139945	1847	1887
1	1.01876e-06	505	353		2	0.00262197	18847	16819			2	0.0211678	1495	1934
1	0.0989461	109	72		2	2.87336e-06	44453	39865			2	0.0281375	1216	1699
1	0.0286177	619	539		2	9.49494e-07	43541	42243			2	0.0643567	4854	5914
1	0.099505	507	656		2	0.0460629	34038	30945			2	2.74681e-05	1886	2709
1	0.0753714	907	1067		2	0.00147996	24834	22256			2	7.04489e-12	37815	41385
1	0.0993093	488	397		2	6.32589e-24	12433	10038			2	0.0332442	1868	2376
1	0.0232414	2898	3236		2	0.0581005	52083	47609			2	3.29815e-09	10859	13597
1	0.0234715	6492	6128		2	0.00046383	1348	1492			2	0.000345641	4156	4322
1	0.0806983	1474	1677		2	0.0464591	14413	12926			2	8.66323e-06	3398	3681
1	0.061201	632	521		2	3.86644e-14	20501	20747			2	3.91982e-08	10558	11134
1	0.0828553	1217	1072		2	9.22021e-17	2126	1461			2	0.0317481	6943	9014
1	0.0325226	46	110		2	3.48467e-10	19	106			2	0.0117983	1240	1230
1	0.0301689	718	738		2	0.00346196	342	297			2	1.08467e-15	8574	11155
1	0.0839772	753	637		2	0.00675793	7734	8751			2	6.32921e-07	7238	8261
1	0.0731406	41	15		2	3.23287e-07	10782	14013			2	0.0705066	13607	15089
1	0.0683209	949	927		2	1.49754e-06	9381	10385			2	1.01871e-15	11481	12635
1	0.0751895	1378	1222		2	0.0100051	1678	1773			2	1.53208e-21	62999	73427
1	0.0730237	206	331		2	0.00022191	5170	6791			2	1.26675e-07	10236	11597
1	0.0921228	333	427		2	0.0891692	257	236			2	0.00250227	771	1148
1	0.0488475	1992	2247		2	1.1811e-21	3442	5181			2	0.0122963	2092	2671
1	0.0468355	1759	1571		2	0.0672117	11720	14648			2	0.0743271	12544	14940
1	0.0920014	1495	1338		2	0.00353976	887	877			2	9.31203e-07	8494	9614
1	0.0134372	767	1150		2	0.024408	14845	17167			2	0.0746777	2029	1898
1	0.0531968	2028	1831		2	3.64475e-05	25629	29483			2	0.0839023	2323	2452
1	0.0803563	1741	1915		2	1.68377e-08	6185	6622			2	0.0691058	1977	2218
1	0.0147624	1161	1379		2	0.03063	4666	5238			2	0.019408	17732	19653
1	0.00182051	1645	1417		2	0.000108209	11711	13225			2	0.0044749	2783	3093
1	0.0041926	938	1331		2	0.0734338	1700	1843			2	1.34135e-09	28305	30739
1	6.68857e-07	1213	1565		2	9.8738e-123	771969	895029			2	5.63818e-53	16705	16130
1	0.084507	2194	2005		2	0.00339123	21337	26644			2	0.00372249	12221	14330
1	0.0169575	152	102		2	4.55208e-05	3835	5145			2	0.00314479	14483	13764
1	0.0310742	220	150		2	8.55244e-24	216210	268153			2	0.00903704	2280	1768
1	0.0397647	249	175		2	2.71872e-161	212734	276721			2	0.0499662	145	99
1	0.0577492	2604	2402		2	2.27448e-14	105477	131336			2	1.5217e-05	13	57
1	0.0524088	697	579		2	3.68817e-20	179867	223165			2	0.00520328	2349	2596
1	0.0230213	566	461		2	5.65881e-05	692	628			2	8.05007e-05	1350	1414
1	0.028105	506	429		2	2.86308e-12	21289	27493			2	4.54698e-11	1913	2499
1	0.000912537	623	432		2	1.81262e-11	26792	34265			2	2.52452e-09	2162	1833
1	0.00275583	581	421		2	0.0100051	4831	6246			2	0.00173271	2226	1697
1	0.031209	443	568		2	1.83883e-07	5603	6007			2	0.0819133	29733	30229
1	0.0346511	372	565		2	0.000218497	5285	5801			2	2.16583e-15	4478	3685
1	0.0493909	642	803		2	8.55677e-12	2514	3684			2	1.71834e-34	8381	10060
1	0.0161001	2563	2311		2	0.00921412	6065	6819			2	3.9967e-81	6607	9438
1	0.0389583	1051	972		2	0.0583475	12986	16210			2	0.00446742	501	387
1	0.0412337	469	398		2	0.000720406	5399	5964			2	0.0236111	2549	2768
1	0.00404361	284	189		2	5.32675e-07	11059	12294			2	0.0399177	13563	13986
1	0.00793449	1534	1322		2	0.0173884	2615	3452			2	6.04595e-12	7850	7718
1	0.0254544	483	715		2	0.0170934	4417	4928			2	0.0235267	6208	6891
1	0.07417	732	875		2	0.0400169	3669	4091			2	7.93886e-20	5747	5988
1	0.0487385	1260	1345		2	0.00765102	8875	11273			2	0.00849576	1922	2254
1	0.0209271	750	605		2	3.18969e-12	15506	20264			2	0.0104053	3884	4403
1	0.0400377	625	938		2	1.43665e-30	6083	5855			2	1.92841e-07	21043	22170
1	0.0525668	415	700		2	0.00164112	5790	6440			2	0.00274733	2511	2231
1	0.00275583	1335	1632		2	1.16922e-11	28440	36325			2	0.00744921	2137	1648
1	0.0841988	6862	8005		2	2.5709e-08	1246	1896			2	7.09507e-20	6727	6919
1	0.0887912	2848	3250		2	1.3658e-06	3645	4975			2	1.32313e-27	11632	9902
1	0.0200028	3626	4012		2	0.0293339	315	266			2	2.0524e-08	7555	6759
1	0.000270845	1860	1614		2	6.31049e-13	9365	9238			2	0.0193032	580	615
1	2.2444e-05	1325	1122		2	1.37514e-08	13946	16629			2	0.000280405	137782	141938
1	0.0997033	1418	1166		2	0.000804104	480	397			2	0.000458269	14297	13134
1	0.0757901	372	312		2	1.44433e-41	27151	26644			2	4.14306e-05	136	241
1	0.0847183	630	565		2	0.000552814	5783	5904			2	0.000118167	17516	18309
1	0.0904658	388	329		2	0.000245424	13270	13898			2	6.99926e-64	141	532
1	0.0425064	5899	5720		2	0.000521533	5954	7123			2	3.55748e-06	249	404
1	0.0428481	1526	1752		2	3.92369e-07	1746	2328			2	4.32169e-06	2944	2954
1	0.0930831	1586	1425		2	4.63432e-112	818963	876125			2	0.000347588	22673	24762
1	0.0963268	1879	1713		2	3.43469e-09	3630	4658			2	0.000165479	8162	9183
1	4.39789e-09	2461	2056		2	7.04734e-51	188422	219002			2	5.69297e-09	10823	11748
1	0.0307926	1609	1449		2	0.0319229	858	811			2	1.86075e-70	51114	45240
1	1.34319e-12	657	394		2	0.000734601	9287	9657			2	2.24734e-10	44985	44980
1	6.91435e-06	649	462		2	0.00927674	4448	5302			2	1.2684e-05	4395	4283
1	7.7628e-05	1890	1586		2	1.57449e-06	2512	3231			2	6.27782e-07	9747	8913
1	5.08511e-05	1966	1671		2	0.0568213	12090	13895			2	0.00284649	8238	8116
1	0.0501885	2501	2604		2	3.30093e-23	12877	16141			2	0.019133	2799	2212
1	0.0109478	601	473		2	0.000443681	1708	2183			2	9.11276e-07	1157	1515
1	0.00122505	916	678		2	2.90202e-18	1159	1818			2	0.00331396	1058	1092
1	0.0870473	850	1161		2	5.34517e-28	11	146			2	6.2118e-11	14510	15686
1	0.00919587	1257	1493		2	0.000121948	8815	8268			2	7.02923e-19	9866	9833
1	0.019893	977	1171		2	1.72297e-12	1166	1592			2	2.01535e-19	13490	11897
1	0.0345703	875	1214		2	4.15485e-05	23175	24512			2	0.00618868	3878	4183
1	0.0493909	1260	1105		2	9.55931e-07	6482	7230			2	2.47516e-21	3452	3809
1	0.0272605	2164	2987		2	0.0826663	7239	6962			2	4.0165e-05	62388	63807
1	0.0689773	468	374		2	1.20139e-05	18569	19796			2	0.000877554	24204	23169
1	0.033482	495	389		2	4.96342e-06	6776	7501			2	0.0233111	20648	17366
1	0.0865465	2301	2654		2	1.12204e-05	4388	4948			2	4.15253e-36	102978	96641
1	0.0620338	715	678		2	2.14728e-26	972085	966174			2	5.82433e-05	2252	2714
1	0.00401639	1083	895		2	1.35839e-41	98072	105412			2	5.91202e-08	1900	2018
1	0.0984866	585	708		2	4.8878e-95	256037	273922			2	0.0108287	3536	3234
1	0.010899	2264	2580		2	6.01275e-43	262190	275260			2	0.0426105	1373	1052
1	0.0523427	537	432		2	4.7791e-81	135121	146838			2	0.00146056	6516	6348
1	0.0445845	3184	4292		2	4.70596e-171	208258	228988			2	2.19313e-12	1047201	1052766
1	0.0509314	1021	947		2	1.01199e-06	781	574			2	4.94632e-106	350160	348018
1	0.0478723	365	300		2	0.000163901	5337	4906			2	0.00242345	28447	29237
1	0.011669	2144	2449		2	1.79563e-06	55737	58211			2	1.00229e-06	17779	17536
1	0.0967205	856	736		2	0.000693504	1364	1620			2	1.50225e-06	17463	17229
1	1.36039e-05	900	1177		2	8.96939e-10	19820	21436			2	2.19133e-16	16528	18076
1	0.0483303	1307	1149		2	0.000892911	7415	6964			2	5.65484e-25	22752	20385
1	0.0140185	2595	2927		2	0.0780884	1872	2076			2	2.90741e-09	19542	19139
1	0.000650118	2544	2987		2	7.55537e-07	6114	6844			2	1.75676e-15	17642	13930
1	5.86489e-06	960	766		2	0.000112435	13398	14340			2	2.5635e-10	11276	12291
1	0.0712884	5602	6030		2	0.00122369	2445	2779			2	3.41845e-09	18164	19350
1	0.0639531	942	1451		2	0.00686534	6433	6937			2	8.94485e-20	7279	6125
1	0.00216763	246	155		2	0.0399882	6145	6568			2	4.48268e-11	5077	3778
1	0.0334994	232	159		2	0.080989	21546	24776			2	0.0432858	146	99
1	0.0142827	346	466		2	8.76832e-05	1444	2006			2	0.00444434	182	98
1	0.0887912	1195	1431		2	2.7533e-29	6198	5910			2	0.050483	3895	4133
1	0.0667537	92	56		2	1.33645e-05	2253	2282			2	0.0100469	3233	3082
1	0.0203946	792	1118		2	0.000332009	26493	30117			2	0.000447747	285774	287572
1	7.359e-08	777	539		2	1.65856e-10	8543	11155			2	3.93733e-14	18463	19968
1	0.0809917	996	864		2	4.43242e-41	467644	567005			2	0.00553311	6939	7340
1	0.00716318	2787	3200		2	2.41006e-33	195272	239335			2	0.00350081	8905	8359
1	0.0329638	1934	2197		2	6.31597e-139	338348	423162			2	2.13401e-47	18333	18637
1	0.0977711	150	214		2	1.2805e-26	2504	2126			2	1.66046e-05	2882	2627
1	0.0403861	217	312		2	2.10446e-08	213295	256360			2	0.0566151	1687	1518
1	0.00216002	419	323		2	5.57648e-79	21228	20772			2	0.0812087	3807	4023
1	0.00225731	1663	2386		2	7.90168e-07	536	439			2	1.2617e-06	2939	3546
1	0.0139668	1480	1796		2	8.93338e-18	5148	5068			2	0	252	2328
1	0.0633296	1361	1515		2	6.72199e-06	3806	3985			2	1.55213e-18	1919	1374
1	0.00234299	33	98		2	8.36648e-07	4350	4552			2	2.44312e-18	1290	905
1	0.00114619	65	137		2	8.51192e-07	3098	3168			2	2.75392e-40	117737	116584
1	0.000288628	708	611		2	0.049242	2131	2421			2	0.0112172	6740	7109
1	0.0226453	1167	1004		2	1.70031e-92	46	508			2	1.10842e-15	1643	2165
1	0.010467	119	61		2	0.00575553	38822	39400			2	0.0316398	755	776
1	0.00489943	169	101		2	4.832e-11	6263	5721			2	0.00391016	2375	2773
1	0.00984223	1715	1990		2	0.000236474	12829	12635			2	8.79439e-06	168	277
1	0.0418109	943	816		2	0.0322539	1933	2216			2	0.000159571	19	59
1	0.00293337	752	950		2	2.22614e-30	2906	4038			2	1.76732e-05	11066	11777
1	0.0642928	861	1043		2	0.0942301	2512	2426			2	6.13824e-89	2636	1440
1	0.0297403	40	13		2	8.44426e-42	40237	37931			2	1.84628e-10	3458	3039
1	0.000596074	337	558		2	1.20901e-06	92	33			2	1.49356e-05	872	1153
1	0.0883271	2969	3324		2	2.93146e-30	12924	11563			2	0.0105063	985	1008
1	0.0106718	1915	1686		2	2.15639e-15	405550	414634			2	9.63584e-10	20639	19175
1	0.0346077	1096	940		2	2.41307e-05	110582	112790			2	7.85379e-51	18784	16712
1	0.0244367	1022	865		2	0.000238355	4292	4054			2	0.0346618	5940	6244
1	0.0606079	2485	2777		2	2.77237e-25	46378	51783			2	0.058946	4290	4783
1	0.00818601	950	1245		2	1.78005e-09	13910	13368			2	1.43139e-07	3772	3776
1	0.0814014	1492	1301		2	0.000363405	8319	9257			2	3.02083e-06	7949	7238
1	0.00822294	971	1228		2	1.09132e-12	16813	19000			2	8.42298e-35	103031	95004
1	0.013	825	730		2	0.000741337	25243	25331			2	0.0550618	9076	9414
1	0.000264935	155	84		2	2.58185e-47	742	1480			2	0.0721587	3911	3176
1	9.47246e-05	693	553		2	6.96345e-11	26752	25771			2	0.000226401	11415	12047
1	0.010425	2065	2238		2	5.49849e-22	383740	384628			2	3.06716e-13	9050	10625
1	0.0792994	1104	1217		2	1.65397e-164	484925	525448			2	1.83328e-06	8707	9904
1	0.0120462	165	264		2	1.11787e-07	845	1176			2	4.64664e-05	3182	3140
1	0.00438096	265	443		2	1.59857e-21	15066	14063			2	1.881e-24	36882	41735
1	0.0221859	351	467		2	0.00341067	244	172			2	1.31188e-07	4831	4465
1	0.0555292	1192	1270		2	3.41179e-15	82952	90980			2	0.00012756	5246	4136
1	0.0468321	105	65		2	3.36945e-09	3311	2933			2	1.89192e-05	870	667
1	0.00806334	1070	1290		2	1.48885e-11	2763	2351			2	4.66999e-14	61261	61269
1	9.61888e-05	1590	1329		2	0.019644	6112	6841			2	2.70072e-28	7560	9463
1	3.41413e-08	1856	1825		2	0.0917575	4943	5507			2	9.38723e-11	6868	6764
1	0.00019769	1108	1132		2	5.45544e-08	7035	8731			2	1.00998e-68	7753	5979
1	0.0111263	2290	2500		2	0.000275454	418	329			2	0.0578614	2511	2419
1	0.00605699	1364	1473		2	1.33425e-05	8368	10151			2	5.84283e-289	3930263	4016420
1	0.0110243	1667	1525		2	0.000566906	11821	12476			2	0.00407548	4307	3431
1	0.087828	686	857		2	6.52841e-08	26337	27913			2	9.93915e-07	384	241
1	0.0475855	702	1039		2	0.00255218	4868	5006			2	0.0512575	12234	10223
1	0.0868961	166	247		2	2.16456e-08	2145	1955			2	5.30433e-05	5532	6347
1	0.0289277	1133	1188		2	1.28314e-06	445	325			2	0.0781947	518	606
1	0.0949907	3271	3201		2	2.97492e-39	2537	1875			2	0.0964013	556	681
1	0.00167805	2394	2102		2	7.84919e-13	143517	156046			2	0.0105118	7697	7615
1	0.0101741	249	167		2	9.69654e-11	68459	73710			2	0.00483114	2498	2904
1	0.0153597	177	97		2	5.82806e-08	56487	60923			2	0.0769117	1059	805
1	1.71793e-06	2687	2802		2	6.6907e-10	29294	30952			2	5.72383e-84	678602	698118
1	0.0310788	84	167		2	6.58519e-09	3321	3142			2	7.96855e-17	587093	625296
1	2.20664e-08	104	235		2	1.23561e-08	1450	2040			2	0.00039475	554317	486747
1	1.32267e-07	3536	3070		2	0.0124122	3046	3097			2	3.43925e-244	382983	410778
1	0.0829017	732	1067		2	0.00484718	740	1008			2	1.30279e-11	308057	328916
1	0.0690307	564	727		2	2.4732e-07	6188	7697			2	3.34074e-284	693036	732396
1	0.0446866	603	600		2	9.12032e-18	621	1105			2	0.00709573	600275	633247
1	0.0429465	4177	4564		2	0.0253945	15677	16880			2	0.00092633	561550	492868
1	0.0508975	4779	5276		2	1.67377e-08	4306	4081			2	3.42929e-180	481233	507287
1	0.0620338	2753	3516		2	0.000122323	1677	1543			2	2.86461e-09	419198	445639
1	0.0967133	743	770		2	0.0100099	121891	135307			2	7.05898e-16	397762	353247
1	3.81801e-05	2424	3476		2	1.17444e-10	4098	5797			2	0	475386	513451
1	0.050805	566	458		2	1.57196e-62	35461	38258			2	5.02344e-21	408574	437541
1	0.00902303	1977	2275		2	1.08356e-08	23674	27369			2	3.03803e-19	418025	371778
1	0.0111438	2490	2821		2	5.12842e-11	3826	5452			2	5.67352e-09	102873	99402
1	0.0155694	564	442		2	6.3421e-12	2860	2868			2	7.46137e-11	90698	76188
1	0.0973608	1129	1301		2	9.69892e-09	7112	7832			2	0.00514627	8923	8836
1	0.0708217	818	695		2	0.0309288	10053	12826			2	2.43287e-07	620	426
1	0.00102909	853	828		2	1.57651e-21	10551	14682			2	1.10448e-16	742	462
1	0.000920079	536	499		2	3.26818e-12	19104	25152			2	0.000651529	589	385
1	0.0278706	221	150		2	1.26238e-08	45362	57791			2	6.47636e-45	7266	9536
1	0.0129075	289	487		2	4.43462e-14	13659	18333			2	0.000537713	6792	6264
1	0.000264418	759	576		2	0.00131845	4017	5355			2	0.0353505	4338	4855
1	6.34753e-09	513	787		2	5.37862e-231	41409	40307			2	1.35875e-08	3779	3815
1	0.0785872	201	353		2	6.84885e-61	27234	40068			2	4.69916e-82	15726	19291
1	0.0491117	176	272		2	0.000145179	1233	1890			2	3.35371e-05	13722	15254
1	0.00875637	366	299		2	4.17548e-31	35850	50237			2	3.18924e-26	14009	13937
1	0.0447092	1226	1304		2	3.88929e-06	823	1351			2	0.00686301	1026	1256
1	0.0925834	99	63		2	3.22413e-07	11680	13967			2	4.5287e-66	63215	56823
1	1.25691e-07	144	57		2	0.000365904	2016	2260			2	5.31234e-08	54547	55064
1	0.0396228	60	128		2	0.035416	4240	5828			2	0.0388309	3274	3020
1	0.000424753	112	204		2	1.54107e-10	7428	10662			2	1.78259e-05	64400	65590
1	7.84623e-06	1109	908		2	1.30608e-31	6206	9746			2	0.0122452	2733	2601
1	0.0801555	83	157		2	3.65704e-25	6289	9669			2	0.00507565	10167	9596
1	0.000838821	130	224		2	1.66563e-11	11921	16796			2	0.0531376	5854	4803
1	0.0594739	259	188		2	0.0207651	1902	2712			2	2.71417e-08	7213	6442
1	0.00234739	327	223		2	2.34306e-17	33518	46112			2	0.093575	5359	4406
1	0.0265704	5186	4860		2	5.92131e-42	8125	12772			2	0.00017138	2422	2886
1	0.00972359	93	188		2	2.21482e-85	115465	137374
1	0.0555292	2833	3829		2	4.3962e-15	12150	14087			2	0.000357932	2279	2269
1	0.0199831	920	873		2	0.000459404	2985	3438
1	0.000101156	2164	1858		2	1.60513e-05	611	1026			2	0.00483079	72425	77405
1	0.00359942	1332	1122		2	2.73662e-36	15308	22617			2	9.80152e-35	63065	59071
1	1.82573e-05	507	863		2	1.75012e-84	12773	20563			2	2.22789e-09	3029	3739
1	0.0823273	5117	4844		2	3.5822e-05	567	761			2	6.93812e-05	21419	19569
1	0.0207523	100	175		2	0.0828439	2785	3041			2	0.0466754	642	538
1	0.0332287	614	927		2	8.51421e-06	5251	5882			2	5.98097e-07	523	300
1	0.0503576	1537	1759		2	1.00824e-80	6933	9506			2	0.002201	2605	2883
1	0.0120967	172	332		2	6.88545e-15	10504	11898			2	0.00276916	1793	1784
1	0.0391446	152	268		2	0.00462894	5452	5934			2	5.50286e-10	2885	3010
1	0.00979294	5203	5900		2	0.0766333	8308	8862			2	3.47982e-16	4605	3782
1	5.26219e-06	1995	1652		2	0.0179949	17973	17703			2	9.77665e-14	39940	37491
1	0.00200652	2368	2104		2	0.000387787	12867	12419			2	5.86806e-05	29952	30160
1	0.0377541	393	324		2	0.000567484	10324	11777			2	1.31107e-13	28195	22837
1	2.44437e-09	261	156		2	8.05489e-23	100906	113388			2	9.21465e-22	22647	20430
1	0.00927837	237	156		2	0.000217995	4635	4510			2	2.72676e-05	14637	11966
1	9.08904e-05	238	133		2	5.55363e-09	9056	10697			2	1.39809e-10	8783	7824
1	0.0181534	262	161		2	0.0119378	9593	9433
1	0.0329099	4149	4717		2	2.73744e-19	118609	115087			2	0.000727804	10674	11244
1	0.08729	386	371		2	0.0315397	15636	15144			2	0.00391102	9745	10779
1	0.00181918	1024	1532		2	0.0125792	27685	26633			2	0.00836635	3561	3421
1	0.0762463	2844	3253		2	0.062314	720	1009			2	1.14745e-12	14695	13322
1	0.0755089	1806	2220		2	0.0913525	1442	1540			2	0.0017464	10354	8486
1	0.00657899	2618	2845		2	0.000176731	1159	1129			2	0.0139867	15343	15857
1	0.0388943	520	652		2	0.00393113	37325	45227			2	0.0549197	13097	12574
1	0.0665752	1047	1222		2	0.0264415	3834	4848			2	0.000164485	10845	10664
1	0.0217265	512	453		2	0.000112247	4065	5288			2	0.0110682	9437	7776
1	1.74241e-05	760	558		2	0.0408385	1403	1845			2	3.08675e-05	7988	7331
1	0.000345938	1704	1764		2	0.00220061	1558	1597			2	0.038075	10551	10067
1	0.0266293	567	487		2	0.000101502	4343	5635			2	5.04123e-13	15444	17653
1	2.7871e-07	1152	1504		2	6.79076e-12	10750	13965			2	1.51746e-05	14627	13549
1	3.17024e-07	1455	1873		2	2.9257e-14	3952	5530			2	0.010643	1269	1442
1	0.0958017	1542	2018		2	0.0888023	103	171			2	2.78674e-05	19284	18218
1	0.00463983	2026	2344		2	5.97232e-23	3380	3079			2	1.78171e-11	41116	38817
1	0.0930937	94	61		2	4.46259e-11	741	1221			2	0.0774765	32535	27660
1	0.00695254	143	80		2	1.12888e-89	15390	22462			2	8.31795e-114	10674	14233
1	0.0220373	936	798		2	2.09394e-35	47414	51547			2	4.99039e-142	9035	13394
1	0.000452801	1041	774		2	1.50075e-07	498	393			2	0.0202198	10323	9429
1	0.00853452	369	605		2	0.059871	2674	2919			2	0.019052	13035	13104
1	0.0843745	284	260		2	0.000124489	1756	2398			2	0.0160007	7182	6753
1	0.0447092	421	656		2	3.01202e-20	9563	12870			2	8.46372e-10	6646	6170
1	0.0801948	2199	2008		2	0.00178057	4070	5222			2	0.0426153	7587	8348
1	0.0698243	335	507		2	4.35395e-18	2034	1779			2	1.89523e-15	7516	7528
1	0.00159879	2233	1949		2	4.93333e-09	908	779			2	0.0336102	492692	513105
1	0.00206024	1633	1392		2	4.05956e-60	3592	6009			2	3.07797e-08	121634	124280
1	0.000739702	1864	1610		2	3.07378e-18	15955	20753			2	5.05553e-63	369933	372601
1	0.0101243	208	371		2	5.6292e-244	126608	169179			2	0.000417784	351994	303004
1	0.07952	2377	2179		2	0.00104905	1753	1799			2	0.00204655	695607	724081
1	0.0563082	1322	1524		2	1.60537e-27	19950	26188			2	8.44695e-09	949748	953665
1	0.00489417	155	297		2	0.000467578	2518	3332			2	1.41063e-32	466491	476617
1	0.0272375	122	205		2	3.7098e-13	26281	33097			2	4.3527e-11	418899	358616
1	0.0635378	3183	3501		2	0.0286104	1959	2543			2	2.4302e-05	230133	237625
1	0.0420071	1653	1499		2	0.000218758	1365	1353			2	3.46481e-31	306729	311719
1	0.000451403	1230	1059		2	4.21034e-82	11113	10019			2	2.80063e-20	547022	562756
1	0.000805077	806	1066		2	3.68286e-09	29973	37219			2	1.13384e-10	408195	421138
1	0.000277967	449	679		2	1.99953e-242	35375	52482			2	0.00433401	349732	301514
1	0.00013393	588	765		2	2.7533e-29	10381	10411			2	0.00623225	341650	354879
1	0.03692	1268	1102		2	5.08913e-10	1942	1831			2	0	193383	144469
1	0.0519017	8230	7872		2	2.53282e-10	5253	5413			2	8.9258e-270	161578	149182
1	0.0426972	938	1288		2	0.0018169	5322	5820			2	0	158681	101000
1	0.0969297	393	652		2	4.63201e-31	46860	51190			2	1.72029e-29	1150571	1187501
1	0.0249147	538	710		2	0.011868	1210	1241			2	2.11028e-06	1114354	962500
1	0.0022188	1090	894		2	3.12033e-97	24307	34257			2	3.94532e-09	600123	621480
1	1.76669e-09	378	259		2	0.0787635	529	525			2	4.94632e-106	642150	647278
1	1.18506e-14	442	225		2	9.66068e-06	4494	5877			2	6.5176e-80	327218	310179
1	5.2263e-10	259	143		2	4.22079e-22	12532	16678			2	1.25427e-33	274279	277895
1	0.0189568	142	82		2	1.60094e-57	8221	12235			2	0.0354111	4939	5218
1	0.0301689	193	155		2	6.01638e-23	5002	7142			2	0.0174484	4193	4722
1	0.00200473	253	164		2	2.06395e-46	13799	13628			2	0.00156437	1219	1022
1	0.000398426	173	100		2	4.64184e-33	20427	27043			2	0.0150496	938	685
1	5.86534e-05	173	88		2	1.87983e-09	5609	7447			2	2.50977e-11	1819	2011
1	0.0026347	279	179		2	8.74123e-305	49401	72480			2	9.95009e-18	3258	4225
1	0.00399674	374	241		2	1.21086e-07	5072	5319			2	7.86427e-12	2952	3120
1	0.000211443	307	183		2	0.080494	210	187			2	0.0020862	2226	1959
1	0.00132391	242	157		2	4.19386e-190	36476	34440			2	0.0130363	1937	1493
1	0.000527386	511	837		2	0.000486918	10145	11281			2	0.0102333	3544	3823
1	0.00103133	303	458		2	9.79349e-10	1860	2386			2	0.078482	3405	3815
1	0.000143718	213	136		2	5.55545e-18	2959	2397			2	0.0791183	1289	1504
1	7.13121e-06	318	187		2	4.43901e-09	12419	14017			2	2.98536e-09	24391	24062
1	0.000739702	315	207		2	8.90048e-21	38283	37116			2	0.000348985	85	36
1	0.0111547	2235	2445		2	8.05426e-162	20105	26997			2	2.77033e-09	14408	16296
1	0.0492304	684	565		2	7.92401e-09	6721	6254			2	6.35729e-12	14148	13493
1	1.78667e-13	4808	4104		2	0.00538094	7253	8017			2	3.71628e-18	8816	8830
1	0.000654067	2634	2337		2	0.000430376	268	393			2	0.00025068	2764	2555
1	2.44437e-09	928	806		2	0.000892924	35203	35543			2	0.00146421	2576	1980
1	0.0182757	398	371		2	4.61841e-12	1329	1813			2	5.47408e-89	47778	54006
1	0.003681	536	400		2	6.6315e-27	7555	9357			2	1.17884e-68	13406	14464
1	0.0586278	3003	3374		2	1.27748e-31	25030	28953			2	0.000175709	26218	26384
1	9.43383e-07	101	245		2	6.04367e-85	1495	633			2	2.13598e-48	22552	19361
1	3.84415e-05	137	250		2	1.75308e-17	4795	4123			2	0.00508508	14895	14941
1	0.0374551	154	235		2	6.3005e-06	250	397			2	0.0893544	11010	11968
1	0.00672158	1800	1603		2	1.99411e-07	2947	2621			2	6.93662e-05	2685	2331
1	0.0781741	301	227		2	2.01073e-44	3341	2372			2	1.04469e-22	2354	1785
1	1.71793e-06	739	652		2	4.12194e-14	1250	916			2	0.00111822	2366	2079
1	0.0112437	564	432		2	3.41867e-05	1016	842			2	3.989e-12	23780	19220
1	0.0122405	1602	1708		2	5.16297e-10	1244	967			2	1.60982e-05	2383	2411
1	0.00295473	2397	2167		2	3.09559e-21	4180	3465			2	4.93092e-06	629	830
1	0.0583509	949	958		2	0.000833182	1071	925			2	0.00106519	2543	2362
1	0.000228924	780	681		2	5.25574e-217	204608	234514			2	0.00146261	395	302
1	0.0959511	960	1050		2	1.54826e-21	3424	2761			2	0.000906229	437	274
1	4.87218e-11	1740	1406		2	7.96001e-19	32869	36763			2	0.00371781	1135	956
1	0.00045684	828	695		2	1.52669e-09	20261	22514			2	3.30303e-17	67764	70759
1	0.00131308	1097	894		2	0.0105299	10230	10152			2	7.57422e-05	52842	57021
1	6.69435e-06	1263	996		2	5.61718e-64	5015	3592			2	0.00406952	1446	1738
1	0.000100701	2084	1653		2	3.47993e-07	1367	1754			2	0.0218334	34609	30926
1	0.0534294	1172	1024		2	1.54021e-14	28596	27788			2	0.0315747	4707	4390
1	0.000112326	2719	2425		2	4.06814e-06	18399	20235			2	6.1132e-43	17420	15617
1	0.0793934	670	540		2	2.79682e-20	8755	7839			2	1.39104e-33	16250	12166
1	0.00545926	623	919		2	7.1835e-97	49979	45377			2	0.055191	6044	5564
1	0.0203526	1017	1215		2	0.0511863	2066	2350			2	1.49316e-08	1130	1448
1	0.00706416	2172	1919		2	3.73914e-36	17308	15623			2	1.24793e-07	831	1147
1	0.00432036	706	893		2	1.91282e-21	8449	7509			2	0.00310413	778	826
1	0.0526517	680	1008		2	1.26011e-09	19578	21785			2	0.0171621	2436	2313
1	0.000769855	844	661		2	8.082e-24	3543	2831			2	1.44166e-05	11033	10228
1	5.36464e-09	1046	761		2	4.12216e-45	9432	7878			2	0.00108761	9832	9701
1	0.0937395	1362	1553		2	2.24957e-07	61084	61533			2	0.00241978	11902	11842
1	0.000156076	2531	3391		2	1.03952e-09	1905	1578			2	2.52275e-11	5866	5069
1	0.0909904	57	30		2	2.51135e-99	35617	43250			2	6.72661e-05	7894	7262
1	0.0855162	58	26		2	0.000846089	834	702			2	0.000762066	3325	2973
1	0.0960251	1670	1506		2	2.02172e-55	11462	9563			2	0.0707261	2904	2821
1	0.000597986	2656	2330		2	0.00300905	20724	20791			2	4.65492e-05	10104	10756
1	6.34875e-07	489	330		2	1.60254e-05	6370	7238			2	0.0010866	578	724
1	0.000312487	638	437		2	0.0104484	355	280			2	2.96235e-06	13554	14393
1	0.0534806	318	226		2	1.88905e-291	73505	91776			2	0.0023683	9663	9558
1	0.00755524	2531	2587		2	2.30493e-11	367	205			2	9.9435e-08	2282	2227
1	0.00158429	3011	3477		2	3.65482e-06	14108	13782			2	2.87436e-49	16876	16769
1	0.00159879	375	522		2	2.93818e-83	26173	32104			2	0.000224843	0	22
1	0.000466566	419	595		2	8.63841e-07	2231	1916			2	5.51947e-05	0	21
1	0.01621	133	225		2	4.67504e-06	9101	10092			2	0.0141057	703	679
1	0.0561658	2082	2339		2	7.86779e-16	281999	295934			2	0.0436199	619	674
1	0.00292214	194	311		2	0.0287164	13546	14440			2	0.0460771	1371	1496
1	0.0671774	412	606		2	5.50032e-12	4841	5753			2	0.000452887	2784	2896
1	0.07507	702	863		2	0.00303717	3882	4341			2	2.19564e-05	2766	2298
1	0.040973	70	140		2	6.19066e-05	5072	5714			2	1.22581e-05	1491	1436
1	0.0209889	384	286		2	5.03332e-10	5815	6750			2	9.63893e-08	1545	1635
1	0.0142715	419	314		2	0.00357457	6057	6654			2	0.000557582	104493	135919
1	7.67541e-09	167	81		2	6.8476e-12	4048	4872			2	0.0489134	297	266
1	0.000174415	78	32		2	4.78276e-07	4470	5163			2	0.097435	424	598
1	0.0008008	73	23		2	0.012535	2447	2766			2	1.92975e-06	755	964
1	2.85459e-07	1184	919		2	0.0334916	10499	11242			2	0.0373746	2318	2466
1	0.0635869	589	565		2	3.3503e-14	3203	3991			2	0.00133437	335	222
1	0.0136292	759	639		2	6.66999e-22	6779	8216			2	1.74735e-08	2883	2850
1	0.00253428	439	343		2	1.62363e-05	10232	9760			2	0.00959339	2019	1718
1	2.10555e-12	1109	1548		2	5.95133e-38	43935	49194			2	0.00400939	2882	4231
1	0.0529205	217	350		2	5.3706e-06	2370	2823			2	6.42543e-22	25032	26847
1	0.0338084	292	393		2	0.002736	6378	7004			2	0.00405098	986	965
1	0.00548833	1832	2592		2	3.61299e-07	29105	31315			2	0.00036841	2887	2449
1	0.0905152	3405	3855		2	0.00115559	23097	24615			2	1.98965e-05	5214	6743
1	0.000343921	2803	2459		2	1.72933e-28	70669	68122			2	0.00140372	5068	7296
1	7.38115e-05	811	757		2	0.00103236	5099	5672			2	5.10493e-06	744	943
1	0.0278527	1527	1340		2	8.66492e-10	3377	2915			2	0.00157183	2091	2300
1	0.0941653	765	979		2	4.03525e-65	20238	24495			2	1.59241e-41	102007	127037
1	0.0907193	82	42		2	2.62852e-05	4928	5578			2	0	90525	107680
1	0.0267112	2250	1987		2	0.0670955	1731	1953			2	2.61573e-16	3060	2848
1	0.00896565	2913	3279		2	4.60326e-13	31126	29957			2	0.00128317	40911	46653
1	0.0712333	814	966		2	4.21366e-10	4794	4249			2	1.99604e-40	44631	54123
1	0.00545926	357	566		2	1.13931e-14	10189	9272			2	4.13748e-24	34630	42450
1	0.011669	398	293		2	4.30173e-20	8155	7143			2	0.0120245	17099	21789
1	0.000111503	548	388		2	2.05473e-102	80922	74298			2	1.65336e-05	6287	6727
1	2.95496e-12	1733	1400		2	3.65495e-80	17323	21634			2	0.0769493	4157	5194
1	0.090677	2346	2637		2	0.0392378	9138	8952			2	2.38655e-05	863	632
1	0.0585805	1494	1325		2	1.92205e-05	7120	7938			2	0.000135704	5061	5405
1	0.000128075	147	76		2	3.25897e-08	52587	56037			2	1.25859e-08	5797	6821
1	0.0897255	3287	3595		2	0.00891561	1005	1203			2	0.0624427	1272	1323
1	0.0645817	1098	1479		2	5.6699e-58	5808	7908			2	1.72448e-06	3552	3920
1	0.0782755	1282	1382		2	4.86923e-35	9759	8266			2	0.000157979	2892	3164
1	0.070531	709	746		2	1.28729e-07	8455	9493			2	7.01522e-13	10063	10571
1	0.0024457	1518	2192		2	0.000399094	6410	6074			2	5.03004e-12	9162	10877
1	0.0128312	816	1307		2	1.67644e-06	1605	2044			2	0.00337933	197	118
1	0.0641213	241	172		2	0.00553202	717	916			2	3.82803e-08	12450	15776
1	0.0244488	1338	1562		2	0.00200777	4030	3860			2	1.02351e-06	11878	16916
1	0.00606927	319	444		2	0.00385595	521	691			2	1.03997e-17	4689	5443
1	0.0164744	485	374		2	5.63433e-05	476	676			2	1.46136e-16	9111	9368
1	0.0203417	2361	3076		2	2.07902e-05	3990	3727			2	0.000452887	2628	2724
1	0.0818515	4325	4099		2	0.00101278	4021	3835			2	0.00115916	1204842	1407198
1	0.0979054	1574	1727		2	0.0109982	533	694			2	3.20724e-24	1269182	1662288
1	0.00232419	904	724		2	0.000326297	532	729			2	2.20025e-74	1299206	1225118
1	0.0525999	842	724		2	0.0333153	116	181			2	0.052038	3442	4343
1	0.000451403	512	384		2	7.70233e-11	7051	8355			2	2.46397e-05	3362	5024
1	0.0373614	444	691		2	0.0634536	602	559			2	2.61573e-16	250740	301535
1	0.0562917	392	376		2	1.88024e-08	2440	2253			2	1.22219e-25	260738	259392
1	0.0742482	3163	2936		2	2.4902e-11	1423	1183			2	0.0214344	166493	197742
1	0.0261927	1435	1531		2	4.91838e-20	47637	50048			2	2.26764e-20	178408	177937
1	0.015421	697	689		2	0.0105199	2889	2926			2	3.29865e-40	159096	195684
1	0.0309633	2668	2428		2	0.000192794	1931	2443			2	3.8938e-21	163636	224297
1	0.012963	2972	2722		2	0.00170378	10348	10673			2	1.75125e-118	181613	189233
1	0.0130772	2727	2485		2	6.03017e-35	1204	2091			2	0.00807094	236	191
1	0.05193	311	232		2	1.67439e-22	727	1283			2	1.03761e-06	324	262
1	0.0147024	374	275		2	8.15388e-05	1000	1346			2	0.000777116	250	152
1	0.0738475	1912	2481		2	1.78942e-29	334	775			2	0.0128871	1852	1572
1	0.00755524	496	747		2	1.34407e-16	1689	2454			2	1.88342e-09	5369	7133
1	0.0248974	549	691		2	0.0648523	851	799			2	2.97869e-09	3979	5382
1	0.0584151	213	343		2	1.58905e-29	8129	8275			2	0.0602374	1163	1540
1	0.00757484	363	493		2	1.682e-05	619	563
1	0.0279378	466	443		2	0.094502	3530	4587			2	2.27868e-06	10069	12748
1	0.00273005	1979	2801		2	0.00218655	6808	8881			2	0.000142039	7272	9209
1	0.0181758	2947	3417		2	0.000692792	5231	5904			2	0.00692047	7014	9910
1	0.0987588	250	331		2	0.00706365	369	344			2	1.22978e-05	9262	8232
1	0.0382704	1483	1708		2	0.00073569	344	301			2	0.00313002	4014	4244
1	1.39168e-05	1716	2126		2	0.0686867	482	493			2	1.75987e-06	4924	7273
1	0.0101817	373	293		2	1.4594e-14	14360	19259			2	0.00118226	4646	4994
1	0.0596451	53	22		2	0.0361396	2124	2372			2	1.96703e-07	158205	149277
1	0.0287956	1726	1977		2	1.32918e-38	50063	56410			2	3.79314e-08	212600	287224
1	0.0170035	393	519		2	0.000562492	993	1451			2	0.000828678	111754	150928
1	0.0381102	473	613		2	4.28612e-178	14232	12227			2	5.77534e-40	52703	56931
1	0.0239491	49	17		2	8.73494e-39	9741	9828			2	1.00316e-159	55809	45343
1	0.0531539	1060	1436		2	0.00117565	29241	34636			2	0.000237487	153527	206999
1	0.0482752	854	721		2	3.32729e-12	37127	43055			2	0.00839605	5279	6646
1	0.00568588	311	243		2	1.1405e-11	20259	23080			2	3.5982e-23	5848	6812
1	0.00205832	356	247		2	1.46005e-14	5298	7523			2	0.0673615	5091	6330
1	0.0992141	3142	3340		2	1.82581e-09	13929	18380			2	1.05862e-08	4813	7229
1	0.0712884	4458	4193		2	3.61651e-61	15071	22036			2	0.00768606	4986	5197
1	0.0687991	160	106		2	3.65112e-14	1873	2918			2	0.0908536	517	505
1	0.0764498	2924	3281		2	0.0679111	2601	2951			2	0.0338064	556	431
1	0.0583509	253	209		2	2.64072e-12	16306	21602			2	3.18367e-09	5003	6666
1	0.0834567	230	156		2	0.00113198	3710	4967			2	0.0580876	2719	3457
1	0.019947	191	133		2	5.98105e-06	25982	30406			2	0.00397614	2440	3614
1	0.0305374	322	255		2	0.0159404	1405	1934			2	0.0929022	2952	2627
1	0.0307839	296	241		2	9.5778e-27	113924	133266			2	5.6426e-198	48903	47212
1	3.34343e-08	387	221		2	0.0238361	6433	7454			2	7.27306e-11	4616	3790
1	3.02178e-05	485	331		2	0.0208889	8762	10226			2	9.96241e-16	1288	846
1	0.0886154	3285	3662		2	1.00138e-104	45293	47965			2	0.00920673	291	453
1	0.0934087	3225	3528		2	4.37504e-14	15411	17226			2	0.000238429	240	468
1	1.63937e-05	608	957		2	7.97167e-24	2589	4125			2	6.65503e-05	2030	2038
1	0.0150987	1546	1356		2	4.32911e-06	25151	32205			2	0.000850599	1968	1634
1	0.0781741	346	444		2	3.04282e-44	9532	14108			2	4.52874e-23	19521	20919
1	0.0568457	2930	3954		2	6.05779e-05	10588	12153			2	1.181e-25	4004	5862
1	0.0855115	3687	3473		2	0.0417554	3328	4365			2	0.00469148	338	514
1	0.0998698	275	207		2	6.92628e-15	43941	50916			2	0.000296808	572	802
1	0.00524986	365	260		2	0.000354414	6462	7333			2	6.97649e-05	2067	2618
1	0.0620338	1105	1489		2	1.43319e-09	16701	19029			2	6.13898e-212	14126	21742
1	0.0585805	1588	1809		2	3.89844e-06	38	7			2	2.52112e-05	1564	2036
1	0.0992141	321	480		2	3.95367e-23	416	218			2	0.0271296	1473	1756
1	0.0025582	421	572		2	2.5584e-29	13138	13937			2	0.0111633	116	191
1	0.0792994	321	549		2	6.35653e-18	10117	10902			2	0.0519882	102	172
1	6.47831e-05	932	772		2	1.63336e-05	6166	6900			2	0.000325717	135	232
1	0.0435017	1201	1113		2	0.000360345	1285	1846			2	0.0135552	1439	1898
1	0.00786961	731	951		2	7.36078e-14	11837	13069			2	0.00132614	1983	2467
1	0.0470767	1166	929		2	2.33098e-12	13188	14723			2	0.0128552	1987	2350
1	0.0827736	269	200		2	0.00301174	5764	7549			2	0.049097	873	799
1	0.0937946	320	504		2	9.59197e-06	4948	5466			2	0.0498381	1093	1440
1	0.0129471	239	359		2	2.35904e-28	38958	51520			2	0.00350213	1543	1933
1	7.70459e-06	722	645		2	4.83563e-44	70978	80678			2	4.20099e-05	1843	1722
1	5.7265e-05	1427	1173		2	1.60367e-30	1579	1227			2	4.75248e-09	2606	2385
1	0.0936564	2629	2963		2	3.1772e-05	9629	10995			2	1.98306e-07	3	42
1	0.0194883	212	172		2	0	168465	175961			2	0.00926469	1	16
1	0.0421688	174	107		2	0.00120134	5128	5799			2	1.36011e-07	312	524
1	0.0846857	770	954		2	0.00040721	4779	6362			2	0.00362791	1906	2506
1	0.00271503	171	326		2	3.97937e-110	15139	14224			2	4.05528e-106	21923	20723
1	0.043542	142	248		2	1.03436e-05	497	816			2	7.31078e-06	5793	7437
1	0.000162808	184	304		2	0.0828123	13386	15868			2	4.9068e-09	113	248
1	0.0368475	107	184		2	0.000413625	5250	5912			2	0.0361102	109	185
1	0.0763293	1547	1383		2	2.88692e-44	7369	11181			2	0.00799155	157	248
1	0.0159533	939	787		2	7.21242e-43	16785	17627			2	0.0124926	1091	1465
1	0.00101792	424	340		2	0.0697734	2109	2374			2	0.0419619	1452	1775
1	0.000135339	601	434		2	0.0782512	3210	4191			2	0.0526296	3061	3848
1	1.19844e-14	750	455		2	1.69742e-16	14284	19272			2	0.000259045	681	996
1	0.0518973	1511	1338		2	1.81529e-07	4265	4599			2	0.00337699	1849	1912
1	0.0928808	265	407		2	0.0580331	15524	18415			2	7.38867e-08	2985	2693
1	0.0711801	495	630		2	2.53969e-62	45154	49451			2	0	14053	10095
1	0.0712333	1147	1002		2	0.000297336	9297	10679			2	0.0922376	529	494
1	0.0762084	3071	3438		2	0.000132593	1518	2170			2	0.000620884	859	1216
1	0.0881102	439	547		2	0.00111305	4645	5229			2	0.0030285	14326	15926
1	0.00743788	1292	1105		2	4.85704e-38	18720	26033			2	8.28278e-07	439	319
1	0.000857879	1074	1328		2	3.9713e-09	19876	22820			2	1.39195e-05	6543	7587
1	0.00894818	424	562		2	0.0197948	447	669			2	4.6289e-10	19245	19761
1	0.084507	406	511		2	1.05025e-05	7789	8792			2	4.74299e-06	17545	17596
1	0.0701791	2149	1955		2	4.76028e-25	20119	22149			2	1.90545e-05	2724	3414
1	1.25192e-05	232	144		2	6.20502e-07	12643	14430			2	1.45785e-06	2500	3089
1	9.34352e-08	357	204		2	1.07725e-13	2102	1999			2	4.10552e-05	2425	2316
1	0.069345	3124	2895		2	3.32273e-08	11063	12480			2	4.19472e-05	2851	2754
1	0.00638923	778	1177		2	4.73784e-07	8994	10122			2	4.93487e-20	5264	7338
1	0.0959511	469	764		2	0.0448659	444	653			2	3.71511e-05	25447	28224
1	0.0874535	755	1041		2	1.28907e-24	15079	20706			2	1.9789e-27	23282	28327
1	0.0576082	2508	2791		2	1.88157e-08	19880	25828			2	0.000165693	23925	26496
1	0.00427965	524	793		2	8.62016e-06	11625	13313			2	0.00150318	1474	1983
1	0.0483029	734	887		2	2.19706e-61	11368	17061			2	0.0346309	1944	2350
1	0.0081444	778	982		2	0.00223094	5290	6958			2	0	137004	137689
1	0.0374652	965	819		2	8.33377e-09	15011	17090			2	0	212283	205145
1	0.0147415	794	992		2	0.0993503	5286	6156			2	4.16004e-28	9397	12106
1	0.0446866	1810	1978		2	2.58482e-06	5849	7867			2	2.39929e-47	10290	9776
1	0.0968226	202	275		2	0.0181445	20769	24638			2	3.3777e-29	14243	13634
1	0.00154203	1571	1870		2	6.34409e-24	10471	11087			2	1.01328e-05	2045	1909
1	0.0612131	1179	1423		2	2.89931e-39	20879	28899			2	0.00623711	1383	1324
1	0.000140757	677	863		2	1.68144e-32	15007	15956			2	2.96357e-12	5802	5538
1	0.0398222	1710	2253		2	0.0132858	1873	2544			2	0.00108979	1107	1088
1	0.0813126	2523	2793		2	0.00273523	1758	1891			2	0.0703682	466	426
1	0.00799507	1090	1312		2	0.000473575	2859	3126			2	8.83431e-25	51011	59916
1	0.050132	1386	1225		2	2.08664e-15	11701	12837			2	1.68694e-23	50893	57643
1	0.0576956	332	433		2	2.36111e-28	21173	28764			2	1.38268e-13	9982	12999
1	0.0868354	1844	1670		2	3.69624e-05	3738	4091			2	1.13755e-06	13245	15579
1	0.0456372	765	725		2	0.00164852	1290	1349			2	0.0247005	3630	3711
1	0.0908832	1085	950		2	0.024744	2425	3413			2	0.00776168	9192	11322
1	0.0714964	1209	1064		2	0.0690578	371	386			2	1.2269e-39	12175	15260
1	0.0959511	887	1361		2	1.71772e-15	29506	35521			2	0.000192014	846	1214
1	3.02178e-05	1457	1194		2	2.02975e-69	16093	24873			2	9.80648e-12	1111	1580
1	0.0979086	2327	2609		2	1.29376e-05	2203	3280			2	8.99839e-21	3843	3583
1	0.00853452	1060	1086		2	1.70381e-11	40879	50122			2	0.000712742	2493	2594
1	0.0423238	257	209		2	0.00168582	3931	4629			2	0.0141005	3724	3794
1	0.0261873	165	112		2	1.36777e-29	9271	10069			2	2.24324e-15	68	234
1	7.35252e-12	1182	1029		2	0.00389485	763	1179			2	1.20352e-21	12379	15386
1	0.0358423	331	510		2	0.0114339	5858	7085			2	3.21151e-19	22265	25811
1	0.0624479	455	571		2	1.53462e-10	7457	10702			2	4.38013e-08	3729	4989
1	0.0642928	2971	2763		2	0.00580244	3932	4667			2	3.88059e-66	3222	5228
1	0.0384515	188	315		2	1.92004e-13	16967	20101			2	2.8995e-13	8868	9242
1	0.0893991	363	281		2	0.0010818	606	973			2	3.145e-06	13066	13461
1	5.40832e-08	2654	2263		2	0.000569928	6339	8786			2	0.000223012	3283	3232
1	8.6877e-12	2829	2140		2	1.77192e-10	2900	3107			2	1.03506e-05	1256	1779
1	2.1275e-08	3242	3371		2	0.00370627	29514	36883			2	0.000550991	6342	7985
1	5.55881e-07	3969	3552		2	0.00483372	15617	19308			2	0.0855579	7158	8228
1	0.0498626	1645	1739		2	1.48846e-05	4953	5767			2	3.7049e-26	26090	33476
1	0.000823744	2755	2445		2	3.91342e-11	3907	4278			2	6.33787e-33	17374	16726
1	1.36618e-14	4263	3309		2	0.0695425	1885	2215			2	8.01961e-22	3211	4462
1	0.00112097	2257	1928		2	0.0740605	2617	3122			2	0.00168226	3661	4684
1	0.0516628	314	414		2	0.0284315	14543	18069
1	1.59785e-07	968	706		2	0.00344198	18099	22419			2	0.00408004	1626	1671
1	0.0403455	1981	1778		2	0.000197581	7738	9278			2	5.03582e-12	2872	2579
1	1.82359e-06	67	18		2	0.00531875	3881	4601			2	6.35567e-12	225	450
1	1.00247e-07	102	26		2	5.9454e-44	12105	12998			2	2.00003e-20	8034	7562
1	0.00672683	335	255		2	0.00177641	4879	5801			2	0.000147149	2157	2880
1	0.0405436	183	131		2	0.0189283	6959	8485			2	0.000249361	3041	3735
1	3.18328e-05	70	178		2	4.75437e-29	34670	41003			2	0.00111092	620	536
1	1.34319e-12	45	164		2	6.49581e-09	15966	22033			2	0.00135226	8405	9503
1	4.7197e-05	133	247		2	1.20675e-05	3356	4867			2	0.00945088	946	1177
1	0.0151964	505	389		2	0.0239383	13112	16247			2	9.31637e-08	1018	906
1	0.000166784	585	426		2	1.15191e-14	7352	10756			2	1.87106e-09	7757	7670
1	0.00320973	1105	1041		2	6.26672e-34	1771	3298			2	8.44417e-07	390	653
1	2.24603e-11	1747	1325		2	0.000206811	1191	1825			2	7.15573e-35	350	116
1	8.05566e-05	1681	1411		2	0.0006079	1391	1521			2	0.00020467	255	181
1	5.27317e-15	467	791		2	0.0987673	4443	5412			2	4.66467e-07	1065	904
1	0.00110477	555	748		2	5.88108e-14	6063	6755			2	1.22733e-21	4765	4532
1	0.0564137	272	424		2	0.0161827	8909	10925			2	0.00129407	363	310
1	0.0564106	145	287		2	1.96834e-09	25577	31126			2	1.85707e-24	11970	12224
1	0.00651959	159	262		2	1.28883e-07	43925	54427			2	0.00643467	136	221
1	0.00174888	436	603		2	4.09492e-07	7246	10224
1	0.0507825	639	780		2	0.00103302	3400	3964			2	0.00115377	2465	3222
1	0.048245	956	818		2	6.68267e-42	24258	27613
1	0.0532786	19	1		2	3.30647e-11	1922	3065			2	6.87493e-07	3075	3883
1	0.0415959	2968	3290		2	0.0018922	11223	13723
1	0.000533808	1248	1585		2	0.00379309	4562	5432			2	3.66459e-14	5572	5596
1	0.00928482	2107	1881		2	2.67418e-21	33378	39909			2	1.36712e-08	11060	14044
1	0.0310443	215	165		2	0.0853988	15065	20017			2	1.70955e-07	9565	11051
1	4.55694e-06	239	136		2	0.003688	4681	5579			2	5.84012e-06	1072	931
1	0.0985492	49	19		2	1.96631e-05	1297	2008			2	0.0581199	896	825
1	0.00227885	780	701		2	4.33857e-11	3268	3523			2	2.29084e-30	382	830
1	0.0141082	1288	1111		2	9.79371e-07	2703	4018			2	0.0110881	6554	8131
1	0.0911601	2917	3302		2	0.00422262	20	4			2	2.82028e-12	7860	9387
1	0.0937395	1116	1288		2	1.38051e-08	9802	11554			2	2.68191e-74	18553	23642
1	0.0286766	6884	7674		2	0.00314342	4179	4953			2	7.84394e-60	7882	10717
1	0.0382477	2165	1997		2	0.0573523	972	1420			2	0.0864663	739	752
1	0.0395685	80	159		2	0.000161142	11541	14014			2	3.16591e-11	636	1067
1	0.000490609	114	206		2	5.08658e-07	9684	11507			2	1.4768e-09	734	1109
1	4.48131e-10	100	242		2	0.00102048	2028	2293			2	0.011099	1116	1016
1	0.014397	1071	1106		2	0.0131186	7683	9375			2	0.0638966	482	469
1	0.00226899	628	476		2	3.61053e-13	4292	6467			2	0.0316197	702	653
1	0.0628191	782	749		2	8.66417e-122	817534	1017369			2	0.00228102	96	183
1	0.0142827	1160	984		2	1.26678e-22	14566	20991			2	0.000451298	227	172
1	1.03857e-05	1435	1163		2	0.000719274	1934	2834			2	0.000180207	747	1086
1	0.0992141	80	150		2	1.63728e-09	8665	10105			2	0.0138798	861	1105
1	0.00154203	108	192		2	1.55678e-07	115944	152984			2	2.44449e-14	4685	4339
1	0.00933442	1289	1579		2	4.45602e-38	140375	172384			2	8.09393e-18	5038	6981
1	0.0513253	524	796		2	6.64408e-23	141597	175791			2	0.000730764	785	1054
1	0.0730394	224	140		2	0.0894916	248919	323180			2	1.42153e-07	772	1088
1	0.00919668	1985	2283		2	7.29033e-06	23616	29033			2	1.58891e-06	1428	2023
1	0.00424674	578	908		2	1.47682e-25	54950	66443			2	8.86156e-29	11146	10092
1	1.08674e-06	356	226		2	8.68223e-12	1523	1489			2	0.000952195	15653	18030
1	0.0576956	185	125		2	3.06133e-20	12132	17555			2	2.92123e-06	128509	139454
1	6.91435e-06	3851	3424		2	2.42611e-06	3958	4515			2	2.60674e-07	4523	5415
1	0.000476651	1409	1166		2	0.00207583	7021	8469			2	2.08605e-05	1730	1708
1	0.00366313	1436	1732		2	0.000284601	3835	4466			2	3.24631e-32	3878	5845
1	0.00067748	4768	5327		2	1.03119e-19	10030	11310			2	2.20488e-14	5601	7139
1	0.0392302	3625	3359		2	1.3227e-05	7966	9477			2	0.00717214	321	447
1	0.0934381	534	652		2	2.3777e-22	37136	44501			2	1.88696e-06	910	818
1	0.00412927	707	560		2	2.38571e-25	4724	7459			2	9.83091e-10	1281	1066
1	0.0466465	627	891		2	0.0533486	9753	12058			2	1.96319e-07	1072	867
1	0.03692	942	1121		2	2.02592e-19	4007	4170			2	0.000800581	24053	27152
1	1.93588e-10	949	1345		2	1.22354e-15	6105	6747			2	1.43316e-21	10259	12897
1	0.0641213	744	643		2	1.91879e-13	4727	5178			2	0.00497224	3725	4732
1	0.095613	2029	2258		2	3.55908e-11	1530	2500			2	0.00268284	1745	1616
1	1.91884e-06	6243	8549		2	9.68869e-20	6467	9734			2	0.00121605	1021	1292
1	8.58609e-25	2843	4329		2	2.55092e-07	2381	2587			2	1.58575e-08	597	888
1	0.0189568	1541	2021		2	0.061272	1996	2807			2	0.000244599	278	431
1	0.000315618	3860	5632		2	0.0180703	12951	17368			2	6.84589e-14	102	267
1	5.18428e-10	4347	5129		2	0.0762429	24815	31201			2	0.000546921	552	818
1	2.37149e-13	2025	2890		2	0.00755844	11096	13634			2	0.000465627	766	1036
1	2.52481e-08	4254	5093		2	2.55092e-07	3016	3342			2	0.0488873	2113	2696
1	0.000902872	2519	3246		2	0.00171207	2205	3187			2	5.07098e-13	2381	3235
1	0.0275912	1293	1510		2	3.9685e-07	12925	15521			2	1.46152e-56	74868	80795
1	0.0309886	223	329		2	0.0694038	30365	38259			2	0.000196665	31356	35468
1	0.00755524	999	1398		2	0.00831302	4214	5850			2	0	510043	664847
1	0.00292308	1057	1292		2	2.88687e-09	15513	21457			2	0	684581	776160
1	0.0983537	440	432		2	9.83694e-05	16655	20405			2	1.23678e-294	349037	375196
1	0.0636347	2503	2292		2	2.17086e-55	3656	6550			2	9.57653e-20	1464	1180
1	0.0672856	1235	1425		2	0.00263324	2833	4029			2	1.11711e-06	67506	76549
1	0.0451372	1554	1376		2	0.0250117	6610	8060			2	5.87958e-17	4619	6051
1	4.27896e-06	1357	1072		2	1.49463e-06	13340	18338			2	3.27564e-07	753	646
1	0.0594496	185	154		2	1.34271e-08	86927	108766			2	5.97706e-119	1929	840
1	0.0857956	1057	1048		2	0.00389485	1075	1174			2	0.0283972	836	1033
1	0.00794814	1739	1527		2	7.33485e-19	13415	19233			2	0.00180203	941	1307
1	0.0265828	423	349		2	0.00188162	6818	8212			2	9.45754e-143	11126	9073
1	0.031445	655	828		2	0.0656289	385	602			2	3.47135e-53	12436	11155
1	0.0461681	1085	1064		2	9.76208e-52	3133	2678			2	1.94086e-09	2162	2876
1	0.0998698	1547	1390		2	6.42905e-18	13130	18796			2	0.0252052	677	931
1	0.0433394	2981	2739		2	3.26696e-13	1541	1484			2	0.0073805	940	1209
1	0.0333362	2265	2059		2	1.14018e-37	9127	14061			2	0.0130011	7515	7833
1	0.0117584	469	384		2	0.0388137	1595	2279			2	2.49585e-38	1197	762
1	0.0850138	225	175		2	0.000802494	5130	7156			2	2.48436e-21	10660	10220
1	0.0628191	1514	1533		2	0.0177551	12438	15376			2	1.51939e-25	185	497
1	2.24603e-11	2259	1778		2	3.43953e-16	6014	8972			2	2.21558e-13	1089	894
1	0.0433394	1904	2157		2	0.0766039	2074	2904			2	4.05992e-05	1394	1826
1	0.0797514	1997	1822		2	0.0690578	3431	4131			2	1.38883e-06	1094	1455
1	0.0659557	1192	1043		2	0.0267	16338	20337			2	0.000633261	4094	5240
1	0.0792053	13	37		2	0.000541409	6684	9249			2	5.97725e-176	5612	3608
1	0.00681866	28	74		2	7.39002e-05	656	1076			2	8.07939e-162	7894	5385
1	0.0916644	25	6		2	0.000581552	1546	1705			2	2.26203e-26	7743	10696
1	0.0643449	1523	2121		2	4.76816e-06	6188	8730			2	2.16345e-11	62911	76646
1	0.070531	833	1292		2	0.00689983	11168	13720			2	2.37709e-111	26863	37692
1	0.010899	1144	965		2	1.34422e-24	947	1865			2	7.84656e-235	7236	4597
1	0.0504034	561	514		2	0.000569928	6437	7696			2	3.93644e-05	4460	4425
1	0.00258948	834	664		2	7.16557e-05	1431	1539			2	1.62177e-10	5851	7738
1	6.75646e-10	222	495		2	0.0010818	27257	33927			2	0.032902	2222	2231
1	0.0745795	226	323		2	5.72525e-09	59724	62694			2	0.000389631	679	624
1	0.00306317	93	215		2	8.342e-10	28449	27081			2	0.00155395	435	653
1	0.00227885	57	140		2	4.2868e-11	7030	8018			2	0.000174439	239	405
1	4.98001e-06	116	296		2	0.0625604	568	684			2	2.48389e-05	251	411
1	3.93478e-10	148	335		2	2.54109e-06	46296	48524			2	0.0227153	4217	4613
1	0.0473217	91	159		2	0.0435242	696	830			2	0.000176289	5943	6019
1	0.0421763	103	164		2	4.52827e-09	42758	41234			2	2.28224e-07	1720	1645
1	0.052694	140	224		2	1.72745e-09	18562	20116			2	1.45489e-104	2563	1378
1	0.00020933	702	1117		2	2.36927e-15	2064	2686			2	0	1866	191
1	0.0959511	365	611		2	2.50314e-05	4243	3816			2	1.61733e-07	890	779
1	0.0135109	513	687		2	2.9566e-07	11170	10391			2	3.8605e-12	1223	974
1	0.0753628	1001	867		2	2.87506e-05	8569	9355			2	0.00330444	1155	1038
1	0.0659557	2014	1824		2	0.000107491	18282	19426			2	5.31614e-30	1485	1089
1	0.0520009	2200	1995		2	0.0425406	1079	1247			2	4.81703e-60	2411	1552
1	0.0352514	109	186		2	5.36337e-129	5689	3403			2	1.0052e-08	1495	1239
1	0.0396379	864	889		2	0.0897131	789	919			2	0	10942	6947
1	0.0982676	1657	1824		2	0.000200058	42726	44579			2	2.70041e-110	9670	7534
1	0.0426123	1231	1462		2	6.7793e-42	782046	772696			2	0.00122587	288	236
1	0.0389077	710	1055		2	5.84509e-38	126740	134927			2	8.49342e-273	2754	927
1	2.10669e-05	155	82		2	0.00816917	1171	1005			2	7.47579e-37	2043	1438
1	0.00151312	178	100		2	1.46904e-08	3306	2824			2	2.40078e-21	1178	888
1	0.000223352	7698	8732		2	9.23286e-06	33131	34893			2	9.30079e-70	1083	458
1	2.51882e-06	5293	6443		2	7.47149e-68	20731	24765			2	2.26482e-102	9396	7383
1	0.0189791	2642	3199		2	1.64381e-30	12160	14256			2	0	16936	8827
1	0.000312487	6468	6801		2	0.000273243	4536	4143			2	3.16641e-187	13299	9934
1	0.0440043	3792	4201		2	0.000848575	6031	5613			2	6.96474e-06	3963	5185
1	0.0978572	456	449		2	0.00833444	254	351			2	0.0299929	5207	5882
1	0.0263395	495	730		2	0.000102916	1780	2106			2	0.000130274	24	74
1	0.0382857	708	862		2	0.0768484	12872	13493			2	2.33947e-10	5960	5767
1	0.00190779	1155	1170		2	0.000333204	14255	15203			2	3.40726e-08	452	340
1	0.0361845	1855	1693		2	1.96114e-09	10610	11753			2	1.27636e-17	1000	1676
1	0.0750939	695	682		2	2.25921e-05	2287	2682			2	7.55987e-11	321	561
1	1.36039e-05	690	496		2	1.00094e-12	10661	12082			2	0.000445463	860	1221
1	0.00231371	926	744		2	5.86312e-05	10292	9806			2	0.000959328	1276	1590
1	3.17862e-05	1888	1472		2	7.84118e-08	13215	14536			2	7.13148e-06	568	807
1	2.84579e-05	848	622		2	0.00335323	9140	9881			2	0.0159127	4732	5917
1	0.00343102	821	661		2	5.36232e-14	6315	5545			2	0.00922419	3808	4814
1	0.094469	889	1067		2	3.58708e-23	10888	9598			2	1.25812e-09	2776	3504
1	0.0252397	2612	3037		2	0.0125883	35980	35790			2	2.00713e-10	6250	6469
0	0.0511687	43	15		2	0.0766333	178	131			2	5.72852e-247	13209	9235
0	0.000796205	1026	892		2	1.70855e-20	23748	26493			2	1.87517e-85	7167	5535
0	5.45726e-05	562	428		2	1.17181e-10	14430	13522			2	0.00153078	873	842
0	0.0368475	362	264		2	0.000276578	20682	20188			2	1.51963e-10	10577	12774
0	0.0168669	18	61		2	0.0558275	6705	6500			2	1.12553e-11	11252	13158
0	0.0313503	1812	2067		2	1.11422e-06	3274	2890			2	3.4837e-15	5213	7117
0	0.0047787	812	656		2	0.0205313	10751	10484			2	1.05431e-07	475	786
0	0.0453767	309	476		2	0.0138753	1360	1209			2	0.0010516	1812	2413
0	0.0634198	167	111		2	1.50333e-29	21134	19176			2	0.0249971	600	548
0	0.0569962	689	899		2	0.00108656	13364	12954			2	5.77916e-05	623	493
0	0.0951498	470	731		2	0.000671202	45847	45492			2	2.53007e-27	10219	13863
0	0.00949688	296	471		2	0.0240236	35258	35119			2	8.56498e-05	14257	16566
0	0.0671761	757	884		2	0.0189542	280	210			2	2.29899e-08	2226	2021
0	0.0670855	871	1030		2	2.14373e-10	1620	1269			2	0.0761432	2081	2408
0	0.0672383	738	926		2	4.32822e-06	34264	33557			2	0.0258479	906	822
0	0.0132497	336	261		2	5.78608e-26	52773	57625			2	0.0175801	208	327
0	0.0740239	275	204		2	0.0305349	6901	7438			2	4.97204e-74	38144	39110
0	0.00273907	1149	1395		2	0.0736155	2009	2241			2	0.000609083	1638	2205
0	0.082114	141	204		2	0.017697	32952	34549			2	0.00474621	2080	2475
0	0.0209778	19	64		2	1.06232e-05	24089	25791			2	0.00015567	1506	1492
0	0.0702697	116	69		2	2.00559e-20	1066	673			2	1.10534e-103	3455	2094
0	0.0967944	5192	6028		2	9.10624e-07	3846	3432			2	1.00677e-09	31591	38946
0	0.0595911	25	68		2	4.30789e-09	9845	9129			2	2.43183e-15	43360	48738
0	0.00928482	282	193		2	0.0474551	10212	9990			2	5.17079e-22	18984	24523
0	0.0821762	1237	1738		2	0.000175277	601	790			2	3.1529e-19	754	480
0	0.0583509	28	83		2	3.70699e-27	10010	8652			2	7.28495e-07	2234	2208
0	0.000450782	2259	2679		2	1.79924e-09	17060	16173			2	7.13516e-05	1361	1888
0	0.00712158	17	0		2	0.0339351	67549	67801			2	0.0311187	1374	1642
0	0.000135339	177	91		2	0.0185135	11133	10860			2	0.0558858	1178	1226
0	0.0651669	556	737		2	0.00662921	400	308			2	0.0722429	216	192
0	0.0959511	281	262		2	4.68012e-06	500	350			2	0.061429	380	539
0	0.0026686	335	248		2	0.0319415	9217	9861			2	0.0723879	438	574
0	0.012973	1633	2186		2	0.00219447	64000	66836			2	0.0389725	18698	19967
0	0.00358895	91	44		2	0.000164694	1071	884			2	1.44816e-09	19012	18840
0	0.00588921	292	476		2	1.34382e-13	32387	31015			2	6.34031e-17	8339	11108
0	0.0272605	7584	8802		2	0.00306159	5654	6209			2	4.98594e-43	10925	14385
0	0.0701347	931	813		2	0.063194	65152	65465			2	4.14241e-177	9786	6896
0	0.00360814	250	175		2	0.0359351	10478	11171			2	0	740324	957808
0	0.0452291	595	473		2	0.0106515	11354	11053			2	1.04131e-05	1221061	1305663
0	0.0212438	362	260		2	0.0180401	18324	18056			2	5.6299e-08	2661	3641
0	0.0175038	1498	1274		2	0.00014187	40738	40246			2	0.0428884	1608	1956
0	9.19053e-06	2450	2102		2	0.00276516	9530	9182			2	1.20541e-07	1687	2181
0	0.017484	289	203		2	1.46616e-07	12908	14192			2	4.57735e-05	1561	1536
0	0.07417	432	343		2	3.92722e-05	5060	4669			2	8.29229e-15	2554	2207
0	0.0363637	245	186		2	0.000216203	10511	10064			2	3.30178e-09	2594	3389
0	0.0520743	25	82		2	0.000310325	12089	11639			2	5.0147e-07	2346	2928
0	0.0756645	320	244		2	0.00407401	5551	5262			2	1.21424e-05	7417	7506
0	0.0725777	141	91		2	4.53591e-15	18061	20127			2	2.18422e-05	7746	7579
0	0.0164826	1030	882		2	1.40877e-06	823	623			2	0.000220351	156	104
0	0.000791473	310	204		2	9.94765e-24	4430	3563			2	5.12979e-16	755	1306
0	0.0278218	524	413		2	2.81418e-21	50699	55089			2	3.44067e-13	1020	1540
0	0.0806236	2938	3232		2	2.43948e-06	33192	32457			2	7.36265e-05	836	1212
0	0.0117418	538	689		2	3.79277e-05	9855	9362			2	3.32761e-05	1029	1471
0	0.089714	217	156		2	5.21035e-07	6826	6293			2	0.0208957	1222	1523
0	0.0667435	166	110		2	1.26055e-05	14557	13972			2	0.0764833	2965	3385
0	0.00504523	627	614		2	0.00027708	14205	13735			2	5.24225e-05	2335	3121
0	0.0455492	125	84		2	1.57818e-26	33977	37739			2	0.000965845	3204	3769
0	0.000131456	1430	1238		2	0.0490768	479	398			2	8.33504e-05	531	809
0	0.0579841	1685	1506		2	0.0017554	1157	989			2	3.74681e-119	81751	106770
0	0.0240161	1616	1737		2	0.0491085	1014	901			2	0.00301504	135477	151300
0	0.0368475	954	1180		2	0.000300239	302	215			2	2.1298e-41	210972	222708
0	0.00362587	1693	1904		2	0.0219284	184	274			2	5.6009e-24	209736	215696
0	0.00051768	2160	2568		2	0.0233795	10561	10826			2	3.79291e-129	111850	144374
0	0.014397	91	189		2	0.0120378	20705	21462			2	3.01819e-10	187697	203919
0	0.0843458	953	1203		2	4.83359e-11	11514	11210			2	0.0698644	43919	47479
0	0.0700388	66	122		2	0.0148403	2790	3284			2	3.21426e-07	44155	45096
0	0.0620739	43	18		2	1.53963e-08	20015	22892			2	2.49533e-79	10158	8437
0	0.070531	1566	2318		2	0.0135473	13042	13400			2	0.00012258	361	294
0	0.0523025	2406	2686		2	8.13504e-06	253219	275990			2	1.03219e-31	918	527
0	0.00874269	2932	2648		2	7.65804e-15	359970	394185			2	2.25536e-10	553	367
0	0.0929602	75	44		2	1.50784e-06	192017	209959			2	0	2427	8589
0	0.0355982	110	187		2	1.15498e-129	316557	360870			2	1.87915e-07	1018	911
0	0.0970571	337	501		2	8.30501e-69	14569	19060			2	0.0761432	3586	3561
0	0.0452626	408	638		2	0.00399765	20631	21314			2	0.000586441	3203	3377
0	0.0926768	704	725		2	2.76366e-14	112824	125379			2	0.0375275	435	370
0	0.0649518	996	859		2	0.04382	3570	4121			2	0.00123425	1250	1705
0	0.0749953	198	138		2	2.21785e-05	15683	17830			2	3.29126e-16	1376	2049
0	0.0321557	198	345		2	0.0118681	4080	4042			2	3.8466e-12	2823	2700
0	0.0205152	873	738		2	1.76003e-06	6327	7489			2	1.43377e-13	2284	2104
0	0.0884572	384	302		2	0.0430026	3898	4487			2	2.62654e-103	42818	43217
0	0.0670855	13345	14061		2	1.28796e-22	22245	21619			2	7.09669e-43	54700	55307
0	0.0481321	14925	13597		2	6.65175e-08	19323	19469			2	2.20411e-49	6406	5697
0	0.036969	206	355		2	0.0141117	1297	1592			2	0.00072477	126	221
0	0.051675	416	350		2	0.00317936	14095	14431			2	0.0576284	7297	8161
0	0.0295783	1602	1914		2	3.18607e-06	17517	19933			2	0.0830056	5148	6348
0	0.0781346	251	184		2	0.0197645	14479	14934			2	0.0125549	2211	2853
0	0.0246891	285	219		2	0.0932431	18457	20401			2	0.00588987	2868	3461
0	0.0309633	569	454		2	4.66846e-10	16914	16818			2	4.99203e-06	2247	2247
0	0.0647229	215	185		2	0.0459274	11542	11895			2	0.00285888	3487	3501
0	0.00106718	984	1485		2	1.38056e-10	823	512			2	8.43e-07	2595	3517
0	1.57886e-05	953	781		2	0.000913934	8424	8405			2	4.36515e-13	3298	4209
0	0.085165	137	89		2	1.26556e-39	38307	39407			2	5.51134e-18	248	105
0	0.0991581	7	28		2	0.00180583	3193	2664			2	3.70228e-06	116	54
0	0.0844225	380	481		2	0.000975519	2548	2087			2	0.000885803	393	553
0	0.0837402	2785	2574		2	1.02862e-07	14317	12366			2	0.00386506	1733	1787
0	0.0693807	462	373		2	0.00217972	2180	2303			2	8.3083e-25	2938	2407
0	0.0241651	468	613		2	6.92913e-12	4866	5282			2	0.0510666	11246	12851
0	0.0473474	246	175		2	2.70098e-29	2250	1409			2	4.25361e-08	982	1480
0	0.000344134	493	378		2	2.7448e-15	59523	58357			2	1.11373e-07	310	214
0	0.00612406	303	225		2	0.00694634	4250	4306			2	0.000881249	1477	1484
0	0.0818833	394	308		2	1.23463e-05	1148	1328			2	6.46878e-05	2075	2791
0	0.0928109	43	98		2	1.73949e-10	2334	2670			2	0.0678998	2827	2892
0	0.00954619	315	225		2	0.000432511	23245	22618			2	2.8523e-08	2011	1932
0	0.00919668	281	192		2	0.0798957	2693	2307			2	4.94215e-09	2608	2549
0	0.0281192	753	937		2	0.084723	1769	1486			2	5.44033e-05	744	1033
0	2.34686e-05	1251	1593		2	0.00059623	168024	159128
0	0.0353066	204	149		2	0	318810	327211			2	5.50016e-28	12826	13036
0	0.067488	34	12		2	0.00211051	73543	67050			2	1.36603e-09	8438	10253
0	0.00693471	349	247		2	0.0879916	10948	9798			2	1.26396e-43	5561	7595
0	0.089981	1124	1502		2	0.000234445	15286	15045			2	7.79777e-11	5112	6432
0	0.0525668	425	412		2	7.67389e-14	31693	31549			2	0.000950597	219	148
0	0.0442472	218	151		2	0.0372252	918	727			2	0.0447839	844	1034
0	0.0483029	591	728		2	0.00463007	6478	6475			2	0.0676901	438	575
0	0.0736764	295	239		2	1.32766e-05	17724	17492			2	8.55167e-31	8658	12001
0	0.0524019	81	46		2	9.37789e-05	17254	15227			2	6.12353e-05	2791	2699
0	0.0396297	2784	3113		2	5.89145e-05	668	810			2	0.00644887	388	576
0	0.000426075	6771	7675		2	1.09884e-06	9811	9936			2	6.25791e-06	468	704
0	0.0112105	2255	2164		2	0.00353581	5486	4720			2	2.14493e-09	1804	1688
0	0.0796941	4164	3856		2	0.0923424	17910	16178			2	3.75901e-14	2671	2244
0	0.0346511	2017	2062		2	5.62314e-05	737	515			2	8.91073e-06	1433	1380
0	0.0338042	703	895		2	0.0234511	3757	3224			2	0.0192839	1633	1603
0	0.0353066	1445	1368		2	0.00932518	5635	4882			2	6.90994e-48	7695	6598
0	0.0872084	1805	2216		2	0.00768896	23142	20803			2	1.6562e-124	6546	4554
0	4.73004e-05	2074	1750		2	1.28703e-07	870	1075			2	7.00537e-24	1588	1166
0	0.0746293	157	242		2	0.0780938	3986	3974			2	1.47409e-10	2870	2611
0	0.000672517	476	785		2	0.0582435	4821	4789			2	0.000421829	3879	3868
0	0.0361845	24	4		2	1.11825e-15	2776	3244			2	1.04829e-05	5427	5208
0	0.00045684	370	269		2	0.00112649	88	185			2	0.0194938	2499	3005
0	0.00168543	1445	1244		2	0.0262443	8279	10476			2	0.0401402	2464	2852
0	0.098944	4641	4728		2	0.0745465	580	582			2	9.43267e-10	5426	5589
0	0.0839331	1615	1770		2	0.0878002	243	374			2	0.0952423	1916	1939
0	0.0757621	69	38		2	3.52319e-09	11302	14794			2	0.00709737	3227	3869
0	0.0214632	663	838		2	0.00396376	880	1264			2	7.86514e-07	1465	2080
0	0.0578661	106	165		2	0.0137718	15360	19220			2	0.0249941	853	1154
0	0.089981	463	667		2	0.000604981	2520	2465			2	0.00233418	5161	6117
0	0.0489865	92	160		2	1.519e-05	1688	1557			2	5.14202e-13	2011	1832
0	0.0862209	3543	4172		2	4.51258e-05	8785	10452			2	0.0198549	1354	1784
0	0.0570043	79	48		2	0.0225963	1666	1490			2	6.88543e-16	21012	26648
0	0.090677	384	289		2	0.071111	2243	2069			2	2.11365e-10	27365	31914
0	0.0751003	389	344		2	0.00207096	626	788			2	5.14815e-19	9560	8828
0	0.00138106	422	300		2	6.77862e-05	7706	8413			2	1.43072e-43	9832	9379
0	0.0324135	695	696		2	2.52303e-06	6876	7623			2	0.0230862	3829	4175
0	0.0739658	3700	4933		2	5.48097e-14	52977	56252			2	1.37846e-12	6720	6470
0	0.000264418	2071	2447		2	4.29314e-08	1183	903			2	0.0104964	12340	13705
0	0.0126486	112	184		2	7.68863e-34	184429	194091			2	2.50227e-05	600	522
0	0.0720167	327	424		2	7.86342e-60	129750	139785			2	2.18422e-05	2527	3078
0	0.0697433	878	1267		2	4.1156e-07	4116	4720			2	0.0340714	4451	5547
0	0.0277447	36	77		2	0.0732479	5810	6193			2	0.000102447	1805	1809
0	0.0433394	85	141		2	1.78645e-05	4099	4630			2	5.85296e-31	3242	2604
0	0.0891582	64	35		2	0.0192251	2274	2538			2	1.26588e-12	3254	2832
0	8.37002e-05	339	232		2	6.02515e-06	12485	13490			2	7.29949e-15	171950	194598
0	0.0286177	533	455		2	0.000163901	25414	26755			2	1.04766e-22	148883	169999
0	0.064921	801	995		2	0.0644421	5261	5006			2	0.000759739	40861	46284
0	0.0490133	710	636		2	5.59088e-17	1038	671			2	5.16522e-29	110135	127188
0	0.0398969	17	64		2	5.65199e-08	42941	45245			2	1.061e-06	85443	97515
0	0.0783877	244	327		2	2.76485e-22	955	1477			2	6.59454e-08	109664	123820
0	0.0266227	1969	1888		2	0.0360536	3870	4881			2	3.18126e-17	105876	121050
0	0.0122407	4794	4451		2	6.08295e-09	105	256			2	4.6312e-07	24629	28508
0	0.0687824	97	60		2	1.28937e-18	11099	14729			2	2.66516e-05	46768	53139
0	0.0465364	167	118		2	6.85386e-12	1861	1708			2	2.65439e-54	56900	68537
0	0.0211323	759	621		2	0.0618471	164	258			2	9.52229e-07	28583	32933
0	0.00269262	2021	1760		2	0.00365124	1846	2450			2	0.0401402	61761	66766
0	0.0238157	554	473		2	4.02315e-14	6658	8964			2	5.45372e-20	17389	18395
0	0.0767478	862	1017		2	1.7631e-81	19104	27074			2	1.65958e-14	73655	84529
0	0.00180869	315	450		2	0.000267656	2898	3044			2	0.0488504	544	532
0	0.0226263	383	309		2	0.0113781	183	299			2	0.000274708	77482	87198
0	0.0134516	510	425		2	0.000293032	4010	5196			2	0.0426585	59050	68028
0	0.0790221	499	402		2	3.61182e-07	7438	9600			2	2.98585e-139	18737	15683
0	0.0534294	425	331		2	1.46954e-28	10214	14005			2	2.54885e-14	92432	98013
0	0.0235945	91	50		2	8.85063e-06	480	766			2	0	60148	46056
0	0.0504758	875	743		2	0.0477247	40	21			2	0	102308	80753
0	0.0222633	1037	882		2	2.49635e-14	44579	55426			2	0	156118	140574
0	0.0837729	1220	1312		2	2.06474e-06	1602	2261			2	0	274681	235253
0	0.047579	516	418		2	4.9114e-07	5405	5717			2	2.2749e-15	1887	1663
0	0.0195847	341	457		2	0.000140368	18996	21404			2	1.48494e-06	7033	8997
0	0.000262549	471	356		2	6.90434e-18	9821	10176			2	3.44538e-55	71382	76957
0	0.0484351	127	83		2	1.0568e-05	44	124			2	1.36343e-67	100902	102710
0	0.0968741	299	256		2	0.0169555	348	316			2	4.83581e-37	3979	3435
0	0.00874269	966	798		2	1.80423e-59	10836	15724			2	4.69242e-144	7326	5053
0	0.0276655	850	701		2	3.75327e-288	114274	155361			2	3.76047e-45	1959	3438
0	0.0917782	2099	2859		2	4.13165e-96	15978	14814			2	1.4669e-05	2197	2797
0	0.0717829	204	143		2	4.18619e-16	5531	5529			2	3.35825e-06	3414	4517
0	0.0546161	231	164		2	0.00209631	692	658			2	7.78181e-24	2098	1749
0	0.0856794	1516	1758		2	4.36602e-39	1992	1482			2	3.22289e-41	3353	2572
0	0.0444832	781	940		2	1.72134e-26	23491	25049			2	8.40898e-06	3143	2915
0	0.00863138	269	441		2	0.000426194	1296	1287			2	0.0846364	6206	7616
0	0.0781741	323	247		2	4.49203e-74	47203	62360			2	1.18678e-47	4514	6612
0	0.0362021	1865	1665		2	4.8024e-10	15765	20018			2	3.71827e-49	871	398
0	0.0532538	373	309		2	4.7762e-12	2379	3431			2	0.000497543	10505	12246
0	0.0847119	454	657		2	0.0505482	2582	2809			2	0.00144466	3781	4042
0	0.0992141	418	606		2	0.00199981	14426	16265			2	0.00631803	4814	4738
0	0.0661277	2208	2054		2	3.04611e-08	4540	6054			2	2.8347e-07	376	278
0	0.0745795	1370	1631		2	3.44654e-21	4343	4124			2	0.000594369	365	274
0	0.0857953	613	741		2	0.00321386	20232	23004			2	0.000319093	1262	1740
0	0.00123885	580	469		2	3.17666e-10	2326	3311			2	0.00488496	1942	2319
0	0.0426123	2058	1865		2	1.02142e-10	5196	5336			2	2.92505e-13	241	514
0	0.0189323	180	123		2	2.2267e-19	2150	1876			2	2.12635e-21	4445	6326
0	0.0442352	1037	907		2	0.0125358	9568	10755			2	2.19548e-08	6722	7934
0	0.094593	31	11		2	2.86381e-75	18463	26064			2	0.000462665	548	815
0	0.00216002	296	212		2	1.5287e-13	5477	7449			2	1.32559e-41	12646	17420
0	0.0150916	262	223		2	4.12846e-06	471	759			2	1.74356e-32	18311	22010
0	0.0630227	204	153		2	2.70624e-08	4540	6056			2	2.60042e-06	6277	8056
0	0.0820733	553	436		2	6.32805e-07	34338	38840			2	2.67084e-05	437	692
0	0.0377541	235	177		2	4.42194e-08	30218	37401			2	0.000392256	494	745
0	0.0818175	275	221		2	2.36656e-14	15475	19942			2	0.00467284	612	821
0	0.0391403	45	18		2	8.26828e-07	2843	2888			2	1.36787e-24	1342	2263
0	0.0860995	274	360		2	4.37176e-16	5115	7078			2	5.94e-14	1184	1763
0	0.0448381	104	64		2	2.05795e-17	4622	4512			2	1.52379e-05	366	287
0	0.0839636	422	529		2	0.00874609	534	770			2	7.70553e-13	1561	2351
0	0.017484	1046	1272		2	3.33092e-56	8852	13038			2	0.012287	2414	2828
0	0.0874535	1013	1001		2	1.36287e-73	43312	45124			2	2.36923e-09	12424	12577
0	0.0517583	355	270		2	1.431e-38	7268	10516			2	0.0548872	106	164
0	0.0564137	345	296		2	7.55057e-71	15069	14389			2	3.3028e-10	340	221
0	0.0992141	643	611		2	0.0167373	3790	4147			2	0.03478	289	244
0	0.000791473	269	170		2	1.21339e-52	32179	42618			2	4.42159e-10	7129	8759
0	0.00407817	1378	1996		2	0.0119153	894	895			2	1.43967e-08	6154	7305
0	7.05616e-06	1676	2132		2	3.32901e-114	11282	17541			2	0.0452855	2896	2837
0	0.000442485	705	933		2	1.54343e-09	798	1272			2	0.00262432	1393	1762
0	0.0665752	103	160		2	4.14182e-11	1983	2888			2	1.59967e-06	1581	1519
0	0.0029636	766	610		2	4.33284e-05	1967	2683			2	1.23689e-39	2696	1992
0	0.081238	879	1198		2	0.000579161	5925	7532			2	0.0158846	661	643
0	0.00758311	1481	1272		2	1.88358e-05	4023	5277			2	1.89914e-06	1121	970
0	0.0102147	786	631		2	5.32166e-08	1759	2511			2	0.0339393	1162	1534
0	0.0514717	197	285		2	0.0136244	798	793			2	0.000995703	1382	1764
0	0.0686544	276	204		2	3.84623e-10	23174	29064			2	0.0433603	1412	1728
0	0.0350061	337	461		2	0.0556597	16870	20522			2	1.59232e-10	772	620
0	0.0745795	646	816		2	4.44613e-17	288	139			2	0.0193338	2534	2712
0	0.030294	1321	1403		2	0.0219214	2167	2319			2	0.00104973	209	350
0	0.0925806	165	121		2	2.6221e-13	5570	5658			2	0.00013854	213	349
0	0.0363637	661	583		2	2.9555e-30	5607	5264			2	2.77323e-12	1118	874
0	0.088388	1688	2326		2	0.01902	4223	5335			2	2.98159e-27	6056	5399
0	0.0813937	627	927		2	1.63295e-17	5693	5664			2	0.00286439	577	502
0	0.0462722	403	631		2	2.21807e-09	3184	4385			2	4.44817e-16	2270	2042
0	0.059192	313	411		2	0.0173477	2495	3219			2	3.44238e-08	243	461
0	0.075501	263	367		2	0.0272625	1290	1344			2	1.00129e-07	297	506
0	0.00802937	473	384		2	1.0825e-05	438	706			2	0.0113268	5594	6972
0	0.0808331	495	640		2	0.00554221	734	713			2	0.0658223	2867	3605
0	0.0790048	749	682		2	4.68717e-38	36994	39637			2	2.45071e-05	3922	4651
0	0.0590562	1441	2043		2	6.04449e-29	395	917			2	7.32114e-235	27645	41729
0	0.0530777	2057	2271		2	0.00777958	1515	2020			2	2.40001e-19	33691	39797
0	0.03295	1277	1604		2	5.33216e-21	5925	5818			2	1.75208e-199	30443	40670
0	0.0321768	1515	1437		2	4.56871e-35	10560	10440			2	0.000497616	119	213
0	0.0874686	1015	1208		2	0.000482306	805	763			2	6.55982e-07	4078	3953
0	0.016929	159	105		2	0.00133491	2413	2535			2	0.0779585	3443	4037
0	0.074501	737	758		2	0.019574	305	459			2	0.00863096	942	1173
0	0.00607465	397	311		2	4.84114e-09	313	580			2	8.94555e-116	69303	71783
0	0.0686544	4415	4149		2	7.43998e-32	9051	8899			2	7.71087e-45	8497	7946
0	0.090797	328	253		2	0.000995179	7728	9715			2	1.31279e-69	11650	10046
0	0.0022188	1246	1036		2	0.00465909	241	198			2	0.000283654	1160	1612
0	0.0970571	2410	3079		2	0.00656746	3510	4496			2	6.91919e-05	798	1163
0	0.0594496	185	154		2	0.000112805	3866	5041			2	0.00413862	1212	1494
0	8.11447e-10	975	669		2	1.20868e-72	6077	9663			2	0.00287107	646	608
0	0.000858354	405	283		2	5.85336e-10	3418	3416			2	3.80865e-47	1428	835
0	0.0671961	104	66		2	1.80701e-06	126	65			2	0.0255606	474	672
0	0.0905152	2800	2652		2	7.83241e-24	6036	8505			2	2.84238e-07	529	806
0	0.0577561	113	66		2	2.62574e-06	7266	7846			2	0.000422946	5368	6808
0	0.0924431	125	79		2	1.02764e-05	1471	1431			2	2.45393e-12	203	444
0	0.000123037	176	91		2	7.30001e-26	10604	14401			2	2.05897e-88	203351	237933
0	0.0215589	379	282		2	1.14319e-128	7381	12420			2	2.71333e-08	6245	8124
0	0.0483028	388	322		2	8.44361e-38	3198	5081			2	0.000485007	8536	10014
0	0.0403861	1545	1372		2	0.000135769	785	1148			2	3.21151e-19	8258	10106
0	0.00532824	1888	2020		2	8.85063e-06	932	1371			2	0.0151375	856	852
0	0.0377541	100	173		2	0.0508007	175	148			2	5.80478e-12	1512	1250
0	0.00165174	846	725		2	6.40737e-08	2093	2940			2	1.18299e-12	1595	2392
0	0.04209	1795	1612		2	1.6231e-207	3315	7333			2	3.06089e-08	2303	3011
0	0.00136513	146	83		2	0.00148018	2215	2316			2	8.05977e-05	6554	7811
0	0.0516844	27	67		2	1.88431e-07	10241	13067			2	0.00384882	846	1175
0	0.0392302	1458	1282		2	7.93782e-09	10646	11516			2	0.036782	1085	1312
0	7.05616e-06	437	662		2	5.50077e-11	3577	4943			2	0.00343423	6424	8021
0	0.0272375	362	502		2	2.59779e-42	12028	11828			2	7.63792e-124	13210	11403
0	0.0515076	295	407		2	8.67285e-19	561	1071			2	7.15833e-101	16183	13360
0	0.0190548	367	293		2	9.08595e-08	11728	12808			2	2.7842e-152	67305	64007
0	0.0196628	144	222		2	0.00488308	11612	14355			2	0.0560728	3897	4283
0	0.00457974	141	229		2	0.00620347	18188	22262			2	0.0381114	1045	1073
0	0.0483303	1584	1846		2	0.0642996	1063	1410			2	0.0044089	762	735
0	0.0758415	349	290		2	6.72217e-26	5241	6684			2	7.52582e-06	1402	1209
0	0.0335055	747	908		2	5.60296e-16	4891	6015			2	3.56401e-17	1711	1458
0	0.0424147	315	252		2	2.29832e-05	1218	1027			2	4.47509e-137	3757	2117
0	0.0665892	232	145		2	0.0748039	337	429			2	0.00260707	5394	6783
0	0.00268942	2168	2328		2	0.000377065	16267	17766			2	5.05855e-05	4431	5718
0	0.00280096	1959	2089		2	2.29337e-08	5250	6150			2	5.05571e-86	117705	149009
0	0.0767478	418	526		2	0.015048	14155	15330			2	3.6319e-187	153174	186567
0	0.0484856	756	951		2	1.7638e-26	16267	14938			2	0.00380206	509	741
0	0.00202802	319	525		2	8.39209e-25	24711	28269			2	9.31128e-06	4647	4896
0	0.0108805	161	266		2	0.00369557	947	1163			2	5.45393e-265	9866	6214
0	0.0258684	175	277		2	1.87562e-07	26905	26632			2	1.02884e-15	927	710
0	0.0499139	34	71		2	0.0219325	309	410			2	9.63739e-05	80	174
0	0.00533624	1314	1201		2	3.98384e-09	8071	7573			2	0.000301926	138	242
0	0.025677	7324	7130		2	9.1365e-05	2455	2908			2	0.0234466	130	200
0	0.0618543	254	352		2	0.00599345	3258	3098			2	0.0938641	6623	7417
0	0.0796941	97	161		2	1.01626e-06	3398	3079			2	0.0258709	10275	10832
0	0.00502279	27	71		2	1.17276e-28	2446	3453			2	2.46168e-05	74	161
0	0.0736597	618	787		2	1.96724e-17	3650	3048			2	2.91176e-19	98	295
0	0.0250936	59	27		2	1.18896e-58	8448	11157			2	0.0134612	5942	7385
0	0.0653108	1775	2259		2	0.00533088	1655	1513			2	0.000563545	7523	8856
0	0.0883488	1734	2386		2	1.85844e-46	30347	35459			2	5.90929e-05	833	767
0	0.00183859	527	396		2	0.0227414	545	683			2	0.00196518	28583	32493
0	0.0198534	226	164		2	4.38546e-05	1964	1744			2	9.29643e-48	22621	23051
0	0.0573147	7	30		2	0.000350693	4116	4707			2	2.10536e-85	32044	30073
0	0.0967029	108	192		2	2.31116e-11	20905	23340			2	0.0188636	4480	5605
0	0.00405205	474	379		2	5.44293e-06	5670	6501			2	2.50366e-41	6162	8544
0	0.0452626	4507	5157		2	9.38296e-09	11752	13274			2	0.0797563	169	136
0	0.0741778	9803	10391		2	0.0720922	4639	4561			2	0.0174008	155	107
0	0.0982676	2281	3092		2	9.42512e-05	4435	4176			2	0.010262	253	392
0	0.0608002	806	961		2	0.000200875	1068	1338			2	0.0938577	334	445
0	0.014923	682	547		2	0.000137174	5306	6027			2	4.90471e-13	448	269
0	0.00989409	450	683		2	0.00417229	7157	7001			2	1.45923e-12	694	429
0	0.052335	296	246		2	4.75271e-38	14805	17877			2	5.79162e-05	534	424
0	0.0745418	468	629		2	0.0723082	24233	25874			2	1.41531e-14	280	130
0	0.0285634	3395	3821		2	6.62715e-11	2131	2727			2	2.6866e-21	523	276
0	0.0189791	1192	1517		2	5.69426e-05	2833	3335			2	1.59562e-72	13747	12065
0	0.0906174	324	432		2	5.99047e-06	14996	16574			2	1.17684e-26	19967	19467
0	0.00135175	200	311		2	3.6441e-15	11429	10628			2	0.00197464	442	361
0	0.00511184	2183	1943		2	2.7468e-47	6379	8488			2	1.94073e-10	202	93
0	0.00806876	3340	4554		2	0.00459324	1030	1254			2	0.0111801	303	214
0	0.0999499	900	1052		2	5.02693e-07	1051	1383			2	5.87891e-78	75411	75509
0	0.0823007	477	383		2	5.60478e-14	15729	14939			2	7.59806e-12	365	210
0	0.0844066	3751	3512		2	2.63884e-30	399	139			2	7.80679e-08	2446	3160
0	0.0606718	280	454		2	2.23622e-08	198917	211281			2	4.25379e-74	22837	20877
0	0.000281088	326	227		2	0.0149458	3853	4322			2	2.35885e-07	8063	8088
0	0.0996546	229	157		2	3.34035e-10	21652	21096			2	3.65451e-63	12411	9855
0	0.0635869	943	1380		2	1.77697e-09	5635	6621			2	6.17978e-06	1652	1497
0	0.000902872	1108	967		2	2.23934e-18	5652	4914			2	6.92067e-18	192	453
0	0.0789849	34	9		2	2.7236e-59	8715	6956			2	0.00029976	586	432
0	0.0726441	1112	1184		2	1.68882e-58	61835	58570			2	8.94369e-17	252	101
0	0.0267112	144	80		2	4.9764e-07	2334	2852			2	7.58964e-09	374	212
0	0.0739623	203	142		2	8.30828e-08	455	681			2	0.0126719	113	62
0	0.0445845	388	364		2	2.91539e-121	71311	83806			2	0.000323322	1120	1490
0	0.0647673	892	1287		2	2.06456e-45	21986	26156			2	8.47335e-09	16429	16869
0	0.0134516	278	208		2	0.0525333	6282	6883			2	1.80397e-108	25874	34364
0	0.080479	966	836		2	5.59001e-14	7807	9208			2	4.75804e-09	37234	39161
0	0.00192867	3007	4160		2	8.05327e-07	6812	7791			2	2.44651e-44	2873	2098
0	0.0707709	401	314		2	0.0178786	2696	2565			2	2.66298e-32	26178	25933
0	0.0637513	19	58		2	5.57218e-26	6132	7709			2	0.00019063	36561	35288
0	0.00161196	3548	4003		2	0.00205923	3981	4517			2	2.45044e-21	4458	3942
0	0.0597152	75	153		2	9.8181e-05	3361	3908			2	2.94193e-09	428	705
0	0.0983931	1148	1321		2	2.26483e-14	2752	3529			2	2.25836e-14	865	548
0	0.0566672	620	509		2	9.84803e-06	7888	7561			2	0.0636326	1141	1091
0	0.00513235	270	194		2	0.00040692	111	58			2	1.43792e-08	22856	23753
0	0.0382857	182	262		2	9.49165e-21	26270	29741			2	7.75746e-07	37258	35692
0	0.0269225	69	150		2	0.0181328	5013	4888			2	5.29073e-85	47194	45225
0	0.0884938	560	781		2	0.0030216	7738	7577			2	0.0294997	4395	4514
0	0.0142827	181	113		2	0.0611225	18767	18987			2	1.21572e-11	6403	5572
0	0.0203634	968	1311		2	3.51907e-14	2976	2485			2	0.0465532	336	253
0	0.0759665	421	376		2	1.12971e-13	13905	13142			2	3.08793e-30	3840	3180
0	0.0821805	225	162		2	2.59609e-30	251	613			2	9.28695e-142	7132	4393
0	0.00211717	170	104		2	0.0221474	877	1058			2	2.13929e-14	2785	2435
0	0.0618543	369	487		2	3.14362e-07	1072	1412			2	7.42121e-09	1019	823
0	0.0374551	441	342		2	0.00169433	26026	26181			2	1.15017e-20	1624	1102
0	0.0635562	677	883		2	0.00494627	3514	3348			2	5.08167e-06	1094	943
0	0.0847183	440	379		2	2.76713e-126	26220	33334			2	1.90525e-26	1320	899
0	0.0265202	230	170		2	0.0105102	24908	26747			2	3.87089e-36	3722	2980
0	0.0531618	638	839		2	8.93222e-15	7320	6622			2	1.86529e-106	6611	4297
0	0.00545926	230	391		2	1.39188e-05	1745	2142			2	0.0122416	5724	5834
0	0.000796205	303	213		2	0.00371162	2494	2880			2	7.70215e-52	12483	11252
0	0.0627314	936	1276		2	5.06373e-23	18214	21070			2	1.94541e-43	17846	15254
0	0.0818515	531	669		2	1.49025e-11	123222	124625			2	0.0468269	469	415
0	0.0634917	130	78		2	0.0010641	35111	37704			2	5.61964e-14	62840	65910
0	0.0431697	63	120		2	0.0139512	506	644			2	2.7856e-41	37479	45621
0	0.0596435	682	1083		2	0.00573755	3289	3738			2	0.0130997	65297	72736
0	0.0382857	104	166		2	1.41082e-14	290015	308593			2	7.19122e-88	1131	2490
0	0.00695669	748	973		2	2.89946e-13	2428	3127			2	0.00010373	7668	7063
0	0.0243175	107	183		2	0.00114352	4566	5168			2	0.00646612	437	365
0	0.0590903	1281	1539		2	7.31299e-54	31679	37238			2	4.00809e-05	758	567
0	0.000234652	499	686		2	0.00466658	120	72			2	0.0115527	1175	1109
0	0.0921642	205	279		2	0.00769022	2594	2973			2	6.58956e-08	1804	1442
0	0.0620338	317	483		2	7.89528e-13	22475	25134			2	0.025037	394	336
0	0.0163511	1297	1525		2	2.27939e-08	4694	4284			2	0.000112183	227	373
0	0.0635562	95	58		2	2.67562e-299	48783	63520			2	6.96534e-13	5237	4938
0	0.00876686	123	72		2	9.77981e-14	1100	1568			2	0.0331536	331	246
0	0.00554314	712	572		2	3.2513e-115	17341	22782			2	0.0457384	1115	1070
0	0.0752743	0	17		2	0.00127964	806	1017			2	1.05125e-05	241	411
0	0.0925834	83	50		2	4.39976e-33	6819	5685			2	3.47054e-05	774	1076
0	0.0818036	4201	5569		2	1.45024e-06	13376	14882			2	1.89759e-60	7741	6437
0	0.0730104	64	30		2	8.22982e-05	3628	3376			2	8.87629e-155	14559	10347
0	0.0975112	468	440		2	0.000295533	23256	25217			2	7.53491e-06	97	207
0	0.0359763	1204	1062		2	4.59967e-63	76328	72760			2	1.43466e-07	251	442
0	0.0872065	19	3		2	0.0880531	1945	1857			2	0.012972	4074	4145
0	8.54675e-05	468	323		2	1.17864e-14	4458	3872			2	1.38906e-06	5775	5167
0	0.00468449	489	369		2	0.000106441	9071	10107			2	0.00434228	911	829
0	0.0916644	401	528		2	5.93574e-06	5236	6024			2	4.06799e-06	47285	49834
0	0.00878597	2855	2636		2	0.00861916	7048	7779			2	0.00135594	198	135
0	0.0160216	385	308		2	0.0107166	15939	17244			2	2.34353e-06	451	330
0	0.0483129	1065	908		2	9.83902e-06	2761	3286			2	0.00128339	26531	30395
0	0.0782755	285	261		2	4.23432e-46	10397	13121			2	0.0335926	11099	12808
0	0.0296685	460	588		2	4.52057e-37	10029	12457			2	1.01272e-63	18281	16595
0	0.0797391	392	577		2	1.82853e-30	44775	43032			2	0.00550141	25680	27100
0	0.0749953	724	866		2	5.29886e-06	13237	12916			2	0.0454852	1089	1358
0	0.0117061	245	357		2	1.43072e-13	7095	6444			2	3.82812e-05	54	133
0	0.0509326	385	296		2	0.00486176	104	60			2	3.80466e-46	325	878
0	0.0753628	367	285		2	8.86224e-13	8889	10353			2	0.029628	223	174
0	0.0522131	64	33		2	4.89765e-73	5790	8254			2	0.0718178	321	440
0	0.0917084	309	399		2	0.0725523	2127	2033			2	0.0369545	5421	5554
0	0.0596435	1703	1930		2	6.45438e-64	9033	11955			2	0.0814955	386	339
0	1.80196e-05	366	247		2	4.37428e-28	3986	5276			2	0.00189116	585	444
0	0.00825398	858	699		2	0.0208432	6012	6633			2	1.44612e-09	231	119
0	0.0667202	129	73		2	4.0644e-11	6101	5560			2	2.4066e-11	18194	18583
0	0.061958	57	28		2	0.00477263	1350	1612			2	0.0493876	830	771
0	0.0197708	253	188		2	1.01108e-20	2931	3881			2	0.0607218	2296	2309
0	0.0670372	958	1125		2	1.96288e-10	8175	9462			2	7.01202e-07	1878	1701
0	0.000186658	302	204		2	4.0644e-11	3628	3172			2	0.00773924	6903	8030
0	0.0352457	1137	1056		2	0.0075671	4356	4201			2	0.0136362	2634	2365
0	0.0240949	75	38		2	2.31591e-73	38010	45019			2	5.53658e-06	760	622
0	0.0925206	277	208		2	1.41569e-13	66435	72227			2	0.000118863	1481	1359
0	0.0298473	186	314		2	2.01037e-07	19062	18688			2	5.16408e-37	2722	1830
0	0.0775789	112	208		2	1.63811e-18	262	539			2	1.07105e-12	38623	41994
0	0.084392	37	15		2	0.00252171	18868	20438			2	0.000182414	31367	37251
0	0.0372558	150	272		2	0.0114418	485	401			2	9.95561e-05	1592	2147
0	0.0240703	1375	1659		2	0.000984118	1761	2096			2	3.30076e-05	125288	151308
0	0.0353066	58	27		2	5.50167e-62	109802	122720			2	0.049938	1006	1318
0	0.0390991	135	89		2	8.22977e-06	2110	2529			2	0.00751764	2410	3068
0	0.0743026	79	46		2	0.0123413	174	252			2	0.0464804	888	1011
0	0.00119759	320	230		2	2.60265e-11	16483	18295			2	0.0638507	4181	4416
0	0.00966042	1905	2381		2	7.23987e-25	21	161			2	0.0137238	12768	12169
0	0.0639408	158	246		2	1.15947e-19	21652	20211			2	0.000131148	14452	13598
0	0.0992141	1	17		2	6.39903e-23	5287	6571			2	2.03618e-20	2502	2854
0	0.043008	311	230		2	0.053846	3023	3342			2	1.45778e-32	44300	47813
0	0.0657828	38	15		2	0.00171784	11976	11653			2	0.00274733	4188	3820
0	0.0853946	109	66		2	2.65846e-15	11904	10907			2	1.81239e-06	8293	8977
0	0.0567025	335	508		2	0.0032798	2818	3196			2	2.95882e-06	5894	6811
0	0.0938358	2069	2665		2	0.078857	21592	22751			2	0.0686397	1607	1758
0	0.0397601	233	199		2	5.77414e-05	900	724			2	0.09302	328	397
0	0.0453767	86	50		2	2.73424e-06	1631	2009			2	0.00681381	13046	10818
0	0.0164744	755	618		2	7.26835e-10	543	813			2	0.00296529	78921	67278
0	0.0257319	497	662		2	4.77511e-153	200831	189177			2	8.23432e-06	3197	3613
0	0.0708063	6608	7199		2	0.037928	15143	14987			2	0.00136066	1128	937
0	0.090677	213	143		2	8.59974e-05	7269	8057			2	0.017082	2735	2483
0	0.000934248	587	473		2	0.013426	2130	2422			2	7.22207e-05	23082	21049
0	0.0490648	432	549		2	0.027496	10445	10244			2	3.48162e-33	14324	16430
0	0.0111095	581	739		2	0.00292924	15435	16543			2	8.07048e-08	2243	3531
0	0.00980108	239	171		2	2.81612e-13	1929	2515			2	0.0296243	6071	5492
0	0.0232648	341	455		2	4.66376e-15	2765	2231			2	1.04128e-10	258	166
0	0.0343321	1219	1290		2	0.000371079	279	404			2	1.91109e-06	5018	7403
0	0.0845989	2353	2205		2	4.36112e-05	514	378			2	4.29662e-11	194172	263334
0	0.000104351	236	146		2	0.0700155	16040	16982			2	0.00472203	75073	97571
0	0.0324437	1490	1308		2	1.01401e-05	2759	3241			2	0.0527871	15068	19248
0	0.00777203	385	344		2	5.67166e-08	16978	18597			2	0.000832864	977	1284
0	0.034672	128	82		2	0.000576396	3250	3701			2	0.00228246	2174	2680
0	7.78387e-06	54	162		2	0.0705457	1176	1353			2	0.0149147	3978	4707
0	0.00919251	3948	4378		2	0.0182306	3528	3336			2	2.26171e-29	11201	10129
0	0.0837402	692	582		2	1.09137e-07	2931	2551			2	9.39137e-40	8243	11054
0	0.0653108	1239	1618		2	0.000122478	4850	4514			2	1.84243e-44	34845	42555
0	0.061201	216	297		2	2.33022e-67	41715	48177			2	6.95669e-09	5296	6569
0	0.0351838	32	70		2	9.19015e-05	573	434
0	0.0986701	634	529		2	0.0174101	7430	8049			2	0.069214	1666	1667
0	0.0882799	356	490		2	0.00944426	470	376			2	0.00779638	7194	8111
0	0.0420071	260	187		2	2.85468e-17	33580	32098			2	2.13617e-20	27049	29186
0	0.0691864	404	315		2	2.27107e-07	27813	29978			2	2.5757e-26	39509	40212
0	0.0678557	85	168		2	0.0489825	628	758			2	0.00450743	423	590
0	0.0245955	145	95		2	3.20322e-17	16636	18788			2	2.29556e-13	42980	43245
0	0.0781057	293	237		2	2.93803e-95	119036	111861			2	7.11383e-15	4681	4613
0	0.0388197	4307	4054		2	1.05859e-09	5258	6129			2	0.0258709	28146	31797
0	0.0117688	1193	1418		2	0.000184786	4060	4600			2	1.19553e-06	27072	31220
0	0.07507	6141	6702		2	0.00029893	3441	3921			2	7.75489e-08	10064	9799
0	0.0556176	142	100		2	0.000738106	2665	3062			2	0.00705158	6511	7615
0	0.0309812	671	825		2	1.05811e-60	485073	480912			2	0.000652905	3575	4331
0	0.0461233	290	387		2	0.000176605	112056	112732			2	8.85804e-06	2572	2444
0	0.0628191	54	26		2	0.0499501	875	1031			2	0.00134178	970	1232
0	0.0303412	1798	1608		2	8.67732e-09	14257	13531			2	0.0185177	309	275
0	0.0967029	59	119		2	0.000838539	1226	1482			2	0.00911027	10915	11467
0	3.73473e-05	481	332		2	6.14833e-92	17426	14150			2	1.9247e-74	55142	54260
0	0.00112038	231	146		2	5.09409e-15	9039	10467			2	7.58734e-36	48976	47872
0	0.0678557	309	493		2	5.65702e-08	12887	12227			2	2.67942e-27	77540	77774
0	0.00470976	502	407		2	3.47747e-05	21283	22892			2	1.41965e-25	50608	50173
0	0.0599909	162	106		2	1.02698e-05	20273	21884			2	0.00212712	700	594
0	0.0964747	48	18		2	1.79158e-07	2754	2390			2	0.000720041	353	519
0	0.0537052	745	897		2	5.15652e-46	7551	6014			2	2.95893e-05	4988	6038
0	0.0290474	680	836		2	0.0395336	224	167			2	0.00029733	860	759
0	0.0982162	312	468		2	2.60969e-09	8294	7655			2	0.000308194	15263	17053
0	0.0999499	219	159		2	8.74561e-14	5782	5077			2	0.0336775	1434	1499
0	0.0245535	163	110		2	1.26188e-18	4648	3889			2	7.69538e-10	19299	19834
0	0.0916001	218	307		2	1.52081e-13	7145	8341			2	4.28528e-14	51058	53454
0	6.61127e-06	1497	1232		2	0.000878721	3424	3880			2	0.0350551	33400	34633
0	0.0534294	1577	1835		2	1.43401e-17	17771	16518			2	7.92666e-24	23321	28186
0	0.0705825	59	24		2	0.0782787	1548	1753			2	0.000449786	1240	1143
0	0.0428855	352	257		2	5.83883e-11	874	1232			2	2.5504e-05	1166	996
0	0.0143924	72	30		2	1.03774e-15	33137	31764			2	1.02058e-06	3802	3675
0	0.0705825	488	638		2	3.06628e-103	263	1047			2	0.000425027	1786	1697
0	3.93903e-05	397	321		2	0.0105092	469	376			2	8.0342e-10	2030	1723
0	0.0527956	315	254		2	9.55533e-06	2952	3552			2	7.8713e-06	3904	3672
0	0.0925834	15	2		2	0.00818299	4207	4795			2	0.0756744	2017	1957
0	0.00725534	272	208		2	1.75346e-21	2932	3954			2	7.18135e-05	1304	1710
0	0.010899	317	223		2	0.0150181	825	723			2	0.0244101	1298	1561
0	0.0133624	696	887		2	1.3241e-08	2694	3360			2	0.0203148	8589	9587
0	0.0924164	15	2		2	0.0565139	423	377			2	9.50353e-20	11092	10720
0	0.0022188	153	83		2	1.60472e-05	1028	900			2	0.00100943	1799	2256
0	0.0820733	21	55		2	5.71826e-91	5734	4233			2	3.5642e-05	8354	8213
0	4.32962e-06	725	529		2	0.0385684	24504	26630			2	1.41205e-27	25523	25411
0	0.0173613	239	162		2	1.40436e-11	6126	5965			2	1.94016e-13	23468	23150
0	0.0526517	1499	1622		2	1.31446e-57	6715	5577			2	3.87026e-123	1263037	1430716
0	0.000931459	563	514		2	0.00108686	639	900			2	0.000146614	59605	67341
0	0.0342385	2262	2089		2	0.0168443	2307	2269			2	0.0657495	933	902
0	0.0215283	359	267		2	0.000158473	500009	541828			2	1.79181e-15	2490	2132
0	0.0412337	43	17		2	1.60832e-05	4076	4989			2	4.27317e-05	5204	5206
0	0.00384221	390	274		2	3.59069e-167	108332	117925			2	0.00412849	439	611
0	0.00520862	2953	3253		2	0.00010462	1727	2427			2	0.016181	1812	1714
0	0.0982406	158	107		2	2.15807e-06	3797	4403			2	6.46262e-09	11702	13971
0	1.17103e-06	1710	2570		2	5.56355e-05	85130	85289			2	0.00182814	4995	5080
0	0.0289129	239	406		2	1.48263e-07	2066	2100			2	0.0402899	1119	1389
0	0.00076335	142	78		2	0.0372075	6920	8056			2	2.11305e-36	66498	83345
0	0.0119631	74	135		2	6.92934e-14	119864	142113			2	8.22462e-06	108296	121850
0	0.0105412	5722	6541		2	2.43189e-14	27325	29915			2	2.0565e-06	63528	69581
0	0.00673228	319	210		2	1.39225e-07	9937	9775			2	5.05319e-40	46753	59579
0	0.0144533	78	34		2	2.73226e-08	2866	2905			2	9.45819e-07	33903	38919
0	0.0773349	447	357		2	0.00368142	3782	4562			2	0.000956783	43113	48779
0	0.0122851	268	198		2	0.00113908	1890	2528			2	3.85817e-05	125765	135834
0	0.047579	1519	1809		2	0.00899631	3912	4266			2	8.55277e-24	41636	52263
0	0.0887944	11	38		2	8.5388e-13	7014	7265			2	8.18626e-09	66491	75747
0	0.0508975	344	259		2	0.00755249	2404	2560			2	9.94076e-08	60326	68686
0	0.0989461	372	315		2	2.16137e-16	13851	15970			2	0.000233285	62639	70682
0	0.0575547	936	1105		2	0.030472	957	862			2	7.14174e-06	61499	67304
0	0.00717828	1113	930		2	1.68714e-08	8427	7954			2	1.07286e-43	70642	88907
0	0.011669	1108	1325		2	1.21256e-16	73307	79881			2	1.1766e-22	112955	129664
0	0.0977711	231	169		2	3.69486e-24	16025	14788			2	2.40583e-11	25217	31415
0	0.0983931	2056	2292		2	1.86279e-14	2958	2419			2	0.0452855	41451	44967
0	0.0944164	1258	1022		2	2.05986e-19	12956	14911			2	0.000115328	84548	95151
0	0.0588044	667	809		2	0.000237599	3276	3063			2	0.00316949	9566	11108
0	0.0959372	56	101		2	0.000171307	3894	3671			2	2.17873e-05	10848	12324
0	0.0433394	786	657		2	0.00811646	16702	19226			2	5.10078e-11	2020	2745
0	0.0446835	315	417		2	4.147e-07	845	1287			2	0.08432	358	475
0	0.07417	127	80		2	0.0513816	1952	1850			2	0.0581199	21174	21861
0	0.0642069	2142	1941		2	2.99205e-124	45288	54925			2	0.0066792	4878	4995
0	0.0743026	10	0		2	2.4883e-69	72984	69118			2	0.015762	698	909
0	0.0883271	2305	2123		2	2.46361e-66	30850	43039			2	0.00268284	2960	2833
0	0.0857351	92	176		2	3.19152e-05	7105	8020			2	1.15411e-13	3913	3580
0	0.00769036	369	268		2	1.9648e-05	52031	65601			2	0.0573796	419	590
0	0.0738868	184	136		2	0.00567985	2883	3864			2	0.000309619	2765	3409
0	0.0114656	252	169		2	4.14533e-06	652	587			2	0.0360918	2521	3204
0	0.0188129	317	228		2	0.0827525	3213	4192			2	0.021793	2367	2373
0	0.082489	649	549		2	0.029556	3045	4018			2	0.0296772	417	547
0	0.00165775	572	752		2	2.55714e-06	19136	24687			2	0.00218732	20296	21503
0	0.0151494	2271	2486		2	0.0139965	162	133			2	0.0399328	7547	8708
0	0.0385359	369	279		2	0.0285196	9939	12689			2	0.0111028	1154	1099
0	0.00960111	1527	1319		2	2.27312e-10	4513	6331			2	2.3719e-09	6753	8288
0	0.0996391	413	327		2	6.10654e-15	1032701	1250091			2	0.014233	1749	1686
0	0.0633296	33	7		2	0.00427708	12020	14038			2	6.04477e-05	1596	1905
0	0.0102696	2822	3118		2	0.0145101	6157	7982			2	0.00782501	43503	49283
0	0.0982162	621	588		2	0.0294789	103	79			1	0.00619747	1331	1757
0	0.0446498	1442	1270		2	0.0359953	3376	4431			1	0.00119836	3708	4679
0	0.0121007	37	89		2	0.0424385	20409	24278			1	0.0254105	835	811
0	0.0313567	4050	3856		2	4.71606e-67	27946	29500			1	0.0205491	188	148
0	0.0037206	239	365		2	0.0372075	10572	13462			1	0.0738307	515	645
0	0.0483029	139	207		2	3.55189e-08	7157	9652			1	9.30201e-12	4813	6383
0	0.0771675	342	284		2	7.46209e-18	34793	45461			1	0.00709052	286	235
0	0.0580262	1349	1211		2	1.57647e-07	8020	8954			1	4.33124e-05	210	151
0	0.0681548	205	305		2	0.0206952	504	502			1	3.61293e-07	258	165
0	0.0820547	448	364		2	1.38387e-12	5452	7650			1	1.902e-08	480	352
0	0.0345701	1339	1173		2	0.000744041	2093	2252			1	8.98835e-24	24674	25788
0	0.0199064	225	151		2	2.52725e-18	2708	2564			1	4.54178e-08	3243	3420
0	0.0796548	934	1338		2	3.78159e-05	12847	14816			1	0.0114281	1165	1649
0	0.0963268	1344	1199		2	0.0381621	1050	1128			1	0.00184854	1056	1436
0	0.0784798	76	44		2	0.00170988	7597	9886			1	0.0350579	914	900
0	0.0353066	305	241		2	2.2908e-30	13597	19025			1	0.0675427	290	420
0	0.0195408	300	498		2	4.85342e-28	17545	19039			1	0.0278573	170	132
0	0.0783727	59	111		2	0.00533322	368	341			1	0.0369976	122	89
0	0.0742482	234	169		2	0.00117182	2833	3840			1	0.0669322	144	212
0	0.00501373	186	306		2	1.00095e-11	3237	3468			1	5.10125e-05	588	941
0	0.0978572	104	77		2	0.0157439	48083	60660			1	0.000277323	2442	2458
0	0.0466465	11	43		2	5.90738e-19	21207	25000			1	0.000324285	1114	1640
0	0.0194896	754	943		2	0.00256836	11635	14255			1	0.000411528	108	224
0	0.0732854	1051	1115		2	0.000138429	352	621			1	0.0532773	246	390
0	0.0485619	207	289		2	2.16014e-07	39942	53560			1	0.0115747	1883	2419
0	0.0978271	877	756		2	0.0662616	479	511			1	0.00585121	684	953
0	1.80196e-05	513	376		2	1.60278e-06	7023	8253			1	0.0075905	431	669
0	0.0603488	31	10		2	0.00454036	2420	2732			1	0.000660472	320	273
0	0.0294894	1876	2043		2	1.32024e-15	11073	12537			1	0.000220529	3310	3391
0	0.0534645	166	109		2	3.69198e-06	12574	13613			1	0.003401	1581	1575
0	0.0728906	1245	1547		2	0.0837988	22884	23761			1	0.0090818	2981	3343
0	0.03692	115	180		2	0.042664	10544	11131			1	0.0453309	1118	1458
0	0.0422084	2866	3883		2	0.0155385	1299	1134			1	1.81199e-09	1232	1066
0	0.00888574	109	61		2	0.0400832	820	700			1	0.0707995	1158	1600
0	0.0182853	293	416		2	0.0552183	1551	1748			1	0.000320542	7490	7992
0	0.0844408	397	501		2	0.000840371	469	354			1	0.0504991	314	278
0	0.0377541	10	37		2	0.000760842	1207	1026			1	0.065328	412	381
0	0.0795816	309	235		2	0.00175559	4343	4833			1	0.00258051	3711	3882
0	0.00648613	222	154		2	0.00140574	6418	7043			1	6.27448e-07	2740	3903
0	0.0234722	650	526		2	1.42038e-16	33420	31828			1	0.060237	4602	5097
0	0.0649868	189	140		2	0.00198678	856	711			1	0.0487253	2327	2440
0	0.0339678	493	672		2	2.19389e-08	13637	15792			1	1.04183e-08	3599	3543
0	0.00518162	1789	1905		2	1.52062e-09	24776	28247			1	0.0385183	477	712
0	0.02017	595	579		2	0.0831728	4676	5321			1	1.063e-10	3866	3766
0	0.0802286	452	390		2	0.0763731	1029	834			1	0.0419943	3351	3824
0	0.0433394	1597	1415		2	0.000468661	474	418			1	1.0445e-14	5397	5269
0	0.0773283	930	801		2	0.0169633	3034	3655			1	0.00214692	1886	2630
0	0.0284884	924	777		2	9.00088e-09	4410	5568			1	0.0394536	2176	2743
0	0.0833789	85	51		2	0.0108193	293	237			1	0.0386906	1283	1297
0	0.0276377	123	77		2	2.37489e-28	1764	1279			1	0.0154015	705	668
0	0.0859997	197	293		2	1.49907e-05	3528	3450			1	7.90183e-05	1375	1879
0	0.0471785	3670	3409		2	4.83288e-07	23533	24707			1	0.0920446	273	243
0	0.0698045	1208	1294		2	1.11563e-09	516	358			1	0.0103191	317	475
0	0.0585805	1340	1180		2	1.0152e-06	2766	3540			1	0.00786545	610	562
0	0.00620287	226	157		2	0.000112169	2451	2365			1	0.0496294	202	329
0	0.0664638	498	401		2	4.46738e-06	5198	5173			1	0.0467191	5156	6287
0	0.0250015	364	518		2	0.0752347	3431	4061			1	0.0228474	359	557
0	0.07417	395	500		2	1.50905e-08	4333	5468			1	0.0841525	649	633
0	0.0332841	338	447		2	0.00284232	18304	21097			1	0.0214367	1418	1432
0	0.0501288	264	356		2	1.49066e-06	429	313			1	0.0161975	11950	12982
0	0.0704419	314	425		2	0.0517886	79	134			1	2.45025e-16	3828	4813
0	0.00620287	543	448		2	3.653e-07	13770	14209			1	0.0840709	2750	2924
0	0.00237421	673	563		2	1.07273e-34	8380	7573			1	2.92038e-05	1931	2353
0	0.00758311	1674	1952		2	2.51891e-49	3167	2318			1	5.82151e-06	12025	14767
0	0.0872537	15	49		2	2.29048e-08	7019	6979			1	8.72408e-23	22201	23131
0	0.033101	336	542		2	5.8253e-07	194	108			1	0.0334594	1538	1570
0	0.0999184	489	398		2	3.77759e-32	1922	1381			1	0.0350579	7804	8517
0	0.0516447	835	761		2	0.00727285	806	739			1	2.67629e-15	22921	25697
0	0.0568666	1127	1367		2	3.84785e-17	10562	10318			1	0.0721059	565	542
0	0.033691	321	255		2	1.28111e-07	3731	4719			1	2.10916e-13	30174	33358
0	0.0790001	323	414		2	0.00274035	10026	10502			1	0.0855246	4903	5706
0	0.0340866	59	24		2	4.45281e-38	1259	760			1	0.0365048	710	1025
0	0.0653071	1180	1474		2	0.0128818	6578	6855			1	0.00344615	629	889
0	0.0845989	1116	995		2	0.00643858	35030	39865			1	0.0561321	1113	1205
0	0.0301459	627	776		2	5.62926e-18	3690	4993			1	1.94362e-30	5683	5186
0	0.0741862	219	314		2	0.00283683	235	175			1	0.0905681	6318	7623
0	0.0710562	1131	1711		2	1.36714e-22	4292	3772			1	0.0978752	262	251
0	0.0578946	169	121		2	0.0194492	1764	2177			1	0.0678975	782	1036
0	0.0525268	237	182		2	2.40137e-05	11217	13260			1	0.000394426	1738	1710
0	0.0590338	729	745		2	2.16336e-44	33764	41562			1	6.61133e-14	233	116
0	0.0952124	178	121		2	0.000725719	15321	16258			1	0.000132382	2865	2901
0	0.0959372	1050	1183		2	0.000160706	32009	31122			1	0.0186194	1414	1270
0	0.0395685	346	528		2	0.0197793	2783	3076			1	0.0470929	654	629
0	0.0868621	353	272		2	0.0550352	2539	2790			1	2.08087e-06	2777	3932
0	0.0562243	252	204		2	0.000809812	6884	7479			1	0.0705066	2436	3036
0	0.00013393	607	786		2	0.0250404	8592	9127			1	1.06592e-10	36780	44453
0	2.0046e-05	387	586		2	7.38675e-06	1571	1295			1	0.0459254	21	6
0	1.32413e-10	750	525		2	6.80262e-12	3281	4593			1	0.0164611	832	802
0	0.0908352	773	709		2	3.31802e-18	2723	4037			1	0.0900585	451	620
0	0.0582855	595	525		2	8.52826e-172	16036	25108			1	0.000199047	912	836
0	0.0396379	157	123		2	0.0566297	1806	1936			1	0.00778996	1553	1675
0	0.0731303	36	14		2	0.000959008	2579	2713			1	0.00507312	862	1260
0	0.0304848	382	537		2	1.2472e-09	2598	3644			1	0.0615246	164	142
0	0.0399508	1838	1608		2	3.47199e-50	694	1603			1	0.0035894	3166	3999
0	0.099021	1469	1666		2	1.64721e-08	11257	12227			1	0.0105221	5632	6487
0	0.0365192	1085	1278		2	1.93687e-05	6410	8227			1	0.0614493	250	394
0	0.072878	32	11		2	7.9157e-84	17734	25367			1	0.0786004	2620	3252
0	0.00469231	267	191		2	7.77072e-05	8978	11331			1	3.83043e-05	617	985
0	0.039714	1221	1059		2	9.50202e-09	15965	17558			1	0.0109134	1501	1509
0	0.0114656	122	66		2	4.4621e-06	12038	13280			1	0.00399424	592	840
0	0.0894177	934	1092		2	0.0368173	558	546			1	1.69044e-14	1958	1707
0	0.0883488	2665	3593		2	6.15035e-58	5226	8227			1	0.0159951	1997	2320
0	0.0153231	260	193		2	0.0553721	16307	19848			1	7.66894e-07	10010	10606
0	0.0047382	99	51		2	7.47498e-07	1524	1460			1	0.032451	1141	1493
0	0.0916596	507	411		2	5.54425e-06	28801	32558			1	0.0346191	308	451
0	0.090677	330	242		2	1.09836e-109	7683	12532			1	0.000157897	1355	1294
0	0.0250936	436	378		2	0.0813954	2807	3552			1	0.0130392	2348	2609
0	0.0908832	1179	1357		2	0.001677	2495	2630			1	0.0409765	303	473
0	0.0578946	130	210		2	0.0929893	889	923			1	0.083489	710	1009
0	0.00545926	470	397		2	2.11393e-40	5745	8558			1	5.82856e-23	27284	28697
0	0.0238193	416	319		2	2.03366e-07	2260	3138			1	2.10681e-77	6542	5297
0	0.0520094	3047	3489		2	0.00103292	1424	1438			1	5.7911e-19	4259	5374
0	0.06908	2167	2507		2	0.00405569	4927	4756			1	0.0355504	1463	1600
0	0.015098	827	679		2	4.04911e-08	2452	3019			1	0.0889732	511	695
0	0.00243055	210	138		2	0.00112016	34201	34531			1	0.0999898	553	745
0	0.0203634	474	385		2	8.2156e-18	17888	16896			1	0.0020931	1887	1895
0	0.0734952	285	375		2	0.0503118	8464	9212			1	1.28546e-11	1268	1149
0	0.0369473	147	99		2	6.74604e-69	38944	45882			1	6.59435e-30	816	479
0	0.0566768	1835	2238		2	2.63116e-147	4302	2323			1	9.06755e-14	568	911
0	0.0828219	361	460		2	9.19947e-06	18118	17870			1	0.0613452	599	619
0	0.0267329	1282	1527		2	4.44603e-06	6457	6117			1	0.0385021	1970	2496
0	0.0970262	236	340		2	0.000281156	1197	1033			1	3.16152e-15	1996	1864
0	0.0381975	617	929		2	4.11674e-26	2699	3712			1	1.97374e-22	2646	2263
0	0.000698323	2604	2310		2	0.0202148	186071	191792			1	0.0018446	7858	8458
0	0.00339392	263	186		2	1.12727e-05	14166	13878			1	0.0365648	2067	2798
0	0.0190565	235	172		2	1.59994e-05	13797	13518			1	3.34598e-32	15532	20343
0	2.75158e-06	63	154		2	2.69811e-06	954	1253			1	0.0231363	94	179
0	0.0403861	740	916		2	0.0054918	3330	3784			1	0.0876627	211	180
0	0.00933029	114	203		2	9.89933e-14	73504	79764			1	0.0274655	117	90
0	0.0277089	529	451		2	2.11232e-13	18591	17824			1	0.0886271	18425	19710
0	0.0241651	896	752		2	0.00382401	2051	1895			1	0.0607267	1457	1697
0	0.0900224	629	523		2	2.92583e-13	8029	9424			1	2.02468e-08	1260	1112
0	0.0753628	20	4		2	3.76844e-18	26549	29887			1	0.00485215	799	753
0	0.0123886	100	55		2	3.53335e-12	1974	2575			1	0.0214799	535	798
0	0.0343321	19	61		2	4.77024e-253	34769	27505			1	0.0551829	111	197
0	0.0193415	2958	2693		2	0.0910912	1760	1674			1	0.0441316	903	1277
0	0.00217708	128	66		2	2.7098e-07	8283	7871			1	7.18744e-09	9857	11207
0	0.0515835	2021	1864		2	0.000162349	10898	10668			1	0.0968115	1088	1188
0	0.0404272	1938	2124		2	1.00488e-15	3699	4652			1	0.0419781	1375	1502
0	0.0989505	726	773		2	0.00501316	4637	4471			1	0.0168272	2986	3365
0	0.00607465	118	212		2	4.36737e-62	42262	39076			1	4.32091e-11	92	230
0	0.00246658	282	407		2	3.07043e-05	13709	13451			1	0.0474236	212	297
0	0.081238	213	339		2	0.00808054	1511	1379			1	0.0064017	429	574
0	0.000413746	140	74		2	8.13456e-06	2134	2588			1	0.0258989	90	59
0	0.0309633	55	103		2	0.0235788	3157	3555			1	0.0278571	2537	2850
0	0.00545926	3155	4085		2	2.63299e-24	6953	8598			1	0.0265855	2880	2712
0	0.0736597	4984	4728		2	0.0112807	521	434			1	7.47142e-05	2262	2410
0	0.0249258	1441	2182		2	2.29838e-07	521	756			1	0.000297082	1768	2137
0	0.0425064	2649	3060		2	6.19612e-07	20699	22771			1	0.0145509	1065	1512
0	0.0134516	552	757		2	3.49831e-27	20775	19336			1	0.0504991	1861	2357
0	0.0743026	10	0		2	0.0579617	71262	73124			1	0.00408294	271	234
0	0.0340866	258	363		2	0.0147439	3463	3901			1	0.0636172	1006	1084
0	0.067595	532	527		2	0.00116196	3758	4289			1	0.0618979	287	445
0	4.06393e-07	481	711		2	2.01927e-08	34728	34490			1	0.00341585	2805	2898
0	0.0438024	711	569		2	0.000247672	13287	13101			1	2.47225e-05	4142	4253
0	0.00237051	784	1200		2	0.0143004	17312	17394			1	1.29886e-08	406	306
0	0.0185687	2070	2448		2	2.80823e-06	494	354			1	0.00773298	331	456
0	0.0999073	34	15		2	0.0154677	2689	2554			1	0.000466414	1228	1174
0	0.00757484	1826	1595		2	0.000953429	8926	8737			1	0.0713619	148	248
0	0.0466465	195	322		2	0.00689841	22450	24176			1	0.0318625	1207	1574
0	0.0995734	333	278		2	2.31834e-22	52932	58619			1	0.0724274	571	774
0	0.00227885	295	490		2	0.0465934	5636	6198			1	5.2845e-13	625	476
0	0.018305	353	317		2	0.030004	9452	9410			1	3.26933e-11	504	376
0	0.017963	1490	1296		2	0.0492952	1890	1787			1	5.78085e-09	1083	926
0	0.000107152	512	329		2	0.0120044	9328	10204			1	0.0034872	951	1182
0	0.0158789	214	152		2	0.0525333	1141	1336			1	4.59786e-27	119540	131267
0	0.0670855	355	273		2	1.53168e-05	4542	4246			1	1.13859e-05	21300	23272
0	0.0889547	1620	1461		2	5.53903e-20	27886	26742			1	0.0050778	15355	16651
0	0.0395235	461	352		2	2.29838e-07	532	770			1	5.55344e-06	1904	2758
0	0.0423238	290	492		2	6.6674e-07	60580	61084			1	0.0174278	1042	912
0	0.0205152	3369	3875		2	0.0335664	970	1155			1	6.1856e-22	6653	8171
0	0.0640851	1002	1267		2	2.08307e-31	12641	11256			1	0.0626754	93	65
0	0.0217265	350	541		2	0.00444805	1701	2003			1	0.0519933	1316	1438
0	0.0837899	190	132		2	0.0257887	10418	11327			1	0.000571626	679	654
0	0.0920592	1281	1792		2	0.000152982	10271	10034			1	1.16291e-31	214	48
0	0.0851486	13480	15987		2	5.83696e-119	77644	71616			1	8.4959e-134	876	195
0	0.0766951	6145	5848		2	0.012683	2186	2051			1	0.0508705	57	102
0	0.0963899	96	181		2	0.000207169	5466	5218			1	0.0198149	694	660
0	5.33951e-07	185	339		2	0.0136839	771	672			1	1.34786e-254	10913	6689
0	0.0919001	360	494		2	0.0264883	2227	2108			1	0	607	3420
0	0.0568491	1699	1920		2	0.00336834	7093	6929			1	1.0315e-21	1241	919
0	0.0260751	2068	1814		2	7.38362e-17	8608	10209			1	1.52196e-166	672	2497
0	0.056868	1256	1100		2	0.0233868	10026	9983			1	0.00053089	218	157
0	0.0305162	867	725		2	3.03744e-10	14624	14037			1	1.56349e-49	36527	33726
0	0.0117256	1820	2135		2	6.58124e-10	7104	8261			1	0.003174	9	42
0	0.0753698	58	30		2	0.0606591	22	7			1	0	12104	5850
0	0.0502366	262	189		2	0.000451701	4325	4100			1	8.92009e-217	31853	25301
0	0.0982162	1266	1277		2	0.0496621	2131	2027			1	5.01961e-30	20598	18916
0	0.0897255	185	256		2	3.00372e-49	10311	8614			1	2.26294e-06	52	9
0	0.0283016	2316	2813		2	9.22096e-106	27434	23474			1	0.0237963	119	188
0	0.0768287	2825	3115		2	0.00231561	24981	24727			1	0.00182033	974	993
0	0.0647229	428	412		2	0.0021937	7125	7804			1	0.0659893	562	538
0	0.0913942	932	806		2	9.9918e-06	11468	10969			1	0.0505617	299	263
0	0.000472648	848	674		2	2.99011e-09	10070	9390			1	0.0572339	1247	1266
0	0.0645109	426	538		2	0.0932865	18175	18114			1	6.13715e-15	837	664
0	0.019947	411	335		2	2.82935e-05	8871	8431			1	4.20404e-30	2212	1873
0	0.0382857	147	220		2	6.81196e-06	2588	3059			1	0.0147471	386	366
0	0.0570043	1385	2079		2	0.0721088	4257	4102			1	0.0889732	1338	1708
0	0.034968	5168	5613		2	0.00267434	6302	6924			1	0.0258085	3322	4130
0	0.0675017	1159	1013		2	2.82362e-10	19727	18843			1	8.50076e-85	43934	44150
0	0.0602748	190	275		2	8.63053e-16	41690	40257			1	0.000170616	70381	84599
0	0.0329835	4130	4695		2	6.03396e-07	6763	7639			1	0.000900057	82365	87234
0	0.0641213	2696	2599		2	1.07877e-07	1702	1403			1	0.00344615	563	506
0	0.0846856	487	394		2	0.00113336	12526	12185			1	5.53678e-06	4078	4155
0	0.0653897	3384	3756		2	3.66202e-43	36790	33909			1	0.0927314	1498	1551
0	0.0555292	124	229		2	8.93201e-05	622	477			1	0.0257287	2804	3510
0	0.0352514	746	976		2	0.000991196	2825	3230			1	0.000241168	1186	1740
0	0.0523025	712	592		2	2.27107e-07	34966	34285			1	5.62605e-05	1177	1179
0	0.00461317	325	243		2	5.03195e-05	389	551			1	0.0850162	1955	2199
0	0.0781346	278	366		2	0.00176784	14120	13798			1	0.0655967	915	912
0	0.0640851	63	33		2	0.000411214	11056	10680			1	0.000608068	3519	4783
[truncated: 21,904 more rows]

## Sheet: Figure 4
Fig 4a	Generated by Metascape
Fig 4b	Generated by TRRUST
Fig 4d	Generated by Metascape

## Sheet: Figure 5
Figure 5a
	All replicated scRNA/snRNA genes	Pattern IAA first	Pattern GAD first
Mono_Up_T1	909	170	369
Mono_Up_T2	892	117	322
Mono_Down_T2	873	175	236
Mono_Up_T3	669	211	132
CD4T_Up_T1	642	305	68
Mono_Down_T1	624	187	254
B_Up_T1	556	163	91
B_Up_T2	484	91	91
B_Down_T2	482	107	101
Mono_Down_T3	478	189	85
CD4T_Down_T3	469	152	133
CD4T_Down_T2	464	92	112
B_Down_T1	460	101	103
CD4T_Up_T3	388	73	72
CD4T_Up_T2	378	74	105
CD4T_Down_T1	349	132	82
CD8T_Up_T2	346	86	97
B_Down_T3	296	71	88
CD8T_Down_T3	278	39	49
CD8T_Up_T1	266	90	52
NK_Up_T1	250	82	37
CD8T_Down_T2	245	51	87
CD8T_Up_T3	245	31	19
B_Up_T3	241	42	59
CD8T_Down_T1	228	42	65
NK_Down_T3	193	61	47
NK_Down_T1	192	49	31
NK_Down_T2	168	30	51
NK_Up_T2	167	22	64
NK_Up_T3	148	32	38

## Sheet: Supp Fig 1-3
Supp Fig 1: UMAP plot code in SRC/paper_figs_2024_12.scRNA.R to generate RESULT/paper_2024_12.scRNA.pdf
Supp Fig 2: UMAP plot code in SRC/paper_figs_2024_12.mergedCells_OE.R plots labelled snRNA (MODE=snRNA)
Supp Fig 3: UMAP plot code in SRC/paper_figs_2024_12.mergedCells_OE.R plots labelled ATAC (MODE=ATAC)

## Sheet: Supp Fig 4
Supp Fig 4a: UMAP plot code in mk-figs.R for ATAC_umap.jpeg
Supp Fig 4b: UMAP plot code in mk-figs.R for RNA2020-09-28_umap.jpeg
Supp Fig 4c-f: boxplots, filtered by timepoint
sample_ID	dataset	timepoint	condition	n_cells
sample_1_case	ATAC	1	case	921
sample_1_case	ATAC	2	case	697
sample_1_case	ATAC	3	case	873
sample_2_case	ATAC	1	case	484
sample_2_case	ATAC	2	case	1579
sample_2_case	ATAC	3	case	330
sample_50_control	ATAC	1	control	886
sample_50_control	ATAC	2	control	758
sample_50_control	ATAC	3	control	890
sample_51_control	ATAC	1	control	1424
sample_51_control	ATAC	2	control	2183
sample_51_control	ATAC	3	control	686
sample_3_case	ATAC	1	case	1056
sample_3_case	ATAC	2	case	851
sample_3_case	ATAC	3	case	349
sample_4_case	ATAC	1	case	943
sample_4_case	ATAC	2	case	601
sample_4_case	ATAC	3	case	493
sample_5_case	ATAC	1	case	1923
sample_5_case	ATAC	2	case	696
sample_5_case	ATAC	3	case	771
sample_52_control	ATAC	1	control	1289
sample_52_control	ATAC	2	control	1457
sample_52_control	ATAC	3	control	932
sample_6_case	ATAC	1	case	1039
sample_6_case	ATAC	2	case	489
sample_6_case	ATAC	3	case	322
sample_53_control	ATAC	1	control	781
sample_53_control	ATAC	2	control	337
sample_53_control	ATAC	3	control	530
sample_7_case	ATAC	1	case	295
sample_7_case	ATAC	3	case	530
sample_54_control	ATAC	1	control	1349
sample_54_control	ATAC	2	control	868
sample_8_case	ATAC	1	case	431
sample_8_case	ATAC	2	case	560
sample_9_case	ATAC	1	case	796
sample_9_case	ATAC	2	case	49
sample_9_case	ATAC	3	case	446
sample_10_case	ATAC	1	case	809
sample_10_case	ATAC	2	case	441
sample_10_case	ATAC	3	case	578
sample_11_case	ATAC	1	case	441
sample_11_case	ATAC	2	case	518
sample_11_case	ATAC	3	case	988
sample_12_case	ATAC	1	case	645
sample_12_case	ATAC	2	case	1001
sample_12_case	ATAC	3	case	1816
sample_55_control	ATAC	1	control	603
sample_55_control	ATAC	2	control	1573
sample_13_case	ATAC	1	case	1375
sample_13_case	ATAC	2	case	640
sample_13_case	ATAC	3	case	528
sample_14_case	ATAC	1	case	793
sample_14_case	ATAC	2	case	136
sample_14_case	ATAC	3	case	870
sample_56_control	ATAC	1	control	938
sample_56_control	ATAC	2	control	1294
sample_56_control	ATAC	3	control	1105
sample_57_control	ATAC	1	control	1118
sample_57_control	ATAC	2	control	1227
sample_57_control	ATAC	3	control	1208
sample_58_control	ATAC	1	control	512
sample_58_control	ATAC	2	control	1085
sample_58_control	ATAC	3	control	854
sample_15_case	ATAC	1	case	957
sample_15_case	ATAC	2	case	1401
sample_15_case	ATAC	3	case	1334
sample_59_control	ATAC	1	control	1025
sample_59_control	ATAC	2	control	714
sample_59_control	ATAC	3	control	792
sample_16_case	ATAC	1	case	723
sample_16_case	ATAC	2	case	740
sample_16_case	ATAC	3	case	1299
sample_17_case	ATAC	1	case	851
sample_17_case	ATAC	2	case	365
sample_17_case	ATAC	3	case	861
sample_18_case	ATAC	1	case	612
sample_18_case	ATAC	2	case	1282
sample_18_case	ATAC	3	case	900
sample_19_case	ATAC	1	case	1056
sample_19_case	ATAC	2	case	807
sample_19_case	ATAC	3	case	575
sample_20_case	ATAC	1	case	633
sample_20_case	ATAC	2	case	632
sample_20_case	ATAC	3	case	428
sample_60_control	ATAC	1	control	1296
sample_60_control	ATAC	2	control	1239
sample_60_control	ATAC	3	control	1205
sample_21_case	ATAC	1	case	1343
sample_21_case	ATAC	2	case	1016
sample_21_case	ATAC	3	case	1726
sample_61_control	ATAC	1	control	841
sample_61_control	ATAC	2	control	1172
sample_61_control	ATAC	3	control	1474
sample_62_control	ATAC	1	control	814
sample_62_control	ATAC	2	control	703
sample_62_control	ATAC	3	control	661
sample_22_case	ATAC	1	case	1858
sample_22_case	ATAC	2	case	318
sample_22_case	ATAC	3	case	553
sample_23_case	ATAC	1	case	970
sample_23_case	ATAC	2	case	1808
sample_23_case	ATAC	3	case	481
sample_63_control	ATAC	1	control	418
sample_63_control	ATAC	3	control	521
sample_64_control	ATAC	1	control	729
sample_64_control	ATAC	2	control	948
sample_64_control	ATAC	3	control	711
sample_65_control	ATAC	1	control	1691
sample_65_control	ATAC	2	control	1494
sample_65_control	ATAC	3	control	714
sample_66_control	ATAC	1	control	943
sample_66_control	ATAC	2	control	85
sample_66_control	ATAC	3	control	698
sample_67_control	ATAC	1	control	750
sample_67_control	ATAC	2	control	633
sample_67_control	ATAC	3	control	446
sample_24_case	ATAC	1	case	431
sample_24_case	ATAC	2	case	689
sample_24_case	ATAC	3	case	778
sample_68_control	ATAC	1	control	1067
sample_68_control	ATAC	2	control	470
sample_68_control	ATAC	3	control	1019
sample_25_case	ATAC	1	case	1196
sample_25_case	ATAC	2	case	851
sample_25_case	ATAC	3	case	628
sample_26_case	ATAC	1	case	887
sample_26_case	ATAC	2	case	347
sample_26_case	ATAC	3	case	1045
sample_69_control	ATAC	1	control	738
sample_69_control	ATAC	2	control	1011
sample_69_control	ATAC	3	control	1195
sample_70_control	ATAC	1	control	695
sample_70_control	ATAC	2	control	784
sample_71_control	ATAC	1	control	1051
sample_71_control	ATAC	2	control	871
sample_71_control	ATAC	3	control	1173
sample_27_case	ATAC	1	case	972
sample_27_case	ATAC	2	case	1486
sample_27_case	ATAC	3	case	1674
sample_28_case	ATAC	1	case	767
sample_28_case	ATAC	2	case	1257
sample_28_case	ATAC	3	case	1818
sample_72_control	ATAC	1	control	122
sample_72_control	ATAC	2	control	363
sample_72_control	ATAC	3	control	721
sample_73_control	ATAC	1	control	1430
sample_73_control	ATAC	2	control	225
sample_73_control	ATAC	3	control	694
sample_29_case	ATAC	1	case	589
sample_29_case	ATAC	3	case	1537
sample_74_control	ATAC	1	control	1451
sample_74_control	ATAC	2	control	1717
sample_74_control	ATAC	3	control	551
sample_75_control	ATAC	1	control	837
sample_75_control	ATAC	2	control	857
sample_75_control	ATAC	3	control	1038
sample_30_case	ATAC	1	case	276
sample_30_case	ATAC	3	case	671
sample_76_control	ATAC	1	control	1327
sample_76_control	ATAC	2	control	68
sample_76_control	ATAC	3	control	1331
sample_31_case	ATAC	1	case	1388
sample_31_case	ATAC	2	case	2058
sample_31_case	ATAC	3	case	1415
sample_77_control	ATAC	1	control	1332
sample_77_control	ATAC	3	control	755
sample_32_case	ATAC	1	case	1197
sample_32_case	ATAC	2	case	214
sample_32_case	ATAC	3	case	1238
sample_78_control	ATAC	1	control	1563
sample_78_control	ATAC	2	control	376
sample_78_control	ATAC	3	control	1184
sample_79_control	ATAC	1	control	687
sample_79_control	ATAC	2	control	546
sample_79_control	ATAC	3	control	487
sample_80_control	ATAC	1	control	864
sample_80_control	ATAC	2	control	1122
sample_80_control	ATAC	3	control	1409
sample_33_case	ATAC	1	case	1412
sample_33_case	ATAC	2	case	1640
sample_33_case	ATAC	3	case	1204
sample_81_control	ATAC	1	control	660
sample_81_control	ATAC	2	control	1252
sample_81_control	ATAC	3	control	1525
sample_82_control	ATAC	1	control	731
sample_82_control	ATAC	2	control	2057
sample_82_control	ATAC	3	control	2059
sample_34_case	ATAC	1	case	771
sample_34_case	ATAC	2	case	915
sample_34_case	ATAC	3	case	1430
sample_83_control	ATAC	1	control	2645
sample_83_control	ATAC	2	control	880
sample_83_control	ATAC	3	control	1246
sample_84_control	ATAC	1	control	1097
sample_84_control	ATAC	2	control	1634
sample_84_control	ATAC	3	control	416
sample_35_case	ATAC	1	case	1183
sample_35_case	ATAC	3	case	749
sample_85_control	ATAC	1	control	639
sample_85_control	ATAC	3	control	1362
sample_86_control	ATAC	1	control	1609
sample_86_control	ATAC	2	control	1411
sample_86_control	ATAC	3	control	1149
sample_36_case	ATAC	1	case	560
sample_36_case	ATAC	2	case	844
sample_36_case	ATAC	3	case	898
sample_87_control	ATAC	1	control	604
sample_87_control	ATAC	2	control	800
sample_87_control	ATAC	3	control	1370
sample_88_control	ATAC	1	control	467
sample_88_control	ATAC	2	control	508
sample_88_control	ATAC	3	control	1237
sample_89_control	ATAC	1	control	620
sample_89_control	ATAC	2	control	1155
sample_89_control	ATAC	3	control	1672
sample_90_control	ATAC	1	control	967
sample_90_control	ATAC	2	control	1009
sample_90_control	ATAC	3	control	934
sample_37_case	ATAC	1	case	938
sample_37_case	ATAC	2	case	1256
sample_37_case	ATAC	3	case	1635
sample_38_case	ATAC	1	case	297
sample_38_case	ATAC	2	case	181
sample_91_control	ATAC	1	control	556
sample_91_control	ATAC	2	control	1706
sample_91_control	ATAC	3	control	1027
sample_39_case	ATAC	1	case	352
sample_39_case	ATAC	2	case	1776
sample_39_case	ATAC	3	case	1262
sample_92_control	ATAC	1	control	1568
sample_92_control	ATAC	2	control	1206
sample_92_control	ATAC	3	control	648
sample_93_control	ATAC	1	control	1403
sample_93_control	ATAC	2	control	312
sample_93_control	ATAC	3	control	743
sample_94_control	ATAC	1	control	891
sample_94_control	ATAC	2	control	1215
sample_94_control	ATAC	3	control	1001
sample_95_control	ATAC	1	control	725
sample_95_control	ATAC	2	control	1314
sample_95_control	ATAC	3	control	1078
sample_40_case	ATAC	1	case	664
sample_40_case	ATAC	2	case	979
sample_40_case	ATAC	3	case	685
sample_41_case	ATAC	1	case	1396
sample_41_case	ATAC	2	case	977
sample_41_case	ATAC	3	case	1466
sample_96_control	ATAC	1	control	868
sample_96_control	ATAC	2	control	1007
sample_96_control	ATAC	3	control	582
sample_42_case	ATAC	1	case	950
sample_42_case	ATAC	2	case	889
sample_42_case	ATAC	3	case	671
sample_43_case	ATAC	1	case	1330
sample_43_case	ATAC	2	case	683
sample_43_case	ATAC	3	case	1029
sample_97_control	ATAC	1	control	785
sample_97_control	ATAC	2	control	865
sample_97_control	ATAC	3	control	713
sample_44_case	ATAC	1	case	550
sample_44_case	ATAC	2	case	930
sample_44_case	ATAC	3	case	1329
sample_45_case	ATAC	1	case	1273
sample_45_case	ATAC	2	case	873
sample_45_case	ATAC	3	case	1208
sample_46_case	ATAC	1	case	341
sample_46_case	ATAC	2	case	662
sample_46_case	ATAC	3	case	541
sample_47_case	ATAC	1	case	471
sample_47_case	ATAC	2	case	1056
sample_48_case	ATAC	1	case	598
sample_48_case	ATAC	2	case	1809
sample_48_case	ATAC	3	case	910
sample_98_control	ATAC	1	control	803
sample_98_control	ATAC	3	control	289
sample_49_case	ATAC	1	case	989
sample_49_case	ATAC	2	case	896
sample_49_case	ATAC	3	case	1054
sample_1_case	multiome	1	case	555
sample_1_case	multiome	2	case	555
sample_1_case	multiome	3	case	651
sample_2_case	multiome	1	case	298
sample_2_case	multiome	2	case	1119
sample_2_case	multiome	3	case	269
sample_50_control	multiome	1	control	553
sample_50_control	multiome	2	control	558
sample_50_control	multiome	3	control	617
sample_51_control	multiome	1	control	832
sample_51_control	multiome	2	control	1597
sample_51_control	multiome	3	control	531
sample_3_case	multiome	1	case	659
sample_3_case	multiome	2	case	653
sample_3_case	multiome	3	case	256
sample_4_case	multiome	1	case	569
sample_4_case	multiome	2	case	447
sample_4_case	multiome	3	case	350
sample_5_case	multiome	1	case	1157
sample_5_case	multiome	2	case	523
sample_5_case	multiome	3	case	516
sample_52_control	multiome	1	control	843
sample_52_control	multiome	2	control	1146
sample_52_control	multiome	3	control	675
sample_6_case	multiome	1	case	602
sample_6_case	multiome	2	case	381
sample_6_case	multiome	3	case	235
sample_53_control	multiome	1	control	433
sample_53_control	multiome	2	control	227
sample_53_control	multiome	3	control	351
sample_7_case	multiome	1	case	227
sample_7_case	multiome	3	case	392
sample_54_control	multiome	1	control	999
sample_54_control	multiome	2	control	601
sample_8_case	multiome	1	case	338
sample_8_case	multiome	2	case	400
sample_9_case	multiome	1	case	439
sample_9_case	multiome	2	case	41
sample_9_case	multiome	3	case	300
sample_10_case	multiome	1	case	492
sample_10_case	multiome	2	case	308
sample_10_case	multiome	3	case	354
sample_11_case	multiome	1	case	278
sample_11_case	multiome	2	case	358
sample_11_case	multiome	3	case	719
sample_12_case	multiome	1	case	381
sample_12_case	multiome	2	case	765
sample_12_case	multiome	3	case	1326
sample_55_control	multiome	1	control	333
sample_55_control	multiome	2	control	1104
sample_13_case	multiome	1	case	858
sample_13_case	multiome	2	case	480
sample_13_case	multiome	3	case	347
sample_14_case	multiome	1	case	520
sample_14_case	multiome	2	case	118
sample_14_case	multiome	3	case	610
sample_56_control	multiome	1	control	621
sample_56_control	multiome	2	control	1019
sample_56_control	multiome	3	control	821
sample_57_control	multiome	1	control	672
sample_57_control	multiome	2	control	871
sample_57_control	multiome	3	control	889
sample_58_control	multiome	1	control	325
sample_58_control	multiome	2	control	779
sample_58_control	multiome	3	control	628
sample_15_case	multiome	1	case	612
sample_15_case	multiome	2	case	1044
sample_15_case	multiome	3	case	1033
sample_59_control	multiome	1	control	551
sample_59_control	multiome	2	control	535
sample_59_control	multiome	3	control	577
sample_16_case	multiome	1	case	486
sample_16_case	multiome	2	case	514
sample_16_case	multiome	3	case	872
sample_17_case	multiome	1	case	516
sample_17_case	multiome	2	case	299
sample_17_case	multiome	3	case	628
sample_18_case	multiome	1	case	414
sample_18_case	multiome	2	case	986
sample_18_case	multiome	3	case	645
sample_19_case	multiome	1	case	643
sample_19_case	multiome	2	case	594
sample_19_case	multiome	3	case	427
sample_20_case	multiome	1	case	421
sample_20_case	multiome	2	case	495
sample_20_case	multiome	3	case	285
sample_60_control	multiome	1	control	874
sample_60_control	multiome	2	control	946
sample_60_control	multiome	3	control	866
sample_21_case	multiome	1	case	957
sample_21_case	multiome	2	case	812
sample_21_case	multiome	3	case	1223
sample_61_control	multiome	1	control	557
sample_61_control	multiome	2	control	886
sample_61_control	multiome	3	control	1075
sample_62_control	multiome	1	control	525
sample_62_control	multiome	2	control	519
sample_62_control	multiome	3	control	453
sample_22_case	multiome	1	case	1202
sample_22_case	multiome	2	case	265
sample_22_case	multiome	3	case	394
sample_23_case	multiome	1	case	663
sample_23_case	multiome	2	case	1451
sample_23_case	multiome	3	case	329
sample_63_control	multiome	1	control	311
sample_63_control	multiome	3	control	367
sample_64_control	multiome	1	control	520
sample_64_control	multiome	2	control	724
sample_64_control	multiome	3	control	519
sample_65_control	multiome	1	control	1150
sample_65_control	multiome	2	control	1117
sample_65_control	multiome	3	control	507
sample_66_control	multiome	1	control	599
sample_66_control	multiome	2	control	77
sample_66_control	multiome	3	control	512
sample_67_control	multiome	1	control	505
sample_67_control	multiome	2	control	465
sample_67_control	multiome	3	control	301
sample_24_case	multiome	1	case	307
sample_24_case	multiome	2	case	528
sample_24_case	multiome	3	case	518
sample_68_control	multiome	1	control	698
sample_68_control	multiome	2	control	352
sample_68_control	multiome	3	control	730
sample_25_case	multiome	1	case	807
sample_25_case	multiome	2	case	630
sample_25_case	multiome	3	case	464
sample_26_case	multiome	1	case	514
sample_26_case	multiome	2	case	257
sample_26_case	multiome	3	case	762
sample_69_control	multiome	1	control	508
sample_69_control	multiome	2	control	832
sample_69_control	multiome	3	control	927
sample_70_control	multiome	1	control	516
sample_70_control	multiome	2	control	609
sample_71_control	multiome	1	control	630
sample_71_control	multiome	2	control	693
sample_71_control	multiome	3	control	806
sample_27_case	multiome	1	case	610
sample_27_case	multiome	2	case	1106
sample_27_case	multiome	3	case	1168
sample_28_case	multiome	1	case	457
sample_28_case	multiome	2	case	939
sample_28_case	multiome	3	case	1313
sample_72_control	multiome	1	control	89
sample_72_control	multiome	2	control	281
sample_72_control	multiome	3	control	501
sample_73_control	multiome	1	control	943
sample_73_control	multiome	2	control	175
sample_73_control	multiome	3	control	470
sample_29_case	multiome	1	case	425
sample_29_case	multiome	3	case	1162
sample_74_control	multiome	1	control	1022
sample_74_control	multiome	2	control	1266
sample_74_control	multiome	3	control	398
sample_75_control	multiome	1	control	577
sample_75_control	multiome	2	control	674
sample_75_control	multiome	3	control	711
sample_30_case	multiome	1	case	195
sample_30_case	multiome	3	case	491
sample_76_control	multiome	1	control	906
sample_76_control	multiome	2	control	66
sample_76_control	multiome	3	control	966
sample_31_case	multiome	1	case	978
sample_31_case	multiome	2	case	1645
sample_31_case	multiome	3	case	1065
sample_77_control	multiome	1	control	919
sample_77_control	multiome	3	control	565
sample_32_case	multiome	1	case	800
sample_32_case	multiome	2	case	158
sample_32_case	multiome	3	case	946
sample_78_control	multiome	1	control	1016
sample_78_control	multiome	2	control	274
sample_78_control	multiome	3	control	877
sample_79_control	multiome	1	control	421
sample_79_control	multiome	2	control	406
sample_79_control	multiome	3	control	338
sample_80_control	multiome	1	control	526
sample_80_control	multiome	2	control	805
sample_80_control	multiome	3	control	1003
sample_33_case	multiome	1	case	873
sample_33_case	multiome	2	case	1244
sample_33_case	multiome	3	case	896
sample_81_control	multiome	1	control	432
sample_81_control	multiome	2	control	981
sample_81_control	multiome	3	control	1078
sample_82_control	multiome	1	control	468
sample_82_control	multiome	2	control	1502
sample_82_control	multiome	3	control	1531
sample_34_case	multiome	1	case	521
sample_34_case	multiome	2	case	696
sample_34_case	multiome	3	case	1027
sample_83_control	multiome	1	control	1821
sample_83_control	multiome	2	control	686
sample_83_control	multiome	3	control	921
sample_84_control	multiome	1	control	702
sample_84_control	multiome	2	control	1236
sample_84_control	multiome	3	control	295
sample_35_case	multiome	1	case	769
sample_35_case	multiome	3	case	515
sample_85_control	multiome	1	control	451
sample_85_control	multiome	3	control	979
sample_86_control	multiome	1	control	957
sample_86_control	multiome	2	control	1044
sample_86_control	multiome	3	control	822
sample_36_case	multiome	1	case	368
sample_36_case	multiome	2	case	631
sample_36_case	multiome	3	case	642
sample_87_control	multiome	1	control	365
sample_87_control	multiome	2	control	591
sample_87_control	multiome	3	control	1044
sample_88_control	multiome	1	control	318
sample_88_control	multiome	2	control	380
sample_88_control	multiome	3	control	873
sample_89_control	multiome	1	control	440
sample_89_control	multiome	2	control	885
sample_89_control	multiome	3	control	1156
sample_90_control	multiome	1	control	633
sample_90_control	multiome	2	control	755
sample_90_control	multiome	3	control	692
sample_37_case	multiome	1	case	612
sample_37_case	multiome	2	case	945
sample_37_case	multiome	3	case	1153
sample_38_case	multiome	1	case	187
sample_38_case	multiome	2	case	141
sample_91_control	multiome	1	control	359
sample_91_control	multiome	2	control	1254
sample_91_control	multiome	3	control	711
sample_39_case	multiome	1	case	243
sample_39_case	multiome	2	case	1405
sample_39_case	multiome	3	case	949
sample_92_control	multiome	1	control	1082
sample_92_control	multiome	2	control	968
sample_92_control	multiome	3	control	490
sample_93_control	multiome	1	control	778
sample_93_control	multiome	2	control	232
sample_93_control	multiome	3	control	534
sample_94_control	multiome	1	control	548
sample_94_control	multiome	2	control	922
sample_94_control	multiome	3	control	698
sample_95_control	multiome	1	control	480
sample_95_control	multiome	2	control	1028
sample_95_control	multiome	3	control	736
sample_40_case	multiome	1	case	419
sample_40_case	multiome	2	case	721
sample_40_case	multiome	3	case	492
sample_41_case	multiome	1	case	967
sample_41_case	multiome	2	case	766
sample_41_case	multiome	3	case	1042
sample_96_control	multiome	1	control	551
sample_96_control	multiome	2	control	765
sample_96_control	multiome	3	control	437
sample_42_case	multiome	1	case	592
sample_42_case	multiome	2	case	676
sample_42_case	multiome	3	case	508
sample_43_case	multiome	1	case	958
sample_43_case	multiome	2	case	491
sample_43_case	multiome	3	case	756
sample_97_control	multiome	1	control	492
sample_97_control	multiome	2	control	653
sample_97_control	multiome	3	control	525
sample_44_case	multiome	1	case	368
sample_44_case	multiome	2	case	683
sample_44_case	multiome	3	case	1018
sample_45_case	multiome	1	case	912
sample_45_case	multiome	2	case	662
sample_45_case	multiome	3	case	899
sample_46_case	multiome	1	case	245
sample_46_case	multiome	2	case	508
sample_46_case	multiome	3	case	376
sample_47_case	multiome	1	case	343
sample_47_case	multiome	2	case	734
sample_48_case	multiome	1	case	402
sample_48_case	multiome	2	case	1384
sample_48_case	multiome	3	case	660
sample_98_control	multiome	1	control	542
sample_98_control	multiome	3	control	219
sample_49_case	multiome	1	case	674
sample_49_case	multiome	2	case	701
sample_49_case	multiome	3	case	773
sample_1_case	RNA	1	case	840
sample_1_case	RNA	2	case	539
sample_1_case	RNA	3	case	603
sample_2_case	RNA	1	case	499
sample_2_case	RNA	2	case	1428
sample_2_case	RNA	3	case	217
sample_50_control	RNA	1	control	767
sample_50_control	RNA	2	control	650
sample_50_control	RNA	3	control	589
sample_51_control	RNA	1	control	940
sample_51_control	RNA	2	control	1810
sample_51_control	RNA	3	control	304
sample_3_case	RNA	1	case	766
sample_3_case	RNA	2	case	547
sample_3_case	RNA	3	case	194
sample_4_case	RNA	1	case	569
sample_4_case	RNA	2	case	439
sample_4_case	RNA	3	case	339
sample_5_case	RNA	1	case	1733
sample_5_case	RNA	2	case	532
sample_5_case	RNA	3	case	542
sample_52_control	RNA	1	control	688
sample_52_control	RNA	2	control	889
sample_52_control	RNA	3	control	381
sample_6_case	RNA	1	case	890
sample_6_case	RNA	2	case	281
sample_6_case	RNA	3	case	217
sample_53_control	RNA	1	control	674
sample_53_control	RNA	2	control	362
sample_53_control	RNA	3	control	309
sample_7_case	RNA	1	case	240
sample_7_case	RNA	3	case	324
sample_54_control	RNA	1	control	1267
sample_54_control	RNA	2	control	573
sample_8_case	RNA	1	case	497
sample_8_case	RNA	2	case	448
sample_9_case	RNA	1	case	637
sample_9_case	RNA	2	case	10
sample_9_case	RNA	3	case	327
sample_10_case	RNA	1	case	638
sample_10_case	RNA	2	case	407
sample_10_case	RNA	3	case	582
sample_11_case	RNA	1	case	266
sample_11_case	RNA	2	case	487
sample_11_case	RNA	3	case	660
sample_12_case	RNA	1	case	471
sample_12_case	RNA	2	case	853
sample_12_case	RNA	3	case	1119
sample_55_control	RNA	1	control	355
sample_55_control	RNA	2	control	1134
sample_13_case	RNA	1	case	1147
sample_13_case	RNA	2	case	604
sample_13_case	RNA	3	case	544
sample_14_case	RNA	1	case	635
sample_14_case	RNA	2	case	42
sample_14_case	RNA	3	case	673
sample_56_control	RNA	1	control	579
sample_56_control	RNA	2	control	810
sample_56_control	RNA	3	control	883
sample_57_control	RNA	1	control	643
sample_57_control	RNA	2	control	860
sample_57_control	RNA	3	control	643
sample_58_control	RNA	1	control	408
sample_58_control	RNA	2	control	965
sample_58_control	RNA	3	control	543
sample_15_case	RNA	1	case	777
sample_15_case	RNA	2	case	875
sample_15_case	RNA	3	case	641
sample_59_control	RNA	1	control	968
sample_59_control	RNA	2	control	604
sample_59_control	RNA	3	control	547
sample_16_case	RNA	1	case	416
sample_16_case	RNA	2	case	751
sample_16_case	RNA	3	case	1187
sample_17_case	RNA	1	case	696
sample_17_case	RNA	2	case	230
sample_17_case	RNA	3	case	525
sample_18_case	RNA	1	case	381
sample_18_case	RNA	2	case	964
sample_18_case	RNA	3	case	729
sample_19_case	RNA	1	case	971
sample_19_case	RNA	2	case	707
sample_19_case	RNA	3	case	350
sample_20_case	RNA	1	case	488
sample_20_case	RNA	2	case	406
sample_20_case	RNA	3	case	293
sample_60_control	RNA	1	control	828
sample_60_control	RNA	2	control	998
sample_60_control	RNA	3	control	913
sample_21_case	RNA	1	case	963
sample_21_case	RNA	2	case	810
sample_21_case	RNA	3	case	1321
sample_61_control	RNA	1	control	480
sample_61_control	RNA	2	control	817
sample_61_control	RNA	3	control	947
sample_62_control	RNA	1	control	661
sample_62_control	RNA	2	control	675
sample_62_control	RNA	3	control	469
sample_22_case	RNA	1	case	1294
sample_22_case	RNA	2	case	217
sample_22_case	RNA	3	case	316
sample_23_case	RNA	1	case	608
sample_23_case	RNA	2	case	1220
sample_23_case	RNA	3	case	319
sample_63_control	RNA	1	control	247
sample_63_control	RNA	3	control	307
sample_64_control	RNA	1	control	574
sample_64_control	RNA	2	control	642
sample_64_control	RNA	3	control	313
sample_65_control	RNA	1	control	1056
sample_65_control	RNA	2	control	1204
sample_65_control	RNA	3	control	444
sample_66_control	RNA	1	control	626
sample_66_control	RNA	2	control	17
sample_66_control	RNA	3	control	390
sample_67_control	RNA	1	control	513
sample_67_control	RNA	2	control	419
sample_67_control	RNA	3	control	397
sample_24_case	RNA	1	case	312
sample_24_case	RNA	2	case	582
sample_24_case	RNA	3	case	739
sample_68_control	RNA	1	control	820
sample_68_control	RNA	2	control	442
sample_68_control	RNA	3	control	878
sample_25_case	RNA	1	case	907
sample_25_case	RNA	2	case	857
sample_25_case	RNA	3	case	637
sample_26_case	RNA	1	case	639
sample_26_case	RNA	2	case	362
sample_26_case	RNA	3	case	499
sample_69_control	RNA	1	control	606
sample_69_control	RNA	2	control	763
sample_69_control	RNA	3	control	912
sample_70_control	RNA	1	control	495
sample_70_control	RNA	2	control	420
sample_71_control	RNA	1	control	743
sample_71_control	RNA	2	control	532
sample_71_control	RNA	3	control	586
sample_27_case	RNA	1	case	689
sample_27_case	RNA	2	case	1001
sample_27_case	RNA	3	case	938
sample_28_case	RNA	1	case	579
sample_28_case	RNA	2	case	938
sample_28_case	RNA	3	case	1153
sample_72_control	RNA	1	control	97
sample_72_control	RNA	2	control	252
sample_72_control	RNA	3	control	500
sample_73_control	RNA	1	control	1064
sample_73_control	RNA	2	control	194
sample_73_control	RNA	3	control	585
sample_29_case	RNA	1	case	508
sample_29_case	RNA	2	case	1193
sample_74_control	RNA	1	control	1026
sample_74_control	RNA	2	control	1356
sample_74_control	RNA	3	control	420
sample_75_control	RNA	1	control	581
sample_75_control	RNA	2	control	775
sample_75_control	RNA	3	control	770
sample_30_case	RNA	1	case	209
sample_30_case	RNA	3	case	505
sample_76_control	RNA	1	control	1000
sample_76_control	RNA	2	control	2
sample_76_control	RNA	3	control	897
sample_31_case	RNA	1	case	795
sample_31_case	RNA	2	case	1268
sample_31_case	RNA	3	case	844
sample_77_control	RNA	1	control	759
sample_77_control	RNA	2	control	564
sample_32_case	RNA	1	case	960
sample_32_case	RNA	2	case	242
sample_32_case	RNA	3	case	727
sample_78_control	RNA	1	control	1416
sample_78_control	RNA	2	control	318
sample_78_control	RNA	3	control	640
sample_79_control	RNA	1	control	596
sample_79_control	RNA	2	control	355
sample_79_control	RNA	3	control	239
sample_80_control	RNA	1	control	930
sample_80_control	RNA	2	control	1186
sample_80_control	RNA	3	control	1001
sample_33_case	RNA	1	case	935
sample_33_case	RNA	2	case	1161
sample_33_case	RNA	3	case	666
sample_81_control	RNA	1	control	476
sample_81_control	RNA	2	control	933
sample_81_control	RNA	3	control	968
sample_82_control	RNA	1	control	519
sample_82_control	RNA	2	control	1314
sample_82_control	RNA	3	control	938
sample_34_case	RNA	1	case	682
sample_34_case	RNA	2	case	836
sample_34_case	RNA	3	case	1097
sample_83_control	RNA	1	control	1990
sample_83_control	RNA	2	control	585
sample_83_control	RNA	3	control	854
sample_84_control	RNA	1	control	749
sample_84_control	RNA	2	control	1474
sample_84_control	RNA	3	control	292
sample_35_case	RNA	1	case	1114
sample_35_case	RNA	3	case	549
sample_85_control	RNA	1	control	371
sample_85_control	RNA	3	control	990
sample_86_control	RNA	1	control	1026
sample_86_control	RNA	2	control	957
sample_86_control	RNA	3	control	728
sample_36_case	RNA	1	case	241
sample_36_case	RNA	2	case	550
sample_36_case	RNA	3	case	445
sample_87_control	RNA	1	control	405
sample_87_control	RNA	2	control	710
sample_87_control	RNA	3	control	703
sample_88_control	RNA	1	control	276
sample_88_control	RNA	2	control	264
sample_88_control	RNA	3	control	738
sample_89_control	RNA	1	control	436
sample_89_control	RNA	2	control	870
sample_89_control	RNA	3	control	1436
sample_90_control	RNA	1	control	640
sample_90_control	RNA	2	control	776
sample_90_control	RNA	3	control	567
sample_37_case	RNA	1	case	779
sample_37_case	RNA	2	case	921
sample_37_case	RNA	3	case	996
sample_38_case	RNA	1	case	277
sample_38_case	RNA	2	case	107
sample_91_control	RNA	1	control	374
sample_91_control	RNA	2	control	1239
sample_91_control	RNA	3	control	773
sample_39_case	RNA	1	case	276
sample_39_case	RNA	2	case	1200
sample_39_case	RNA	3	case	943
sample_92_control	RNA	1	control	1037
sample_92_control	RNA	2	control	799
sample_92_control	RNA	3	control	469
sample_93_control	RNA	1	control	1036
sample_93_control	RNA	2	control	193
sample_93_control	RNA	3	control	417
sample_94_control	RNA	1	control	791
sample_94_control	RNA	2	control	1053
sample_94_control	RNA	3	control	727
sample_95_control	RNA	1	control	493
sample_95_control	RNA	2	control	888
sample_95_control	RNA	3	control	833
sample_40_case	RNA	1	case	393
sample_40_case	RNA	2	case	547
sample_40_case	RNA	3	case	276
sample_41_case	RNA	1	case	895
sample_41_case	RNA	2	case	790
sample_41_case	RNA	3	case	911
sample_96_control	RNA	1	control	558
sample_96_control	RNA	2	control	645
sample_96_control	RNA	3	control	247
sample_42_case	RNA	1	case	456
sample_42_case	RNA	2	case	542
sample_42_case	RNA	3	case	351
sample_43_case	RNA	1	case	908
sample_43_case	RNA	2	case	406
sample_43_case	RNA	3	case	505
sample_97_control	RNA	1	control	624
sample_97_control	RNA	2	control	606
sample_97_control	RNA	3	control	325
sample_44_case	RNA	1	case	448
sample_44_case	RNA	2	case	827
sample_44_case	RNA	3	case	788
sample_45_case	RNA	1	case	993
sample_45_case	RNA	2	case	739
sample_45_case	RNA	3	case	1000
sample_46_case	RNA	1	case	192
sample_46_case	RNA	2	case	440
sample_46_case	RNA	3	case	446
sample_47_case	RNA	1	case	449
sample_47_case	RNA	2	case	752
sample_48_case	RNA	1	case	394
sample_48_case	RNA	2	case	1225
sample_48_case	RNA	3	case	523
sample_98_control	RNA	1	control	544
sample_98_control	RNA	3	control	192
sample_49_case	RNA	1	case	641
sample_49_case	RNA	2	case	708
sample_49_case	RNA	3	case	699

## Sheet: Supp Fig 5
Age at Draw information is provided in the EGA dataset
Single cell clustering was done in Seurat

## Sheet: Supp Fig 6
Per-cell stats summarised by Seurat PercentageFeatureSet for RPL and RPS genes.

[truncated: 2 more sheets: Supp Fig 7, Supp Fig 8]
